# Supplementary material for: The transcriptome of Pinus pinaster under Fusarium circinatum challenge
Source: BMC Genomics. 2020 Jan 8;21:28. doi: 10.1186/s12864-019-6444-0 (PMC6950806; doi:10.1186/s12864-019-6444-0)
Supplement: Supplementary file 5 — Additional file 5. Pinus pinaster de novo transcriptome annotation. [file 12864_2019_6444_MOESM5_ESM.xlsx]

## Sheet: Additional file 5 Annotation
Additional file 5: Pinus pinaster de novo transcriptome annotation
Query Seq	Subject Seq	Percent Identical	Alignment Length	Mismatches	Gap Openings	Query Start	Query End	Subject Start	Subject End	E Value	Coverage	Description	Species	Origin Database	Frame	Contaminant	Informative	Seed Ortholog	Seed E-Value	Seed Score	Predicted Gene	Tax Scope	OGs	Eggnog Description	KEGG Terms	Protein Domains	GO Biological	GO Cellular	GO Molecular	E Value	InterPro	Protein Database	Protein Description	Pathways	IPScan GO Biological	IPScan GO Cellular	IPScan GO Molecular
C12_J648548	ABK24490.1	98.1	216	4	0	1	216	1	216	2.1e-112	100	ABK24490.1 unknown [Picea sitchensis]	picea sitchensis	nr	Complete	No	No	88036.EFJ12174	2.1e-102	377.1		Viridiplantae	1BBZX@strNOG,1DPYH@virNOG,COG1100@NOG,KOG0087@euNOG	ras-related protein	Endocytosis (04144), Pancreatic secretion (04972), Vasopressin-regulated water reabsorption (04962), Endocrine and other factor-regulated calcium reabsorption (04961)	PFAM (Miro, Arf, Ras, GTP_EFTU, Gtr1_RagA), SMART (RAB)	GO:0008150-biological_process(L=0),GO:0010035-response to inorganic substance(L=3),GO:0010038-response to metal ion(L=4),GO:0042221-response to chemical(L=2),GO:0046686-response to cadmium ion(L=5),GO:0050896-response to stimulus(L=1),	GO:0005575-cellular_component(L=0),GO:0005622-intracellular(L=3),GO:0005623-cell(L=1),GO:0005737-cytoplasm(L=4),GO:0005829-cytosol(L=4),GO:0005886-plasma membrane(L=3),GO:0016020-membrane(L=1),GO:0044424-intracellular part(L=3),GO:0044444-cytoplasmic part(L=4),GO:0044464-cell part(L=2),GO:0071944-cell periphery(L=3),		2.6e-61	IPR001806(Small GTPase superfamily)	Pfam	PF00071(Ras family)				GO:0003924-GTPase activity(L=7),GO:0005525-GTP binding(L=7),
C12_J647776	NP_196983.1	54.9	293	125	4	1	286	33	325	1.8e-75	99	NP_196983.1 ARM repeat superfamily protein [Arabidopsis thaliana]	arabidopsis thaliana	arabidopsis_thaliana_tair10	Complete	No	Yes	29760.VIT_14s0066g01460.t01	3.2e-90	337		Viridiplantae	0INPS@euNOG,0YG2J@NOG,1C6Q9@strNOG,1EKM5@virNOG	CLASP N terminal		PFAM (CLASP_N, Adaptin_N)				3.3e-09	IPR024395(CLASP N-terminal domain)	Pfam	PF12348(CLASP N terminal)
C12_J646842	NP_567725.1	49.7	529	248	7	39	565	24	536	2.4e-156	93.1	NP_567725.1 ACD1-like protein [Arabidopsis thaliana]	arabidopsis thaliana	arabidopsis_thaliana_tair10	Partial 5 Prime	No	Yes	29760.VIT_06s0004g00610.t01	1.1e-168	598.6		Viridiplantae	0IE9U@euNOG,1BJI3@strNOG,1DXFS@virNOG,COG4638@NOG	pheophorbide a oxygenase		PFAM (Rieske, PaO), SMART (TRANS, SIGNAL)		GO:0005575-cellular_component(L=0),GO:0005622-intracellular(L=3),GO:0005623-cell(L=1),GO:0005737-cytoplasm(L=4),GO:0009507-chloroplast(L=6),GO:0009526-plastid envelope(L=6),GO:0009528-plastid inner membrane(L=5),GO:0009536-plastid(L=5),GO:0009706-chloroplast inner membrane(L=6),GO:0009941-chloroplast envelope(L=7),GO:0016020-membrane(L=1),GO:0019866-organelle inner membrane(L=4),GO:0031090-organe…		5.1e-29	IPR013626(Pheophorbide a oxygenase)	Pfam	PF08417(Pheophorbide a oxygenase)		GO:0055114-oxidation-reduction process(L=3),		GO:0010277-chlorophyllide a oxygenase [overall] activity(L=5),
C12_J644293	ABR18157.1	64.7	436	133	5	1	424	1	427	3.1e-150	92.4	ABR18157.1 unknown [Picea sitchensis]	picea sitchensis	nr	Complete	No	No	29760.VIT_02s0033g01110.t01	3.1e-140	503.8		Viridiplantae	0XPBB@NOG,1BFCY@strNOG,1DTB4@virNOG,KOG0661@euNOG	Cyclin-dependent kinase		PFAM (Pkinase_Tyr, Pkinase), SMART (S_TKc)				1.9e-74	IPR000719(Protein kinase domain)	Pfam	PF00069(Protein kinase domain)		GO:0006468-protein phosphorylation(L=6),		GO:0004672-protein kinase activity(L=5),GO:0005524-ATP binding(L=7),
C12_J642787	ABK24595.1	92.7	412	30	0	1	412	1	412	4.7e-222	100	ABK24595.1 unknown [Picea sitchensis]	picea sitchensis	nr	Complete	No	No	29760.VIT_00s0499g00030.t01	1.7e-169	600.9	SSI2	Viridiplantae	0IF20@euNOG,0XPNS@NOG,1BC61@strNOG,1DQ4D@virNOG	Converts stearoyl-ACP to oleoyl-ACP by introduction of a cis double bond between carbons Delta(9) and Delta(10) of the acyl chain	Biosynthesis of unsaturated fatty acids (01040), Fatty acid biosynthesis (00061)	PFAM (FA_desaturase_2)	GO:0002213-defense response to insect(L=5),GO:0002252-immune effector process(L=2),GO:0002376-immune system process(L=1),GO:0006082-organic acid metabolic process(L=3),GO:0006629-lipid metabolic process(L=3),GO:0006631-fatty acid metabolic process(L=4),GO:0006633-fatty acid biosynthetic process(L=5),GO:0006636-unsaturated fatty acid biosynthetic process(L=7),GO:0006950-response to stress(L=2),GO:…	GO:0005575-cellular_component(L=0),GO:0005622-intracellular(L=3),GO:0005623-cell(L=1),GO:0005737-cytoplasm(L=4),GO:0009507-chloroplast(L=6),GO:0009532-plastid stroma(L=6),GO:0009534-chloroplast thylakoid(L=6),GO:0009536-plastid(L=5),GO:0009570-chloroplast stroma(L=7),GO:0009579-thylakoid(L=4),GO:0031976-plastid thylakoid(L=5),GO:0031984-organelle subcompartment(L=3),GO:0043226-organelle(L=1),GO:0…	GO:0003674-molecular_function(L=0),GO:0003824-catalytic activity(L=1),GO:0004768-stearoyl-CoA 9-desaturase activity(L=6),GO:0016215-acyl-CoA desaturase activity(L=5),GO:0016491-oxidoreductase activity(L=2),GO:0016705-oxidoreductase activity, acting on paired donors, with incorporation or reduction of molecular oxygen(L=3),GO:0016717-oxidoreductase activity, acting on paired donors, with oxidation…	6.3e-158	IPR005067(Fatty acid desaturase, type 2)	Pfam	PF03405(Fatty acid desaturase)		GO:0006631-fatty acid metabolic process(L=4),GO:0055114-oxidation-reduction process(L=3),		GO:0045300-acyl-[acyl-carrier-protein] desaturase activity(L=5),
C12_J641143	ABK25463.1	92.2	516	40	0	1	516	1	516	1.7e-250	100	ABK25463.1 unknown [Picea sitchensis]	picea sitchensis	nr	Complete	No	No	4641.GSMUA_Achr4P07900_001	4.9e-33	147.9	OSI_20603	Viridiplantae	0IWU5@euNOG,0TMD3@lilNOG,0YHPA@NOG,1BKKG@strNOG,1DYG8@virNOG	NA			GO:0006139-nucleobase-containing compound metabolic process(L=3),GO:0006396-RNA processing(L=5),GO:0006725-cellular aromatic compound metabolic process(L=3),GO:0006807-nitrogen compound metabolic process(L=2),GO:0008150-biological_process(L=0),GO:0008152-metabolic process(L=1),GO:0009892-negative regulation of metabolic process(L=4),GO:0009987-cellular process(L=1),GO:0010467-gene expression(L=4)…			3e-14	IPR025742(Cleavage stimulation factor subunit 2, hinge domain)	Pfam	PF14327(Hinge domain of cleavage stimulation factor subunit 2)	Reactome: R-HSA-109688|Reactome: R-HSA-72163|Reactome: R-HSA-72187|Reactome: R-HSA-77595
C12_J639201	XP_023922157.1	42	331	133	10	13	313	77	378	8.8e-46	92.3	XP_023922157.1 GATA transcription factor 5-like [Quercus suber]	quercus suber	complete.protein.87	Complete	No	Yes	29760.VIT_04s0023g02880.t01	1.3e-47	195.7		Viridiplantae	1BHA8@strNOG,1DV6A@virNOG,COG5641@NOG,KOG1601@euNOG	gata transcription factor		PFAM (GATA), SMART (ZnF_GATA)	GO:0006355-regulation of transcription, DNA-templated(L=7),GO:0008150-biological_process(L=0),GO:0009889-regulation of biosynthetic process(L=4),GO:0010468-regulation of gene expression(L=5),GO:0010556-regulation of macromolecule biosynthetic process(L=5),GO:0019219-regulation of nucleobase-containing compound metabolic process(L=5),GO:0019222-regulation of metabolic process(L=3),GO:0031323-regul…	GO:0005575-cellular_component(L=0),GO:0005622-intracellular(L=3),GO:0005623-cell(L=1),GO:0005634-nucleus(L=5),GO:0043226-organelle(L=1),GO:0043227-membrane-bounded organelle(L=2),GO:0043229-intracellular organelle(L=3),GO:0043231-intracellular membrane-bounded organelle(L=4),GO:0044424-intracellular part(L=3),GO:0044464-cell part(L=2),	GO:0001071-nucleic acid binding transcription factor activity(L=1),GO:0003674-molecular_function(L=0),GO:0003700-transcription factor activity, sequence-specific DNA binding(L=2),	8.1e-16	IPR000679(Zinc finger, GATA-type)	Pfam	PF00320(GATA zinc finger)		GO:0006355-regulation of transcription, DNA-templated(L=7),		GO:0003700-transcription factor activity, sequence-specific DNA binding(L=2),GO:0008270-zinc ion binding(L=6),GO:0043565-sequence-specific DNA binding(L=5),
C12_J635242	AGC13149.1	96.8	220	7	0	1	220	1	220	6.6e-114	100	AGC13149.1 phi class glutathione S-transferase [Pinus tabuliformis]	pinus tabuliformis	nr	Complete	No	Yes	4113.PGSC0003DMT400075626	1.7e-72	277.7		Viridiplantae	1BJ9S@strNOG,1DX77@virNOG,COG0625@NOG,KOG0867@euNOG	glutathione s-transferase	Glutathione metabolism (00480), Chemical carcinogenesis (05204), Metabolism of xenobiotics by cytochrome P450 (00980), Drug metabolism - cytochrome P450 (00982)	PFAM (GST_C, GST_N), SMART (COIL)				2.2e-18	IPR004045(Glutathione S-transferase, N-terminal)	Pfam	PF02798(Glutathione S-transferase, N-terminal domain)				GO:0005515-protein binding(L=2),
C12_J635052	NP_197761.2	51.8	828	360	10	24	834	20	825	6e-233	96.8	NP_197761.2 dual specificity protein phosphatase family protein [Arabidopsis thaliana]	arabidopsis thaliana	arabidopsis_thaliana_tair10	Complete	No	Yes	29760.VIT_17s0000g00360.t01	5.7e-241	839.3		Viridiplantae	1BEV4@strNOG,1E04E@virNOG,COG2453@NOG,KOG1716@euNOG	Actin-fragmin kinase, catalytic		PFAM (DSPc, Act-Frag_cataly), SMART (DSPc, PTPc_DSPc, ZnF_C2H2)	GO:0000188-inactivation of MAPK activity(L=11),GO:0000226-microtubule cytoskeleton organization(L=4),GO:0001932-regulation of protein phosphorylation(L=7),GO:0001933-negative regulation of protein phosphorylation(L=8),GO:0006469-negative regulation of protein kinase activity(L=7),GO:0006793-phosphorus metabolic process(L=3),GO:0006796-phosphate-containing compound metabolic process(L=4),GO:000699…	GO:0005575-cellular_component(L=0),GO:0005622-intracellular(L=3),GO:0005623-cell(L=1),GO:0005737-cytoplasm(L=4),GO:0044424-intracellular part(L=3),GO:0044464-cell part(L=2),	GO:0003674-molecular_function(L=0),GO:0003824-catalytic activity(L=1),GO:0004721-phosphoprotein phosphatase activity(L=6),GO:0008138-protein tyrosine/serine/threonine phosphatase activity(L=7),GO:0016787-hydrolase activity(L=2),GO:0016788-hydrolase activity, acting on ester bonds(L=3),GO:0016791-phosphatase activity(L=5),GO:0033549-MAP kinase phosphatase activity(L=7),GO:0042578-phosphoric ester …	1.4e-36	IPR015275(Actin-fragmin kinase, catalytic domain)	Pfam	PF09192(Actin-fragmin kinase, catalytic)
C12_J634312	XP_014493449.1	60.1	268	106	1	7	274	10	276	1.2e-86	93.7	XP_014493449.1 NADPH-dependent 1-acyldihydroxyacetone phosphate reductase [Vigna radiata var. radiata]	vigna radiata var. radiata	complete.protein.87	Complete	No	Yes	29760.VIT_07s0031g01250.t01	1.5e-87	328.2		Viridiplantae	1BIAI@strNOG,1DXZQ@virNOG,COG1028@NOG,KOG1209@euNOG	dehydrogenase reductase		PFAM (adh_short, KR, DUF1776, Epimerase), SMART (TRANS)				7.2e-49	IPR002347(Short-chain dehydrogenase/reductase SDR)	Pfam	PF00106(short chain dehydrogenase)
C12_J631632	ABK25018.1	92.2	167	13	0	1	167	1	167	2.8e-80	98.2	ABK25018.1 unknown [Picea sitchensis]	picea sitchensis	nr	Complete	No	No	3847.GLYMA13G44000.1	4.3e-47	193		Viridiplantae	1BHDI@strNOG,1DYKY@virNOG,COG0278@NOG,KOG0911@euNOG	Glutaredoxin		PFAM (Glutaredoxin)		GO:0005575-cellular_component(L=0),GO:0005622-intracellular(L=3),GO:0005623-cell(L=1),GO:0005737-cytoplasm(L=4),GO:0005739-mitochondrion(L=5),GO:0043226-organelle(L=1),GO:0043227-membrane-bounded organelle(L=2),GO:0043229-intracellular organelle(L=3),GO:0043231-intracellular membrane-bounded organelle(L=4),GO:0044424-intracellular part(L=3),GO:0044444-cytoplasmic part(L=4),GO:0044464-cell part(L=…	GO:0003674-molecular_function(L=0),GO:0005488-binding(L=1),GO:0043167-ion binding(L=2),GO:0043169-cation binding(L=3),GO:0046872-metal ion binding(L=4),	1.2e-17	IPR002109(Glutaredoxin)	Pfam	PF00462(Glutaredoxin)		GO:0045454-cell redox homeostasis(L=4),		GO:0009055-electron carrier activity(L=1),GO:0015035-protein disulfide oxidoreductase activity(L=5),
C12_J631088	ABK23258.1	93.8	289	18	0	1	289	1	289	1.3e-149	100	ABK23258.1 unknown [Picea sitchensis]	picea sitchensis	nr	Complete	No	No	4081.Solyc06g050770.2.1	7.7e-113	412.1		Viridiplantae	0XPQ6@NOG,1BIMJ@strNOG,1DWIW@virNOG,KOG1586@euNOG	Alpha-soluble NSF attachment	Synaptic vesicle cycle (04721)	PFAM (NSF), SMART (COIL, TPR)		GO:0005575-cellular_component(L=0),GO:0005622-intracellular(L=3),GO:0005623-cell(L=1),GO:0005737-cytoplasm(L=4),GO:0005773-vacuole(L=5),GO:0005774-vacuolar membrane(L=6),GO:0005886-plasma membrane(L=3),GO:0005911-cell-cell junction(L=2),GO:0009506-plasmodesma(L=3),GO:0016020-membrane(L=1),GO:0030054-cell junction(L=1),GO:0031090-organelle membrane(L=3),GO:0043226-organelle(L=1),GO:0043227-membran…		2.9e-110	()	Pfam	PF14938(Soluble NSF attachment protein, SNAP)
C12_J629747	NP_192116.1	49.2	1406	588	25	1	1396	1	1290	0	95.2	NP_192116.1 MUTS homolog 6 [Arabidopsis thaliana]	arabidopsis thaliana	arabidopsis_thaliana_tair10	Complete	No	Yes	29760.VIT_07s0005g01370.t01	0	1258.4		Viridiplantae	1BI2K@strNOG,1DVZG@virNOG,COG0249@NOG,KOG0217@euNOG	DNA mismatch repair protein	Pathways in cancer (05200), Mismatch repair (03430), Colorectal cancer (05210)	PFAM (MutS_V, MutS_III, MutS_I, MutS_II, MutS_IV), SMART (MUTSac, MUTSd, COIL)	GO:0000003-reproduction(L=1),GO:0000018-regulation of DNA recombination(L=7),GO:0000710-meiotic mismatch repair(L=5),GO:0006139-nucleobase-containing compound metabolic process(L=3),GO:0006152-purine nucleoside catabolic process(L=7),GO:0006163-purine nucleotide metabolic process(L=5),GO:0006195-purine nucleotide catabolic process(L=7),GO:0006200-obsolete ATP catabolic process(L=),GO:0006259-DNA …	GO:0000228-nuclear chromosome(L=5),GO:0005575-cellular_component(L=0),GO:0005622-intracellular(L=3),GO:0005623-cell(L=1),GO:0005634-nucleus(L=5),GO:0005694-chromosome(L=4),GO:0031974-membrane-enclosed lumen(L=1),GO:0031981-nuclear lumen(L=6),GO:0032300-mismatch repair complex(L=4),GO:0032301-MutSalpha complex(L=6),GO:0032991-macromolecular complex(L=1),GO:0043226-organelle(L=1),GO:0043227-membran…	GO:0000217-DNA secondary structure binding(L=6),GO:0000400-four-way junction DNA binding(L=7),GO:0003674-molecular_function(L=0),GO:0003676-nucleic acid binding(L=3),GO:0003677-DNA binding(L=4),GO:0003684-damaged DNA binding(L=5),GO:0003690-double-stranded DNA binding(L=5),GO:0003824-catalytic activity(L=1),GO:0005488-binding(L=1),GO:0008094-DNA-dependent ATPase activity(L=9),GO:0016462-pyrophosp…	3.4e-68	IPR000432(DNA mismatch repair protein MutS, C-terminal)	Pfam	PF00488(MutS domain V)		GO:0006298-mismatch repair(L=7),		GO:0005524-ATP binding(L=7),GO:0030983-mismatched DNA binding(L=6),
C12_J628710	ABR17766.1	80	434	79	2	1	434	1	426	3.8e-206	100	ABR17766.1 unknown [Picea sitchensis]	picea sitchensis	nr	Complete	No	No	4641.GSMUA_Achr7P04580_001	2.5e-187	660.2		Viridiplantae	0IGFP@euNOG,0TPB6@lilNOG,1BFSJ@strNOG,1DTQD@virNOG,COG3866@NOG	Pectate lyase	Pentose and glucuronate interconversions (00040)	PFAM (Pec_lyase_C), SMART (Amb_all, TRANS, SIGNAL, PbH1)				3.8e-19	IPR002022(Pectate lyase)	Pfam	PF00544(Pectate lyase)
C12_J627025	ABK25917.1	87.5	273	34	0	1	273	1	273	1.8e-121	100	ABK25917.1 unknown [Picea sitchensis]	picea sitchensis	nr	Complete	No	No	29760.VIT_06s0004g03050.t01	1.7e-32	145.2	OSI_00494	Viridiplantae	0IWWT@euNOG,0YFHZ@NOG,1BRC0@strNOG,1E363@virNOG	arabinogalactan protein		PFAM (Fasciclin), SMART (FAS1, SIGNAL, TRANS)	GO:0008150-biological_process(L=0),GO:0009832-plant-type cell wall biogenesis(L=4),GO:0009834-plant-type secondary cell wall biogenesis(L=5),GO:0009987-cellular process(L=1),GO:0042546-cell wall biogenesis(L=3),GO:0044085-cellular component biogenesis(L=2),GO:0044699-single-organism process(L=1),GO:0044763-single-organism cellular process(L=2),GO:0071554-cell wall organization or biogenesis(L=2),…	GO:0005575-cellular_component(L=0),GO:0005623-cell(L=1),GO:0005886-plasma membrane(L=3),GO:0016020-membrane(L=1),GO:0031224-intrinsic component of membrane(L=3),GO:0031225-anchored component of membrane(L=4),GO:0044425-membrane part(L=2),GO:0044464-cell part(L=2),GO:0071944-cell periphery(L=3),		4.4e-19	IPR000782(FAS1 domain)	Pfam	PF02469(Fasciclin domain)
C12_J624828	ABR17860.1	91.5	448	38	0	1	448	1	448	3.7e-241	100	ABR17860.1 unknown [Picea sitchensis]	picea sitchensis	nr	Complete	No	No	29760.VIT_05s0020g02820.t01	9,00E-201	704.9		Viridiplantae	1BFK1@strNOG,1DTI9@virNOG,COG0476@NOG,KOG2015@euNOG	NEDD8-activating enzyme E1 catalytic	Ubiquitin mediated proteolysis (04120)	PFAM (UBA_e1_thiolCys, ThiF, UBACT, E2_bind), SMART (E2_bind)	GO:0006464-cellular protein modification process(L=5),GO:0008150-biological_process(L=0),GO:0008152-metabolic process(L=1),GO:0009987-cellular process(L=1),GO:0019538-protein metabolic process(L=3),GO:0032446-protein modification by small protein conjugation(L=7),GO:0036211-protein modification process(L=4),GO:0043170-macromolecule metabolic process(L=3),GO:0043412-macromolecule modification(L=4)…	GO:0005575-cellular_component(L=0),GO:0005622-intracellular(L=3),GO:0005623-cell(L=1),GO:0005634-nucleus(L=5),GO:0043226-organelle(L=1),GO:0043227-membrane-bounded organelle(L=2),GO:0043229-intracellular organelle(L=3),GO:0043231-intracellular membrane-bounded organelle(L=4),GO:0044424-intracellular part(L=3),GO:0044464-cell part(L=2),	GO:0003674-molecular_function(L=0),GO:0003824-catalytic activity(L=1),GO:0005488-binding(L=1),GO:0005515-protein binding(L=2),GO:0008641-small protein activating enzyme activity(L=4),GO:0019781-NEDD8 activating enzyme activity(L=5),GO:0046982-protein heterodimerization activity(L=4),GO:0046983-protein dimerization activity(L=3),	1.2e-66	IPR000594(THIF-type NAD/FAD binding fold)	Pfam	PF00899(ThiF family)				GO:0008641-small protein activating enzyme activity(L=4),
C12_J624769	ABK23243.1	94.3	262	15	0	10	271	1	262	7e-134	96.7	ABK23243.1 unknown [Picea sitchensis]	picea sitchensis	nr	Partial 5 Prime	No	No	88036.EFJ38224	4.2e-68	263.5		Viridiplantae	0IRY8@euNOG,11IAV@NOG,1C7AV@strNOG,1EM84@virNOG	MSP (Major sperm protein) domain		PFAM (Motile_Sperm), SMART (COIL)				2.7e-25	IPR000535(Major sperm protein (MSP) domain)	Pfam	PF00635(MSP (Major sperm protein) domain)
C12_S685532	ABR18197.1	48	377	169	1	2	351	13	389	8.4e-87	98.9	ABR18197.1 unknown [Picea sitchensis]	picea sitchensis	nr	Complete	No	No	4555.Si017425m	1.3e-24	119.4		Viridiplantae	0TUTF@lilNOG,0XT49@NOG,15RQJ@poaNOG,1BKB4@strNOG,1DY7V@virNOG,KOG1267@euNOG	mTERF		PFAM (mTERF), SMART (Mterf, SIGNAL)				4.6e-35	IPR003690(Transcription termination factor, mitochondrial/chloroplastic)	Pfam	PF02536(mTERF)		GO:0006355-regulation of transcription, DNA-templated(L=7),		GO:0003690-double-stranded DNA binding(L=5),
C12_S685481	NP_186824.1	38.2	696	373	15	3	683	4	657	6.2e-101	94.8	NP_186824.1 Ankyrin repeat family protein [Arabidopsis thaliana]	arabidopsis thaliana	arabidopsis_thaliana_tair10	Complete	No	Yes	29760.VIT_01s0010g02480.t01	5.4e-123	447.2		Viridiplantae	1BIJS@strNOG,1DWGW@virNOG,COG0666@NOG,KOG0504@euNOG	ANK		PFAM (Ank), SMART (ANK)				9.9e-09	IPR020683(Ankyrin repeat-containing domain)	Pfam	PF12796(Ankyrin repeats (3 copies))
C12_S684827															Complete			3694.POPTR_0014s06970.1	2.1e-110	404.4		Viridiplantae	0IH6B@euNOG,11FC1@NOG,1BFXG@strNOG,1DTUZ@virNOG	Alpha-1,4-galacturonosyltransferase	Starch and sucrose metabolism (00500), Biosynthesis of secondary metabolites (01110), Amino sugar and nucleotide sugar metabolism (00520)	PFAM (Glyco_transf_8), SMART (COIL, TRANS)	GO:0000271-polysaccharide biosynthetic process(L=5),GO:0005975-carbohydrate metabolic process(L=3),GO:0005976-polysaccharide metabolic process(L=4),GO:0008150-biological_process(L=0),GO:0008152-metabolic process(L=1),GO:0009058-biosynthetic process(L=2),GO:0009059-macromolecule biosynthetic process(L=4),GO:0009664-plant-type cell wall organization(L=4),GO:0009832-plant-type cell wall biogenesis(L…	GO:0000139-Golgi membrane(L=5),GO:0005575-cellular_component(L=0),GO:0005622-intracellular(L=3),GO:0005623-cell(L=1),GO:0005737-cytoplasm(L=4),GO:0005768-endosome(L=5),GO:0005794-Golgi apparatus(L=4),GO:0005802-trans-Golgi network(L=5),GO:0012505-endomembrane system(L=3),GO:0016020-membrane(L=1),GO:0031090-organelle membrane(L=3),GO:0043226-organelle(L=1),GO:0043227-membrane-bounded organelle(L=2…	GO:0003674-molecular_function(L=0),GO:0003824-catalytic activity(L=1),GO:0008194-UDP-glycosyltransferase activity(L=4),GO:0016740-transferase activity(L=2),GO:0016757-transferase activity, transferring glycosyl groups(L=3),GO:0016758-transferase activity, transferring hexosyl groups(L=4),GO:0047262-polygalacturonate 4-alpha-galacturonosyltransferase activity(L=5),	3e-60	IPR002495(Glycosyl transferase, family 8)	Pfam	PF01501(Glycosyl transferase family 8)				GO:0016757-transferase activity, transferring glycosyl groups(L=3),
C12_S683132	PKI77850.1	34.4	602	370	3	1	577	185	786	2e-101	99.3	PKI77850.1 hypothetical protein CRG98_001737 [Punica granatum]	punica granatum	nr	Internal	No	No	3218.PP1S103_135V6.1	1.9e-46	192.6		Eukaryotes	0JQ3D@euNOG,COG4886@NOG	Inherit from COG: leucine Rich Repeat		PFAM (LRR_1, TIR, LRR_3, NB-ARC), SMART (LRR, TRANS, AAA, TIR)				0.001	IPR026906(Leucine rich repeat 5)	Pfam	PF13306(Leucine rich repeats (6 copies))
C12_S680555	ABR17197.1	90.5	602	57	0	1	602	1	602	0	97.3	ABR17197.1 unknown [Picea sitchensis]	picea sitchensis	nr	Complete	No	No	3847.GLYMA04G09180.1	8.6e-210	735.3		Viridiplantae	1BDSF@strNOG,1DRPG@virNOG,COG0205@NOG,KOG2440@euNOG	6-phosphofructokinase	Biosynthesis of secondary metabolites (01110), Methane metabolism (00680), Metabolic pathways (01100), Biosynthesis of amino acids (01230), Glycolysis / Gluconeogenesis (00010), Galactose metabolism (00052), Microbial metabolism in diverse environments (01120), Fructose and mannose metabolism (00051), Pentose phosphate pathway (00030)	PFAM (PFK)	GO:0005975-carbohydrate metabolic process(L=3),GO:0005996-monosaccharide metabolic process(L=4),GO:0006006-glucose metabolic process(L=7),GO:0006007-glucose catabolic process(L=7),GO:0006091-generation of precursor metabolites and energy(L=3),GO:0006096-glycolytic process(L=5),GO:0006793-phosphorus metabolic process(L=3),GO:0006796-phosphate-containing compound metabolic process(L=4),GO:0008150-b…	GO:0005575-cellular_component(L=0),GO:0005622-intracellular(L=3),GO:0005623-cell(L=1),GO:0005737-cytoplasm(L=4),GO:0005829-cytosol(L=4),GO:0044424-intracellular part(L=3),GO:0044444-cytoplasmic part(L=4),GO:0044464-cell part(L=2),	GO:0003674-molecular_function(L=0),GO:0003824-catalytic activity(L=1),GO:0003872-6-phosphofructokinase activity(L=7),GO:0008443-phosphofructokinase activity(L=5),GO:0016301-kinase activity(L=4),GO:0016740-transferase activity(L=2),GO:0016772-transferase activity, transferring phosphorus-containing groups(L=3),GO:0016773-phosphotransferase activity, alcohol group as acceptor(L=4),GO:0019200-carboh…	1.9e-60	IPR000023(Phosphofructokinase domain)	Pfam	PF00365(Phosphofructokinase)	KEGG: 00010+2.7.1.11|KEGG: 00030+2.7.1.11|KEGG: 00051+2.7.1.11|KEGG: 00052+2.7.1.11|KEGG: 00680+2.7.1.11|MetaCyc: PWY-1042|MetaCyc: PWY-1861|MetaCyc: PWY-5484|MetaCyc: PWY-7385|Reactome: R-HSA-70171	GO:0006096-glycolytic process(L=5),		GO:0003872-6-phosphofructokinase activity(L=7),
C12_S680520	ABK26231.1	74	177	46	0	1	177	1	177	5.7e-68	100	ABK26231.1 unknown [Picea sitchensis]	picea sitchensis	nr	Complete	No	No	3711.Bra017744.1-P	5.8e-18	96.3		Viridiplantae	0IQSR@euNOG,1C73C@strNOG,1EM0I@virNOG,COG2214@NOG	DnaJ domain		PFAM (DnaJ), SMART (DnaJ)				9.8e-20	IPR001623(DnaJ domain)	Pfam	PF00226(DnaJ domain)
C12_S679554	NP_188548.2	71.1	1041	288	3	47	1081	46	1079	0	95.3	NP_188548.2 presequence protease 1 [Arabidopsis thaliana]	arabidopsis thaliana	arabidopsis_thaliana_tair10	Complete	No	Yes	4641.GSMUA_Achr9P15220_001	0	1588.2		Viridiplantae	0TMNQ@lilNOG,1BCPS@strNOG,1DQME@virNOG,COG1026@NOG,KOG2019@euNOG	presequence protease		PFAM (Peptidase_M16_C, M16C_assoc, Peptidase_M16), SMART (COIL)	GO:0008150-biological_process(L=0),GO:0008152-metabolic process(L=1),GO:0010035-response to inorganic substance(L=3),GO:0010038-response to metal ion(L=4),GO:0010467-gene expression(L=4),GO:0016485-protein processing(L=6),GO:0019538-protein metabolic process(L=3),GO:0042221-response to chemical(L=2),GO:0043170-macromolecule metabolic process(L=3),GO:0044238-primary metabolic process(L=2),GO:00466…	GO:0005575-cellular_component(L=0),GO:0005576-extracellular region(L=1),GO:0005622-intracellular(L=3),GO:0005623-cell(L=1),GO:0005737-cytoplasm(L=4),GO:0005739-mitochondrion(L=5),GO:0005759-mitochondrial matrix(L=6),GO:0009507-chloroplast(L=6),GO:0009526-plastid envelope(L=6),GO:0009532-plastid stroma(L=6),GO:0009536-plastid(L=5),GO:0009570-chloroplast stroma(L=7),GO:0009941-chloroplast envelope(…	GO:0003674-molecular_function(L=0),GO:0003824-catalytic activity(L=1),GO:0004175-endopeptidase activity(L=5),GO:0004222-metalloendopeptidase activity(L=6),GO:0008233-peptidase activity(L=3),GO:0008237-metallopeptidase activity(L=5),GO:0016787-hydrolase activity(L=2),GO:0070011-peptidase activity, acting on L-amino acid peptides(L=4),	2.7e-77	IPR013578(Peptidase M16C associated)	Pfam	PF08367(Peptidase M16C associated)	Reactome: R-HSA-1268020	GO:0006508-proteolysis(L=4),
C12_S674501	XP_010278393.1	48.4	124	53	4	20	134	66	187	1e-16	85.8	XP_010278393.1 PREDICTED: uncharacterized protein LOC104612616 [Nelumbo nucifera]	nelumbo nucifera	complete.protein.87	Partial 5 Prime	No	No	29760.VIT_19s0014g03500.t01	2.5e-13	80.5		Viridiplantae	0J349@euNOG,0Z6Q7@NOG,1BVEQ@strNOG,1E7EG@virNOG	NA		SMART (TRANS)
C12_S674292	ACN40717.1	94.3	315	17	1	1	315	1	314	8.7e-160	100	ACN40717.1 unknown [Picea sitchensis]	picea sitchensis	nr	Complete	No	No	29760.VIT_18s0001g07320.t01	1.4e-128	464.5		Viridiplantae	0XQHU@NOG,1BKDH@strNOG,1DWRE@virNOG,KOG0759@euNOG	Mitochondrial 2-oxoglutarate malate carrier		PFAM (Mito_carr), SMART (TRANS)	GO:0006810-transport(L=3),GO:0006811-ion transport(L=4),GO:0006812-cation transport(L=5),GO:0006818-hydrogen transport(L=4),GO:0006820-anion transport(L=5),GO:0006835-dicarboxylic acid transport(L=7),GO:0006839-mitochondrial transport(L=4),GO:0008150-biological_process(L=0),GO:0009987-cellular process(L=1),GO:0015672-monovalent inorganic cation transport(L=6),GO:0015711-organic anion transport(L=…	GO:0005575-cellular_component(L=0),GO:0005622-intracellular(L=3),GO:0005623-cell(L=1),GO:0005737-cytoplasm(L=4),GO:0005739-mitochondrion(L=5),GO:0005740-mitochondrial envelope(L=6),GO:0005743-mitochondrial inner membrane(L=5),GO:0016020-membrane(L=1),GO:0019866-organelle inner membrane(L=4),GO:0031090-organelle membrane(L=3),GO:0031966-mitochondrial membrane(L=5),GO:0031967-organelle envelope(L=3…	GO:0003674-molecular_function(L=0),GO:0005215-transporter activity(L=1),GO:0005310-dicarboxylic acid transmembrane transporter activity(L=6),GO:0005342-organic acid transmembrane transporter activity(L=4),GO:0008509-anion transmembrane transporter activity(L=5),GO:0008514-organic anion transmembrane transporter activity(L=6),GO:0015075-ion transmembrane transporter activity(L=4),GO:0017077-oxidat…	1.7e-18	IPR018108(Mitochondrial substrate/solute carrier)	Pfam	PF00153(Mitochondrial carrier protein)
C12_S673754	XP_023554299.1	75.2	622	132	3	1	622	1	600	2.7e-264	96	XP_023554299.1 CTP synthase isoform X1 [Cucurbita pepo subsp. pepo]	cucurbita pepo subsp. pepo	complete.protein.87	Complete	No	Yes	29760.VIT_19s0085g01200.t01	6.5e-269	931.8	EMB2742	Viridiplantae	1BC1W@strNOG,1DSPD@virNOG,COG0504@NOG,KOG2387@euNOG	CTP synthase	Pyrimidine metabolism (00240), Metabolic pathways (01100)	PFAM (CTP_synth_N, GATase, Peptidase_C26, CbiA), SMART (TRANS)	GO:0008150-biological_process(L=0),GO:0010035-response to inorganic substance(L=3),GO:0010038-response to metal ion(L=4),GO:0042221-response to chemical(L=2),GO:0046686-response to cadmium ion(L=5),GO:0050896-response to stimulus(L=1),	GO:0005575-cellular_component(L=0),GO:0005622-intracellular(L=3),GO:0005623-cell(L=1),GO:0005737-cytoplasm(L=4),GO:0005829-cytosol(L=4),GO:0044424-intracellular part(L=3),GO:0044444-cytoplasmic part(L=4),GO:0044464-cell part(L=2),		3.4e-126	IPR017456(CTP synthase, N-terminal)	Pfam	PF06418(CTP synthase N-terminus)	KEGG: 00240+6.3.4.2|MetaCyc: PWY-7176|MetaCyc: PWY-7177|MetaCyc: PWY-7185|Reactome: R-HSA-499943	GO:0006221-pyrimidine nucleotide biosynthetic process(L=7),		GO:0003883-CTP synthase activity(L=4),
C12_S671635	ABK25976.1	81.8	203	37	0	1	203	1	203	9.7e-89	91	ABK25976.1 unknown [Picea sitchensis]	picea sitchensis	nr	Complete	No	No	3847.GLYMA02G03000.1	9.5e-26	122.5	OSI_32384	Viridiplantae	0IZJC@euNOG,0YSGN@NOG,1BT3V@strNOG,1E4ZT@virNOG	NA		SMART (TRANS, SIGNAL)
C12_S669630	ABR16407.1	73.5	445	115	2	1	442	1	445	1.1e-189	98.9	ABR16407.1 unknown [Picea sitchensis]	picea sitchensis	nr	Complete	No	No	3847.GLYMA10G00220.1	8,00E-133	479.2		Viridiplantae	0IJ7A@euNOG,0YDJK@NOG,1BF6U@strNOG,1DT4W@virNOG	benzyl alcohol O-benzoyltransferase-like		PFAM (Transferase)	GO:0006082-organic acid metabolic process(L=3),GO:0006629-lipid metabolic process(L=3),GO:0006631-fatty acid metabolic process(L=4),GO:0006690-icosanoid metabolic process(L=4),GO:0008150-biological_process(L=0),GO:0008152-metabolic process(L=1),GO:0009987-cellular process(L=1),GO:0010597-green leaf volatile biosynthetic process(L=7),GO:0019372-lipoxygenase pathway(L=5),GO:0019752-carboxylic acid …		GO:0003674-molecular_function(L=0),GO:0003824-catalytic activity(L=1),GO:0008374-O-acyltransferase activity(L=5),GO:0010327-acetyl CoA:(Z)-3-hexen-1-ol acetyltransferase activity(L=7),GO:0016407-acetyltransferase activity(L=5),GO:0016413-O-acetyltransferase activity(L=6),GO:0016740-transferase activity(L=2),GO:0016746-transferase activity, transferring acyl groups(L=3),GO:0016747-transferase acti…	1.4e-86	IPR003480(Transferase)	Pfam	PF02458(Transferase family)				GO:0016747-transferase activity, transferring acyl groups other than amino-acyl groups(L=4),
C12_S659110	ABK24659.1	80.7	378	69	2	1	376	1	376	4.2e-177	100	ABK24659.1 unknown [Picea sitchensis]	picea sitchensis	nr	Complete	No	No	3847.GLYMA07G04970.1	8.4e-51	206.5		Viridiplantae	0ITUU@euNOG,12CQT@NOG,1C7MQ@strNOG,1EMJJ@virNOG	E3 ubiquitin-protein ligase		PFAM (IBR, zf-C3HC4), SMART (IBR, RING)				3.5e-11	IPR002867(IBR domain)	Pfam	PF01485(IBR domain, a half RING-finger domain)	MetaCyc: PWY-7511
C12_S658052	ABK22750.1	86.5	252	34	0	1	252	1	252	1.7e-116	98.1	ABK22750.1 unknown [Picea sitchensis]	picea sitchensis	nr	Complete	No	No	29760.VIT_18s0001g15330.t01	2.6e-80	303.9		Viridiplantae	11M4R@NOG,1BH4X@strNOG,1DV11@virNOG,KOG1623@euNOG	bidirectional sugar transporter		PFAM (MtN3_slv), SMART (TRANS)	GO:0006810-transport(L=3),GO:0008150-biological_process(L=0),GO:0008643-carbohydrate transport(L=4),GO:0009987-cellular process(L=1),GO:0034219-carbohydrate transmembrane transport(L=5),GO:0044699-single-organism process(L=1),GO:0044763-single-organism cellular process(L=2),GO:0044765-single-organism transport(L=3),GO:0051179-localization(L=1),GO:0051234-establishment of localization(L=2),GO:0055…	GO:0005575-cellular_component(L=0),GO:0005622-intracellular(L=3),GO:0005623-cell(L=1),GO:0005737-cytoplasm(L=4),GO:0005783-endoplasmic reticulum(L=4),GO:0005886-plasma membrane(L=3),GO:0005887-integral component of plasma membrane(L=4),GO:0016020-membrane(L=1),GO:0016021-integral component of membrane(L=4),GO:0031224-intrinsic component of membrane(L=3),GO:0031226-intrinsic component of plasma me…	GO:0003674-molecular_function(L=0),GO:0005215-transporter activity(L=1),GO:0015144-carbohydrate transmembrane transporter activity(L=3),GO:0022857-transmembrane transporter activity(L=2),GO:0022891-substrate-specific transmembrane transporter activity(L=3),GO:0022892-substrate-specific transporter activity(L=2),GO:0051119-sugar transmembrane transporter activity(L=4),GO:1901476-carbohydrate trans…	4.1e-25	IPR004316(SWEET sugar transporter)	Pfam	PF03083(Sugar efflux transporter for intercellular exchange)	Reactome: R-HSA-189200		GO:0016021-integral component of membrane(L=4),
C12_S655806	ACN41133.1	93.6	544	35	0	1	544	1	544	0	100	ACN41133.1 unknown [Picea sitchensis]	picea sitchensis	nr	Complete	No	No	4081.Solyc11g066440.1.1	4.7e-220	769.2		Viridiplantae	0IIPC@euNOG,1BJ8F@strNOG,1DX5U@virNOG,COG4638@NOG	pheophorbide a oxygenase	Biosynthesis of secondary metabolites (01110), Porphyrin and chlorophyll metabolism (00860)	PFAM (Rieske, PaO), SMART (TRANS)	GO:0000003-reproduction(L=1),GO:0002376-immune system process(L=1),GO:0003006-developmental process involved in reproduction(L=2),GO:0006725-cellular aromatic compound metabolic process(L=3),GO:0006778-porphyrin-containing compound metabolic process(L=4),GO:0006787-porphyrin-containing compound catabolic process(L=5),GO:0006807-nitrogen compound metabolic process(L=2),GO:0006950-response to stres…	GO:0005575-cellular_component(L=0),GO:0005622-intracellular(L=3),GO:0005623-cell(L=1),GO:0005737-cytoplasm(L=4),GO:0009507-chloroplast(L=6),GO:0009526-plastid envelope(L=6),GO:0009528-plastid inner membrane(L=5),GO:0009534-chloroplast thylakoid(L=6),GO:0009536-plastid(L=5),GO:0009579-thylakoid(L=4),GO:0009706-chloroplast inner membrane(L=6),GO:0009941-chloroplast envelope(L=7),GO:0016020-membrane…	GO:0003674-molecular_function(L=0),GO:0003824-catalytic activity(L=1),GO:0005488-binding(L=1),GO:0016491-oxidoreductase activity(L=2),GO:0016730-oxidoreductase activity, acting on iron-sulfur proteins as donors(L=3),GO:0032441-pheophorbide a oxygenase activity(L=4),GO:0051536-iron-sulfur cluster binding(L=3),GO:0051540-metal cluster binding(L=2),	2.1e-21	IPR017941(Rieske [2Fe-2S] iron-sulphur domain)	Pfam	PF00355(Rieske [2Fe-2S] domain)		GO:0055114-oxidation-reduction process(L=3),		GO:0016491-oxidoreductase activity(L=2),GO:0051537-2 iron, 2 sulfur cluster binding(L=4),
C12_S654332	XP_016501690.1	54.5	132	53	2	2	126	25	156	1.7e-31	83.3	XP_016501690.1 PREDICTED: putative pterin-4-alpha-carbinolamine dehydratase isoform X4 [Nicotiana tabacum]	nicotiana tabacum	complete.protein.87	Complete	No	No	29760.VIT_10s0003g02770.t01	1.6e-32	144.4		Viridiplantae	1BSI4@strNOG,1E0V7@virNOG,COG2154@NOG,KOG4073@euNOG	Pterin-4-alpha-carbinolamine		PFAM (Pterin_4a), SMART (SIGNAL)				2e-18	IPR001533(Pterin 4 alpha carbinolamine dehydratase)	Pfam	PF01329(Pterin 4 alpha carbinolamine dehydratase)	KEGG: 00790+4.2.1.96|MetaCyc: PWY-7158	GO:0006729-tetrahydrobiopterin biosynthetic process(L=6),		GO:0008124-4-alpha-hydroxytetrahydrobiopterin dehydratase activity(L=5),
C12_S650236															Internal			29760.VIT_18s0001g11250.t01	3.5e-45	188		Viridiplantae	0IGRA@euNOG,0Y7SX@NOG,1BG7J@strNOG,1DU4V@virNOG	Disease resistance protein		PFAM (NB-ARC, LRR_1, RPW8, NACHT), SMART (COIL, AAA)	GO:0006950-response to stress(L=2),GO:0006952-defense response(L=3),GO:0008150-biological_process(L=0),GO:0009607-response to biotic stimulus(L=2),GO:0009617-response to bacterium(L=5),GO:0042742-defense response to bacterium(L=5),GO:0050896-response to stimulus(L=1),GO:0051704-multi-organism process(L=1),GO:0051707-response to other organism(L=4),	GO:0005575-cellular_component(L=0),GO:0005576-extracellular region(L=1),GO:0048046-apoplast(L=2),		3.2e-32	IPR002182(NB-ARC)	Pfam	PF00931(NB-ARC domain)	Reactome: R-HSA-111458|Reactome: R-HSA-111459|Reactome: R-HSA-6798695|Reactome: R-HSA-6803207|Reactome: R-HSA-8953750			GO:0043531-ADP binding(L=4),
C12_S648364	ABK22947.1	90.7	236	21	1	1	236	111	345	4.7e-126	100	ABK22947.1 unknown [Picea sitchensis]	picea sitchensis	nr	Partial 5 Prime	No	No	3694.POPTR_0008s19370.1	2.3e-94	350.5		Viridiplantae	1BJKY@strNOG,1DXIP@virNOG,COG5597@NOG,KOG1950@euNOG	galactinol synthase		PFAM (Glyco_transf_8)	GO:0005975-carbohydrate metabolic process(L=3),GO:0005996-monosaccharide metabolic process(L=4),GO:0006012-galactose metabolic process(L=7),GO:0006950-response to stress(L=2),GO:0006979-response to oxidative stress(L=3),GO:0008150-biological_process(L=0),GO:0008152-metabolic process(L=1),GO:0019318-hexose metabolic process(L=5),GO:0044238-primary metabolic process(L=2),GO:0044723-single-organism …	GO:0005575-cellular_component(L=0),GO:0005622-intracellular(L=3),GO:0005623-cell(L=1),GO:0005737-cytoplasm(L=4),GO:0044424-intracellular part(L=3),GO:0044464-cell part(L=2),	GO:0003674-molecular_function(L=0),GO:0003824-catalytic activity(L=1),GO:0008194-UDP-glycosyltransferase activity(L=4),GO:0008378-galactosyltransferase activity(L=5),GO:0016740-transferase activity(L=2),GO:0016757-transferase activity, transferring glycosyl groups(L=3),GO:0016758-transferase activity, transferring hexosyl groups(L=4),GO:0035250-UDP-galactosyltransferase activity(L=5),GO:0047216-i…	4.2e-28	IPR002495(Glycosyl transferase, family 8)	Pfam	PF01501(Glycosyl transferase family 8)				GO:0016757-transferase activity, transferring glycosyl groups(L=3),
C12_S647274	NP_001325800.1	44.4	984	422	21	2	966	6	883	6.7e-191	98.8	NP_001325800.1 Class II aaRS and biotin synthetases superfamily protein [Arabidopsis thaliana]	arabidopsis thaliana	arabidopsis_thaliana_tair10	Complete	No	Yes	4641.GSMUA_Achr5P14080_001	8.4e-220	769.2		Viridiplantae	0TMFH@lilNOG,1BEA4@strNOG,1DS7T@virNOG,COG0124@NOG,KOG1936@euNOG	Histidyl-tRNA	Aminoacyl-tRNA biosynthesis (00970)	PFAM (tRNA-synt_2b, HGTP_anticodon, PAL, tRNA-synt_2)		GO:0005575-cellular_component(L=0),GO:0005622-intracellular(L=3),GO:0005623-cell(L=1),GO:0005737-cytoplasm(L=4),GO:0005829-cytosol(L=4),GO:0044424-intracellular part(L=3),GO:0044444-cytoplasmic part(L=4),GO:0044464-cell part(L=2),		2.8e-45	()	Pfam	PF13393(Histidyl-tRNA synthetase)
C12_S645176	CAA63570.1	90.1	161	13	1	1	158	1	161	2.8e-74	100	CAA63570.1 low molecular weight heat-shock protein [Pseudotsuga menziesii]	pseudotsuga menziesii	nr	Complete	No	Yes	3694.POPTR_0010s20300.1	5.3e-55	219.2		Viridiplantae	1BRZW@strNOG,1DSZ0@virNOG,COG0071@NOG,KOG0710@euNOG	kDa class I heat shock	Protein processing in endoplasmic reticulum (04141)	PFAM (HSP20)	GO:0000302-response to reactive oxygen species(L=4),GO:0006950-response to stress(L=2),GO:0006979-response to oxidative stress(L=3),GO:0008150-biological_process(L=0),GO:0009266-response to temperature stimulus(L=3),GO:0009408-response to heat(L=3),GO:0009628-response to abiotic stimulus(L=2),GO:0010033-response to organic substance(L=3),GO:0010035-response to inorganic substance(L=3),GO:0010038-…	GO:0005575-cellular_component(L=0),GO:0005622-intracellular(L=3),GO:0005623-cell(L=1),GO:0005737-cytoplasm(L=4),GO:0044424-intracellular part(L=3),GO:0044464-cell part(L=2),		1.2e-30	IPR002068(Alpha crystallin/Hsp20 domain)	Pfam	PF00011(Hsp20/alpha crystallin family)
C12_S644716	XP_013614800.1	39.7	184	98	3	25	195	2	185	6.8e-25	86.4	XP_013614800.1 PREDICTED: calcium-binding protein CML42 [Brassica oleracea var. oleracea]	brassica oleracea var. oleracea	complete.protein.87	Complete	No	No	59689.Al_scaffold_0007_2100	4.9e-26	123.2		Viridiplantae	0BVB5@braNOG,1BS4J@strNOG,1E3ZM@virNOG,COG5126@NOG,KOG0027@euNOG	calcium-binding protein	Plant-pathogen interaction (04626)	PFAM (efhand), SMART (EFh)	GO:0000902-cell morphogenesis(L=5),GO:0000904-cell morphogenesis involved in differentiation(L=5),GO:0007275-multicellular organism development(L=3),GO:0008150-biological_process(L=0),GO:0008544-epidermis development(L=4),GO:0009653-anatomical structure morphogenesis(L=3),GO:0009888-tissue development(L=3),GO:0009913-epidermal cell differentiation(L=6),GO:0009987-cellular process(L=1),GO:0010026-…		GO:0003674-molecular_function(L=0),GO:0005488-binding(L=1),GO:0005509-calcium ion binding(L=5),GO:0043167-ion binding(L=2),GO:0043169-cation binding(L=3),GO:0046872-metal ion binding(L=4),	6.6e-12	IPR002048(EF-hand domain)	Pfam	PF13499(EF-hand domain pair)				GO:0005509-calcium ion binding(L=5),
C12_S642034	ADE77727.1	91	431	33	1	1	431	1	425	5.4e-213	100	ADE77727.1 unknown [Picea sitchensis]	picea sitchensis	nr	Complete	No	No	29760.VIT_10s0042g00560.t01	1.5e-80	305.4		Viridiplantae	0IFMR@euNOG,11IDZ@NOG,1BJIM@strNOG,1DXG9@virNOG	NA		SMART (TRANS)
C12_S635216	ABE73120.1	79.4	315	64	1	2	316	154	467	7.9e-145	99.7	ABE73120.1 SUS1, partial [Dianthus caryophyllus]	dianthus caryophyllus	nr	Internal	No	Yes	3847.GLYMA03G37441.1	1.1e-149	534.6	SUS3	Viridiplantae	1BJ86@strNOG,1DVSY@virNOG,COG0438@NOG,KOG0853@euNOG	Sucrose-cleaving enzyme that provides UDP-glucose and fructose for various metabolic pathways (By similarity)	Starch and sucrose metabolism (00500), Metabolic pathways (01100)	PFAM (Sucrose_synth, Glycos_transf_1), SMART (COIL)	GO:0000003-reproduction(L=1),GO:0003006-developmental process involved in reproduction(L=2),GO:0005975-carbohydrate metabolic process(L=3),GO:0005976-polysaccharide metabolic process(L=4),GO:0005982-starch metabolic process(L=7),GO:0005984-disaccharide metabolic process(L=3),GO:0005985-sucrose metabolic process(L=4),GO:0006073-cellular glucan metabolic process(L=5),GO:0006950-response to stress(L…		GO:0003674-molecular_function(L=0),GO:0003824-catalytic activity(L=1),GO:0008194-UDP-glycosyltransferase activity(L=4),GO:0016157-sucrose synthase activity(L=6),GO:0016740-transferase activity(L=2),GO:0016757-transferase activity, transferring glycosyl groups(L=3),GO:0016758-transferase activity, transferring hexosyl groups(L=4),GO:0035251-UDP-glucosyltransferase activity(L=5),GO:0046527-glucosyl…	4.9e-66	IPR000368(Sucrose synthase)	Pfam	PF00862(Sucrose synthase)		GO:0005985-sucrose metabolic process(L=4),		GO:0016157-sucrose synthase activity(L=6),
C12_S634396	ABK24253.1	92.9	324	23	0	1	324	1	324	7e-173	100	ABK24253.1 unknown [Picea sitchensis]	picea sitchensis	nr	Complete	No	No	3711.Bra033259.1-P	3.8e-76	290.4		Viridiplantae	0IITH@euNOG,0YD6W@NOG,1BFCD@strNOG,1DTAN@virNOG	NA		SMART (TRANS)		GO:0005575-cellular_component(L=0),GO:0016020-membrane(L=1),
C12_S632090	ABR16863.1	92.9	281	20	0	1	281	1	281	3e-143	100	ABR16863.1 unknown [Picea sitchensis]	picea sitchensis	nr	Complete	No	No	88036.EFJ08051	4.6e-110	402.9	SAT1	Viridiplantae	0INAF@euNOG,1C6N6@strNOG,1EKIY@virNOG,COG1045@NOG	serine acetyltransferase	Microbial metabolism in diverse environments (01120), Biosynthesis of amino acids (01230), Sulfur metabolism (00920), Cysteine and methionine metabolism (00270), Metabolic pathways (01100)	PFAM (SATase_N, Hexapep), SMART (SATase_N)		GO:0005575-cellular_component(L=0),GO:0005622-intracellular(L=3),GO:0005623-cell(L=1),GO:0005737-cytoplasm(L=4),GO:0005829-cytosol(L=4),GO:0044424-intracellular part(L=3),GO:0044444-cytoplasmic part(L=4),GO:0044464-cell part(L=2),		3.9e-36	IPR010493(Serine acetyltransferase, N-terminal)	Pfam	PF06426(Serine acetyltransferase, N-terminal)	KEGG: 00270+2.3.1.30|KEGG: 00920+2.3.1.30|MetaCyc: PWY-6936|MetaCyc: PWY-7274|MetaCyc: PWY-7870	GO:0006535-cysteine biosynthetic process from serine(L=7),	GO:0005737-cytoplasm(L=4),	GO:0009001-serine O-acetyltransferase activity(L=7),
C12_S630004	ABK24532.1	93.9	623	38	0	1	623	1	623	0	100	ABK24532.1 unknown [Picea sitchensis]	picea sitchensis	nr	Complete	No	No	29760.VIT_12s0057g00680.t01	1.3e-210	738		Viridiplantae	0IGMY@euNOG,10PA9@NOG,1BHD5@strNOG,1DV9E@virNOG	OBERON-like protein-like		PFAM (DUF1423), SMART (COIL, PHD)	GO:0000003-reproduction(L=1),GO:0003006-developmental process involved in reproduction(L=2),GO:0007275-multicellular organism development(L=3),GO:0008150-biological_process(L=0),GO:0009653-anatomical structure morphogenesis(L=3),GO:0009790-embryo development(L=4),GO:0009791-post-embryonic development(L=4),GO:0009793-embryo development ending in seed dormancy(L=5),GO:0009888-tissue development(L=3…	GO:0005575-cellular_component(L=0),GO:0005622-intracellular(L=3),GO:0005623-cell(L=1),GO:0005634-nucleus(L=5),GO:0005737-cytoplasm(L=4),GO:0009536-plastid(L=5),GO:0043226-organelle(L=1),GO:0043227-membrane-bounded organelle(L=2),GO:0043229-intracellular organelle(L=3),GO:0043231-intracellular membrane-bounded organelle(L=4),GO:0044424-intracellular part(L=3),GO:0044444-cytoplasmic part(L=4),GO:00…	GO:0003674-molecular_function(L=0),GO:0005488-binding(L=1),GO:0005515-protein binding(L=2),GO:0042802-identical protein binding(L=3),GO:0042803-protein homodimerization activity(L=4),GO:0046982-protein heterodimerization activity(L=4),GO:0046983-protein dimerization activity(L=3),	1.3e-54	IPR032535(Oberon, coiled-coil region)	Pfam	PF16312(Coiled-coil region of Oberon)
C12_S627577	ABK21979.1	91.7	240	18	1	1	238	1	240	4e-125	100	ABK21979.1 unknown [Picea sitchensis]	picea sitchensis	nr	Complete	No	No	29760.VIT_18s0001g11890.t01	5.8e-74	282.7		Viridiplantae	11IHV@NOG,1BCJ5@strNOG,1E0NU@virNOG,KOG0823@euNOG	zinc finger	Protein processing in endoplasmic reticulum (04141)	PFAM (zf-C3HC4), SMART (RING, TRANS)				1.6e-09	IPR018957(Zinc finger, C3HC4 RING-type)	Pfam	PF00097(Zinc finger, C3HC4 type (RING finger))				GO:0046872-metal ion binding(L=4),
C12_S627361	ABK23893.1	86.6	373	50	0	1	373	1	373	3.7e-186	100	ABK23893.1 unknown [Picea sitchensis]	picea sitchensis	nr	Complete	No	No	4558.Sb02g042590.1	8.2e-91	339.3	OSI_27294	Viridiplantae	0IGZ3@euNOG,0TRTV@lilNOG,11H91@NOG,15TG5@poaNOG,1BHXZ@strNOG,1DVUA@virNOG	NA		SMART (SIGNAL, TRANS)
C12_S624413	AJP06263.1	97.7	915	21	0	1	915	1	915	0	100	AJP06263.1 CMT [Pinus tabuliformis]	pinus tabuliformis	nr	Complete	No	Yes	4641.GSMUA_Achr2P21720_001	8.6e-275	951.8	CMT1	Viridiplantae	0IH5K@euNOG,0TV23@lilNOG,1BHR9@strNOG,1DXST@virNOG,COG0270@NOG	Cytosine-specific methyltransferase	Cysteine and methionine metabolism (00270), Metabolic pathways (01100)	PFAM (DNA_methylase, Chromo, BAH, Pkinase, Pkinase_Tyr), SMART (CHROMO, BAH, TRANS, COIL, STYKc)	GO:0000003-reproduction(L=1),GO:0000910-cytokinesis(L=4),GO:0003006-developmental process involved in reproduction(L=2),GO:0006139-nucleobase-containing compound metabolic process(L=3),GO:0006259-DNA metabolic process(L=4),GO:0006304-DNA modification(L=5),GO:0006305-DNA alkylation(L=7),GO:0006306-DNA methylation(L=4),GO:0006325-chromatin organization(L=4),GO:0006342-chromatin silencing(L=6),GO:00…	GO:0005575-cellular_component(L=0),GO:0005622-intracellular(L=3),GO:0005623-cell(L=1),GO:0005634-nucleus(L=5),GO:0043226-organelle(L=1),GO:0043227-membrane-bounded organelle(L=2),GO:0043229-intracellular organelle(L=3),GO:0043231-intracellular membrane-bounded organelle(L=4),GO:0044424-intracellular part(L=3),GO:0044464-cell part(L=2),	GO:0003674-molecular_function(L=0),GO:0003824-catalytic activity(L=1),GO:0003886-DNA (cytosine-5-)-methyltransferase activity(L=6),GO:0008168-methyltransferase activity(L=4),GO:0008757-S-adenosylmethionine-dependent methyltransferase activity(L=5),GO:0009008-DNA-methyltransferase activity(L=5),GO:0016740-transferase activity(L=2),GO:0016741-transferase activity, transferring one-carbon groups(L=3…	2.9e-33	IPR001525(C-5 cytosine methyltransferase)	Pfam	PF00145(C-5 cytosine-specific DNA methylase)	KEGG: 00270+2.1.1.37			GO:0008168-methyltransferase activity(L=4),
C12_S623801	NP_001321034.1	62.6	847	310	6	1	844	1	843	0	100	NP_001321034.1 Ribosomal protein S5/Elongation factor G/III/V family protein [Arabidopsis thaliana]	arabidopsis thaliana	arabidopsis_thaliana_tair10	Complete	No	Yes	117187.FVEG_04128T0	0	1652.1	EFT1	Fungi	03KN7@ascNOG,0PF9T@fuNOG,0S9VM@hypNOG,0WXM6@necNOG,12QB7@opiNOG,19J3F@sordNOG,COG0480@NOG,KOG0469@euNOG	elongation factor 2		PFAM (EFG_IV, EFG_C, GTP_EFTU, GTP_EFTU_D2), SMART (EFG_C, EFG_IV, TRANS)	GO:0002181-cytoplasmic translation(L=7),GO:0002182-cytoplasmic translational elongation(L=8),GO:0006412-translation(L=5),GO:0006414-translational elongation(L=6),GO:0006417-regulation of translation(L=7),GO:0006448-regulation of translational elongation(L=8),GO:0008150-biological_process(L=0),GO:0008152-metabolic process(L=1),GO:0009058-biosynthetic process(L=2),GO:0009059-macromolecule biosynthe…	GO:0005575-cellular_component(L=0),GO:0005622-intracellular(L=3),GO:0005623-cell(L=1),GO:0005737-cytoplasm(L=4),GO:0005829-cytosol(L=4),GO:0005840-ribosome(L=5),GO:0030529-intracellular ribonucleoprotein complex(L=4),GO:0032991-macromolecular complex(L=1),GO:0043226-organelle(L=1),GO:0043228-non-membrane-bounded organelle(L=2),GO:0043229-intracellular organelle(L=3),GO:0043232-intracellular non-m…	GO:0000166-nucleotide binding(L=3),GO:0001882-nucleoside binding(L=3),GO:0001883-purine nucleoside binding(L=4),GO:0003674-molecular_function(L=0),GO:0003676-nucleic acid binding(L=3),GO:0003723-RNA binding(L=4),GO:0003746-translation elongation factor activity(L=6),GO:0005488-binding(L=1),GO:0005525-GTP binding(L=7),GO:0008135-translation factor activity, RNA binding(L=5),GO:0017076-purine nucle…	7.3e-67	IPR000795(Transcription factor, GTP-binding domain)	Pfam	PF00009(Elongation factor Tu GTP binding domain)				GO:0003924-GTPase activity(L=7),GO:0005525-GTP binding(L=7),
C12_S623529	NP_196314.2	49.6	1122	532	8	1	1110	1	1101	1.80e-312	95	NP_196314.2 plant/protein (DUF810) [Arabidopsis thaliana]	arabidopsis thaliana	arabidopsis_thaliana_tair10	Complete	No	Yes	88036.EFJ17529	0	1196.8		Viridiplantae	0II4Z@euNOG,0XNXX@NOG,1BGXF@strNOG,1DXSD@virNOG	Protein of unknown function (DUF810)		PFAM (DUF810, PPO1_KFDV)		GO:0005575-cellular_component(L=0),GO:0005911-cell-cell junction(L=2),GO:0009506-plasmodesma(L=3),GO:0030054-cell junction(L=1),GO:0055044-symplast(L=1),		2.2e-229	IPR008528(Protein of unknown function DUF810)	Pfam	PF05664(Plant family of unknown function (DUF810))
C12_S623488	XP_019166999.1	40	640	313	15	4	641	7	577	8.4e-101	99.5	XP_019166999.1 PREDICTED: protein NEN1-like [Ipomoea nil]	ipomoea nil	complete.protein.87	Complete	No	No	29760.VIT_17s0000g06510.t01	1.1e-74	286.6		Viridiplantae	0IGQ7@euNOG,11I48@NOG,1BDJG@strNOG,1DRGV@virNOG	exonuclease		PFAM (Exonuc_X-T), SMART (EXOIII)				1.4e-28	IPR013520(Exonuclease, RNase T/DNA polymerase III)	Pfam	PF00929(Exonuclease)
C12_S623299	ERN02173.1	36.9	385	189	12	5	368	8	359	2e-21	82	ERN02173.1 hypothetical protein AMTR_s00045p00196780 [Amborella trichopoda]	amborella trichopoda	nr	Complete	No	No	3694.POPTR_0005s02620.1	4.1e-20	104.8		Viridiplantae	1BTJQ@strNOG,1E5RY@virNOG,COG2608@NOG,KOG1603@euNOG	Heavy-metal-associated domain		PFAM (HMA), SMART (SIGNAL)				2.6e-13	IPR006121(Heavy metal-associated domain, HMA)	Pfam	PF00403(Heavy-metal-associated domain)		GO:0030001-metal ion transport(L=6),		GO:0046872-metal ion binding(L=4),
C12_S623094	NP_196786.1	71.2	444	128	0	1	444	1	444	5.2e-191	99.1	NP_196786.1 beta-6 tubulin [Arabidopsis thaliana]	arabidopsis thaliana	arabidopsis_thaliana_tair10	Complete	No	Yes	5507.FOXG_02339P0	5.5e-259	898.3		Fungi	049FW@ascNOG,0QB8Q@fuNOG,0SGUE@hypNOG,1365J@opiNOG,1A6YK@sordNOG,COG5023@NOG,KOG1375@euNOG	Tubulin is the major constituent of microtubules. It binds two moles of GTP, one at an exchangeable site on the beta chain and one at a non-exchangeable site on the alpha chain (By similarity)		PFAM (Tubulin, Misat_Myo_SegII, Tubulin_C), SMART (Tubulin, Tubulin_C)				1.3e-67	IPR003008(Tubulin/FtsZ, GTPase domain)	Pfam	PF00091(Tubulin/FtsZ family, GTPase domain)	Reactome: R-HSA-380320			GO:0003924-GTPase activity(L=7),
C12_S622632	ABR18133.1	93.4	456	30	0	23	478	1	456	9.8e-248	95.4	ABR18133.1 unknown [Picea sitchensis]	picea sitchensis	nr	Complete	No	No	88036.EFJ09227	1,00E-117	429.1		Viridiplantae	0ZHQA@NOG,1BD9K@strNOG,1DR70@virNOG,KOG4698@euNOG	glycosyltransferase		PFAM (DUF563), SMART (TRANS)				7.3e-17	IPR007657(Glycosyltransferase 61)	Pfam	PF04577(Protein of unknown function (DUF563))				GO:0016757-transferase activity, transferring glycosyl groups(L=3),
C12_S622227															Complete			4081.Solyc07g045320.2.1	9.7e-24	117.9		Viridiplantae	0J3WW@euNOG,0ZNBY@NOG,1BS86@strNOG,1E40F@virNOG	NA						9.2e-38	IPR032001(SAWADEE domain)	Pfam	PF16719(SAWADEE domain)				GO:0003682-chromatin binding(L=3),
C12_S621929	ABR18386.1	95.9	486	20	0	1	486	1	486	1.6e-274	100	ABR18386.1 unknown [Picea sitchensis]	picea sitchensis	nr	Complete	No	No	4641.GSMUA_Achr6P05530_001	6.4e-237	825.1		Viridiplantae	0TJG1@lilNOG,1BCIY@strNOG,1DQGQ@virNOG,COG0639@NOG,KOG0376@euNOG	serine threonine-protein phosphatase	MAPK signaling pathway (04010)	PFAM (TPR_1, PPP5, Metallophos, TPR_2), SMART (TPR, PP2Ac, TRANS)	GO:0006793-phosphorus metabolic process(L=3),GO:0006796-phosphate-containing compound metabolic process(L=4),GO:0006810-transport(L=3),GO:0006913-nucleocytoplasmic transport(L=6),GO:0007154-cell communication(L=2),GO:0007165-signal transduction(L=3),GO:0008150-biological_process(L=0),GO:0008152-metabolic process(L=1),GO:0009314-response to radiation(L=3),GO:0009416-response to light stimulus(L=4)…	GO:0005575-cellular_component(L=0),GO:0005622-intracellular(L=3),GO:0005623-cell(L=1),GO:0005634-nucleus(L=5),GO:0005635-nuclear envelope(L=4),GO:0005654-nucleoplasm(L=5),GO:0005737-cytoplasm(L=4),GO:0005783-endoplasmic reticulum(L=4),GO:0005789-endoplasmic reticulum membrane(L=3),GO:0005829-cytosol(L=4),GO:0005911-cell-cell junction(L=2),GO:0009506-plasmodesma(L=3),GO:0012505-endomembrane system…	GO:0003674-molecular_function(L=0),GO:0003824-catalytic activity(L=1),GO:0004721-phosphoprotein phosphatase activity(L=6),GO:0004722-protein serine/threonine phosphatase activity(L=7),GO:0016787-hydrolase activity(L=2),GO:0016788-hydrolase activity, acting on ester bonds(L=3),GO:0016791-phosphatase activity(L=5),GO:0042578-phosphoric ester hydrolase activity(L=4),	2.6e-31	IPR004843(Calcineurin-like phosphoesterase domain, ApaH type)	Pfam	PF00149(Calcineurin-like phosphoesterase)				GO:0016787-hydrolase activity(L=2),
C12_S621879	ADE76404.1	90.8	390	34	1	1	388	1	390	9.3e-196	100	ADE76404.1 unknown [Picea sitchensis]	picea sitchensis	nr	Complete	No	No	3218.PP1S112_134V6.1	2.2e-86	324.7		Viridiplantae	1BNCV@strNOG,1DY85@virNOG,COG0030@NOG,KOG0820@euNOG	dimethyladenosine		PFAM (RrnaAD, Methyltransf_11, MTS), SMART (rADc)	GO:0000154-rRNA modification(L=7),GO:0001510-RNA methylation(L=4),GO:0001708-cell fate specification(L=5),GO:0006139-nucleobase-containing compound metabolic process(L=3),GO:0006364-rRNA processing(L=7),GO:0006396-RNA processing(L=5),GO:0006725-cellular aromatic compound metabolic process(L=3),GO:0006807-nitrogen compound metabolic process(L=2),GO:0008150-biological_process(L=0),GO:0008152-metabo…	GO:0005575-cellular_component(L=0),GO:0005622-intracellular(L=3),GO:0005623-cell(L=1),GO:0005634-nucleus(L=5),GO:0005730-nucleolus(L=5),GO:0031974-membrane-enclosed lumen(L=1),GO:0031981-nuclear lumen(L=6),GO:0043226-organelle(L=1),GO:0043227-membrane-bounded organelle(L=2),GO:0043228-non-membrane-bounded organelle(L=2),GO:0043229-intracellular organelle(L=3),GO:0043231-intracellular membrane-bou…	GO:0000179-rRNA (adenine-N6,N6-)-dimethyltransferase activity(L=6),GO:0003674-molecular_function(L=0),GO:0003824-catalytic activity(L=1),GO:0008168-methyltransferase activity(L=4),GO:0008170-N-methyltransferase activity(L=5),GO:0008173-RNA methyltransferase activity(L=5),GO:0008649-rRNA methyltransferase activity(L=6),GO:0008757-S-adenosylmethionine-dependent methyltransferase activity(L=5),GO:00…	9.9e-56	IPR001737(Ribosomal RNA adenine methyltransferase KsgA/Erm)	Pfam	PF00398(Ribosomal RNA adenine dimethylase)
C12_S621613	NP_191133.1	45.6	425	229	2	54	477	15	438	1.3e-107	88.7	NP_191133.1 proline transporter 2 [Arabidopsis thaliana]	arabidopsis thaliana	arabidopsis_thaliana_tair10	Partial 5 Prime	No	Yes	4641.GSMUA_Achr11P08780_001	1.2e-131	475.3		Viridiplantae	0TIN3@lilNOG,1BBT5@strNOG,1DPRT@virNOG,COG0814@NOG,KOG1303@euNOG	Transmembrane amino acid transporter protein		PFAM (Aa_trans), SMART (TRANS)				7.6e-63	IPR013057(Amino acid transporter, transmembrane domain)	Pfam	PF01490(Transmembrane amino acid transporter protein)
C12_S621340	XP_020522328.1	41.2	320	140	9	1	308	28	311	2.3e-38	95.7	XP_020522328.1 pre-mRNA-splicing factor cwc25 isoform X1 [Amborella trichopoda]	amborella trichopoda	complete.protein.87	Complete	No	Yes	3847.GLYMA15G06740.2	4,00E-33	147.5		Viridiplantae	0IXST@euNOG,11VZA@NOG,1BQ3Y@strNOG,1E49S@virNOG	NA		SMART (COIL)		GO:0005575-cellular_component(L=0),GO:0005622-intracellular(L=3),GO:0005623-cell(L=1),GO:0005737-cytoplasm(L=4),GO:0009507-chloroplast(L=6),GO:0009536-plastid(L=5),GO:0043226-organelle(L=1),GO:0043227-membrane-bounded organelle(L=2),GO:0043229-intracellular organelle(L=3),GO:0043231-intracellular membrane-bounded organelle(L=4),GO:0044424-intracellular part(L=3),GO:0044444-cytoplasmic part(L=4),G…
C12_S620959	XP_024526460.1	62.8	247	84	5	5	248	11	252	4.7e-76	98.4	XP_024526460.1 protein MIZU-KUSSEI 1-like [Selaginella moellendorffii]	selaginella moellendorffii	nr	Complete	No	Yes	88036.EFJ33454	9.1e-78	295.4		Viridiplantae	0IVPW@euNOG,11IZ9@NOG,1BQ82@strNOG,1E228@virNOG	Protein of unknown function, DUF617		PFAM (DUF617)				2.4e-71	IPR006460(Protein MIZU-KUSSEI 1-like, plant)	Pfam	PF04759(Protein of unknown function, DUF617)
C12_S620750	NP_001327533.1	44.5	434	216	6	1	411	1	432	6.8e-92	97.4	NP_001327533.1 aromatic and neutral transporter 1 [Arabidopsis thaliana]	arabidopsis thaliana	arabidopsis_thaliana_tair10	Complete	No	Yes	3218.PP1S211_92V6.1	1.7e-100	371.7		Viridiplantae	1BHH8@strNOG,1DS89@virNOG,COG0814@NOG,KOG1304@euNOG	amino acid		PFAM (Aa_trans, Trp_Tyr_perm), SMART (TRANS)	GO:0003333-amino acid transmembrane transport(L=6),GO:0006810-transport(L=3),GO:0006811-ion transport(L=4),GO:0006820-anion transport(L=5),GO:0006865-amino acid transport(L=5),GO:0008150-biological_process(L=0),GO:0009607-response to biotic stimulus(L=2),GO:0009624-response to nematode(L=5),GO:0009987-cellular process(L=1),GO:0015711-organic anion transport(L=5),GO:0015801-aromatic amino acid tra…	GO:0005575-cellular_component(L=0),GO:0016020-membrane(L=1),	GO:0003674-molecular_function(L=0),GO:0005215-transporter activity(L=1),GO:0005342-organic acid transmembrane transporter activity(L=4),GO:0008509-anion transmembrane transporter activity(L=5),GO:0008514-organic anion transmembrane transporter activity(L=6),GO:0015075-ion transmembrane transporter activity(L=4),GO:0015171-amino acid transmembrane transporter activity(L=6),GO:0015173-aromatic amin…	1.6e-78	IPR013057(Amino acid transporter, transmembrane domain)	Pfam	PF01490(Transmembrane amino acid transporter protein)
C12_S620483	NP_001332683.1	50.9	411	178	5	55	461	28	418	3.6e-113	85.3	NP_001332683.1 Zn-dependent exopeptidases superfamily protein [Arabidopsis thaliana]	arabidopsis thaliana	arabidopsis_thaliana_tair10	Complete	No	Yes	29760.VIT_18s0122g01410.t01	1,00E-117	429.1		Viridiplantae	1BCFM@strNOG,1DQDN@virNOG,COG2866@NOG,KOG2650@euNOG	Carboxypeptidase		PFAM (Peptidase_M14), SMART (Zn_pept, TRANS, SIGNAL)		GO:0005575-cellular_component(L=0),GO:0016020-membrane(L=1),		1.5e-29	IPR000834(Peptidase M14, carboxypeptidase A)	Pfam	PF00246(Zinc carboxypeptidase)		GO:0006508-proteolysis(L=4),		GO:0004181-metallocarboxypeptidase activity(L=7),GO:0008270-zinc ion binding(L=6),
C12_S620443	XP_022772607.1	55.7	420	177	6	26	444	3	414	7.3e-128	94.4	XP_022772607.1 ornithine decarboxylase-like [Durio zibethinus]	durio zibethinus	complete.protein.87	Complete	No	Yes	3694.POPTR_0005s26760.1	8.8e-124	449.1	ODC1	Viridiplantae	1BNHH@strNOG,1DQV3@virNOG,COG0019@NOG,KOG0622@euNOG	Ornithine decarboxylase	Biosynthesis of secondary metabolites (01110), Glutathione metabolism (00480), Arginine and proline metabolism (00330), Metabolic pathways (01100)	PFAM (Orn_Arg_deC_N, Orn_DAP_Arg_deC)				3.5e-55	IPR022644(Orn/DAP/Arg decarboxylase 2, N-terminal)	Pfam	PF02784(Pyridoxal-dependent decarboxylase, pyridoxal binding domain)				GO:0003824-catalytic activity(L=1),
C12_S620382	NP_001318446.1	32.5	157	101	4	1	154	1	155	5.7e-13	90.1	NP_001318446.1 Bifunctional inhibitor/lipid-transfer protein/seed storage 2S albumin superfamily protein [Arabidopsis thaliana]	arabidopsis thaliana	arabidopsis_thaliana_tair10	Complete	No	Yes	4555.Si031155m	2.9e-14	84	OSI_25077	Viridiplantae	0J1CH@euNOG,0Z3HC@NOG,1BSVA@strNOG,1E4QE@virNOG	Non-specific lipid-transfer protein-like protein		PFAM (Tryp_alpha_amyl), SMART (AAI, SIGNAL, TRANS)		GO:0005575-cellular_component(L=0),GO:0016020-membrane(L=1),GO:0031224-intrinsic component of membrane(L=3),GO:0031225-anchored component of membrane(L=4),GO:0044425-membrane part(L=2),		1e-12	IPR016140(Bifunctional inhibitor/plant lipid transfer protein/seed storage helical domain)	Pfam	PF14368(Probable lipid transfer)
C12_S620177	XP_010107594.1	28.6	797	488	22	79	847	145	888	3.3e-58	84	XP_010107594.1 uncharacterized protein LOC21407189 [Morus notabilis]	morus notabilis	complete.protein.87	Complete	No	No	29760.VIT_08s0040g02440.t01	8.6e-57	227.6		Viridiplantae	0IWHB@euNOG,11MW7@NOG,1BNDF@strNOG,1E07V@virNOG	PWWP domain-containing protein		PFAM (PWWP)				1.1e-17	IPR000313(PWWP domain)	Pfam	PF00855(PWWP domain)
C12_S619986	NP_180123.1	58.1	561	226	4	38	597	101	653	7.5e-193	93.5	NP_180123.1 AFG1-like ATPase family protein [Arabidopsis thaliana]	arabidopsis thaliana	arabidopsis_thaliana_tair10	Complete	No	Yes	29760.VIT_04s0008g05270.t01	3,00E-199	700.3		Viridiplantae	1BE28@strNOG,1DS01@virNOG,COG1485@NOG,KOG2383@euNOG	lactation elevated protein		PFAM (AFG1_ATPase), SMART (COIL, AAA)				1.1e-67	IPR005654(ATPase, AFG1-like)	Pfam	PF03969(AFG1-like ATPase)				GO:0005524-ATP binding(L=7),
C12_S619566	ABK24665.1	88.6	298	29	3	1	296	1	295	7.9e-147	100	ABK24665.1 unknown [Picea sitchensis]	picea sitchensis	nr	Complete	No	No	4641.GSMUA_AchrUn_randomP07340_001	7.1e-37	159.8		Viridiplantae	0II94@euNOG,0TSX6@lilNOG,0YIAM@NOG,1BPFE@strNOG,1E1A1@virNOG	Salt tolerance-like protein		PFAM (zf-B_box, DUF544), SMART (BBOX)				6.5e-08	IPR000315(B-box-type zinc finger)	Pfam	PF00643(B-box zinc finger)			GO:0005622-intracellular(L=3),	GO:0008270-zinc ion binding(L=6),
C12_S619416	XP_020532024.1	47.7	623	258	8	10	610	9	585	9.8e-155	97.1	XP_020532024.1 poly(ADP-ribose) glycohydrolase 1 isoform X2 [Amborella trichopoda]	amborella trichopoda	complete.protein.87	Complete	No	Yes	29760.VIT_05s0094g01470.t01	1.3e-154	552		Viridiplantae	0XT3Y@NOG,1BHDR@strNOG,1DV9Z@virNOG,KOG2064@euNOG	poly(ADP-ribose) glycohydrolase		PFAM (PARG_cat)	GO:0006950-response to stress(L=2),GO:0006952-defense response(L=3),GO:0006970-response to osmotic stress(L=3),GO:0006979-response to oxidative stress(L=3),GO:0008150-biological_process(L=0),GO:0008152-metabolic process(L=1),GO:0009414-response to water deprivation(L=3),GO:0009415-response to water(L=3),GO:0009607-response to biotic stimulus(L=2),GO:0009620-response to fungus(L=5),GO:0009628-resp…		GO:0003674-molecular_function(L=0),GO:0003824-catalytic activity(L=1),GO:0004553-hydrolase activity, hydrolyzing O-glycosyl compounds(L=4),GO:0004649-poly(ADP-ribose) glycohydrolase activity(L=5),GO:0016787-hydrolase activity(L=2),GO:0016798-hydrolase activity, acting on glycosyl bonds(L=3),	5.1e-125	IPR007724(Poly(ADP-ribose) glycohydrolase)	Pfam	PF05028(Poly (ADP-ribose) glycohydrolase (PARG))	Reactome: R-HSA-110362	GO:0005975-carbohydrate metabolic process(L=3),		GO:0004649-poly(ADP-ribose) glycohydrolase activity(L=5),
C12_S619198	NP_196536.1	47.1	490	182	10	7	486	18	440	1.8e-115	96.8	NP_196536.1 histone acetyltransferase of the MYST family 2 [Arabidopsis thaliana]	arabidopsis thaliana	arabidopsis_thaliana_tair10	Complete	No	Yes	3218.PP1S1_162V6.2	5,00E-168	596.3		Viridiplantae	1DZXB@virNOG,COG5027@NOG,KOG2747@euNOG	MOZ/SAS family		PFAM (Tudor-knot, MOZ_SAS), SMART (CHROMO)				6.2e-76	IPR002717(Histone acetyltransferase domain, MYST-type)	Pfam	PF01853(MOZ/SAS family)	Reactome: R-HSA-3214847	GO:0006355-regulation of transcription, DNA-templated(L=7),GO:0016573-histone acetylation(L=7),		GO:0004402-histone acetyltransferase activity(L=9),
C12_S618729	XP_006827525.2	43.9	872	450	12	11	871	22	865	4.6e-201	93.8	XP_006827525.2 uncharacterized protein LOC18422823 isoform X1 [Amborella trichopoda]	amborella trichopoda	complete.protein.87	Complete	No	No	15368.BRADI3G27740.1	1.2e-172	612.5		Viridiplantae	0IH6H@euNOG,0TJGQ@lilNOG,0XPM8@NOG,15GAV@poaNOG,1BI8G@strNOG,1DW5F@virNOG	Protein of unknown function (DUF3522)		PFAM (DUF3522), SMART (TRANS, SIGNAL)				2.8e-43	IPR021910(NGX6/PGAP6/MYMK)	Pfam	PF12036(Protein of unknown function (DUF3522))			GO:0016021-integral component of membrane(L=4),
C12_S618497	NP_176121.3	53.4	2775	1104	47	1	2755	1	2607	0	100	NP_176121.3 HYPERSENSITIVE TO PI STARVATION 4 [Arabidopsis thaliana]	arabidopsis thaliana	arabidopsis_thaliana_tair10	Complete	No	Yes	29760.VIT_18s0001g07740.t01	0	2919		Viridiplantae	0INRE@euNOG,0XQTK@NOG,1C6QR@strNOG,1EKMK@virNOG	Golgi-body localisation protein domain		PFAM (Apt1, Fmp27_GFWDK, Fmp27_WPPW), SMART (TRANS, COIL, Fmp27_GFWDK)				6.6e-101	IPR019443(FMP27, C-terminal)	Pfam	PF10351(Golgi-body localisation protein domain)
C12_S618325	ABK24430.1	96.1	431	17	0	1	431	1	431	1.5e-250	100	ABK24430.1 unknown [Picea sitchensis]	picea sitchensis	nr	Complete	No	No	88036.EFJ33819	2.3e-206	723.4		Viridiplantae	1BFU8@strNOG,1DTS6@virNOG,COG0624@NOG,KOG2276@euNOG	acetylornithine	Biosynthesis of secondary metabolites (01110), Arginine and proline metabolism (00330), 2-Oxocarboxylic acid metabolism (01210), Biosynthesis of amino acids (01230), Metabolic pathways (01100)	PFAM (Peptidase_M20, M20_dimer)				1.8e-28	IPR002933(Peptidase M20)	Pfam	PF01546(Peptidase family M20/M25/M40)		GO:0008152-metabolic process(L=1),		GO:0016787-hydrolase activity(L=2),
C12_S618031	ADE77794.1	91.9	172	14	0	1	172	1	172	8.5e-85	100	ADE77794.1 unknown [Picea sitchensis]	picea sitchensis	nr	Complete	No	No	3847.GLYMA18G46940.2	9.7e-71	271.6	UBC5	Viridiplantae	0XRC5@NOG,1BG32@strNOG,1DU0M@virNOG,KOG0416@euNOG	ubiquitin-conjugating enzyme	Ubiquitin mediated proteolysis (04120)	PFAM (UQ_con), SMART (UBCc)	GO:0006464-cellular protein modification process(L=5),GO:0006508-proteolysis(L=4),GO:0006511-ubiquitin-dependent protein catabolic process(L=8),GO:0008150-biological_process(L=0),GO:0008152-metabolic process(L=1),GO:0009056-catabolic process(L=2),GO:0009057-macromolecule catabolic process(L=4),GO:0009987-cellular process(L=1),GO:0016567-protein ubiquitination(L=8),GO:0019538-protein metabolic pro…	GO:0005575-cellular_component(L=0),GO:0005622-intracellular(L=3),GO:0005623-cell(L=1),GO:0005737-cytoplasm(L=4),GO:0005829-cytosol(L=4),GO:0044424-intracellular part(L=3),GO:0044444-cytoplasmic part(L=4),GO:0044464-cell part(L=2),	GO:0003674-molecular_function(L=0),GO:0003824-catalytic activity(L=1),GO:0004842-ubiquitin-protein transferase activity(L=4),GO:0016874-ligase activity(L=2),GO:0016879-ligase activity, forming carbon-nitrogen bonds(L=3),GO:0016881-acid-amino acid ligase activity(L=4),GO:0019787-ubiquitin-like protein transferase activity(L=3),	1.5e-38	IPR000608(Ubiquitin-conjugating enzyme E2)	Pfam	PF00179(Ubiquitin-conjugating enzyme)	Reactome: R-HSA-983168
C12_S618023															Complete			3218.PP1S1_67V6.1	6.7e-88	330.5	OSI_22321	Viridiplantae	0IFK6@euNOG,1BJES@strNOG,1DXC6@virNOG,COG0177@NOG	base excision DNA repair	Base excision repair (03410)	PFAM (HhH-GPD), SMART (ENDO3c, HhH1)				1.2e-10	IPR003265(HhH-GPD domain)	Pfam	PF00730(HhH-GPD superfamily base excision DNA repair protein)	Reactome: R-HSA-110357	GO:0006284-base-excision repair(L=7),
C12_S617999	XP_002976705.1	49.6	339	138	7	49	379	28	341	4.9e-72	87.1	XP_002976705.1 hypothetical protein SELMODRAFT_443257 [Selaginella moellendorffii]	selaginella moellendorffii	complete.protein.87	Complete	No	No	88036.EFJ22374	1.3e-72	278.9		Viridiplantae	0JBWP@euNOG,0YIE7@NOG,1C1YR@strNOG,1EENI@virNOG	NA		SMART (COIL)
C12_S617932	XP_020104323.1	35.3	1334	637	40	159	1474	103	1228	1.6e-160	89.3	XP_020104323.1 phosphatidate phosphatase PAH2 isoform X1 [Ananas comosus]	ananas comosus	nr	Complete	No	Yes	29760.VIT_18s0001g10680.t01	3.2e-162	578.6		Viridiplantae	1BC3E@strNOG,1DQ22@virNOG,COG5083@NOG,KOG2116@euNOG	Lipin family	Glycerophospholipid metabolism (00564), Metabolic pathways (01100), Glycerolipid metabolism (00561)	PFAM (LNS2, Lipin_N, PPR), SMART (LNS2)	GO:0006629-lipid metabolic process(L=3),GO:0006793-phosphorus metabolic process(L=3),GO:0006796-phosphate-containing compound metabolic process(L=4),GO:0006950-response to stress(L=2),GO:0007154-cell communication(L=2),GO:0008150-biological_process(L=0),GO:0008152-metabolic process(L=1),GO:0009267-cellular response to starvation(L=4),GO:0009605-response to external stimulus(L=2),GO:0009987-cellul…	GO:0005575-cellular_component(L=0),GO:0005576-extracellular region(L=1),GO:0016020-membrane(L=1),GO:0048046-apoplast(L=2),	GO:0003674-molecular_function(L=0),GO:0003824-catalytic activity(L=1),GO:0008195-phosphatidate phosphatase activity(L=6),GO:0016787-hydrolase activity(L=2),GO:0016788-hydrolase activity, acting on ester bonds(L=3),GO:0016791-phosphatase activity(L=5),GO:0042578-phosphoric ester hydrolase activity(L=4),	1.6e-95	IPR013209(Lipin/Ned1/Smp2 (LNS2))	Pfam	PF08235(LNS2 (Lipin/Ned1/Smp2))	KEGG: 00561+3.1.3.4|KEGG: 00564+3.1.3.4|KEGG: 00565+3.1.3.4|KEGG: 00600+3.1.3.4|MetaCyc: PWY-6453|MetaCyc: PWY-7782|Reactome: R-HSA-1483191|Reactome: R-HSA-1483213|Reactome: R-HSA-4419969|Reactome: R-HSA-75109
C12_S617558	XP_021596930.1	45.3	523	248	6	2	489	4	523	1.1e-108	99.4	XP_021596930.1 uncharacterized protein LOC110603492 [Manihot esculenta]	manihot esculenta	complete.protein.87	Complete	No	No	29760.VIT_18s0001g02600.t01	6.5e-104	383.3		Viridiplantae	0IJGC@euNOG,1BF8D@strNOG,1DT6S@virNOG,COG0539@NOG	S1 RNA binding domain	Ribosome (03010)	PFAM (S1), SMART (S1)				8.6e-09	IPR003029(S1 domain)	Pfam	PF00575(S1 RNA binding domain)				GO:0003676-nucleic acid binding(L=3),
C12_S617485	XP_006829101.1	35.7	639	336	21	14	607	5	613	1.2e-91	97.9	XP_006829101.1 serine/threonine receptor-like kinase NFP [Amborella trichopoda]	amborella trichopoda	complete.protein.87	Complete	No	Yes	3694.POPTR_0010s08920.1	1.6e-83	315.8		Viridiplantae	0IH4E@euNOG,10J29@NOG,1BGZV@strNOG,1DUWF@virNOG	Protein kinase domain containing protein, expressed		PFAM (Pkinase_Tyr, Pkinase, LysM), SMART (LysM, TRANS, STYKc, SIGNAL)				1.3e-27	IPR001245(Serine-threonine/tyrosine-protein kinase, catalytic domain)	Pfam	PF07714(Protein tyrosine kinase)		GO:0006468-protein phosphorylation(L=6),		GO:0004672-protein kinase activity(L=5),
C12_S617469	sp|A9P0A6|CSPL5_PICSI	44.8	165	86	4	5	166	30	192	4.5e-27	97	sp|A9P0A6|CSPL5_PICSI CASP-like protein 1U1 OS=Picea sitchensis OX=3332 PE=2 SV=1	picea sitchensis	uniprot	Complete	No	Yes	4641.GSMUA_Achr6P13870_001	3.9e-24	116.7		Viridiplantae	0IZ5C@euNOG,0TYSR@lilNOG,0ZRZJ@NOG,1BS9X@strNOG,1E3W3@virNOG	CASP-like protein		PFAM (DUF588), SMART (TRANS, SIGNAL)	GO:0000902-cell morphogenesis(L=5),GO:0008150-biological_process(L=0),GO:0008152-metabolic process(L=1),GO:0009653-anatomical structure morphogenesis(L=3),GO:0009719-response to endogenous stimulus(L=2),GO:0009725-response to hormone(L=3),GO:0009733-response to auxin(L=4),GO:0009741-response to brassinosteroid(L=4),GO:0009826-unidimensional cell growth(L=6),GO:0009987-cellular process(L=1),GO:001…	GO:0005575-cellular_component(L=0),GO:0005623-cell(L=1),GO:0005886-plasma membrane(L=3),GO:0016020-membrane(L=1),GO:0044464-cell part(L=2),GO:0071944-cell periphery(L=3),	GO:0003674-molecular_function(L=0),GO:0003824-catalytic activity(L=1),	1.1e-40	IPR006702(Domain of unknown function DUF588)	Pfam	PF04535(Domain of unknown function (DUF588))
C12_S617447	PSS06282.1	72.4	1248	323	6	4	1242	3	1237	0	99.8	PSS06282.1 Protein strawberry notch like [Actinidia chinensis var. chinensis]	actinidia chinensis var. chinensis	nr	Complete	No	Yes	4081.Solyc10g005490.2.1	0	1773.1		Viridiplantae	0XQ7Q@NOG,1BEVB@strNOG,1DSSU@virNOG,KOG1513@euNOG	Inherit from KOG: Strawberry notch homolog		PFAM (PHD, Helicase_C), SMART (PHD, COIL)				1.2e-136	()	Pfam	PF13872(P-loop containing NTP hydrolase pore-1)
C12_S616976	PNX96709.1	32.7	376	235	12	6	372	11	377	3.3e-41	98.7	PNX96709.1 SKP1-interacting partner 15-like protein [Trifolium pratense]	trifolium pratense	nr	Complete	No	Yes	4081.Solyc04g071130.1.1	4.7e-38	164.1		Viridiplantae	0IH5I@euNOG,0YBGK@NOG,1BGB9@strNOG,1DU8T@virNOG	Skp1-interacting partner		PFAM (F-box, Kelch_2), SMART (FBOX)		GO:0005575-cellular_component(L=0),GO:0005622-intracellular(L=3),GO:0005623-cell(L=1),GO:0005634-nucleus(L=5),GO:0043226-organelle(L=1),GO:0043227-membrane-bounded organelle(L=2),GO:0043229-intracellular organelle(L=3),GO:0043231-intracellular membrane-bounded organelle(L=4),GO:0044424-intracellular part(L=3),GO:0044464-cell part(L=2),		1.5e-10	IPR001810(F-box domain)	Pfam	PF00646(F-box domain)				GO:0005515-protein binding(L=2),
C12_S616920	NP_193004.2	47.3	372	181	5	13	370	173	543	1.5e-90	93	NP_193004.2 transmembrane protein [Arabidopsis thaliana]	arabidopsis thaliana	arabidopsis_thaliana_tair10	Complete	No	Yes	4641.GSMUA_Achr3P25670_001	8.7e-112	409.1		Viridiplantae	0IVU9@euNOG,0YG20@NOG,1BNS8@strNOG,1E2I2@virNOG	NA		SMART (TRANS)
C12_S616780	NP_190235.1	50.3	630	302	5	6	629	4	628	2.3e-163	97.7	NP_190235.1 plant U-box 13 [Arabidopsis thaliana]	arabidopsis thaliana	arabidopsis_thaliana_tair10	Complete	No	Yes	88036.EFJ13827	2.1e-182	644.4		Viridiplantae	0ITMM@euNOG,10352@NOG,1C7K7@strNOG,1EMHX@virNOG	U-box domain-containing protein		PFAM (Arm, KAP, U-box, Neurochondrin, zf-Nse, DUF634), SMART (ARM, Ubox, COIL)				1.1e-19	IPR003613(U box domain)	Pfam	PF04564(U-box domain)	MetaCyc: PWY-7511	GO:0016567-protein ubiquitination(L=8),		GO:0004842-ubiquitin-protein transferase activity(L=4),
C12_S616587	ABK26509.1	86.2	239	33	0	1	239	1	239	5.6e-127	100	ABK26509.1 unknown [Picea sitchensis]	picea sitchensis	nr	Complete	No	No	3847.GLYMA18G47010.1	1.2e-63	248.4		Viridiplantae	0JN63@euNOG,101R3@NOG,1C4GK@strNOG,1EI0Q@virNOG	EGF		PFAM (EGF), SMART (EGF, SIGNAL, TRANS)				2.2e-05	IPR000742(EGF-like domain)	Pfam	PF00008(EGF-like domain)
C12_S616411	ABK21759.1	80.4	377	51	3	1	354	1	377	7e-166	100	ABK21759.1 unknown [Picea sitchensis]	picea sitchensis	nr	Complete	No	No	4113.PGSC0003DMT400022795	1.1e-52	212.6		Viridiplantae	0IK95@euNOG,0ZCYU@NOG,1BMWV@strNOG,1DZR6@virNOG	NA
C12_S615776	ADQ47506.1	93.4	454	23	4	1	448	1	453	1.8e-243	100	ADQ47506.1 cup-shaped cotyledon [Picea abies]	picea abies	nr	Complete	No	Yes	29760.VIT_19s0014g02200.t01	5.3e-84	317	NAM	Viridiplantae	0IVB7@euNOG,0Y9VP@NOG,1BMNG@strNOG,1DZGT@virNOG	Protein CUP-SHAPED COTYLEDON		PFAM (NAM)	GO:0000003-reproduction(L=1),GO:0001763-morphogenesis of a branching structure(L=4),GO:0003002-regionalization(L=5),GO:0003006-developmental process involved in reproduction(L=2),GO:0003156-regulation of animal organ formation(L=6),GO:0006355-regulation of transcription, DNA-templated(L=7),GO:0007275-multicellular organism development(L=3),GO:0007389-pattern specification process(L=4),GO:0008150-…	GO:0005575-cellular_component(L=0),GO:0005622-intracellular(L=3),GO:0005623-cell(L=1),GO:0005634-nucleus(L=5),GO:0043226-organelle(L=1),GO:0043227-membrane-bounded organelle(L=2),GO:0043229-intracellular organelle(L=3),GO:0043231-intracellular membrane-bounded organelle(L=4),GO:0044424-intracellular part(L=3),GO:0044464-cell part(L=2),	GO:0001071-nucleic acid binding transcription factor activity(L=1),GO:0003674-molecular_function(L=0),GO:0003700-transcription factor activity, sequence-specific DNA binding(L=2),	3.6e-38	IPR003441(NAC domain)	Pfam	PF02365(No apical meristem (NAM) protein)		GO:0006355-regulation of transcription, DNA-templated(L=7),		GO:0003677-DNA binding(L=4),
C12_S615450	NP_001323390.1	46.2	798	377	15	5	789	6	764	7.6e-177	98.4	NP_001323390.1 ARM repeat superfamily protein [Arabidopsis thaliana]	arabidopsis thaliana	arabidopsis_thaliana_tair10	Complete	No	Yes	3694.POPTR_0010s06810.1	2.6e-187	661		Viridiplantae	0ITMP@euNOG,0XQ5K@NOG,1C7K9@strNOG,1EMHZ@virNOG	U-box domain-containing protein		PFAM (U-box, KAP, Arm), SMART (ARM, Ubox, COIL)	GO:0006464-cellular protein modification process(L=5),GO:0008150-biological_process(L=0),GO:0008152-metabolic process(L=1),GO:0009987-cellular process(L=1),GO:0016567-protein ubiquitination(L=8),GO:0019538-protein metabolic process(L=3),GO:0032446-protein modification by small protein conjugation(L=7),GO:0036211-protein modification process(L=4),GO:0043170-macromolecule metabolic process(L=3),GO:…	GO:0005575-cellular_component(L=0),GO:0005622-intracellular(L=3),GO:0005623-cell(L=1),GO:0005737-cytoplasm(L=4),GO:0009507-chloroplast(L=6),GO:0009536-plastid(L=5),GO:0043226-organelle(L=1),GO:0043227-membrane-bounded organelle(L=2),GO:0043229-intracellular organelle(L=3),GO:0043231-intracellular membrane-bounded organelle(L=4),GO:0044424-intracellular part(L=3),GO:0044444-cytoplasmic part(L=4),G…	GO:0003674-molecular_function(L=0),GO:0003824-catalytic activity(L=1),GO:0004842-ubiquitin-protein transferase activity(L=4),GO:0016874-ligase activity(L=2),GO:0016879-ligase activity, forming carbon-nitrogen bonds(L=3),GO:0016881-acid-amino acid ligase activity(L=4),GO:0019787-ubiquitin-like protein transferase activity(L=3),	1.4e-18	IPR003613(U box domain)	Pfam	PF04564(U-box domain)	MetaCyc: PWY-7511	GO:0016567-protein ubiquitination(L=8),		GO:0004842-ubiquitin-protein transferase activity(L=4),
C12_S615151	ABR17918.1	52.9	157	71	2	6	161	2	156	2e-35	95.7	ABR17918.1 unknown [Picea sitchensis]	picea sitchensis	nr	Complete	No	No	4555.Si032215m	1.2e-25	121.7		Viridiplantae	0U3GP@lilNOG,160VF@poaNOG,1BSM1@strNOG,1E4IE@virNOG,COG5038@NOG,KOG1030@euNOG	ADP-ribosylation factor GTPase-activating protein		PFAM (C2), SMART (C2)				2.6e-22	IPR000008(C2 domain)	Pfam	PF00168(C2 domain)
C12_S615021	AKZ18572.1	73.8	759	193	4	6	763	12	765	0	99	AKZ18572.1 SDD1 protein, partial [Picea koyamae]	picea koyamae	nr	Complete	No	Yes	3218.PP1S28_90V6.1	2.1e-218	764.2		Viridiplantae	0IEMN@euNOG,1BEU3@strNOG,1DSRQ@virNOG,COG1404@NOG	subtilisin-like		PFAM (Peptidase_S8, PA, Inhibitor_I9), SMART (SIGNAL, TRANS)	GO:0008150-biological_process(L=0),GO:0008152-metabolic process(L=1),GO:0009664-plant-type cell wall organization(L=4),GO:0009827-plant-type cell wall modification(L=5),GO:0009987-cellular process(L=1),GO:0016043-cellular component organization(L=2),GO:0042545-cell wall modification(L=4),GO:0044699-single-organism process(L=1),GO:0044763-single-organism cellular process(L=2),GO:0045229-external e…	GO:0005575-cellular_component(L=0),GO:0005618-cell wall(L=4),GO:0005623-cell(L=1),GO:0016020-membrane(L=1),GO:0030312-external encapsulating structure(L=3),GO:0031012-extracellular matrix(L=2),GO:0044464-cell part(L=2),GO:0048196-obsolete plant extracellular matrix(L=),GO:0071944-cell periphery(L=3),	GO:0003674-molecular_function(L=0),GO:0003824-catalytic activity(L=1),GO:0004175-endopeptidase activity(L=5),GO:0004252-serine-type endopeptidase activity(L=5),GO:0008233-peptidase activity(L=3),GO:0008236-serine-type peptidase activity(L=4),GO:0016787-hydrolase activity(L=2),GO:0017171-serine hydrolase activity(L=3),GO:0070011-peptidase activity, acting on L-amino acid peptides(L=4),	2.5e-50	IPR000209(Peptidase S8/S53 domain)	Pfam	PF00082(Subtilase family)		GO:0006508-proteolysis(L=4),		GO:0004252-serine-type endopeptidase activity(L=5),
C12_S615010	NP_197548.1	37.6	675	388	5	44	712	31	678	6.3e-125	90.5	NP_197548.1 EF-TU receptor [Arabidopsis thaliana]	arabidopsis thaliana	arabidopsis_thaliana_tair10	Partial 5 Prime	No	Yes	3694.POPTR_0005s03430.1	1.8e-150	538.5		Viridiplantae	0J9JK@euNOG,1BYFQ@strNOG,1EAZJ@virNOG,COG4886@NOG	STYKc		PFAM (LRR_1, Pkinase_Tyr, Pkinase, LRRNT_2), SMART (LRR, TRANS, STYKc, SIGNAL)				6.1e-08	IPR001611(Leucine-rich repeat)	Pfam	PF13855(Leucine rich repeat)				GO:0005515-protein binding(L=2),
C12_S614674															Complete			88036.EFJ18369	8.2e-44	183.3		Viridiplantae	11Q8H@NOG,1C2SW@strNOG,1EG0P@virNOG,KOG4601@euNOG	Touch receptor neuron protein Mec-17		PFAM (Mec-17)				2.1e-57	IPR007965(Gcn5-related N-acetyltransferase (GNAT) domain, ATAT-type)	Pfam	PF05301(GNAT acetyltransferase, Mec-17)	Reactome: R-HSA-5617833	GO:0071929-alpha-tubulin acetylation(L=10),	GO:0005874-microtubule(L=6),	GO:0019799-tubulin N-acetyltransferase activity(L=9),
C12_S614436	XP_011623072.1	36.2	542	241	13	9	508	9	487	2.8e-75	98.4	XP_011623072.1 IRK-interacting protein [Amborella trichopoda]	amborella trichopoda	complete.protein.87	Complete	No	Yes	3702.AT2G45260.1	4.5e-100	370.5		Viridiplantae	0BYF6@braNOG,0IHKV@euNOG,1185K@NOG,1BHKI@strNOG,1DR20@virNOG	Plant protein of unknown function (DUF641)		PFAM (DUF641), SMART (COIL, TRANS)		GO:0005575-cellular_component(L=0),GO:0005622-intracellular(L=3),GO:0005623-cell(L=1),GO:0005737-cytoplasm(L=4),GO:0005773-vacuole(L=5),GO:0005774-vacuolar membrane(L=6),GO:0016020-membrane(L=1),GO:0031090-organelle membrane(L=3),GO:0043226-organelle(L=1),GO:0043227-membrane-bounded organelle(L=2),GO:0043229-intracellular organelle(L=3),GO:0043231-intracellular membrane-bounded organelle(L=4),GO:…		1.8e-39	IPR006943(Domain of unknown function DUF641, plant)	Pfam	PF04859(Plant protein of unknown function (DUF641))
C12_S614248	XP_023539477.1	49.4	472	166	12	1	467	1	404	1.3e-114	98.7	XP_023539477.1 protein CDC73 homolog [Cucurbita pepo subsp. pepo]	cucurbita pepo subsp. pepo	complete.protein.87	Complete	No	Yes	3218.PP1S14_240V6.1	1.8e-119	434.9		Viridiplantae	1BM6V@strNOG,1DZ1U@virNOG,COG5157@NOG,KOG3786@euNOG	RNA pol II accessory factor, Cdc73 family		PFAM (CDC73), SMART (COIL)	GO:0000003-reproduction(L=1),GO:0003006-developmental process involved in reproduction(L=2),GO:0006325-chromatin organization(L=4),GO:0006464-cellular protein modification process(L=5),GO:0006479-protein methylation(L=4),GO:0006996-organelle organization(L=3),GO:0007275-multicellular organism development(L=3),GO:0008150-biological_process(L=0),GO:0008152-metabolic process(L=1),GO:0008213-protein …	GO:0005575-cellular_component(L=0),GO:0005622-intracellular(L=3),GO:0005623-cell(L=1),GO:0005634-nucleus(L=5),GO:0043226-organelle(L=1),GO:0043227-membrane-bounded organelle(L=2),GO:0043229-intracellular organelle(L=3),GO:0043231-intracellular membrane-bounded organelle(L=4),GO:0044424-intracellular part(L=3),GO:0044464-cell part(L=2),		6.4e-49	IPR031336(Cell division control protein 73, C-terminal)	Pfam	PF05179(RNA pol II accessory factor, Cdc73 family, C-terminal)	Reactome: R-HSA-112382|Reactome: R-HSA-201722|Reactome: R-HSA-5632684|Reactome: R-HSA-674695|Reactome: R-HSA-75955|Reactome: R-HSA-8866654
C12_S613852	AJP06250.1	90.1	769	73	1	1	769	1	766	0	100	AJP06250.1 BXL1 [Pinus tabuliformis]	pinus tabuliformis	nr	Complete	No	Yes	39946.BGIOSGA014250-PA	1.7e-284	983.8	XYL4	Viridiplantae	0IE0I@euNOG,0TMZ2@lilNOG,15IRX@poaNOG,1BERS@strNOG,1DSPA@virNOG,COG1472@NOG	Glycosyl hydrolase family 3 N terminal domain	Starch and sucrose metabolism (00500), Amino sugar and nucleotide sugar metabolism (00520), Metabolic pathways (01100)	PFAM (Glyco_hydro_3, Glyco_hydro_3_C), SMART (SIGNAL, Fn3_like, TRANS)	GO:0000272-polysaccharide catabolic process(L=5),GO:0005975-carbohydrate metabolic process(L=3),GO:0005976-polysaccharide metabolic process(L=4),GO:0008150-biological_process(L=0),GO:0008152-metabolic process(L=1),GO:0009056-catabolic process(L=2),GO:0009057-macromolecule catabolic process(L=4),GO:0009987-cellular process(L=1),GO:0010383-cell wall polysaccharide metabolic process(L=5),GO:0010410-…	GO:0005575-cellular_component(L=0),GO:0005576-extracellular region(L=1),GO:0005578-proteinaceous extracellular matrix(L=3),GO:0005618-cell wall(L=4),GO:0005623-cell(L=1),GO:0030312-external encapsulating structure(L=3),GO:0031012-extracellular matrix(L=2),GO:0044421-extracellular region part(L=2),GO:0044464-cell part(L=2),GO:0048046-apoplast(L=2),GO:0071944-cell periphery(L=3),	GO:0003674-molecular_function(L=0),GO:0003824-catalytic activity(L=1),GO:0004553-hydrolase activity, hydrolyzing O-glycosyl compounds(L=4),GO:0009044-xylan 1,4-beta-xylosidase activity(L=6),GO:0016787-hydrolase activity(L=2),GO:0016798-hydrolase activity, acting on glycosyl bonds(L=3),	1.6e-53	IPR002772(Glycoside hydrolase family 3 C-terminal domain)	Pfam	PF01915(Glycosyl hydrolase family 3 C-terminal domain)		GO:0005975-carbohydrate metabolic process(L=3),		GO:0004553-hydrolase activity, hydrolyzing O-glycosyl compounds(L=4),
C12_S613640	ABK21582.1	88.4	344	40	0	13	356	7	350	8.3e-175	96.6	ABK21582.1 unknown [Picea sitchensis]	picea sitchensis	nr	Complete	No	No	3847.GLYMA17G05450.1	2.1e-120	437.6		Viridiplantae	0IVKC@euNOG,1BKYU@strNOG,1DZR1@virNOG,COG3240@NOG	GDSL esterase lipase		PFAM (Lipase_GDSL), SMART (SIGNAL, TRANS)		GO:0005575-cellular_component(L=0),GO:0005576-extracellular region(L=1),		2.6e-18	IPR001087(GDSL lipase/esterase)	Pfam	PF00657(GDSL-like Lipase/Acylhydrolase)				GO:0016788-hydrolase activity, acting on ester bonds(L=3),
C12_J648345	ADE76233.1	85	466	44	1	1	466	1	440	6.4e-236	100	ADE76233.1 unknown [Picea sitchensis]	picea sitchensis	nr	Complete	No	No	88036.EFJ11017	2.3e-90	338.2		Viridiplantae	0J92T@euNOG,0Y97Y@NOG,1BXU4@strNOG,1E9IG@virNOG	NA		SMART (TRANS, SIGNAL)				1e-20	IPR007657(Glycosyltransferase 61)	Pfam	PF04577(Protein of unknown function (DUF563))				GO:0016757-transferase activity, transferring glycosyl groups(L=3),
C12_S613417	EOX96583.1	51.7	542	225	8	37	569	9	522	9.8e-154	93.7	EOX96583.1 Pheophytinase [Theobroma cacao]	theobroma cacao	nr	Complete	No	Yes	4641.GSMUA_AchrUn_randomP14790_001	2.8e-159	567.4	PPH	Viridiplantae	0TMZI@lilNOG,1BGIA@strNOG,1DUFN@virNOG,COG0596@NOG,KOG1454@euNOG	hydrolase, alpha beta fold family		PFAM (Abhydrolase_1)	GO:0006725-cellular aromatic compound metabolic process(L=3),GO:0006778-porphyrin-containing compound metabolic process(L=4),GO:0006787-porphyrin-containing compound catabolic process(L=5),GO:0006807-nitrogen compound metabolic process(L=2),GO:0008150-biological_process(L=0),GO:0008152-metabolic process(L=1),GO:0009056-catabolic process(L=2),GO:0009987-cellular process(L=1),GO:0015994-chlorophyll…	GO:0005575-cellular_component(L=0),GO:0005622-intracellular(L=3),GO:0005623-cell(L=1),GO:0005737-cytoplasm(L=4),GO:0009507-chloroplast(L=6),GO:0009536-plastid(L=5),GO:0043226-organelle(L=1),GO:0043227-membrane-bounded organelle(L=2),GO:0043229-intracellular organelle(L=3),GO:0043231-intracellular membrane-bounded organelle(L=4),GO:0044424-intracellular part(L=3),GO:0044444-cytoplasmic part(L=4),G…	GO:0003674-molecular_function(L=0),GO:0003824-catalytic activity(L=1),GO:0016787-hydrolase activity(L=2),GO:0016788-hydrolase activity, acting on ester bonds(L=3),GO:0052689-carboxylic ester hydrolase activity(L=4),GO:0080124-pheophytinase activity(L=5),	1.6e-17	IPR000073(Alpha/beta hydrolase fold-1)	Pfam	PF12697(Alpha/beta hydrolase family)
C12_S613147	ABK21732.1	61.3	212	63	6	1	204	1	201	2.5e-59	100	ABK21732.1 unknown [Picea sitchensis]	picea sitchensis	nr	Complete	No	No
C12_S613064	ADE75695.1	56.9	167	69	1	4	170	16	179	3.7e-40	98.2	ADE75695.1 unknown [Picea sitchensis]	picea sitchensis	nr	Complete	No	No	29760.VIT_10s0116g00630.t01	3.9e-32	143.3		Viridiplantae	0IZ19@euNOG,0ZASQ@NOG,1BTFM@strNOG,1E5BA@virNOG	NA		SMART (TRANS)
C12_S612756	NP_850990.1	63.3	128	47	0	1	128	1	128	3.2e-40	99.2	NP_850990.1 PREFOLDIN 1 [Arabidopsis thaliana]	arabidopsis thaliana	arabidopsis_thaliana_tair10	Complete	No	Yes	3694.POPTR_0006s07950.1	9.9e-44	181.4	OSI_07131	Viridiplantae	11W40@NOG,1BSGC@strNOG,1E2UG@virNOG,KOG3501@euNOG	prefoldin subunit		PFAM (Prefoldin_2), SMART (COIL, SIGNAL)		GO:0005575-cellular_component(L=0),GO:0005622-intracellular(L=3),GO:0005623-cell(L=1),GO:0005737-cytoplasm(L=4),GO:0005829-cytosol(L=4),GO:0044424-intracellular part(L=3),GO:0044444-cytoplasmic part(L=4),GO:0044464-cell part(L=2),		3.6e-18	IPR002777(Prefoldin beta-like)	Pfam	PF01920(Prefoldin subunit)	Reactome: R-HSA-389957	GO:0006457-protein folding(L=2),	GO:0016272-prefoldin complex(L=3),	GO:0051082-unfolded protein binding(L=3),
C12_S612687	ABR16388.1	48.3	588	295	5	42	625	103	685	4.2e-153	92.3	ABR16388.1 unknown [Picea sitchensis]	picea sitchensis	nr	Complete	No	No	88036.EFJ21341	2.2e-72	278.9	OSI_16402	Viridiplantae	0Z7Z7@NOG,1BCPF@strNOG,1DQM2@virNOG,KOG4197@euNOG	Pentatricopeptide repeat-containing protein At1g06710		PFAM (PPR, RCC1)		GO:0005575-cellular_component(L=0),GO:0005622-intracellular(L=3),GO:0005623-cell(L=1),GO:0005737-cytoplasm(L=4),GO:0005739-mitochondrion(L=5),GO:0043226-organelle(L=1),GO:0043227-membrane-bounded organelle(L=2),GO:0043229-intracellular organelle(L=3),GO:0043231-intracellular membrane-bounded organelle(L=4),GO:0044424-intracellular part(L=3),GO:0044444-cytoplasmic part(L=4),GO:0044464-cell part(L=…		2.6e-17	IPR002885(Pentatricopeptide repeat)	Pfam	PF13041(PPR repeat family)
C12_S612228	NP_001189713.1	58.4	365	147	3	1	364	1	361	4.5e-124	100	NP_001189713.1 Glucose-1-phosphate adenylyltransferase family protein [Arabidopsis thaliana]	arabidopsis thaliana	arabidopsis_thaliana_tair10	Complete	No	Yes	5507.FOXG_03030P0	1.6e-211	740.3	MPG1	Fungi	03I9M@ascNOG,0PFAH@fuNOG,0SAWK@hypNOG,12PBS@opiNOG,19JEV@sordNOG,COG1208@NOG,KOG1322@euNOG	Involved in cell wall synthesis where it is required for glycosylation. Involved in cell cycle progression through cell- size checkpoint	Biosynthesis of secondary metabolites (01110), Amino sugar and nucleotide sugar metabolism (00520), Fructose and mannose metabolism (00051), Metabolic pathways (01100)	PFAM (Hexapep, NTP_transferase), SMART (TRANS)	GO:0000032-cell wall mannoprotein biosynthetic process(L=8),GO:0000075-cell cycle checkpoint(L=5),GO:0005975-carbohydrate metabolic process(L=3),GO:0006056-mannoprotein metabolic process(L=5),GO:0006057-mannoprotein biosynthetic process(L=6),GO:0006139-nucleobase-containing compound metabolic process(L=3),GO:0006464-cellular protein modification process(L=5),GO:0006486-protein glycosylation(L=6),…	GO:0005575-cellular_component(L=0),GO:0005622-intracellular(L=3),GO:0005623-cell(L=1),GO:0005737-cytoplasm(L=4),GO:0005829-cytosol(L=4),GO:0044424-intracellular part(L=3),GO:0044444-cytoplasmic part(L=4),GO:0044464-cell part(L=2),GO:0051286-cell tip(L=3),GO:0060187-cell pole(L=3),	GO:0003674-molecular_function(L=0),GO:0003824-catalytic activity(L=1),GO:0004475-mannose-1-phosphate guanylyltransferase activity(L=7),GO:0008905-mannose-phosphate guanylyltransferase activity(L=6),GO:0016740-transferase activity(L=2),GO:0016772-transferase activity, transferring phosphorus-containing groups(L=3),GO:0016779-nucleotidyltransferase activity(L=4),GO:0070568-guanylyltransferase activ…	6.4e-52	IPR005835(Nucleotidyl transferase domain)	Pfam	PF00483(Nucleotidyl transferase)		GO:0009058-biosynthetic process(L=2),		GO:0016779-nucleotidyltransferase activity(L=4),
C12_S612168	XP_010241239.1	48.5	344	172	1	22	365	19	357	5.7e-86	93.7	XP_010241239.1 PREDICTED: uncharacterized protein LOC104585902 isoform X1 [Nelumbo nucifera]	nelumbo nucifera	complete.protein.87	Complete	No	No	3218.PP1S188_94V6.1	6,00E-86	323.2		Viridiplantae	0IGAT@euNOG,0YTP2@NOG,1BGRD@strNOG,1DUN6@virNOG	NA		PFAM (DHHA1), SMART (TRANS)				6.9e-06	IPR003156(DHHA1 domain)	Pfam	PF02272(DHHA1 domain)	KEGG: 00970+6.1.1.7|Reactome: R-HSA-379716			GO:0003676-nucleic acid binding(L=3),
C12_S611609	NP_567031.1	54	865	374	10	27	887	36	880	6.8e-275	97.1	NP_567031.1 UDP-glucose pyrophosphorylase 3 [Arabidopsis thaliana]	arabidopsis thaliana	arabidopsis_thaliana_tair10	Complete	No	Yes	29760.VIT_13s0067g01470.t01	1.2e-289	1001.1		Viridiplantae	0IIAB@euNOG,0XTB8@NOG,1BK3G@strNOG,1DY0C@virNOG	NA		PFAM (UDPGP)				5.1e-05	IPR002618(UDPGP family)	Pfam	PF01704(UTP--glucose-1-phosphate uridylyltransferase)		GO:0008152-metabolic process(L=1),		GO:0070569-uridylyltransferase activity(L=5),
C12_S611582	NP_850353.1	59.4	372	131	5	7	370	13	372	4.6e-116	97.6	NP_850353.1 P-loop containing nucleoside triphosphate hydrolases superfamily protein [Arabidopsis thaliana]	arabidopsis thaliana	arabidopsis_thaliana_tair10	Complete	No	Yes	29760.VIT_08s0007g08770.t01	1.7e-120	438		Viridiplantae	1BMT8@strNOG,1DZMT@virNOG,COG1161@NOG,KOG2485@euNOG	mitochondrial GTPase		PFAM (MMR_HSR1), SMART (TRANS)	GO:0006139-nucleobase-containing compound metabolic process(L=3),GO:0006152-purine nucleoside catabolic process(L=7),GO:0006163-purine nucleotide metabolic process(L=5),GO:0006184-obsolete GTP catabolic process(L=),GO:0006195-purine nucleotide catabolic process(L=7),GO:0006725-cellular aromatic compound metabolic process(L=3),GO:0006753-nucleoside phosphate metabolic process(L=4),GO:0006793-phosp…	GO:0005575-cellular_component(L=0),GO:0005622-intracellular(L=3),GO:0005623-cell(L=1),GO:0005634-nucleus(L=5),GO:0005730-nucleolus(L=5),GO:0005737-cytoplasm(L=4),GO:0005739-mitochondrion(L=5),GO:0009507-chloroplast(L=6),GO:0009536-plastid(L=5),GO:0031974-membrane-enclosed lumen(L=1),GO:0031981-nuclear lumen(L=6),GO:0043226-organelle(L=1),GO:0043227-membrane-bounded organelle(L=2),GO:0043228-non-m…	GO:0000166-nucleotide binding(L=3),GO:0001882-nucleoside binding(L=3),GO:0001883-purine nucleoside binding(L=4),GO:0003674-molecular_function(L=0),GO:0003824-catalytic activity(L=1),GO:0003924-GTPase activity(L=7),GO:0005488-binding(L=1),GO:0005525-GTP binding(L=7),GO:0016462-pyrophosphatase activity(L=5),GO:0016787-hydrolase activity(L=2),GO:0016817-hydrolase activity, acting on acid anhydrides(…	2.1e-13	IPR006073(GTP binding domain)	Pfam	PF01926(50S ribosome-binding GTPase)				GO:0005525-GTP binding(L=7),
C12_S609834	XP_009389215.1	40.5	2045	1019	49	1	2006	1	1887	0	100	XP_009389215.1 PREDICTED: uncharacterized protein LOC103975842 isoform X1 [Musa acuminata subsp. malaccensis]	musa acuminata subsp. malaccensis	complete.protein.87	Complete	No	No	3847.GLYMA0002S50.1	1.2e-276	959.1		Viridiplantae	0IEDG@euNOG,100XI@NOG,1BM70@strNOG,1DZ1X@virNOG	NA		PFAM (B-block_TFIIIC, PPR, MarR), SMART (HOX, COIL)				7.5e-16	IPR007309(B-block binding subunit of TFIIIC)	Pfam	PF04182(B-block binding subunit of TFIIIC)	Reactome: R-HSA-749476|Reactome: R-HSA-76061|Reactome: R-HSA-76066
C12_S609169	ABK23416.1	85.1	148	22	0	1	148	1	148	2.4e-67	100	ABK23416.1 unknown [Picea sitchensis]	picea sitchensis	nr	Complete	No	No	4081.Solyc06g068500.2.1	1.9e-30	137.5		Viridiplantae	1BSD3@strNOG,1E483@virNOG,COG0484@NOG,KOG0715@euNOG	Chaperone protein dnaJ 8		PFAM (DnaJ), SMART (DnaJ)	GO:0006950-response to stress(L=2),GO:0008150-biological_process(L=0),GO:0009314-response to radiation(L=3),GO:0009416-response to light stimulus(L=4),GO:0009628-response to abiotic stimulus(L=2),GO:0050896-response to stimulus(L=1),	GO:0005575-cellular_component(L=0),GO:0005622-intracellular(L=3),GO:0005623-cell(L=1),GO:0005634-nucleus(L=5),GO:0005737-cytoplasm(L=4),GO:0009507-chloroplast(L=6),GO:0009532-plastid stroma(L=6),GO:0009536-plastid(L=5),GO:0009570-chloroplast stroma(L=7),GO:0043226-organelle(L=1),GO:0043227-membrane-bounded organelle(L=2),GO:0043229-intracellular organelle(L=3),GO:0043231-intracellular membrane-bo…		6e-15	IPR001623(DnaJ domain)	Pfam	PF00226(DnaJ domain)
C12_S608571	NP_187252.2	62.4	1141	358	12	45	1170	4	1088	0	91.4	NP_187252.2 SNF2/Brahma-type chromatin-remodeling protein CHR12 [Arabidopsis thaliana]	arabidopsis thaliana	arabidopsis_thaliana_tair10	Complete	No	Yes	29760.VIT_05s0020g02960.t01	0	1397.5		Viridiplantae	1BBW5@strNOG,1DPUV@virNOG,COG0553@NOG,KOG0386@euNOG	Class II histone deacetylase complex subunits 2 and 3		PFAM (SNF2_N, Helicase_C, HDA2-3, ResIII, DEAD), SMART (HELICc, DEXDc, COIL)				1.4e-69	IPR000330(SNF2-related, N-terminal domain)	Pfam	PF00176(SNF2 family N-terminal domain)				GO:0005524-ATP binding(L=7),
C12_S608408	ABK23249.1	82.9	246	37	1	1	241	1	246	4.2e-106	100	ABK23249.1 unknown [Picea sitchensis]	picea sitchensis	nr	Complete	No	No	3694.POPTR_0002s06280.1	4,00E-38	163.7	CCB3	Viridiplantae	0IZ70@euNOG,1BT72@strNOG,1E54H@virNOG,COG0762@NOG	YGGT family		PFAM (YGGT), SMART (TRANS)	GO:0006461-protein complex assembly(L=5),GO:0008150-biological_process(L=0),GO:0010190-cytochrome b6f complex assembly(L=8),GO:0016043-cellular component organization(L=2),GO:0017004-cytochrome complex assembly(L=7),GO:0022607-cellular component assembly(L=3),GO:0034622-cellular macromolecular complex assembly(L=5),GO:0043623-cellular protein complex assembly(L=6),GO:0043933-macromolecular comple…	GO:0005575-cellular_component(L=0),GO:0005622-intracellular(L=3),GO:0005623-cell(L=1),GO:0005737-cytoplasm(L=4),GO:0009507-chloroplast(L=6),GO:0009534-chloroplast thylakoid(L=6),GO:0009535-chloroplast thylakoid membrane(L=6),GO:0009536-plastid(L=5),GO:0009579-thylakoid(L=4),GO:0016020-membrane(L=1),GO:0031976-plastid thylakoid(L=5),GO:0031984-organelle subcompartment(L=3),GO:0034357-photosyntheti…		1.6e-12	IPR003425(CCB3/YggT)	Pfam	PF02325(YGGT family)			GO:0016020-membrane(L=1),
C12_S608399	PSS06370.1	37.3	338	156	11	12	323	9	316	4.1e-30	90.4	PSS06370.1 Protein TIFY 4B like [Actinidia chinensis var. chinensis]	actinidia chinensis var. chinensis	nr	Complete	No	Yes	3694.POPTR_0002s04920.1	2.1e-32	145.2		Viridiplantae	0IWD4@euNOG,11C4B@NOG,1BRAJ@strNOG,1E34V@virNOG	TIFY		PFAM (tify, CCT_2), SMART (TIFY, COIL)				1.7e-16	IPR010399(Tify domain)	Pfam	PF06200(tify domain)
C12_S608360	ABK22306.1	84.4	128	20	0	1	128	1	128	1.2e-56	100	ABK22306.1 unknown [Picea sitchensis]	picea sitchensis	nr	Complete	No	No	29760.VIT_05s0020g02670.t01	7.6e-28	128.6		Viridiplantae	0XRAE@NOG,1BSHS@strNOG,1E4CQ@virNOG,KOG4265@euNOG	Inherit from KOG: RING finger
C12_S607711	NP_001324372.1	51.3	686	330	2	41	723	19	703	5.6e-195	94.5	NP_001324372.1 tetratricopeptide repeat (TPR)-containing protein [Arabidopsis thaliana]	arabidopsis thaliana	arabidopsis_thaliana_tair10	Complete	No	Yes	29760.VIT_07s0005g03830.t01	4.5e-218	763.1		Eukaryotes	0XQ09@NOG,KOG4162@euNOG	tetratricopeptide repeat		PFAM (TPR_1, TPR_2), SMART (TPR, COIL)	GO:0006810-transport(L=3),GO:0006886-intracellular protein transport(L=5),GO:0006897-endocytosis(L=5),GO:0008104-protein localization(L=3),GO:0008150-biological_process(L=0),GO:0009987-cellular process(L=1),GO:0015031-protein transport(L=4),GO:0016192-vesicle-mediated transport(L=4),GO:0033036-macromolecule localization(L=2),GO:0034613-cellular protein localization(L=4),GO:0044699-single-organism…	GO:0005575-cellular_component(L=0),GO:0005622-intracellular(L=3),GO:0005623-cell(L=1),GO:0005737-cytoplasm(L=4),GO:0005829-cytosol(L=4),GO:0005886-plasma membrane(L=3),GO:0016020-membrane(L=1),GO:0032153-cell division site(L=3),GO:0032991-macromolecular complex(L=1),GO:0043234-protein complex(L=2),GO:0044424-intracellular part(L=3),GO:0044444-cytoplasmic part(L=4),GO:0044464-cell part(L=2),GO:005…	GO:0003674-molecular_function(L=0),GO:0005488-binding(L=1),GO:0005515-protein binding(L=2),GO:0005516-calmodulin binding(L=3),	0.0017	()	Pfam	PF13432(Tetratricopeptide repeat)
C12_S607547	ADE77790.1	86	356	50	0	16	371	2	357	7.3e-182	96	ADE77790.1 unknown [Picea sitchensis]	picea sitchensis	nr	Partial 5 Prime	No	No	29760.VIT_02s0025g02970.t01	8.7e-101	372.5		Viridiplantae	1BEMW@strNOG,1DSJT@virNOG,COG3491@NOG,KOG0143@euNOG	2-oxoacid-dependent dioxygenase		PFAM (2OG-FeII_Oxy)				6.2e-28	IPR005123(Oxoglutarate/iron-dependent dioxygenase)	Pfam	PF03171(2OG-Fe(II) oxygenase superfamily)		GO:0055114-oxidation-reduction process(L=3),		GO:0016491-oxidoreductase activity(L=2),
C12_S607433	ABK23623.1	88.9	342	38	0	49	390	13	354	5.7e-177	87.7	ABK23623.1 unknown [Picea sitchensis]	picea sitchensis	nr	Complete	No	No	29760.VIT_16s0039g01410.t01	5,00E-123	446.4	TMT	Viridiplantae	0XP5G@NOG,1BIS1@strNOG,1DWP1@virNOG,KOG1269@euNOG	gamma-tocopherol methyltransferase	Biosynthesis of secondary metabolites (01110), Ubiquinone and other terpenoid-quinone biosynthesis (00130), Metabolic pathways (01100)	PFAM (CMAS, Methyltransf_11, Methyltransf_12, Ubie_methyltran)	GO:0006766-vitamin metabolic process(L=4),GO:0006775-fat-soluble vitamin metabolic process(L=5),GO:0008150-biological_process(L=0),GO:0008152-metabolic process(L=1),GO:0009058-biosynthetic process(L=2),GO:0009110-vitamin biosynthetic process(L=4),GO:0009987-cellular process(L=1),GO:0010189-vitamin E biosynthetic process(L=4),GO:0018130-heterocycle biosynthetic process(L=4),GO:0032259-methylation(…	GO:0005575-cellular_component(L=0),GO:0005622-intracellular(L=3),GO:0005623-cell(L=1),GO:0005737-cytoplasm(L=4),GO:0009507-chloroplast(L=6),GO:0009536-plastid(L=5),GO:0043226-organelle(L=1),GO:0043227-membrane-bounded organelle(L=2),GO:0043229-intracellular organelle(L=3),GO:0043231-intracellular membrane-bounded organelle(L=4),GO:0044424-intracellular part(L=3),GO:0044444-cytoplasmic part(L=4),G…	GO:0003674-molecular_function(L=0),GO:0003824-catalytic activity(L=1),GO:0008168-methyltransferase activity(L=4),GO:0008171-O-methyltransferase activity(L=5),GO:0016740-transferase activity(L=2),GO:0016741-transferase activity, transferring one-carbon groups(L=3),GO:0050342-tocopherol O-methyltransferase activity(L=6),	2.2e-21	IPR013216(Methyltransferase type 11)	Pfam	PF08241(Methyltransferase domain)		GO:0008152-metabolic process(L=1),		GO:0008168-methyltransferase activity(L=4),
C12_S606793	XP_015873535.1	65.1	450	146	4	71	520	29	467	3.6e-142	86.5	XP_015873535.1 PREDICTED: magnesium transporter MRS2-11, chloroplastic [Ziziphus jujuba]	ziziphus jujuba	complete.protein.87	Partial 5 Prime	No	No	29760.VIT_06s0061g01060.t01	3.8e-142	510.4		Viridiplantae	0XNNZ@NOG,1BE9Z@strNOG,1DS7K@virNOG,KOG2662@euNOG	magnesium transporter		PFAM (CorA), SMART (TRANS, COIL, SIGNAL)	GO:0006810-transport(L=3),GO:0006811-ion transport(L=4),GO:0006812-cation transport(L=5),GO:0008150-biological_process(L=0),GO:0009987-cellular process(L=1),GO:0015693-magnesium ion transport(L=8),GO:0030001-metal ion transport(L=6),GO:0034220-ion transmembrane transport(L=5),GO:0044699-single-organism process(L=1),GO:0044763-single-organism cellular process(L=2),GO:0044765-single-organism transp…	GO:0005575-cellular_component(L=0),GO:0005622-intracellular(L=3),GO:0005623-cell(L=1),GO:0005737-cytoplasm(L=4),GO:0009507-chloroplast(L=6),GO:0009526-plastid envelope(L=6),GO:0009536-plastid(L=5),GO:0009941-chloroplast envelope(L=7),GO:0016020-membrane(L=1),GO:0031090-organelle membrane(L=3),GO:0031967-organelle envelope(L=3),GO:0031969-chloroplast membrane(L=6),GO:0031975-envelope(L=3),GO:00421…	GO:0003674-molecular_function(L=0),GO:0005215-transporter activity(L=1),GO:0008324-cation transmembrane transporter activity(L=5),GO:0015075-ion transmembrane transporter activity(L=4),GO:0015095-magnesium ion transmembrane transporter activity(L=8),GO:0022857-transmembrane transporter activity(L=2),GO:0022890-inorganic cation transmembrane transporter activity(L=6),GO:0022891-substrate-specific …	3.9e-07	IPR002523(Mg2+ transporter protein, CorA-like/Zinc transport protein ZntB)	Pfam	PF01544(CorA-like Mg2+ transporter protein)		GO:0030001-metal ion transport(L=6),GO:0055085-transmembrane transport(L=4),	GO:0016020-membrane(L=1),	GO:0046873-metal ion transmembrane transporter activity(L=7),
C12_S606427															Complete			88036.EFJ33722	1.1e-11	76.3		Viridiplantae	0J6RR@euNOG,0YYKJ@NOG,1BUG1@strNOG,1E6D2@virNOG	zinc finger protein		SMART (PHD)
C12_S605810	XP_002869369.1	67.7	455	138	4	13	459	10	463	5.6e-187	96.5	XP_002869369.1 serine carboxypeptidase 24 [Arabidopsis lyrata subsp. lyrata]	arabidopsis lyrata subsp. lyrata	complete.protein.87	Complete	No	Yes	3702.AT4G30610.1	6.2e-189	665.6		Viridiplantae	0C3VF@braNOG,1BDFM@strNOG,1DQ1C@virNOG,COG2939@NOG,KOG1282@euNOG	serine carboxypeptidase-like		PFAM (Peptidase_S10), SMART (SIGNAL, TRANS)	GO:0006508-proteolysis(L=4),GO:0007154-cell communication(L=2),GO:0007165-signal transduction(L=3),GO:0008150-biological_process(L=0),GO:0008152-metabolic process(L=1),GO:0009719-response to endogenous stimulus(L=2),GO:0009725-response to hormone(L=3),GO:0009741-response to brassinosteroid(L=4),GO:0009742-brassinosteroid mediated signaling pathway(L=6),GO:0009755-hormone-mediated signaling pathwa…	GO:0005575-cellular_component(L=0),GO:0005576-extracellular region(L=1),GO:0005615-extracellular space(L=3),GO:0005622-intracellular(L=3),GO:0005623-cell(L=1),GO:0005737-cytoplasm(L=4),GO:0005773-vacuole(L=5),GO:0043226-organelle(L=1),GO:0043227-membrane-bounded organelle(L=2),GO:0043229-intracellular organelle(L=3),GO:0043231-intracellular membrane-bounded organelle(L=4),GO:0044421-extracellular…	GO:0003674-molecular_function(L=0),GO:0003824-catalytic activity(L=1),GO:0004180-carboxypeptidase activity(L=6),GO:0004185-serine-type carboxypeptidase activity(L=6),GO:0008233-peptidase activity(L=3),GO:0008236-serine-type peptidase activity(L=4),GO:0008238-exopeptidase activity(L=5),GO:0016787-hydrolase activity(L=2),GO:0017171-serine hydrolase activity(L=3),GO:0070008-serine-type exopeptidase …	5.5e-139	IPR001563(Peptidase S10, serine carboxypeptidase)	Pfam	PF00450(Serine carboxypeptidase)		GO:0006508-proteolysis(L=4),		GO:0004185-serine-type carboxypeptidase activity(L=6),
C12_S605238															Complete			88036.EFJ26010	5.7e-144	518.1		Viridiplantae	0J1FM@euNOG,0YRIM@NOG,1BQWJ@strNOG,1E2Q8@virNOG	AT hook motif family protein		PFAM (AT_hook), SMART (AT_hook)
C12_S605212	NP_194428.2	49.9	345	162	4	14	354	5	342	3.6e-86	96.3	NP_194428.2 RNI-like superfamily protein [Arabidopsis thaliana]	arabidopsis thaliana	arabidopsis_thaliana_tair10	Complete	No	Yes	4555.Si006796m	1.9e-92	344.7		Viridiplantae	0IVFZ@euNOG,0TQ8G@lilNOG,11MIR@NOG,15KZU@poaNOG,1BC7S@strNOG,1DQ5Y@virNOG	NA		SMART (LRR)
C12_S604974	NP_566970.1	24.6	484	341	9	14	493	11	474	2.4e-35	97.2	NP_566970.1 GATA zinc finger protein [Arabidopsis thaliana]	arabidopsis thaliana	arabidopsis_thaliana_tair10	Complete	No	Yes	3218.PP1S519_8V6.1	9.2e-114	416		Viridiplantae	0J963@euNOG,0ZJB7@NOG,1BY31@strNOG,1EAJ9@virNOG	NA		PFAM (Transferase)
C12_S604760	ABR18471.1	76.8	487	103	3	6	491	4	481	9e-220	98.4	ABR18471.1 unknown [Picea sitchensis]	picea sitchensis	nr	Complete	No	No	29760.VIT_01s0137g00240.t01	2.6e-161	573.9		Viridiplantae	0IPFF@euNOG,1BP9I@strNOG,1E13S@virNOG,COG3866@NOG	Pectate lyase	Pentose and glucuronate interconversions (00040)	PFAM (Pec_lyase_C), SMART (Amb_all, SIGNAL, PbH1, TRANS)				2.2e-18	IPR002022(Pectate lyase)	Pfam	PF00544(Pectate lyase)
C12_S604614	ADE76179.1	89.8	255	26	0	1	255	1	255	1.4e-120	100	ADE76179.1 unknown [Picea sitchensis]	picea sitchensis	nr	Complete	No	No	3711.Bra001258.1-P	2.4e-57	227.6	OSI_16471	Viridiplantae	0C3GT@braNOG,0IH49@euNOG,11MBV@NOG,1BJQ1@strNOG,1DX6Z@virNOG	myb-like DNA-binding domain containing protein		PFAM (DUF3755), SMART (SANT)				1.2e-19	IPR022228(Protein of unknown function DUF3755)	Pfam	PF12579(Protein of unknown function (DUF3755))
C12_S604584	PIN10354.1	54.3	658	242	14	16	632	12	651	1.7e-175	97.5	PIN10354.1 putative GTPase [Handroanthus impetiginosus]	handroanthus impetiginosus	nr	Complete	No	No	4081.Solyc04g009300.2.1	1.2e-174	618.6		Viridiplantae	1BDBK@strNOG,1DR91@virNOG,COG1161@NOG,KOG1249@euNOG	Inherit from KOG: nitric oxide associated 1		PFAM (MMR_HSR1), SMART (COIL)	GO:0006139-nucleobase-containing compound metabolic process(L=3),GO:0006152-purine nucleoside catabolic process(L=7),GO:0006163-purine nucleotide metabolic process(L=5),GO:0006184-obsolete GTP catabolic process(L=),GO:0006195-purine nucleotide catabolic process(L=7),GO:0006725-cellular aromatic compound metabolic process(L=3),GO:0006753-nucleoside phosphate metabolic process(L=4),GO:0006793-phosp…	GO:0005575-cellular_component(L=0),GO:0005622-intracellular(L=3),GO:0005623-cell(L=1),GO:0005737-cytoplasm(L=4),GO:0009507-chloroplast(L=6),GO:0009536-plastid(L=5),GO:0043226-organelle(L=1),GO:0043227-membrane-bounded organelle(L=2),GO:0043229-intracellular organelle(L=3),GO:0043231-intracellular membrane-bounded organelle(L=4),GO:0044424-intracellular part(L=3),GO:0044444-cytoplasmic part(L=4),G…	GO:0003674-molecular_function(L=0),GO:0003824-catalytic activity(L=1),GO:0003924-GTPase activity(L=7),GO:0016462-pyrophosphatase activity(L=5),GO:0016787-hydrolase activity(L=2),GO:0016817-hydrolase activity, acting on acid anhydrides(L=3),GO:0016818-hydrolase activity, acting on acid anhydrides, in phosphorus-containing anhydrides(L=4),GO:0017111-nucleoside-triphosphatase activity(L=6),	3.6e-09	IPR006073(GTP binding domain)	Pfam	PF01926(50S ribosome-binding GTPase)				GO:0005525-GTP binding(L=7),
C12_S603511	NP_564326.1	50	216	102	4	3	214	1	214	5.6e-50	98.6	NP_564326.1 ER lumen protein retaining receptor family protein [Arabidopsis thaliana]	arabidopsis thaliana	arabidopsis_thaliana_tair10	Complete	No	Yes	5507.FOXG_11078P0	1.9e-116	423.7	ERD2	Fungi	03MTJ@ascNOG,0PKGJ@fuNOG,0SF4K@hypNOG,12SCW@opiNOG,19QKV@sordNOG,COG5196@NOG,KOG3106@euNOG	Required for the retention of luminal endoplasmic reticulum proteins. Determines the specificity of the luminal ER protein retention system. Also required for normal vesicular traffic through the Golgi (By similarity)	Vibrio cholerae infection (05110)	PFAM (ER_lumen_recept), SMART (TRANS)	GO:0006621-protein retention in ER lumen(L=8),GO:0006810-transport(L=3),GO:0006886-intracellular protein transport(L=5),GO:0006888-ER to Golgi vesicle-mediated transport(L=4),GO:0008104-protein localization(L=3),GO:0008150-biological_process(L=0),GO:0009405-pathogenesis(L=3),GO:0009987-cellular process(L=1),GO:0015031-protein transport(L=4),GO:0016192-vesicle-mediated transport(L=4),GO:0016482-cy…	GO:0005575-cellular_component(L=0),GO:0005622-intracellular(L=3),GO:0005623-cell(L=1),GO:0005737-cytoplasm(L=4),GO:0005783-endoplasmic reticulum(L=4),GO:0005789-endoplasmic reticulum membrane(L=3),GO:0005794-Golgi apparatus(L=4),GO:0012505-endomembrane system(L=3),GO:0016020-membrane(L=1),GO:0016021-integral component of membrane(L=4),GO:0030176-integral component of endoplasmic reticulum membran…	GO:0003674-molecular_function(L=0),GO:0005048-signal sequence binding(L=4),GO:0005488-binding(L=1),GO:0033218-amide binding(L=2),GO:0042277-peptide binding(L=3),GO:0045015-HDEL sequence binding(L=6),GO:0046923-ER retention sequence binding(L=5),	1.5e-54	IPR000133(ER lumen protein retaining receptor)	Pfam	PF00810(ER lumen protein retaining receptor)	Reactome: R-HSA-6807878|Reactome: R-HSA-6811434	GO:0006621-protein retention in ER lumen(L=8),	GO:0016021-integral component of membrane(L=4),	GO:0046923-ER retention sequence binding(L=5),
C12_S603501	ABK26920.1	86.1	288	37	1	1	288	1	285	3.3e-133	85.2	ABK26920.1 unknown [Picea sitchensis]	picea sitchensis	nr	Complete	No	No	4641.GSMUA_Achr6P24180_001	2.7e-64	251.1		Viridiplantae	0IVPY@euNOG,0TT9B@lilNOG,0YD8Q@NOG,1BJCK@strNOG,1DX9Y@virNOG	ATP-dependent protease La (LON) domain		PFAM (LON, RRM_1, RVT_2), SMART (COIL, RRM)		GO:0005575-cellular_component(L=0),GO:0005622-intracellular(L=3),GO:0005623-cell(L=1),GO:0005737-cytoplasm(L=4),GO:0009507-chloroplast(L=6),GO:0009536-plastid(L=5),GO:0043226-organelle(L=1),GO:0043227-membrane-bounded organelle(L=2),GO:0043229-intracellular organelle(L=3),GO:0043231-intracellular membrane-bounded organelle(L=4),GO:0044424-intracellular part(L=3),GO:0044444-cytoplasmic part(L=4),G…		1.3e-11	IPR003111(Lon, substrate-binding domain)	Pfam	PF02190(ATP-dependent protease La (LON) substrate-binding domain)
C12_S602557	OAE22339.1	35.6	702	364	18	26	700	48	688	5.9e-84	96.4	OAE22339.1 hypothetical protein AXG93_1024s1070 [Marchantia polymorpha subsp. ruderalis]	marchantia polymorpha subsp. ruderalis	nr	Complete	No	No	88036.EFJ30648	5.7e-53	214.5		Eukaryotes	121N2@NOG,KOG0800@euNOG	finger protein		PFAM (zf-C3HC4), SMART (RING, TRANS, SIGNAL)				6e-10	IPR001841(Zinc finger, RING-type)	Pfam	PF13639(Ring finger domain)
C12_S602415	XP_014496390.1	59.9	920	361	4	10	929	19	930	0	99	XP_014496390.1 probable LRR receptor-like serine/threonine-protein kinase At1g67720 isoform X1 [Vigna radiata var. radiata]	vigna radiata var. radiata	complete.protein.87	Complete	No	Yes	29760.VIT_08s0040g03140.t01	0	1141.3	OSI_37124	Viridiplantae	0IHRU@euNOG,1BHZQ@strNOG,1DVW5@virNOG,COG0515@NOG	receptor-like serine threonine-protein kinase		PFAM (Pkinase_Tyr, Pkinase, LRR_1), SMART (TRANS, STYKc, SIGNAL)		GO:0005575-cellular_component(L=0),GO:0005623-cell(L=1),GO:0005886-plasma membrane(L=3),GO:0005911-cell-cell junction(L=2),GO:0009506-plasmodesma(L=3),GO:0016020-membrane(L=1),GO:0030054-cell junction(L=1),GO:0044464-cell part(L=2),GO:0055044-symplast(L=1),GO:0071944-cell periphery(L=3),		4.6e-81	IPR024788(Malectin-like carbohydrate-binding domain)	Pfam	PF12819(Carbohydrate-binding protein of the ER)
C12_S602325	XP_021614870.1	57.3	956	365	9	42	994	22	937	8.5e-289	94.3	XP_021614870.1 copper-transporting ATPase PAA1, chloroplastic isoform X1 [Manihot esculenta]	manihot esculenta	complete.protein.87	Complete	No	Yes	3218.PP1S121_53V6.1	2.8e-282	976.9		Viridiplantae	1BEP3@strNOG,1DQP9@virNOG,COG2217@NOG,KOG0207@euNOG	copper-transporting ATPase		PFAM (E1-E2_ATPase, Hydrolase, HMA), SMART (TRANS)	GO:0000041-transition metal ion transport(L=7),GO:0006091-generation of precursor metabolites and energy(L=3),GO:0006810-transport(L=3),GO:0006811-ion transport(L=4),GO:0006812-cation transport(L=5),GO:0006825-copper ion transport(L=8),GO:0008150-biological_process(L=0),GO:0008152-metabolic process(L=1),GO:0009767-photosynthetic electron transport chain(L=5),GO:0009987-cellular process(L=1),GO:00…	GO:0005575-cellular_component(L=0),GO:0005622-intracellular(L=3),GO:0005623-cell(L=1),GO:0005737-cytoplasm(L=4),GO:0009507-chloroplast(L=6),GO:0009526-plastid envelope(L=6),GO:0009532-plastid stroma(L=6),GO:0009536-plastid(L=5),GO:0009570-chloroplast stroma(L=7),GO:0009941-chloroplast envelope(L=7),GO:0016020-membrane(L=1),GO:0031090-organelle membrane(L=3),GO:0031967-organelle envelope(L=3),GO:0…	GO:0003674-molecular_function(L=0),GO:0005215-transporter activity(L=1),GO:0005375-copper ion transmembrane transporter activity(L=9),GO:0008324-cation transmembrane transporter activity(L=5),GO:0015075-ion transmembrane transporter activity(L=4),GO:0022857-transmembrane transporter activity(L=2),GO:0022890-inorganic cation transmembrane transporter activity(L=6),GO:0022891-substrate-specific tra…	1.2e-44	()	Pfam	PF00122(E1-E2 ATPase)
C12_S602147	ABR18146.1	90.4	570	55	0	1	570	1	570	0	100	ABR18146.1 unknown [Picea sitchensis]	picea sitchensis	nr	Complete	No	No	4081.Solyc12g008450.1.1	6.7e-169	599.4		Viridiplantae	0ZJFF@NOG,1BMJ0@strNOG,1DZDF@virNOG,KOG2634@euNOG	Initiator tRNA phosphoribosyl transferase		PFAM (Init_tRNA_PT, DSPc), SMART (COIL)				3.1e-91	IPR033449(Rit1, N-terminal domain)	Pfam	PF17184(Rit1 N-terminal domain)
C12_S602044	ABK24370.1	82.7	555	95	1	1	554	1	555	3.2e-258	100	ABK24370.1 unknown [Picea sitchensis]	picea sitchensis	nr	Complete	No	No	3218.PP1S195_82V6.1	3.7e-71	274.6	COL9	Viridiplantae	0IHQ3@euNOG,0YA5C@NOG,1BJ53@strNOG,1DX2A@virNOG	Zinc finger protein CONSTANS-LIKE		PFAM (CCT, zf-B_box), SMART (BBOX)	GO:0006355-regulation of transcription, DNA-templated(L=7),GO:0007623-circadian rhythm(L=2),GO:0008150-biological_process(L=0),GO:0009889-regulation of biosynthetic process(L=4),GO:0010468-regulation of gene expression(L=5),GO:0010556-regulation of macromolecule biosynthetic process(L=5),GO:0019219-regulation of nucleobase-containing compound metabolic process(L=5),GO:0019222-regulation of metabo…	GO:0005575-cellular_component(L=0),GO:0005622-intracellular(L=3),GO:0005623-cell(L=1),GO:0005634-nucleus(L=5),GO:0005886-plasma membrane(L=3),GO:0016020-membrane(L=1),GO:0043226-organelle(L=1),GO:0043227-membrane-bounded organelle(L=2),GO:0043229-intracellular organelle(L=3),GO:0043231-intracellular membrane-bounded organelle(L=4),GO:0044424-intracellular part(L=3),GO:0044464-cell part(L=2),GO:00…	GO:0001071-nucleic acid binding transcription factor activity(L=1),GO:0003674-molecular_function(L=0),GO:0003700-transcription factor activity, sequence-specific DNA binding(L=2),	2.1e-15	IPR010402(CCT domain)	Pfam	PF06203(CCT motif)				GO:0005515-protein binding(L=2),
C12_S601865	sp|Q9LS22|ALMTE_ARATH	40.7	519	286	6	54	560	35	543	3e-94	88.3	sp|Q9LS22|ALMTE_ARATH Aluminum-activated malate transporter 14 OS=Arabidopsis thaliana OX=3702 GN=ALMT14 PE=2 SV=1	arabidopsis thaliana	uniprot	Complete	No	Yes	3694.POPTR_0001s11180.1	2.2e-111	408.3		Viridiplantae	0XR8V@NOG,1BNVD@strNOG,1E0PP@virNOG,KOG4711@euNOG	Aluminum-activated malate transporter		PFAM (ALMT, FUSC), SMART (TRANS)				6.4e-167	IPR020966(Aluminum-activated malate transporter)	Pfam	PF11744(Aluminium activated malate transporter)		GO:0015743-malate transport(L=8),
C12_S601801	NP_177860.2	52.3	465	215	2	16	480	57	514	8.5e-139	96.3	NP_177860.2 Tetratricopeptide repeat (TPR)-like superfamily protein [Arabidopsis thaliana]	arabidopsis thaliana	arabidopsis_thaliana_tair10	Complete	No	Yes	29760.VIT_18s0001g01950.t01	2.1e-147	527.7		Viridiplantae	0Z7Z7@NOG,1BJE4@strNOG,1DYYJ@virNOG,KOG4197@euNOG	Pentatricopeptide repeat-containing protein		PFAM (PPR)		GO:0005575-cellular_component(L=0),GO:0005622-intracellular(L=3),GO:0005623-cell(L=1),GO:0005737-cytoplasm(L=4),GO:0005739-mitochondrion(L=5),GO:0043226-organelle(L=1),GO:0043227-membrane-bounded organelle(L=2),GO:0043229-intracellular organelle(L=3),GO:0043231-intracellular membrane-bounded organelle(L=4),GO:0044424-intracellular part(L=3),GO:0044444-cytoplasmic part(L=4),GO:0044464-cell part(L=…		1.5e-13	IPR002885(Pentatricopeptide repeat)	Pfam	PF13041(PPR repeat family)
C12_S601544	NP_180489.1	34.6	257	151	5	6	256	66	311	1.2e-30	96.5	NP_180489.1 NAD(P)-binding Rossmann-fold superfamily protein [Arabidopsis thaliana]	arabidopsis thaliana	arabidopsis_thaliana_tair10	Complete	No	Yes	5507.FOXG_03677P0	6.5e-143	511.9	FG08943.1	Fungi	03IX9@ascNOG,0PHW8@fuNOG,0SIXF@hypNOG,12TUE@opiNOG,19P0Z@sordNOG,COG1028@NOG,KOG0725@euNOG	2-deoxy-d-gluconate 3-dehydrogenase	Pentose and glucuronate interconversions (00040)	PFAM (adh_short, KR, Epimerase)				1.3e-55	()	Pfam	PF13561(Enoyl-(Acyl carrier protein) reductase)
C12_S593771	ABK23610.1	92.4	291	21	1	1	290	1	291	5.7e-150	100	ABK23610.1 unknown [Picea sitchensis]	picea sitchensis	nr	Complete	No	No	29760.VIT_17s0000g05770.t01	4,00E-117	426.4	TRZ1	Viridiplantae	0IIDX@euNOG,0ZMQJ@NOG,1BEV6@strNOG,1DY2Q@virNOG	nuclear ribonuclease		PFAM (Lactamase_B), SMART (Lactamase_B)	GO:0006139-nucleobase-containing compound metabolic process(L=3),GO:0006396-RNA processing(L=5),GO:0006399-tRNA metabolic process(L=7),GO:0006725-cellular aromatic compound metabolic process(L=3),GO:0006807-nitrogen compound metabolic process(L=2),GO:0008033-tRNA processing(L=7),GO:0008150-biological_process(L=0),GO:0008152-metabolic process(L=1),GO:0009987-cellular process(L=1),GO:0010467-gene e…	GO:0005575-cellular_component(L=0),GO:0005622-intracellular(L=3),GO:0005623-cell(L=1),GO:0005634-nucleus(L=5),GO:0043226-organelle(L=1),GO:0043227-membrane-bounded organelle(L=2),GO:0043229-intracellular organelle(L=3),GO:0043231-intracellular membrane-bounded organelle(L=4),GO:0044424-intracellular part(L=3),GO:0044464-cell part(L=2),	GO:0003674-molecular_function(L=0),GO:0003824-catalytic activity(L=1),GO:0004518-nuclease activity(L=4),GO:0004519-endonuclease activity(L=5),GO:0004521-endoribonuclease activity(L=6),GO:0004540-ribonuclease activity(L=5),GO:0016787-hydrolase activity(L=2),GO:0016788-hydrolase activity, acting on ester bonds(L=3),GO:0016891-endoribonuclease activity, producing 5'-phosphomonoesters(L=7),GO:0016893…	7.1e-15	IPR001279(Metallo-beta-lactamase)	Pfam	PF12706(Beta-lactamase superfamily domain)
C12_S590462	XP_023529855.1	76.7	524	115	3	22	542	23	542	1.3e-222	95.1	XP_023529855.1 preprotein translocase subunit SCY1, chloroplastic [Cucurbita pepo subsp. pepo]	cucurbita pepo subsp. pepo	complete.protein.87	Complete	No	Yes	4641.GSMUA_Achr4P12710_001	7.8e-223	778.5		Viridiplantae	0IHRV@euNOG,0TKIP@lilNOG,1BFTU@strNOG,1DTRP@virNOG,COG0201@NOG	central subunit of the protein translocation channel SecYE. Consists of two halves formed by TMs 1-5 and 6-10. These two domains form a lateral gate at the front which open onto the bilayer between TMs 2 and 7, and are clamped together by SecE at the back. The channel is closed by both a pore ring composed of hydrophobic SecY resides and a short helix (helix 2A) on the extracellular side of the m…	Phagosome (04145), Protein export (03060), Vibrio cholerae infection (05110), Protein processing in endoplasmic reticulum (04141)	PFAM (SecY), SMART (TRANS)	GO:0006996-organelle organization(L=3),GO:0008150-biological_process(L=0),GO:0009657-plastid organization(L=4),GO:0009668-plastid membrane organization(L=5),GO:0009987-cellular process(L=1),GO:0010027-thylakoid membrane organization(L=6),GO:0016043-cellular component organization(L=2),GO:0044699-single-organism process(L=1),GO:0044763-single-organism cellular process(L=2),GO:0061024-membrane orga…	GO:0005575-cellular_component(L=0),GO:0005622-intracellular(L=3),GO:0005623-cell(L=1),GO:0005737-cytoplasm(L=4),GO:0009507-chloroplast(L=6),GO:0009534-chloroplast thylakoid(L=6),GO:0009535-chloroplast thylakoid membrane(L=6),GO:0009536-plastid(L=5),GO:0009579-thylakoid(L=4),GO:0016020-membrane(L=1),GO:0031976-plastid thylakoid(L=5),GO:0031984-organelle subcompartment(L=3),GO:0034357-photosyntheti…		2.9e-88	IPR002208(SecY/SEC61-alpha family)	Pfam	PF00344(SecY translocase)	Reactome: R-HSA-1236974|Reactome: R-HSA-1799339|Reactome: R-HSA-381038	GO:0015031-protein transport(L=4),	GO:0016020-membrane(L=1),
C12_S586270	NP_194708.1	34.4	1414	707	46	1	1396	1	1211	7.7e-140	100	NP_194708.1 serine/arginine repetitive matrix protein [Arabidopsis thaliana]	arabidopsis thaliana	arabidopsis_thaliana_tair10	Complete	No	Yes	29760.VIT_13s0147g00210.t01	3.2e-204	718		Viridiplantae	0IH9M@euNOG,102UK@NOG,1BGEF@strNOG,1DUBW@virNOG	expressed protein		PFAM (Ada3), SMART (COIL, SIGNAL)				4.7e-07	IPR019340(Histone acetyltransferases subunit 3)	Pfam	PF10198(Histone acetyltransferases subunit 3)	Reactome: R-HSA-3214847|Reactome: R-HSA-5689880
C12_S575758	XP_015086273.1	35.3	249	140	6	6	253	9	237	1.1e-27	96.5	XP_015086273.1 PREDICTED: auxin-induced in root cultures protein 12 [Solanum pennellii]	solanum pennellii	complete.protein.87	Complete	No	No	29760.VIT_05s0062g00850.t01	2.5e-30	137.9		Viridiplantae	0ISUI@euNOG,0Y10S@NOG,1C7F8@strNOG,1EMCW@virNOG	membrane		PFAM (DUF568, Cytochrom_B561, DOMON), SMART (TRANS, B561, SIGNAL, DoH)		GO:0005575-cellular_component(L=0),GO:0005623-cell(L=1),GO:0005886-plasma membrane(L=3),GO:0005911-cell-cell junction(L=2),GO:0009506-plasmodesma(L=3),GO:0016020-membrane(L=1),GO:0030054-cell junction(L=1),GO:0044464-cell part(L=2),GO:0055044-symplast(L=1),GO:0071944-cell periphery(L=3),		2.3e-27	IPR005018(DOMON domain)	Pfam	PF04526(Protein of unknown function (DUF568))
C12_S559645	XP_006853026.1	62	724	260	4	8	720	19	738	3.2e-258	98.8	XP_006853026.1 quinolinate synthase, chloroplastic [Amborella trichopoda]	amborella trichopoda	complete.protein.87	Complete	No	Yes	3694.POPTR_0015s09690.1	3.2e-248	863.2		Viridiplantae	0IFDZ@euNOG,1BG3H@strNOG,1DSUN@virNOG,COG0379@NOG,COG2166@NOG	Quinolinate synthetase A protein	Nicotinate and nicotinamide metabolism (00760), Metabolic pathways (01100)	PFAM (NadA, SufE)	GO:0006082-organic acid metabolic process(L=3),GO:0006091-generation of precursor metabolites and energy(L=3),GO:0006139-nucleobase-containing compound metabolic process(L=3),GO:0006725-cellular aromatic compound metabolic process(L=3),GO:0006732-coenzyme metabolic process(L=4),GO:0006733-oxidoreduction coenzyme metabolic process(L=5),GO:0006753-nucleoside phosphate metabolic process(L=4),GO:0006…	GO:0005575-cellular_component(L=0),GO:0005622-intracellular(L=3),GO:0005623-cell(L=1),GO:0005737-cytoplasm(L=4),GO:0009507-chloroplast(L=6),GO:0009536-plastid(L=5),GO:0043226-organelle(L=1),GO:0043227-membrane-bounded organelle(L=2),GO:0043229-intracellular organelle(L=3),GO:0043231-intracellular membrane-bounded organelle(L=4),GO:0044424-intracellular part(L=3),GO:0044444-cytoplasmic part(L=4),G…	GO:0003674-molecular_function(L=0),GO:0003824-catalytic activity(L=1),GO:0005488-binding(L=1),GO:0005515-protein binding(L=2),GO:0008047-enzyme activator activity(L=3),GO:0008987-quinolinate synthetase A activity(L=2),GO:0030234-enzyme regulator activity(L=2),GO:0042802-identical protein binding(L=3),GO:0042803-protein homodimerization activity(L=4),GO:0046983-protein dimerization activity(L=3),G…	5e-30	IPR003473(Quinolinate synthetase A)	Pfam	PF02445(Quinolinate synthetase A protein)	MetaCyc: PWY-5316|MetaCyc: PWY-7342	GO:0009435-NAD biosynthetic process(L=8),		GO:0008987-quinolinate synthetase A activity(L=2),GO:0051539-4 iron, 4 sulfur cluster binding(L=4),
C12_S554491	ABK26009.1	79.5	224	46	0	1	224	1	224	1.8e-95	100	ABK26009.1 unknown [Picea sitchensis]	picea sitchensis	nr	Complete	No	No	3847.GLYMA05G37300.1	9.7e-55	218.8	BTI1	Viridiplantae	0XPKH@NOG,1BCGF@strNOG,1DTZE@virNOG,KOG1792@euNOG	Reticulon-like protein		PFAM (Reticulon), SMART (TRANS)	GO:0006996-organelle organization(L=3),GO:0007029-endoplasmic reticulum organization(L=4),GO:0008150-biological_process(L=0),GO:0009987-cellular process(L=1),GO:0016043-cellular component organization(L=2),GO:0044699-single-organism process(L=1),GO:0044763-single-organism cellular process(L=2),GO:0071786-endoplasmic reticulum tubular network organization(L=5),GO:0071840-cellular component organiz…	GO:0005575-cellular_component(L=0),GO:0005622-intracellular(L=3),GO:0005623-cell(L=1),GO:0005737-cytoplasm(L=4),GO:0005773-vacuole(L=5),GO:0005783-endoplasmic reticulum(L=4),GO:0005789-endoplasmic reticulum membrane(L=3),GO:0005794-Golgi apparatus(L=4),GO:0005886-plasma membrane(L=3),GO:0012505-endomembrane system(L=3),GO:0016020-membrane(L=1),GO:0016021-integral component of membrane(L=4),GO:003…		8.2e-49	IPR003388(Reticulon)	Pfam	PF02453(Reticulon)
C12_S540541	NP_191815.1	65.1	192	64	2	1	189	1	192	5.6e-70	100	NP_191815.1 Ras-related small GTP-binding family protein [Arabidopsis thaliana]	arabidopsis thaliana	arabidopsis_thaliana_tair10	Complete	No	Yes	5507.FOXG_02298P0	2.7e-106	389.8	SAR1	Fungi	03IQG@ascNOG,0PFM2@fuNOG,0SFJ9@hypNOG,0YIKI@NOG,13HE0@opiNOG,19NDV@sordNOG,KOG0077@euNOG	Small GTPase component of the coat protein complex II (COPII) which promotes the formation of transport vesicles from the endoplasmic reticulum (ER). The coat has two main functions, the physical deformation of the endoplasmic reticulum membrane into vesicles and the selection of cargo molecules. SAR1 controls the coat assembly in a stepwise manner. Activated SAR1-GTP binds to membranes first and…	Legionellosis (05134), Protein processing in endoplasmic reticulum (04141)	PFAM (Arf, Miro, SRPRB, G-alpha, Ras, Gtr1_RagA), SMART (SAR)	GO:0003400-regulation of COPII vesicle coating(L=7),GO:0006139-nucleobase-containing compound metabolic process(L=3),GO:0006152-purine nucleoside catabolic process(L=7),GO:0006163-purine nucleotide metabolic process(L=5),GO:0006184-obsolete GTP catabolic process(L=),GO:0006195-purine nucleotide catabolic process(L=7),GO:0006725-cellular aromatic compound metabolic process(L=3),GO:0006753-nucleosi…	GO:0000139-Golgi membrane(L=5),GO:0005575-cellular_component(L=0),GO:0005622-intracellular(L=3),GO:0005623-cell(L=1),GO:0005737-cytoplasm(L=4),GO:0005783-endoplasmic reticulum(L=4),GO:0005789-endoplasmic reticulum membrane(L=3),GO:0005794-Golgi apparatus(L=4),GO:0005795-Golgi stack(L=5),GO:0012505-endomembrane system(L=3),GO:0012506-vesicle membrane(L=4),GO:0012507-ER to Golgi transport vesicle m…	GO:0000166-nucleotide binding(L=3),GO:0001882-nucleoside binding(L=3),GO:0001883-purine nucleoside binding(L=4),GO:0003674-molecular_function(L=0),GO:0003824-catalytic activity(L=1),GO:0003924-GTPase activity(L=7),GO:0005488-binding(L=1),GO:0005525-GTP binding(L=7),GO:0016462-pyrophosphatase activity(L=5),GO:0016787-hydrolase activity(L=2),GO:0016817-hydrolase activity, acting on acid anhydrides(…	4.9e-66	IPR006689(Small GTPase superfamily, ARF/SAR type)	Pfam	PF00025(ADP-ribosylation factor family)				GO:0005525-GTP binding(L=7),
C12_S526715	ABK24335.1	92.1	442	35	0	1	442	1	442	4.7e-244	100	ABK24335.1 unknown [Picea sitchensis]	picea sitchensis	nr	Complete	No	No	29760.VIT_14s0066g02440.t01	3.2e-182	643.3		Viridiplantae	0XQ7M@NOG,1BJD7@strNOG,1DUTW@virNOG,KOG0799@euNOG	glycosyltransferase family 14 protein		PFAM (Branch), SMART (TRANS)		GO:0005575-cellular_component(L=0),GO:0005622-intracellular(L=3),GO:0005623-cell(L=1),GO:0005737-cytoplasm(L=4),GO:0005794-Golgi apparatus(L=4),GO:0043226-organelle(L=1),GO:0043227-membrane-bounded organelle(L=2),GO:0043229-intracellular organelle(L=3),GO:0043231-intracellular membrane-bounded organelle(L=4),GO:0044424-intracellular part(L=3),GO:0044444-cytoplasmic part(L=4),GO:0044464-cell part(…		5.9e-72	IPR003406(Glycosyl transferase, family 14)	Pfam	PF02485(Core-2/I-Branching enzyme)			GO:0016020-membrane(L=1),	GO:0008375-acetylglucosaminyltransferase activity(L=5),
C12_S524025	ABK24406.1	90	290	29	0	1	290	1	290	5.7e-142	100	ABK24406.1 unknown [Picea sitchensis]	picea sitchensis	nr	Complete	No	No	3218.PP1S268_3V6.1	1.5e-71	275	PDF1B	Viridiplantae	1BIB7@strNOG,1DW89@virNOG,COG0242@NOG,KOG3137@euNOG	peptide deformylase		PFAM (Pep_deformylase), SMART (COIL)	GO:0008150-biological_process(L=0),GO:0008152-metabolic process(L=1),	GO:0005575-cellular_component(L=0),GO:0005622-intracellular(L=3),GO:0005623-cell(L=1),GO:0005737-cytoplasm(L=4),GO:0005739-mitochondrion(L=5),GO:0009507-chloroplast(L=6),GO:0009532-plastid stroma(L=6),GO:0009536-plastid(L=5),GO:0009570-chloroplast stroma(L=7),GO:0043226-organelle(L=1),GO:0043227-membrane-bounded organelle(L=2),GO:0043229-intracellular organelle(L=3),GO:0043231-intracellular membr…	GO:0003674-molecular_function(L=0),GO:0003824-catalytic activity(L=1),GO:0016787-hydrolase activity(L=2),GO:0016810-hydrolase activity, acting on carbon-nitrogen (but not peptide) bonds(L=3),GO:0016811-hydrolase activity, acting on carbon-nitrogen (but not peptide) bonds, in linear amides(L=4),GO:0042586-peptide deformylase activity(L=5),	3.6e-48	IPR023635(Peptide deformylase)	Pfam	PF01327(Polypeptide deformylase)
C12_S519240	XP_006841520.2	38.5	299	115	9	1	255	1	274	3.7e-31	99.6	XP_006841520.2 early nodulin-75 isoform X2 [Amborella trichopoda]	amborella trichopoda	complete.protein.87	Complete	No	Yes	29760.VIT_05s0077g01700.t01	8.3e-26	122.9		Viridiplantae	0J18D@euNOG,0YVNX@NOG,1BTC5@strNOG,1E5EU@virNOG	Heavy-metal-associated domain		PFAM (HMA)				2.8e-13	IPR006121(Heavy metal-associated domain, HMA)	Pfam	PF00403(Heavy-metal-associated domain)		GO:0030001-metal ion transport(L=6),		GO:0046872-metal ion binding(L=4),
C12_S512494	ABK27127.1	91.3	344	29	1	24	366	14	357	4.2e-190	93.7	ABK27127.1 unknown [Picea sitchensis]	picea sitchensis	nr	Partial 5 Prime	No	No	3694.POPTR_0003s07460.1	1.7e-141	507.7		Viridiplantae	0IGPM@euNOG,1BNB0@strNOG,1E064@virNOG,COG4677@NOG	pectinesterase		PFAM (Pectinesterase), SMART (SIGNAL, TRANS)		GO:0005575-cellular_component(L=0),GO:0005618-cell wall(L=4),GO:0005623-cell(L=1),GO:0030312-external encapsulating structure(L=3),GO:0044464-cell part(L=2),GO:0071944-cell periphery(L=3),		3e-63	IPR000070(Pectinesterase, catalytic)	Pfam	PF01095(Pectinesterase)	KEGG: 00040+3.1.1.11|MetaCyc: PWY-1081|MetaCyc: PWY-7246|MetaCyc: PWY-7248	GO:0042545-cell wall modification(L=4),	GO:0005618-cell wall(L=4),	GO:0030599-pectinesterase activity(L=5),
C12_S506677															Complete			29760.VIT_04s0008g00730.t01	1.3e-32	146		Viridiplantae	10D9C@NOG,1BR0Z@strNOG,1E2UV@virNOG,KOG3948@euNOG	PHAX RNA-binding domain	RNA transport (03013)	PFAM (RNA_GG_bind)				3.4e-24	IPR019385(Phosphorylated adapter RNA export protein, RNA-binding domain)	Pfam	PF10258(PHAX RNA-binding domain)	Reactome: R-HSA-191859|Reactome: R-HSA-6807505
C12_S504844	NP_196685.2	39.6	670	331	17	5	662	5	612	1.4e-115	98.4	NP_196685.2 transducin family protein / WD-40 repeat family protein [Arabidopsis thaliana]	arabidopsis thaliana	arabidopsis_thaliana_tair10	Complete	No	Yes	3218.PP1S130_294V6.1	1.8e-128	465.3		Viridiplantae	0XRY4@NOG,1BI0G@strNOG,1DVX2@virNOG,KOG4547@euNOG	Dip2/Utp12 Family	Ribosome biogenesis in eukaryotes (03008)	PFAM (WD40, Utp12), SMART (WD40, PQQ, COIL)				1e-14	IPR007148(Small-subunit processome, Utp12)	Pfam	PF04003(Dip2/Utp12 Family)	Reactome: R-HSA-6790901|Reactome: R-HSA-6791226
C12_S492610	NP_191196.1	52.6	953	425	8	27	970	25	959	9.3e-278	97.1	NP_191196.1 Leucine-rich repeat protein kinase family protein [Arabidopsis thaliana]	arabidopsis thaliana	arabidopsis_thaliana_tair10	Complete	No	Yes	29760.VIT_13s0067g03050.t01	5.9e-290	1002.3		Viridiplantae	0IG0X@euNOG,1BJD2@strNOG,1DXAJ@virNOG,COG4886@NOG	probably inactive leucine-rich repeat receptor-like protein kinase		PFAM (LRR_1, LRRNT_2, Pkinase_Tyr, Pkinase), SMART (LRR, TRANS, STYKc, SIGNAL)				6.9e-41	IPR000719(Protein kinase domain)	Pfam	PF00069(Protein kinase domain)		GO:0006468-protein phosphorylation(L=6),		GO:0004672-protein kinase activity(L=5),GO:0005524-ATP binding(L=7),
C12_S480178	ABR17298.1	92.9	225	16	0	1	225	1	225	6.1e-115	100	ABR17298.1 unknown [Picea sitchensis]	picea sitchensis	nr	Complete	No	No	3694.POPTR_0010s24470.1	1.3e-59	235		Viridiplantae	0IW0N@euNOG,0YH14@NOG,1BHJZ@strNOG,1DVFU@virNOG	germin-like protein		PFAM (Cupin_1, Cupin_2), SMART (Cupin_1, SIGNAL)		GO:0005575-cellular_component(L=0),GO:0005576-extracellular region(L=1),GO:0048046-apoplast(L=2),		2.6e-42	IPR006045(Cupin 1)	Pfam	PF00190(Cupin)				GO:0045735-nutrient reservoir activity(L=1),
C12_S466266	ACN40357.1	72	143	35	3	1	141	1	140	2.3e-43	97.2	ACN40357.1 unknown [Picea sitchensis]	picea sitchensis	nr	Complete	No	No
C12_S456876	NP_179334.5	60.8	319	117	3	3	316	59	374	1.5e-107	95.2	NP_179334.5 NADPH-dependent thioredoxin reductase A [Arabidopsis thaliana]	arabidopsis thaliana	arabidopsis_thaliana_tair10	Complete	No	Yes	117187.FVEG_00627T0	3.8e-188	662.5	TRR1	Fungi	03IXP@ascNOG,0PF9Q@fuNOG,0SH1F@hypNOG,0WT1Q@necNOG,12PI1@opiNOG,19P0C@sordNOG,COG0492@NOG,KOG0404@euNOG	thioredoxin reductase	Pyrimidine metabolism (00240), Selenocompound metabolism (00450)	PFAM (Pyr_redox_2, Pyr_redox, Thi4)	GO:0000003-reproduction(L=1),GO:0000302-response to reactive oxygen species(L=4),GO:0000303-response to superoxide(L=6),GO:0003006-developmental process involved in reproduction(L=2),GO:0006801-superoxide metabolic process(L=4),GO:0006950-response to stress(L=2),GO:0006979-response to oxidative stress(L=3),GO:0007275-multicellular organism development(L=3),GO:0008150-biological_process(L=0),GO:00…	GO:0005575-cellular_component(L=0),GO:0005622-intracellular(L=3),GO:0005623-cell(L=1),GO:0005634-nucleus(L=5),GO:0005737-cytoplasm(L=4),GO:0005739-mitochondrion(L=5),GO:0005740-mitochondrial envelope(L=6),GO:0005758-mitochondrial intermembrane space(L=5),GO:0005829-cytosol(L=4),GO:0009507-chloroplast(L=6),GO:0009526-plastid envelope(L=6),GO:0009536-plastid(L=5),GO:0009941-chloroplast envelope(L=7…	GO:0003674-molecular_function(L=0),GO:0003824-catalytic activity(L=1),GO:0004791-thioredoxin-disulfide reductase activity(L=2),GO:0005488-binding(L=1),GO:0005506-iron ion binding(L=6),GO:0008198-ferrous iron binding(L=7),GO:0016209-antioxidant activity(L=1),GO:0016491-oxidoreductase activity(L=2),GO:0016651-oxidoreductase activity, acting on NAD(P)H(L=3),GO:0016667-oxidoreductase activity, acting…	1.8e-49	IPR023753(FAD/NAD(P)-binding domain)	Pfam	PF07992(Pyridine nucleotide-disulphide oxidoreductase)		GO:0055114-oxidation-reduction process(L=3),		GO:0016491-oxidoreductase activity(L=2),
C12_S453570	XP_015933561.1	38.9	108	60	3	5	108	17	122	1.6e-07	92.9	XP_015933561.1 protein GLUTAMINE DUMPER 3 [Arachis duranensis]	arachis duranensis	complete.protein.87	Complete	No	Yes	3711.Bra013917.1-P	1.7e-07	60.8		Viridiplantae	0C5W1@braNOG,0JXQ2@euNOG,103SK@NOG,1C1R0@strNOG,1EES0@virNOG	glutamine dumper 2		SMART (TRANS)	GO:0008150-biological_process(L=0),GO:0032879-regulation of localization(L=3),GO:0032890-regulation of organic acid transport(L=5),GO:0043269-regulation of ion transport(L=5),GO:0044070-regulation of anion transport(L=6),GO:0050789-regulation of biological process(L=2),GO:0051049-regulation of transport(L=4),GO:0051952-regulation of amine transport(L=6),GO:0051955-regulation of amino acid transpo…	GO:0005575-cellular_component(L=0),GO:0016020-membrane(L=1),
C12_S444250	ABR17643.1	89.3	326	35	0	1	326	1	326	3.4e-175	100	ABR17643.1 unknown [Picea sitchensis]	picea sitchensis	nr	Complete	No	No	29760.VIT_10s0003g03780.t01	1.5e-88	331.6	OSI_24932	Viridiplantae	0II4T@euNOG,1BPYA@strNOG,1E1SG@virNOG,COG3496@NOG	Protein of unknown function (DUF1365)		PFAM (DUF1365), SMART (TRANS)				1.4e-43	IPR010775(Protein of unknown function DUF1365)	Pfam	PF07103(Protein of unknown function (DUF1365))
C12_S437151	XP_021745859.1	64.3	263	90	1	27	289	7	265	1.9e-92	91	XP_021745859.1 psbP domain-containing protein 6, chloroplastic-like [Chenopodium quinoa]	chenopodium quinoa	complete.protein.87	Complete	No	Yes	3694.POPTR_0006s03280.1	2,00E-92	344.4		Viridiplantae	0IHCX@euNOG,1207S@NOG,1BCCD@strNOG,1DQAB@virNOG	PsbP domain-containing protein 6		PFAM (PsbP)		GO:0005575-cellular_component(L=0),GO:0005622-intracellular(L=3),GO:0005623-cell(L=1),GO:0005737-cytoplasm(L=4),GO:0009507-chloroplast(L=6),GO:0009532-plastid stroma(L=6),GO:0009534-chloroplast thylakoid(L=6),GO:0009536-plastid(L=5),GO:0009543-chloroplast thylakoid lumen(L=6),GO:0009570-chloroplast stroma(L=7),GO:0009579-thylakoid(L=4),GO:0031976-plastid thylakoid(L=5),GO:0031977-thylakoid lumen(…		9.2e-14	IPR002683(PsbP family)	Pfam	PF01789(PsbP)		GO:0015979-photosynthesis(L=3),	GO:0009523-photosystem II(L=6),GO:0009654-photosystem II oxygen evolving complex(L=5),GO:0019898-extrinsic component of membrane(L=3),	GO:0005509-calcium ion binding(L=5),
C12_S436404	XP_020529787.1	58.8	1170	363	26	5	1153	4	1075	0	98.7	XP_020529787.1 kinesin-like protein KIN-14F isoform X1 [Amborella trichopoda]	amborella trichopoda	complete.protein.87	Complete	No	Yes	3847.GLYMA03G37500.2	5.8e-284	982.6		Viridiplantae	1BF2W@strNOG,1DT12@virNOG,COG5059@NOG,KOG0239@euNOG	K10406 kinesin family member C2 C3		PFAM (Kinesin, CH), SMART (COIL, KISc, CH)				5e-108	IPR001752(Kinesin motor domain)	Pfam	PF00225(Kinesin motor domain)	Reactome: R-HSA-6811434|Reactome: R-HSA-983189	GO:0007018-microtubule-based movement(L=4),		GO:0003777-microtubule motor activity(L=8),GO:0005524-ATP binding(L=7),GO:0008017-microtubule binding(L=5),
C12_S436370	KHG05451.1	64.8	165	58	0	4	168	14	178	1.5e-50	87.8	KHG05451.1 LOB domain-containing 15 -like protein [Gossypium arboreum]	gossypium arboreum	nr	Complete	No	Yes	29760.VIT_13s0067g02380.t01	3.6e-50	203.4		Viridiplantae	0IWR8@euNOG,11QRV@NOG,1BG24@strNOG,1DTZR@virNOG	lob domain-containing protein		PFAM (DUF260), SMART (COIL)		GO:0005575-cellular_component(L=0),GO:0005622-intracellular(L=3),GO:0005623-cell(L=1),GO:0005634-nucleus(L=5),GO:0043226-organelle(L=1),GO:0043227-membrane-bounded organelle(L=2),GO:0043229-intracellular organelle(L=3),GO:0043231-intracellular membrane-bounded organelle(L=4),GO:0044424-intracellular part(L=3),GO:0044464-cell part(L=2),		1.4e-39	IPR004883(Lateral organ boundaries, LOB)	Pfam	PF03195(Lateral organ boundaries (LOB) domain)
C12_S428369	ABK24632.1	97.4	530	14	0	8	537	1	530	1.4e-303	98.7	ABK24632.1 unknown [Picea sitchensis]	picea sitchensis	nr	Partial 5 Prime	No	No	29760.VIT_04s0008g02250.t01	2.3e-227	793.5		Viridiplantae	0II45@euNOG,0YCWN@NOG,1BF9W@strNOG,1DT86@virNOG	3-ketoacyl-coa synthase	Biosynthesis of secondary metabolites (01110), Fatty acid elongation (00062)	PFAM (FAE1_CUT1_RppA, Chal_sti_synt_C, ACP_syn_III_C, ACP_syn_III, Chal_sti_synt_N), SMART (TRANS, COIL)	GO:0006950-response to stress(L=2),GO:0008150-biological_process(L=0),GO:0009266-response to temperature stimulus(L=3),GO:0009314-response to radiation(L=3),GO:0009409-response to cold(L=3),GO:0009416-response to light stimulus(L=4),GO:0009628-response to abiotic stimulus(L=2),GO:0050896-response to stimulus(L=1),GO:0080167-response to karrikin(L=3),	GO:0005575-cellular_component(L=0),GO:0005622-intracellular(L=3),GO:0005623-cell(L=1),GO:0005737-cytoplasm(L=4),GO:0005783-endoplasmic reticulum(L=4),GO:0016020-membrane(L=1),GO:0043226-organelle(L=1),GO:0043227-membrane-bounded organelle(L=2),GO:0043229-intracellular organelle(L=3),GO:0043231-intracellular membrane-bounded organelle(L=4),GO:0044424-intracellular part(L=3),GO:0044444-cytoplasmic …		8.4e-134	IPR013601(FAE1/Type III polyketide synthase-like protein)	Pfam	PF08392(FAE1/Type III polyketide synthase-like protein)	KEGG: 00062+2.3.1.199|MetaCyc: PWY-5080|MetaCyc: PWY-5972|MetaCyc: PWY-6433|MetaCyc: PWY-6598|MetaCyc: PWY-7036|MetaCyc: PWY-7601|MetaCyc: PWY-7602|MetaCyc: PWY-7619|MetaCyc: PWY-7724|MetaCyc: PWY-7725	GO:0006633-fatty acid biosynthetic process(L=5),	GO:0016020-membrane(L=1),	GO:0016747-transferase activity, transferring acyl groups other than amino-acyl groups(L=4),
C12_S427771	ABR17972.1	92.7	494	36	0	30	523	1	494	4.8e-256	94.5	ABR17972.1 unknown [Picea sitchensis]	picea sitchensis	nr	Partial 5 Prime	No	No	29760.VIT_03s0091g01190.t01	7.1e-149	532.7		Viridiplantae	0XNNZ@NOG,1BINF@strNOG,1DW18@virNOG,KOG2662@euNOG	magnesium transporter		PFAM (CorA), SMART (TRANS, COIL)	GO:0006810-transport(L=3),GO:0006811-ion transport(L=4),GO:0006812-cation transport(L=5),GO:0008150-biological_process(L=0),GO:0009987-cellular process(L=1),GO:0015693-magnesium ion transport(L=8),GO:0030001-metal ion transport(L=6),GO:0034220-ion transmembrane transport(L=5),GO:0044699-single-organism process(L=1),GO:0044763-single-organism cellular process(L=2),GO:0044765-single-organism transp…	GO:0005575-cellular_component(L=0),GO:0005623-cell(L=1),GO:0005886-plasma membrane(L=3),GO:0016020-membrane(L=1),GO:0044464-cell part(L=2),GO:0071944-cell periphery(L=3),	GO:0003674-molecular_function(L=0),GO:0005215-transporter activity(L=1),GO:0008324-cation transmembrane transporter activity(L=5),GO:0015075-ion transmembrane transporter activity(L=4),GO:0015095-magnesium ion transmembrane transporter activity(L=8),GO:0022857-transmembrane transporter activity(L=2),GO:0022890-inorganic cation transmembrane transporter activity(L=6),GO:0022891-substrate-specific …
C12_S410665	NP_001322982.1	41	266	134	5	6	271	16	258	4.9e-46	96	NP_001322982.1 non-structural protein [Arabidopsis thaliana]	arabidopsis thaliana	arabidopsis_thaliana_tair10	Complete	No	Yes	29760.VIT_07s0104g00050.t01	5.2e-50	203.4		Viridiplantae	0IIK3@euNOG,0YD6E@NOG,1BD5W@strNOG,1DR3H@virNOG	NA		SMART (COIL)
C12_S406295	NP_001320916.1	50.7	584	262	8	1	577	4	568	1.2e-147	99.1	NP_001320916.1 Seven transmembrane MLO family protein [Arabidopsis thaliana]	arabidopsis thaliana	arabidopsis_thaliana_tair10	Complete	No	Yes	4641.GSMUA_Achr6P17770_001	1.3e-156	558.5	OSI_35352	Viridiplantae	0IIBF@euNOG,0TRQ2@lilNOG,0YDUG@NOG,1BHV0@strNOG,1DVRA@virNOG	May be involved in modulation of pathogen defense and leaf cell death (By similarity)		PFAM (Mlo), SMART (TRANS, SIGNAL)		GO:0005575-cellular_component(L=0),GO:0016020-membrane(L=1),		6.2e-163	IPR004326(Mlo-related protein)	Pfam	PF03094(Mlo family)		GO:0006952-defense response(L=3),	GO:0016021-integral component of membrane(L=4),
C12_S400229	ABK26467.1	87.2	235	30	0	1	235	1	235	3.6e-110	100	ABK26467.1 unknown [Picea sitchensis]	picea sitchensis	nr	Complete	No	No	4081.Solyc09g008650.2.1	2,00E-74	284.3		Viridiplantae	1BHRE@strNOG,1DVMZ@virNOG,COG0545@NOG,KOG0552@euNOG	Peptidyl-prolyl cis-trans isomerase		PFAM (FKBP_C), SMART (COIL, SIGNAL)	GO:0000413-protein peptidyl-prolyl isomerization(L=8),GO:0006464-cellular protein modification process(L=5),GO:0008150-biological_process(L=0),GO:0008152-metabolic process(L=1),GO:0009987-cellular process(L=1),GO:0018193-peptidyl-amino acid modification(L=6),GO:0018208-peptidyl-proline modification(L=7),GO:0019538-protein metabolic process(L=3),GO:0036211-protein modification process(L=4),GO:0043…	GO:0005575-cellular_component(L=0),GO:0005622-intracellular(L=3),GO:0005623-cell(L=1),GO:0005737-cytoplasm(L=4),GO:0009507-chloroplast(L=6),GO:0009534-chloroplast thylakoid(L=6),GO:0009535-chloroplast thylakoid membrane(L=6),GO:0009536-plastid(L=5),GO:0009543-chloroplast thylakoid lumen(L=6),GO:0009579-thylakoid(L=4),GO:0016020-membrane(L=1),GO:0031976-plastid thylakoid(L=5),GO:0031977-thylakoid …	GO:0003674-molecular_function(L=0),GO:0003755-peptidyl-prolyl cis-trans isomerase activity(L=4),GO:0003824-catalytic activity(L=1),GO:0005488-binding(L=1),GO:0005527-macrolide binding(L=3),GO:0005528-FK506 binding(L=4),GO:0008144-drug binding(L=2),GO:0016853-isomerase activity(L=2),GO:0016859-cis-trans isomerase activity(L=3),GO:0097159-organic cyclic compound binding(L=2),GO:1901363-heterocyclic…	4.5e-26	IPR001179(FKBP-type peptidyl-prolyl cis-trans isomerase domain)	Pfam	PF00254(FKBP-type peptidyl-prolyl cis-trans isomerase)
C12_S389869	ABK22279.1	89.8	314	32	0	1	314	1	314	2.4e-154	100	ABK22279.1 unknown [Picea sitchensis]	picea sitchensis	nr	Complete	No	No	29760.VIT_02s0025g03380.t01	8.1e-116	422.2		Viridiplantae	1BBXG@strNOG,1DPW7@virNOG,COG1028@NOG,KOG1208@euNOG	short-chain dehydrogenase		PFAM (KR, adh_short, Epimerase)				1.9e-25	IPR002347(Short-chain dehydrogenase/reductase SDR)	Pfam	PF00106(short chain dehydrogenase)
C12_S388219	AGC13130.1	91.5	234	20	0	13	246	1	234	1.9e-117	95.1	AGC13130.1 tau class glutathione S-transferase [Pinus tabuliformis]	pinus tabuliformis	nr	Partial 5 Prime	No	Yes	4533.OB10G23640.1	1.6e-58	231.5		Viridiplantae	0TV1G@lilNOG,0XSIX@NOG,15SA2@poaNOG,1BMPU@strNOG,1DZI3@virNOG,KOG0406@euNOG	glutathione s-transferase	Glutathione metabolism (00480), Chemical carcinogenesis (05204), Metabolism of xenobiotics by cytochrome P450 (00980), Drug metabolism - cytochrome P450 (00982)	PFAM (GST_N, GST_C), SMART (TRANS)				2.3e-19	IPR004045(Glutathione S-transferase, N-terminal)	Pfam	PF02798(Glutathione S-transferase, N-terminal domain)				GO:0005515-protein binding(L=2),
C12_S385244	ABK25689.1	90.8	142	13	0	1	142	1	142	3.2e-69	99.3	ABK25689.1 unknown [Picea sitchensis]	picea sitchensis	nr	Complete	No	No	3218.PP1S380_28V6.1	2.4e-30	137.1		Viridiplantae	0J10F@euNOG,0YVII@NOG,1BU7Q@strNOG,1E64D@virNOG	Tim17/Tim22/Tim23/Pmp24 family		PFAM (Tim17), SMART (TRANS)		GO:0005575-cellular_component(L=0),GO:0005622-intracellular(L=3),GO:0005623-cell(L=1),GO:0005737-cytoplasm(L=4),GO:0009507-chloroplast(L=6),GO:0009526-plastid envelope(L=6),GO:0009527-plastid outer membrane(L=5),GO:0009536-plastid(L=5),GO:0009707-chloroplast outer membrane(L=6),GO:0009941-chloroplast envelope(L=7),GO:0016020-membrane(L=1),GO:0019867-outer membrane(L=2),GO:0031090-organelle membra…	GO:0003674-molecular_function(L=0),GO:0005488-binding(L=1),GO:0005515-protein binding(L=2),GO:0042802-identical protein binding(L=3),GO:0042803-protein homodimerization activity(L=4),GO:0046983-protein dimerization activity(L=3),	1.7e-14	IPR003397(Mitochondrial inner membrane translocase subunit Tim17/Tim22/Tim23/peroxisomal protein PMP24)	Pfam	PF02466(Tim17/Tim22/Tim23/Pmp24 family)
C12_S383213	ABR16817.1	93.8	211	13	0	19	229	1	211	2.3e-109	92.1	ABR16817.1 unknown [Picea sitchensis]	picea sitchensis	nr	Partial 5 Prime	No	No	3694.POPTR_0006s14580.1	3.5e-60	236.9		Viridiplantae	1BE51@strNOG,1DZVR@virNOG,COG0076@NOG,KOG1383@euNOG	Mediator of RNA polymerase II transcription subunit		PFAM (Med20)		GO:0005575-cellular_component(L=0),GO:0005622-intracellular(L=3),GO:0005623-cell(L=1),GO:0005634-nucleus(L=5),GO:0005654-nucleoplasm(L=5),GO:0016592-mediator complex(L=7),GO:0031974-membrane-enclosed lumen(L=1),GO:0031981-nuclear lumen(L=6),GO:0032991-macromolecular complex(L=1),GO:0043226-organelle(L=1),GO:0043227-membrane-bounded organelle(L=2),GO:0043229-intracellular organelle(L=3),GO:0043231…		2.5e-26	IPR013921(Mediator complex, subunit Med20)	Pfam	PF08612(TATA-binding related factor (TRF) of subunit 20 of Mediator complex)	Reactome: R-HSA-1989781|Reactome: R-HSA-212436|Reactome: R-HSA-381340	GO:0006357-regulation of transcription from RNA polymerase II promoter(L=8),	GO:0016592-mediator complex(L=7),	GO:0001104-RNA polymerase II transcription cofactor activity(L=4),
C12_S366791	ADE77441.1	93.8	323	20	0	8	330	9	331	1.5e-162	97.6	ADE77441.1 unknown [Picea sitchensis]	picea sitchensis	nr	Complete	No	No	4641.GSMUA_Achr8P33880_001	3.6e-45	187.6		Viridiplantae	0IXC9@euNOG,0TW70@lilNOG,11YUF@NOG,1BQ5S@strNOG,1E1ZU@virNOG	NA
C12_S348877	NP_200220.2	46	782	380	6	80	850	43	793	7.1e-181	90.4	NP_200220.2 DNA mismatch repair protein MutS, type 2 [Arabidopsis thaliana]	arabidopsis thaliana	arabidopsis_thaliana_tair10	Complete	No	Yes	29760.VIT_16s0098g00680.t01	6.2e-219	766.1	OSI_34270	Viridiplantae	0IJWG@euNOG,1BKN0@strNOG,1DYHM@virNOG,COG1193@NOG	DNA mismatch repair MutS family protein		PFAM (MutS_V), SMART (COIL, MUTSac, MUTSd, SIGNAL)	GO:0000003-reproduction(L=1),GO:0000710-meiotic mismatch repair(L=5),GO:0006139-nucleobase-containing compound metabolic process(L=3),GO:0006152-purine nucleoside catabolic process(L=7),GO:0006163-purine nucleotide metabolic process(L=5),GO:0006195-purine nucleotide catabolic process(L=7),GO:0006200-obsolete ATP catabolic process(L=),GO:0006259-DNA metabolic process(L=4),GO:0006281-DNA repair(L=5…	GO:0000228-nuclear chromosome(L=5),GO:0005575-cellular_component(L=0),GO:0005622-intracellular(L=3),GO:0005623-cell(L=1),GO:0005634-nucleus(L=5),GO:0005694-chromosome(L=4),GO:0031974-membrane-enclosed lumen(L=1),GO:0031981-nuclear lumen(L=6),GO:0032300-mismatch repair complex(L=4),GO:0032991-macromolecular complex(L=1),GO:0043226-organelle(L=1),GO:0043227-membrane-bounded organelle(L=2),GO:004322…	GO:0000217-DNA secondary structure binding(L=6),GO:0000404-heteroduplex DNA loop binding(L=7),GO:0003674-molecular_function(L=0),GO:0003676-nucleic acid binding(L=3),GO:0003677-DNA binding(L=4),GO:0003684-damaged DNA binding(L=5),GO:0003690-double-stranded DNA binding(L=5),GO:0003824-catalytic activity(L=1),GO:0005488-binding(L=1),GO:0008094-DNA-dependent ATPase activity(L=9),GO:0016462-pyrophosp…	1.7e-32	IPR000432(DNA mismatch repair protein MutS, C-terminal)	Pfam	PF00488(MutS domain V)		GO:0006298-mismatch repair(L=7),		GO:0005524-ATP binding(L=7),GO:0030983-mismatched DNA binding(L=6),
C12_S340422	ABR16691.1	94.6	537	29	0	2	538	5	541	7.1e-295	99.8	ABR16691.1 unknown [Picea sitchensis]	picea sitchensis	nr	Complete	No	No	3702.AT1G11870.2	1,00E-190	671.8		Viridiplantae	0C273@braNOG,1BKSJ@strNOG,1DUXH@virNOG,COG0172@NOG,KOG2509@euNOG	seryl-trna synthetase	Aminoacyl-tRNA biosynthesis (00970)	PFAM (tRNA-synt_2b, Seryl_tRNA_N), SMART (COIL, TRANS)	GO:0000003-reproduction(L=1),GO:0003006-developmental process involved in reproduction(L=2),GO:0006996-organelle organization(L=3),GO:0007005-mitochondrion organization(L=4),GO:0007275-multicellular organism development(L=3),GO:0008150-biological_process(L=0),GO:0008152-metabolic process(L=1),GO:0009657-plastid organization(L=4),GO:0009658-chloroplast organization(L=5),GO:0009791-post-embryonic d…	GO:0005575-cellular_component(L=0),GO:0005622-intracellular(L=3),GO:0005623-cell(L=1),GO:0005737-cytoplasm(L=4),GO:0005739-mitochondrion(L=5),GO:0009507-chloroplast(L=6),GO:0009536-plastid(L=5),GO:0043226-organelle(L=1),GO:0043227-membrane-bounded organelle(L=2),GO:0043229-intracellular organelle(L=3),GO:0043231-intracellular membrane-bounded organelle(L=4),GO:0044424-intracellular part(L=3),GO:0…	GO:0003674-molecular_function(L=0),GO:0003824-catalytic activity(L=1),GO:0004812-aminoacyl-tRNA ligase activity(L=5),GO:0004828-serine-tRNA ligase activity(L=6),GO:0016874-ligase activity(L=2),GO:0016875-ligase activity, forming carbon-oxygen bonds(L=3),GO:0016876-ligase activity, forming aminoacyl-tRNA and related compounds(L=4),	4e-26	IPR002314(Aminoacyl-tRNA synthetase, class II (G/ P/ S/T))	Pfam	PF00587(tRNA synthetase class II core domain (G, H, P, S and T))		GO:0006418-tRNA aminoacylation for protein translation(L=6),		GO:0000166-nucleotide binding(L=3),GO:0004812-aminoacyl-tRNA ligase activity(L=5),GO:0005524-ATP binding(L=7),
C12_S337037	XP_023543192.1	80.6	294	57	0	11	304	6	299	3.7e-147	96.7	XP_023543192.1 WD repeat domain-containing protein 83 [Cucurbita pepo subsp. pepo]	cucurbita pepo subsp. pepo	complete.protein.87	Complete	No	Yes	4641.GSMUA_Achr6P13100_001	8.3e-150	535		Viridiplantae	0TSXJ@lilNOG,0XRZ0@NOG,1BIG3@strNOG,1DWQ1@virNOG,KOG0316@euNOG	WD repeat domain-containing protein		PFAM (WD40), SMART (WD40, PQQ)		GO:0000151-ubiquitin ligase complex(L=4),GO:0005575-cellular_component(L=0),GO:0005622-intracellular(L=3),GO:0005623-cell(L=1),GO:0031461-cullin-RING ubiquitin ligase complex(L=5),GO:0032991-macromolecular complex(L=1),GO:0043234-protein complex(L=2),GO:0044424-intracellular part(L=3),GO:0044464-cell part(L=2),GO:0080008-Cul4-RING E3 ubiquitin ligase complex(L=6),		5.6e-08	IPR001680(WD40 repeat)	Pfam	PF00400(WD domain, G-beta repeat)				GO:0005515-protein binding(L=2),
C12_S335553	NP_564271.1	52	460	219	2	17	474	9	468	5.1e-136	95.8	NP_564271.1 Tetratricopeptide repeat (TPR)-like superfamily protein [Arabidopsis thaliana]	arabidopsis thaliana	arabidopsis_thaliana_tair10	Complete	No	Yes	29760.VIT_01s0026g01400.t01	5.5e-148	529.6		Viridiplantae	0XR50@NOG,1BF3D@strNOG,1DT1K@virNOG,KOG2610@euNOG	tetratricopeptide repeat protein 38-like		SMART (COIL)
C12_S334936	ADE77371.1	88.2	255	28	1	1	255	1	253	1.4e-107	100	ADE77371.1 unknown [Picea sitchensis]	picea sitchensis	nr	Complete	No	No	29760.VIT_06s0004g06880.t01	6.3e-66	256.1		Viridiplantae	1BN3W@strNOG,1DYYS@virNOG,COG5171@NOG,KOG0864@euNOG	ran-binding protein 1	Viral carcinogenesis (05203), HTLV-I infection (05166)	PFAM (Ran_BP1, WH1), SMART (RanBD, COIL)	GO:0000060-protein import into nucleus, translocation(L=7),GO:0006605-protein targeting(L=6),GO:0006606-protein import into nucleus(L=8),GO:0006810-transport(L=3),GO:0006886-intracellular protein transport(L=5),GO:0006913-nucleocytoplasmic transport(L=6),GO:0008104-protein localization(L=3),GO:0008150-biological_process(L=0),GO:0009987-cellular process(L=1),GO:0015031-protein transport(L=4),GO:00…	GO:0005575-cellular_component(L=0),GO:0005622-intracellular(L=3),GO:0005623-cell(L=1),GO:0005634-nucleus(L=5),GO:0005635-nuclear envelope(L=4),GO:0005643-nuclear pore(L=5),GO:0012505-endomembrane system(L=3),GO:0016020-membrane(L=1),GO:0016021-integral component of membrane(L=4),GO:0031224-intrinsic component of membrane(L=3),GO:0031967-organelle envelope(L=3),GO:0031975-envelope(L=3),GO:0032991-…		4.8e-41	IPR000156(Ran binding domain)	Pfam	PF00638(RanBP1 domain)		GO:0046907-intracellular transport(L=3),
C12_S321629	ADE77042.1	88.6	237	27	0	1	237	1	237	2.8e-118	100	ADE77042.1 unknown [Picea sitchensis]	picea sitchensis	nr	Complete	No	No	3218.PP1S55_58V6.2	5.1e-54	216.5		Viridiplantae	0IHVA@euNOG,11TCN@NOG,1BQ0I@strNOG,1E1UR@virNOG	NA		SMART (COIL, SIGNAL)		GO:0005575-cellular_component(L=0),GO:0005618-cell wall(L=4),GO:0005623-cell(L=1),GO:0030312-external encapsulating structure(L=3),GO:0044464-cell part(L=2),GO:0071944-cell periphery(L=3),
C12_S319423	OMO97438.1	37.2	535	264	24	21	539	1	479	5.4e-54	87.4	OMO97438.1 hypothetical protein COLO4_14619 [Corchorus olitorius]	corchorus olitorius	nr	Partial 5 Prime	No	No	4641.GSMUA_Achr3P14250_001	7.5e-54	217.2		Viridiplantae	0TUKG@lilNOG,0XQ6S@NOG,1BII1@strNOG,1DWF5@virNOG,KOG2932@euNOG	Inherit from KOG: Cbl proto-oncogene, E3 ubiquitin protein ligase-like 1		SMART (RING)
C12_S317020															Complete			88036.EFJ33023	1.8e-138	498.8	PBRP	Viridiplantae	1BK99@strNOG,1DU8S@virNOG,COG1405@NOG,KOG1597@euNOG	transcription initiation factor	Epstein-Barr virus infection (05169), Viral carcinogenesis (05203), Basal transcription factors (03022)	PFAM (TFIIB), SMART (CYCLIN)		GO:0005575-cellular_component(L=0),GO:0005622-intracellular(L=3),GO:0005623-cell(L=1),GO:0005737-cytoplasm(L=4),GO:0009526-plastid envelope(L=6),GO:0009527-plastid outer membrane(L=5),GO:0009536-plastid(L=5),GO:0016020-membrane(L=1),GO:0019867-outer membrane(L=2),GO:0031090-organelle membrane(L=3),GO:0031967-organelle envelope(L=3),GO:0031968-organelle outer membrane(L=4),GO:0031975-envelope(L=3)…	GO:0000182-rDNA binding(L=7),GO:0003674-molecular_function(L=0),GO:0003676-nucleic acid binding(L=3),GO:0003677-DNA binding(L=4),GO:0005488-binding(L=1),GO:0043565-sequence-specific DNA binding(L=5),GO:0097159-organic cyclic compound binding(L=2),GO:1901363-heterocyclic compound binding(L=2),	8.1e-12	IPR013150(Transcription factor TFIIB, cyclin-like domain)	Pfam	PF00382(Transcription factor TFIIB repeat)				GO:0017025-TBP-class protein binding(L=4),
C12_S315593															Complete			653948.CCA16368	7.7e-15	87		Eukaryotes	0J44H@euNOG,0XY62@NOG	FtsJ-like methyltransferase		PFAM (FtsJ)				2.6e-10	IPR002877(Ribosomal RNA methyltransferase FtsJ domain)	Pfam	PF01728(FtsJ-like methyltransferase)		GO:0032259-methylation(L=2),		GO:0008168-methyltransferase activity(L=4),
C12_S311439	ABR17334.1	69.6	237	72	0	49	285	28	264	1.4e-95	83.2	ABR17334.1 unknown [Picea sitchensis]	picea sitchensis	nr	Complete	No	No	4558.Sb0019s004720.1	3,00E-93	347.1		Viridiplantae	0TKKM@lilNOG,0XRXC@NOG,15HEN@poaNOG,1BHBN@strNOG,1DV7U@virNOG,KOG2998@euNOG	ELMO domain-containing protein A-like		PFAM (ELMO_CED12), SMART (COIL)				7.9e-48	IPR006816(ELMO domain)	Pfam	PF04727(ELMO/CED-12 family)
C12_S310905	ABR16608.1	88.3	375	44	0	1	375	1	375	1.9e-193	100	ABR16608.1 unknown [Picea sitchensis]	picea sitchensis	nr	Complete	No	No	4081.Solyc09g005700.2.1	1.1e-130	471.9		Viridiplantae	0IHJB@euNOG,1BCYR@strNOG,1DQWD@virNOG,COG0253@NOG	Diaminopimelate epimerase	Biosynthesis of secondary metabolites (01110), Microbial metabolism in diverse environments (01120), Biosynthesis of amino acids (01230), Lysine biosynthesis (00300), Metabolic pathways (01100)	PFAM (DAP_epimerase)	GO:0008150-biological_process(L=0),GO:0008152-metabolic process(L=1),	GO:0005575-cellular_component(L=0),GO:0005622-intracellular(L=3),GO:0005623-cell(L=1),GO:0005737-cytoplasm(L=4),GO:0009507-chloroplast(L=6),GO:0009532-plastid stroma(L=6),GO:0009536-plastid(L=5),GO:0009570-chloroplast stroma(L=7),GO:0043226-organelle(L=1),GO:0043227-membrane-bounded organelle(L=2),GO:0043229-intracellular organelle(L=3),GO:0043231-intracellular membrane-bounded organelle(L=4),GO:…	GO:0003674-molecular_function(L=0),GO:0003824-catalytic activity(L=1),GO:0008837-diaminopimelate epimerase activity(L=7),GO:0016853-isomerase activity(L=2),GO:0016854-racemase and epimerase activity(L=3),GO:0016855-racemase and epimerase activity, acting on amino acids and derivatives(L=4),GO:0036361-racemase activity, acting on amino acids and derivatives(L=5),GO:0047661-amino-acid racemase acti…	7.3e-32	IPR001653(Diaminopimelate epimerase, DapF)	Pfam	PF01678(Diaminopimelate epimerase)	KEGG: 00300+5.1.1.7|MetaCyc: PWY-2941|MetaCyc: PWY-5097	GO:0009089-lysine biosynthetic process via diaminopimelate(L=5),		GO:0008837-diaminopimelate epimerase activity(L=7),
C12_S310330	XP_006828861.1	67	412	132	2	27	438	10	417	1.1e-160	93.4	XP_006828861.1 ornithine decarboxylase [Amborella trichopoda]	amborella trichopoda	complete.protein.87	Complete	No	Yes	3694.POPTR_0005s26760.1	1.6e-149	534.6	ODC1	Viridiplantae	1BNHH@strNOG,1DQV3@virNOG,COG0019@NOG,KOG0622@euNOG	Ornithine decarboxylase	Biosynthesis of secondary metabolites (01110), Glutathione metabolism (00480), Arginine and proline metabolism (00330), Metabolic pathways (01100)	PFAM (Orn_Arg_deC_N, Orn_DAP_Arg_deC)				1.4e-65	IPR022644(Orn/DAP/Arg decarboxylase 2, N-terminal)	Pfam	PF02784(Pyridoxal-dependent decarboxylase, pyridoxal binding domain)				GO:0003824-catalytic activity(L=1),
C12_S308651	ABK25047.1	90.2	491	48	0	1	491	1	491	5.3e-265	100	ABK25047.1 unknown [Picea sitchensis]	picea sitchensis	nr	Complete	No	No	4081.Solyc07g052570.2.1	2.1e-150	537.7		Viridiplantae	1BERT@strNOG,1DSPB@virNOG,COG2940@NOG,KOG2084@euNOG	Histone-lysine n-methyltransferase		PFAM (SET, zf-MYND), SMART (SET)		GO:0005575-cellular_component(L=0),GO:0005622-intracellular(L=3),GO:0005623-cell(L=1),GO:0005634-nucleus(L=5),GO:0043226-organelle(L=1),GO:0043227-membrane-bounded organelle(L=2),GO:0043229-intracellular organelle(L=3),GO:0043231-intracellular membrane-bounded organelle(L=4),GO:0044424-intracellular part(L=3),GO:0044464-cell part(L=2),		4.1e-13	IPR001214(SET domain)	Pfam	PF00856(SET domain)				GO:0005515-protein binding(L=2),
C12_S308248	ABR17258.1	93.5	340	22	0	1	340	1	340	6.7e-182	100	ABR17258.1 unknown [Picea sitchensis]	picea sitchensis	nr	Complete	No	No	29760.VIT_14s0083g00300.t01	1.1e-110	405.2		Viridiplantae	0IM79@euNOG,0XR6J@NOG,1BJ0M@strNOG,1DWY1@virNOG	Uncharacterised protein family (UPF0121)		PFAM (UPF0121), SMART (TRANS)		GO:0005575-cellular_component(L=0),GO:0005622-intracellular(L=3),GO:0005623-cell(L=1),GO:0005737-cytoplasm(L=4),GO:0005783-endoplasmic reticulum(L=4),GO:0005911-cell-cell junction(L=2),GO:0009506-plasmodesma(L=3),GO:0016020-membrane(L=1),GO:0030054-cell junction(L=1),GO:0043226-organelle(L=1),GO:0043227-membrane-bounded organelle(L=2),GO:0043229-intracellular organelle(L=3),GO:0043231-intracellul…		1.7e-14	IPR005344(TMEM33/Pom33 family)	Pfam	PF03661(Uncharacterised protein family (UPF0121))			GO:0016021-integral component of membrane(L=4),
C12_S304723	XP_006857827.1	58.6	413	160	5	22	425	20	430	1.8e-131	95.1	XP_006857827.1 putative transferase At4g12130, mitochondrial [Amborella trichopoda]	amborella trichopoda	complete.protein.87	Complete	No	No	4081.Solyc08g079470.2.1	1.4e-131	474.9		Viridiplantae	1BJA3@strNOG,1DX7I@virNOG,COG0354@NOG,KOG2929@euNOG	Aminomethyltransferase folate-binding domain		PFAM (GCV_T, GCV_T_C)	GO:0008150-biological_process(L=0),GO:0008152-metabolic process(L=1),GO:0009058-biosynthetic process(L=2),GO:0016043-cellular component organization(L=2),GO:0016226-iron-sulfur cluster assembly(L=5),GO:0022607-cellular component assembly(L=3),GO:0031163-metallo-sulfur cluster assembly(L=4),GO:0044085-cellular component biogenesis(L=2),GO:0071840-cellular component organization or biogenesis(L=1),	GO:0005575-cellular_component(L=0),GO:0005622-intracellular(L=3),GO:0005623-cell(L=1),GO:0005737-cytoplasm(L=4),GO:0005739-mitochondrion(L=5),GO:0005759-mitochondrial matrix(L=6),GO:0031974-membrane-enclosed lumen(L=1),GO:0043226-organelle(L=1),GO:0043227-membrane-bounded organelle(L=2),GO:0043229-intracellular organelle(L=3),GO:0043231-intracellular membrane-bounded organelle(L=4),GO:0043233-org…		7.1e-08	IPR013977(Glycine cleavage T-protein, C-terminal barrel domain)	Pfam	PF08669(Glycine cleavage T-protein C-terminal barrel domain)	KEGG: 00260+2.1.2.10|KEGG: 00670+2.1.2.10
C12_S301939	ABK24435.1	53.7	177	77	2	9	184	9	181	1.5e-34	94.6	ABK24435.1 unknown [Picea sitchensis]	picea sitchensis	nr	Complete	No	No	29760.VIT_05s0077g00750.t01	1.7e-12	78.2		Viridiplantae	0J238@euNOG,0YRF4@NOG,1BSD1@strNOG,1E480@virNOG	Transcription factor			GO:0006355-regulation of transcription, DNA-templated(L=7),GO:0008150-biological_process(L=0),GO:0009889-regulation of biosynthetic process(L=4),GO:0010468-regulation of gene expression(L=5),GO:0010556-regulation of macromolecule biosynthetic process(L=5),GO:0019219-regulation of nucleobase-containing compound metabolic process(L=5),GO:0019222-regulation of metabolic process(L=3),GO:0031323-regul…	GO:0005575-cellular_component(L=0),GO:0005622-intracellular(L=3),GO:0005623-cell(L=1),GO:0005634-nucleus(L=5),GO:0043226-organelle(L=1),GO:0043227-membrane-bounded organelle(L=2),GO:0043229-intracellular organelle(L=3),GO:0043231-intracellular membrane-bounded organelle(L=4),GO:0044424-intracellular part(L=3),GO:0044464-cell part(L=2),	GO:0001071-nucleic acid binding transcription factor activity(L=1),GO:0003674-molecular_function(L=0),GO:0003700-transcription factor activity, sequence-specific DNA binding(L=2),
C12_S299819	PSS20838.1	69.3	362	106	2	20	376	20	381	1.8e-148	94.7	PSS20838.1 Pectinesterase [Actinidia chinensis var. chinensis]	actinidia chinensis var. chinensis	nr	Complete	No	Yes	4641.GSMUA_Achr6P26410_001	9.3e-151	538.5		Viridiplantae	0IHQT@euNOG,0TJ2S@lilNOG,1BKFI@strNOG,1DWU2@virNOG,COG4677@NOG	pectinesterase	Starch and sucrose metabolism (00500), Pentose and glucuronate interconversions (00040), Metabolic pathways (01100)	PFAM (Pectinesterase), SMART (SIGNAL, TRANS)		GO:0005575-cellular_component(L=0),GO:0005618-cell wall(L=4),GO:0005622-intracellular(L=3),GO:0005623-cell(L=1),GO:0005737-cytoplasm(L=4),GO:0030312-external encapsulating structure(L=3),GO:0044424-intracellular part(L=3),GO:0044464-cell part(L=2),GO:0071944-cell periphery(L=3),		2.8e-72	IPR000070(Pectinesterase, catalytic)	Pfam	PF01095(Pectinesterase)	KEGG: 00040+3.1.1.11|MetaCyc: PWY-1081|MetaCyc: PWY-7246|MetaCyc: PWY-7248	GO:0042545-cell wall modification(L=4),	GO:0005618-cell wall(L=4),	GO:0030599-pectinesterase activity(L=5),
C12_S297598	XP_006850882.1	54.1	947	335	11	66	1012	56	902	1.6e-279	92	XP_006850882.1 aminodeoxychorismate synthase, chloroplastic isoform X1 [Amborella trichopoda]	amborella trichopoda	complete.protein.87	Complete	No	Yes	15368.BRADI1G34070.1	2.6e-256	890.6		Viridiplantae	0TJ2A@lilNOG,15FWS@poaNOG,1BC5N@strNOG,1DQ3Z@virNOG,COG0147@NOG,COG0512@NOG,KOG1224@euNOG	synthase	Folate biosynthesis (00790)	PFAM (GATase, Chorismate_bind, Anth_synt_I_N, Peptidase_C26)	GO:0006082-organic acid metabolic process(L=3),GO:0006520-cellular amino acid metabolic process(L=3),GO:0006575-cellular modified amino acid metabolic process(L=3),GO:0006725-cellular aromatic compound metabolic process(L=3),GO:0006732-coenzyme metabolic process(L=4),GO:0006760-folic acid-containing compound metabolic process(L=4),GO:0006766-vitamin metabolic process(L=4),GO:0006767-water-soluble…	GO:0005575-cellular_component(L=0),GO:0005622-intracellular(L=3),GO:0005623-cell(L=1),GO:0005737-cytoplasm(L=4),GO:0009507-chloroplast(L=6),GO:0009536-plastid(L=5),GO:0043226-organelle(L=1),GO:0043227-membrane-bounded organelle(L=2),GO:0043229-intracellular organelle(L=3),GO:0043231-intracellular membrane-bounded organelle(L=4),GO:0044424-intracellular part(L=3),GO:0044444-cytoplasmic part(L=4),G…	GO:0003674-molecular_function(L=0),GO:0003824-catalytic activity(L=1),GO:0008483-transaminase activity(L=4),GO:0016740-transferase activity(L=2),GO:0016769-transferase activity, transferring nitrogenous groups(L=3),GO:0046820-4-amino-4-deoxychorismate synthase activity(L=5),	3.9e-88	IPR015890(Chorismate-utilising enzyme, C-terminal)	Pfam	PF00425(chorismate binding enzyme)
C12_S296426	XP_020276091.1	50.2	227	94	6	17	227	16	239	8.6e-48	92.5	XP_020276091.1 heat stress transcription factor B-4b-like [Asparagus officinalis]	asparagus officinalis	complete.protein.87	Complete	No	Yes	3694.POPTR_0001s28040.1	1.7e-46	191.4		Viridiplantae	1BKKF@strNOG,1DYG6@virNOG,COG5169@NOG,KOG0627@euNOG	heat stress transcription factor		PFAM (HSF_DNA-bind), SMART (HSF, COIL)		GO:0005575-cellular_component(L=0),GO:0005622-intracellular(L=3),GO:0005623-cell(L=1),GO:0005634-nucleus(L=5),GO:0043226-organelle(L=1),GO:0043227-membrane-bounded organelle(L=2),GO:0043229-intracellular organelle(L=3),GO:0043231-intracellular membrane-bounded organelle(L=4),GO:0044424-intracellular part(L=3),GO:0044464-cell part(L=2),		4e-28	IPR000232(Heat shock factor (HSF)-type, DNA-binding)	Pfam	PF00447(HSF-type DNA-binding)		GO:0006355-regulation of transcription, DNA-templated(L=7),	GO:0005634-nucleus(L=5),	GO:0003700-transcription factor activity, sequence-specific DNA binding(L=2),GO:0043565-sequence-specific DNA binding(L=5),
C12_S294874	ABK21444.1	79.6	324	54	2	1	323	1	313	3.5e-132	99.7	ABK21444.1 unknown [Picea sitchensis]	picea sitchensis	nr	Complete	No	No	88036.EFJ38551	5.2e-25	120.6		Viridiplantae	0J1JJ@euNOG,0YZ19@NOG,1BHUC@strNOG,1E1GP@virNOG	NA		SMART (TRANS)
C12_S291341	ADE75917.1	85.1	296	27	1	1	296	1	279	4.4e-137	100	ADE75917.1 unknown [Picea sitchensis]	picea sitchensis	nr	Complete	No	No	4113.PGSC0003DMT400056810	3.8e-38	164.1		Viridiplantae	0IIUE@euNOG,0YGFE@NOG,1BKKP@strNOG,1DYGF@virNOG	NA		SMART (COIL, TRANS)
C12_S282667	XP_011623076.1	41.2	884	413	19	1	871	17	806	9.1e-134	86.8	XP_011623076.1 uncharacterized protein LOC18433577 [Amborella trichopoda]	amborella trichopoda	complete.protein.87	Complete	No	No	3847.GLYMA18G44470.1	1,00E-95	357.1	OSI_37288	Viridiplantae	0IKTB@euNOG,0YBAK@NOG,1BEC0@strNOG,1DS9U@virNOG	expressed protein		SMART (TRANS, COIL, SIGNAL)
C12_S281524	NP_196133.3	33.3	465	260	17	1	457	7	429	1.9e-47	98.5	NP_196133.3 Transcription elongation factor (TFIIS) family protein [Arabidopsis thaliana]	arabidopsis thaliana	arabidopsis_thaliana_tair10	Complete	No	Yes	4641.GSMUA_Achr3P25000_001	3.8e-69	267.7	OSI_19963	Viridiplantae	0IEKF@euNOG,0TJGJ@lilNOG,11IDE@NOG,1BCJF@strNOG,1DQH5@virNOG	expressed protein		PFAM (Med26), SMART (COIL)		GO:0005575-cellular_component(L=0),GO:0005622-intracellular(L=3),GO:0005623-cell(L=1),GO:0005634-nucleus(L=5),GO:0043226-organelle(L=1),GO:0043227-membrane-bounded organelle(L=2),GO:0043229-intracellular organelle(L=3),GO:0043231-intracellular membrane-bounded organelle(L=4),GO:0044424-intracellular part(L=3),GO:0044464-cell part(L=2),		9.5e-10	IPR017923(Transcription factor IIS, N-terminal)	Pfam	PF08711(TFIIS helical bundle-like domain)			GO:0005634-nucleus(L=5),
C12_S279280	ADE76855.1	24.2	446	232	17	1	353	1	433	0.19	100	ADE76855.1 unknown [Picea sitchensis]	picea sitchensis	nr	Complete	No	No	59689.fgenesh2_kg.4__1101__AT2G31130.1	2.8e-08	65.1		Viridiplantae	0C4FH@braNOG,0J3WD@euNOG,11ABF@NOG,1BVCN@strNOG,1E7CD@virNOG	NA
C12_S273580	XP_021678452.1	66	564	174	3	12	568	10	562	9.8e-194	98.1	XP_021678452.1 D-xylose-proton symporter-like 3, chloroplastic [Hevea brasiliensis]	hevea brasiliensis	complete.protein.87	Complete	No	Yes	29760.VIT_06s0004g05190.t01	6.5e-196	689.1		Viridiplantae	0XNQK@NOG,1BJHY@strNOG,1DXFJ@virNOG,KOG0254@euNOG	D-xylose-proton symporter-like		PFAM (Sugar_tr, MFS_1, DUF791), SMART (TRANS)		GO:0005575-cellular_component(L=0),GO:0005622-intracellular(L=3),GO:0005623-cell(L=1),GO:0005737-cytoplasm(L=4),GO:0009507-chloroplast(L=6),GO:0009526-plastid envelope(L=6),GO:0009536-plastid(L=5),GO:0009941-chloroplast envelope(L=7),GO:0016020-membrane(L=1),GO:0031090-organelle membrane(L=3),GO:0031967-organelle envelope(L=3),GO:0031969-chloroplast membrane(L=6),GO:0031975-envelope(L=3),GO:00421…		1.9e-96	IPR005828(Major facilitator, sugar transporter-like)	Pfam	PF00083(Sugar (and other) transporter)		GO:0055085-transmembrane transport(L=4),	GO:0016021-integral component of membrane(L=4),	GO:0022857-transmembrane transporter activity(L=2),
C12_S272359	ABR18371.1	81.2	446	83	1	1	446	1	445	3e-209	95.7	ABR18371.1 unknown [Picea sitchensis]	picea sitchensis	nr	Complete	No	No	3218.PP1S369_24V6.1	9,00E-111	406		Viridiplantae	0XNV7@NOG,1BEBD@strNOG,1E0HD@virNOG,KOG1339@euNOG	Eukaryotic aspartyl protease		PFAM (Asp), SMART (TRANS)				3.9e-46	IPR032861(Xylanase inhibitor, N-terminal)	Pfam	PF14543(Xylanase inhibitor N-terminal)
C12_S271130	NP_001327779.1	47.9	560	251	10	7	559	18	543	3.7e-162	98.6	NP_001327779.1 vacuolar sorting-associated protein (DUF946) [Arabidopsis thaliana]	arabidopsis thaliana	arabidopsis_thaliana_tair10	Complete	No	Yes	29760.VIT_07s0005g04360.t01	1.9e-171	607.8		Viridiplantae	0IHBV@euNOG,123CA@NOG,1BCB7@strNOG,1E0H8@virNOG	Plant protein of unknown function (DUF946)		PFAM (DUF946)				2.6e-222	IPR009291(Vacuolar protein sorting-associated protein 62)	Pfam	PF06101(Vacuolar protein sorting-associated protein 62)
C12_S270027	OVA14114.1	62.5	136	43	3	1	134	1	130	3e-35	93.7	OVA14114.1 Chromosome transmission fidelity protein 8 [Macleaya cordata]	macleaya cordata	nr	Complete	No	Yes	4113.PGSC0003DMT400040416	7.1e-35	152.1		Viridiplantae	11VHF@NOG,1BT0A@strNOG,1E5C0@virNOG,KOG4487@euNOG	Chromosome transmission fidelity protein 8		PFAM (Ctf8)				1.1e-11	IPR018607(Chromosome transmission fidelity protein 8)	Pfam	PF09696(Ctf8)		GO:0007064-mitotic sister chromatid cohesion(L=5),	GO:0031390-Ctf18 RFC-like complex(L=5),
C12_S260963	NP_197430.1	62.2	320	114	4	3	318	4	320	2e-120	98.8	NP_197430.1 alpha/beta-Hydrolases superfamily protein [Arabidopsis thaliana]	arabidopsis thaliana	arabidopsis_thaliana_tair10	Complete	No	Yes	3847.GLYMA10G35540.1	1.7e-124	451.1		Viridiplantae	0IPEY@euNOG,0XVK3@NOG,1C6UY@strNOG,1EKS0@virNOG	Esterase lipase thioesterase family protein		PFAM (Hydrolase_4)		GO:0005575-cellular_component(L=0),GO:0005623-cell(L=1),GO:0005886-plasma membrane(L=3),GO:0016020-membrane(L=1),GO:0044464-cell part(L=2),GO:0071944-cell periphery(L=3),		7.7e-59	IPR022742(Serine aminopeptidase, S33)	Pfam	PF12146(Serine aminopeptidase, S33)
C12_S251917	NP_176770.2	55	515	219	3	15	526	19	523	2.6e-155	91.8	NP_176770.2 Protein kinase superfamily protein [Arabidopsis thaliana]	arabidopsis thaliana	arabidopsis_thaliana_tair10	Complete	No	Yes	88036.EFJ06435	3.6e-159	567	OSI_36447	Viridiplantae	1BEKY@strNOG,1DPPK@virNOG,COG0661@NOG,KOG1235@euNOG	ABC1 family		PFAM (ABC1, Pkinase), SMART (STYKc, TRANS, SIGNAL)				3.4e-41	IPR004147(UbiB domain)	Pfam	PF03109(ABC1 family)
C12_S242822	PSR89888.1	64.9	436	152	1	22	457	26	460	3.9e-161	95.4	PSR89888.1 GABA transporter like [Actinidia chinensis var. chinensis]	actinidia chinensis var. chinensis	nr	Complete	No	Yes	29760.VIT_06s0061g01210.t01	4.9e-162	576.2		Viridiplantae	1BHTY@strNOG,1DVQ7@virNOG,COG0814@NOG,KOG1303@euNOG	transporter		PFAM (Aa_trans), SMART (TRANS)	GO:0003333-amino acid transmembrane transport(L=6),GO:0006810-transport(L=3),GO:0006811-ion transport(L=4),GO:0006820-anion transport(L=5),GO:0006865-amino acid transport(L=5),GO:0008150-biological_process(L=0),GO:0009987-cellular process(L=1),GO:0015711-organic anion transport(L=5),GO:0015718-monocarboxylic acid transport(L=7),GO:0015812-gamma-aminobutyric acid transport(L=6),GO:0015849-organic …	GO:0005575-cellular_component(L=0),GO:0005623-cell(L=1),GO:0005886-plasma membrane(L=3),GO:0016020-membrane(L=1),GO:0044464-cell part(L=2),GO:0071944-cell periphery(L=3),	GO:0003674-molecular_function(L=0),GO:0005215-transporter activity(L=1),GO:0005342-organic acid transmembrane transporter activity(L=4),GO:0008028-monocarboxylic acid transmembrane transporter activity(L=6),GO:0008509-anion transmembrane transporter activity(L=5),GO:0008514-organic anion transmembrane transporter activity(L=6),GO:0015075-ion transmembrane transporter activity(L=4),GO:0015171-amin…	1.5e-65	IPR013057(Amino acid transporter, transmembrane domain)	Pfam	PF01490(Transmembrane amino acid transporter protein)
C12_S232025	ABK23218.1	90.6	191	18	0	1	191	1	191	1.8e-91	100	ABK23218.1 unknown [Picea sitchensis]	picea sitchensis	nr	Complete	No	No	3218.PP1S23_109V6.1	3,00E-52	210.3	OSI_37718	Viridiplantae	1BTW8@strNOG,1E4RY@virNOG,COG0526@NOG,KOG0910@euNOG	Thioredoxin		PFAM (Thioredoxin, Redoxin, HyaE), SMART (SIGNAL)	GO:0000302-response to reactive oxygen species(L=4),GO:0006109-regulation of carbohydrate metabolic process(L=5),GO:0006950-response to stress(L=2),GO:0006979-response to oxidative stress(L=3),GO:0006996-organelle organization(L=3),GO:0008150-biological_process(L=0),GO:0008152-metabolic process(L=1),GO:0009056-catabolic process(L=2),GO:0009657-plastid organization(L=4),GO:0009987-cellular process…	GO:0005575-cellular_component(L=0),GO:0005618-cell wall(L=4),GO:0005622-intracellular(L=3),GO:0005623-cell(L=1),GO:0005737-cytoplasm(L=4),GO:0009507-chloroplast(L=6),GO:0009526-plastid envelope(L=6),GO:0009532-plastid stroma(L=6),GO:0009534-chloroplast thylakoid(L=6),GO:0009535-chloroplast thylakoid membrane(L=6),GO:0009536-plastid(L=5),GO:0009570-chloroplast stroma(L=7),GO:0009579-thylakoid(L=4)…	GO:0003674-molecular_function(L=0),GO:0003824-catalytic activity(L=1),GO:0004857-enzyme inhibitor activity(L=3),GO:0008047-enzyme activator activity(L=3),GO:0016491-oxidoreductase activity(L=2),GO:0016667-oxidoreductase activity, acting on a sulfur group of donors(L=3),GO:0016671-oxidoreductase activity, acting on a sulfur group of donors, disulfide as acceptor(L=4),GO:0030234-enzyme regulator ac…	5.4e-33	IPR013766(Thioredoxin domain)	Pfam	PF00085(Thioredoxin)		GO:0045454-cell redox homeostasis(L=4),
C12_S230866	ABR17404.1	93	302	21	0	1	302	1	302	4.7e-155	99.7	ABR17404.1 unknown [Picea sitchensis]	picea sitchensis	nr	Complete	No	No	29760.VIT_07s0005g00070.t01	7.1e-117	425.6		Viridiplantae	1BG5F@strNOG,1DU35@virNOG,COG0190@NOG,KOG0089@euNOG	Bifunctional protein		PFAM (THF_DHG_CYH_C, THF_DHG_CYH)		GO:0005575-cellular_component(L=0),GO:0005622-intracellular(L=3),GO:0005623-cell(L=1),GO:0005737-cytoplasm(L=4),GO:0005829-cytosol(L=4),GO:0009507-chloroplast(L=6),GO:0009536-plastid(L=5),GO:0043226-organelle(L=1),GO:0043227-membrane-bounded organelle(L=2),GO:0043229-intracellular organelle(L=3),GO:0043231-intracellular membrane-bounded organelle(L=4),GO:0044424-intracellular part(L=3),GO:0044444…		2.2e-62	IPR020631(Tetrahydrofolate dehydrogenase/cyclohydrolase, NAD(P)-binding domain)	Pfam	PF02882(Tetrahydrofolate dehydrogenase/cyclohydrolase, NAD(P)-binding domain)	KEGG: 00670+1.5.1.5+3.5.4.9|KEGG: 00720+1.5.1.5+3.5.4.9|MetaCyc: PWY-1722|MetaCyc: PWY-2201|MetaCyc: PWY-3841|MetaCyc: PWY-5030|MetaCyc: PWY-5497|MetaCyc: PWY-6613|MetaCyc: PWY-7909|Reactome: R-HSA-196757			GO:0004488-methylenetetrahydrofolate dehydrogenase (NADP+) activity(L=5),
C12_S223639	XP_022876057.1	34	570	275	19	31	588	8	488	2.8e-58	94.6	XP_022876057.1 zinc finger CCCH domain-containing protein 6-like isoform X2 [Olea europaea var. sylvestris]	olea europaea var. sylvestris	complete.protein.87	Complete	No	Yes	4513.MLOC_10481.1	4.8e-61	241.1		Viridiplantae	0IQV9@euNOG,0TSRY@lilNOG,11W68@NOG,15PIX@poaNOG,1BINZ@strNOG,1DRBN@virNOG	zinc finger CCCH domain-containing protein
C12_S222582	ABK27078.1	70.1	201	51	2	16	214	1	194	6.5e-69	90	ABK27078.1 unknown [Picea sitchensis]	picea sitchensis	nr	Partial 5 Prime	No	No	3847.GLYMA18G45780.1	4.3e-39	166.8		Viridiplantae	1BIS0@strNOG,1DWP0@virNOG,COG5068@NOG,KOG0014@euNOG	transcription factor		PFAM (K-box, SRF-TF), SMART (COIL, MADS, SIGNAL, TRANS)		GO:0005575-cellular_component(L=0),GO:0005622-intracellular(L=3),GO:0005623-cell(L=1),GO:0005634-nucleus(L=5),GO:0043226-organelle(L=1),GO:0043227-membrane-bounded organelle(L=2),GO:0043229-intracellular organelle(L=3),GO:0043231-intracellular membrane-bounded organelle(L=4),GO:0044424-intracellular part(L=3),GO:0044464-cell part(L=2),		2e-25	IPR002100(Transcription factor, MADS-box)	Pfam	PF00319(SRF-type transcription factor (DNA-binding and dimerisation domain))	Reactome: R-HSA-375170			GO:0003677-DNA binding(L=4),GO:0046983-protein dimerization activity(L=3),
C12_S215623	ADE75695.1	91.1	179	16	0	1	179	1	179	2.5e-87	100	ADE75695.1 unknown [Picea sitchensis]	picea sitchensis	nr	Complete	No	No	29760.VIT_12s0035g01030.t01	1.7e-30	137.9		Viridiplantae	0IYSK@euNOG,0YYS7@NOG,1BTGG@strNOG,1E4Y9@virNOG	NA		SMART (TRANS)
C12_S207952	NP_197184.2	49.2	508	202	10	11	514	23	478	2e-106	97.7	NP_197184.2 heat shock factor 3 [Arabidopsis thaliana]	arabidopsis thaliana	arabidopsis_thaliana_tair10	Complete	No	Yes	29760.VIT_16s0039g01840.t01	5.6e-122	443.4		Viridiplantae	1BIAZ@strNOG,1DW7Y@virNOG,COG5169@NOG,KOG0627@euNOG	heat stress transcription factor		PFAM (HSF_DNA-bind), SMART (HSF, COIL)	GO:0006355-regulation of transcription, DNA-templated(L=7),GO:0006950-response to stress(L=2),GO:0008150-biological_process(L=0),GO:0009266-response to temperature stimulus(L=3),GO:0009408-response to heat(L=3),GO:0009628-response to abiotic stimulus(L=2),GO:0009889-regulation of biosynthetic process(L=4),GO:0010468-regulation of gene expression(L=5),GO:0010556-regulation of macromolecule biosynt…	GO:0005575-cellular_component(L=0),GO:0005622-intracellular(L=3),GO:0005623-cell(L=1),GO:0005634-nucleus(L=5),GO:0005737-cytoplasm(L=4),GO:0043226-organelle(L=1),GO:0043227-membrane-bounded organelle(L=2),GO:0043229-intracellular organelle(L=3),GO:0043231-intracellular membrane-bounded organelle(L=4),GO:0044424-intracellular part(L=3),GO:0044464-cell part(L=2),	GO:0001071-nucleic acid binding transcription factor activity(L=1),GO:0003674-molecular_function(L=0),GO:0003676-nucleic acid binding(L=3),GO:0003677-DNA binding(L=4),GO:0003700-transcription factor activity, sequence-specific DNA binding(L=2),GO:0005488-binding(L=1),GO:0097159-organic cyclic compound binding(L=2),GO:1901363-heterocyclic compound binding(L=2),	4.6e-30	IPR000232(Heat shock factor (HSF)-type, DNA-binding)	Pfam	PF00447(HSF-type DNA-binding)		GO:0006355-regulation of transcription, DNA-templated(L=7),	GO:0005634-nucleus(L=5),	GO:0003700-transcription factor activity, sequence-specific DNA binding(L=2),GO:0043565-sequence-specific DNA binding(L=5),
C12_S206299	ABK22704.1	71.3	150	40	2	2	148	10	159	4.8e-52	99.3	ABK22704.1 unknown [Picea sitchensis]	picea sitchensis	nr	Complete	No	No
C12_S194371	XP_020518903.1	54.9	617	254	7	11	624	3	598	1.7e-170	95.3	XP_020518903.1 spastin isoform X1 [Amborella trichopoda]	amborella trichopoda	complete.protein.87	Complete	No	Yes	3218.PP1S83_97V6.1	1.7e-168	598.2		Viridiplantae	1BJ1I@strNOG,1DWYU@virNOG,COG0464@NOG,KOG0730@euNOG	AAA-type ATPase family protein		PFAM (AAA, RuvB_N, AAA_5), SMART (AAA)				1.4e-35	IPR003959(ATPase, AAA-type, core)	Pfam	PF00004(ATPase family associated with various cellular activities (AAA))				GO:0005524-ATP binding(L=7),
C12_S188654	XP_023885535.1	30	530	259	18	46	544	11	459	6.6e-33	88.8	XP_023885535.1 zinc finger protein ZAT9-like [Quercus suber]	quercus suber	complete.protein.87	Partial 5 Prime	No	Yes	29760.VIT_15s0021g02710.t01	1.8e-33	149.4		Viridiplantae	1BCA7@strNOG,1DQ8A@virNOG,COG5048@NOG,KOG1721@euNOG	zinc finger		SMART (ZnF_C2H2, COIL)	GO:0006355-regulation of transcription, DNA-templated(L=7),GO:0008150-biological_process(L=0),GO:0009889-regulation of biosynthetic process(L=4),GO:0010468-regulation of gene expression(L=5),GO:0010556-regulation of macromolecule biosynthetic process(L=5),GO:0019219-regulation of nucleobase-containing compound metabolic process(L=5),GO:0019222-regulation of metabolic process(L=3),GO:0031323-regul…		GO:0001071-nucleic acid binding transcription factor activity(L=1),GO:0003674-molecular_function(L=0),GO:0003700-transcription factor activity, sequence-specific DNA binding(L=2),	3e-13	()	Pfam	PF13912(C2H2-type zinc finger)
C12_S173715	NP_568284.1	63.3	240	80	3	1	235	41	277	2e-77	100	NP_568284.1 5-formyltetrahydrofolate cycloligase [Arabidopsis thaliana]	arabidopsis thaliana	arabidopsis_thaliana_tair10	Complete	No	Yes	29760.VIT_17s0000g05350.t01	8,00E-76	288.9		Viridiplantae	1BD43@strNOG,1DR1K@virNOG,COG0212@NOG,KOG3093@euNOG	5-formyltetrahydrofolate cycloligase	One carbon pool by folate (00670), Metabolic pathways (01100)	PFAM (5-FTHF_cyc-lig), SMART (COIL)	GO:0006082-organic acid metabolic process(L=3),GO:0006520-cellular amino acid metabolic process(L=3),GO:0006575-cellular modified amino acid metabolic process(L=3),GO:0006725-cellular aromatic compound metabolic process(L=3),GO:0006732-coenzyme metabolic process(L=4),GO:0006760-folic acid-containing compound metabolic process(L=4),GO:0006807-nitrogen compound metabolic process(L=2),GO:0008150-bio…		GO:0003674-molecular_function(L=0),GO:0003824-catalytic activity(L=1),GO:0016874-ligase activity(L=2),GO:0016879-ligase activity, forming carbon-nitrogen bonds(L=3),GO:0016882-cyclo-ligase activity(L=4),GO:0030272-5-formyltetrahydrofolate cyclo-ligase activity(L=5),	2.5e-33	IPR002698(5-formyltetrahydrofolate cyclo-ligase)	Pfam	PF01812(5-formyltetrahydrofolate cyclo-ligase family)
C12_S170366	ABK25967.1	90.4	209	20	0	1	209	1	209	1.1e-97	100	ABK25967.1 unknown [Picea sitchensis]	picea sitchensis	nr	Complete	No	No	3847.GLYMA14G01760.1	4.8e-56	223		Viridiplantae	0IGP2@euNOG,11UMD@NOG,1BEG6@strNOG,1DSDZ@virNOG	Inherit from NOG: protein transport		PFAM (Tic20), SMART (TRANS)		GO:0005575-cellular_component(L=0),GO:0005622-intracellular(L=3),GO:0005623-cell(L=1),GO:0005737-cytoplasm(L=4),GO:0009507-chloroplast(L=6),GO:0009526-plastid envelope(L=6),GO:0009528-plastid inner membrane(L=5),GO:0009534-chloroplast thylakoid(L=6),GO:0009535-chloroplast thylakoid membrane(L=6),GO:0009536-plastid(L=5),GO:0009579-thylakoid(L=4),GO:0009706-chloroplast inner membrane(L=6),GO:000994…		1.7e-48	IPR005691(Chloroplast protein import component Tic20)	Pfam	PF16166(Chloroplast import apparatus Tic20-like)
C12_S150538	XP_023519734.1	64	627	218	5	30	651	8	631	2.8e-216	94.5	XP_023519734.1 U-box domain-containing protein 13-like [Cucurbita pepo subsp. pepo]	cucurbita pepo subsp. pepo	complete.protein.87	Complete	No	Yes	3694.POPTR_0009s03500.1	8,00E-214	748.8		Viridiplantae	0ITMM@euNOG,10352@NOG,1C7K7@strNOG,1EMHX@virNOG	U-box domain-containing protein		PFAM (Arm, KAP, U-box, Neurochondrin, zf-Nse, DUF634), SMART (ARM, Ubox, COIL)	GO:0006464-cellular protein modification process(L=5),GO:0006950-response to stress(L=2),GO:0006952-defense response(L=3),GO:0008150-biological_process(L=0),GO:0008152-metabolic process(L=1),GO:0009607-response to biotic stimulus(L=2),GO:0009617-response to bacterium(L=5),GO:0009987-cellular process(L=1),GO:0016567-protein ubiquitination(L=8),GO:0019538-protein metabolic process(L=3),GO:0032446-p…	GO:0005575-cellular_component(L=0),GO:0005622-intracellular(L=3),GO:0005623-cell(L=1),GO:0005634-nucleus(L=5),GO:0005737-cytoplasm(L=4),GO:0005829-cytosol(L=4),GO:0043226-organelle(L=1),GO:0043227-membrane-bounded organelle(L=2),GO:0043229-intracellular organelle(L=3),GO:0043231-intracellular membrane-bounded organelle(L=4),GO:0044424-intracellular part(L=3),GO:0044444-cytoplasmic part(L=4),GO:00…	GO:0003674-molecular_function(L=0),GO:0003824-catalytic activity(L=1),GO:0004842-ubiquitin-protein transferase activity(L=4),GO:0016874-ligase activity(L=2),GO:0016879-ligase activity, forming carbon-nitrogen bonds(L=3),GO:0016881-acid-amino acid ligase activity(L=4),GO:0019787-ubiquitin-like protein transferase activity(L=3),	8.1e-23	IPR003613(U box domain)	Pfam	PF04564(U-box domain)	MetaCyc: PWY-7511	GO:0016567-protein ubiquitination(L=8),		GO:0004842-ubiquitin-protein transferase activity(L=4),
C12_S146089	XP_015875891.1	62.1	646	226	5	4	649	11	637	4.8e-216	96.3	XP_015875891.1 PREDICTED: GTPase Der isoform X1 [Ziziphus jujuba]	ziziphus jujuba	complete.protein.87	Complete	No	No	3694.POPTR_0009s05900.1	9.9e-220	768.5		Viridiplantae	0IU3H@euNOG,1C7PP@strNOG,1EMMJ@virNOG,COG1160@NOG	GTPase that plays an essential role in the late steps of ribosome biogenesis (By similarity)		PFAM (FeoB_N, MMR_HSR1, Miro, GTP_EFTU, AIG1, Dynamin_N), SMART (COIL)		GO:0005575-cellular_component(L=0),GO:0005622-intracellular(L=3),GO:0005623-cell(L=1),GO:0005737-cytoplasm(L=4),GO:0009507-chloroplast(L=6),GO:0009536-plastid(L=5),GO:0043226-organelle(L=1),GO:0043227-membrane-bounded organelle(L=2),GO:0043229-intracellular organelle(L=3),GO:0043231-intracellular membrane-bounded organelle(L=4),GO:0044424-intracellular part(L=3),GO:0044444-cytoplasmic part(L=4),G…		4.1e-31	IPR032859(GTPase Der, C-terminal KH-domain-like)	Pfam	PF14714(KH-domain-like of EngA bacterial GTPase enzymes, C-terminal)
C12_S141933	XP_002882849.1	70.6	326	87	3	78	401	41	359	1.1e-130	80.8	XP_002882849.1 putative hydrolase C777.06c isoform X1 [Arabidopsis lyrata subsp. lyrata]	arabidopsis lyrata subsp. lyrata	nr	Complete	No	No	4641.GSMUA_Achr3P25860_001	1.4e-133	481.5		Viridiplantae	0IE30@euNOG,0TKX1@lilNOG,1BFKI@strNOG,1DTIN@virNOG,COG1235@NOG	Metallo-beta-lactamase superfamily		PFAM (Lactamase_B), SMART (Lactamase_B)				7.4e-25	IPR001279(Metallo-beta-lactamase)	Pfam	PF12706(Beta-lactamase superfamily domain)
C12_S140868	ACN39866.1	96.1	665	26	0	1	665	1	665	0	100	ACN39866.1 unknown [Picea sitchensis]	picea sitchensis	nr	Complete	No	No	29760.VIT_14s0060g02410.t01	3.8e-256	889.4	ACBP5	Viridiplantae	0Y5WM@NOG,1BIMS@strNOG,1DR34@virNOG,KOG0379@euNOG,KOG0817@euNOG	acyl-CoA-binding domain-containing protein		PFAM (Kelch_2, Kelch_1, ACBP), SMART (COIL, Kelch)	GO:0006810-transport(L=3),GO:0006869-lipid transport(L=4),GO:0008150-biological_process(L=0),GO:0009314-response to radiation(L=3),GO:0009416-response to light stimulus(L=4),GO:0009628-response to abiotic stimulus(L=2),GO:0009719-response to endogenous stimulus(L=2),GO:0009723-response to ethylene(L=4),GO:0009725-response to hormone(L=3),GO:0009753-response to jasmonic acid(L=4),GO:0010033-respon…	GO:0005575-cellular_component(L=0),GO:0005622-intracellular(L=3),GO:0005623-cell(L=1),GO:0005634-nucleus(L=5),GO:0005737-cytoplasm(L=4),GO:0005829-cytosol(L=4),GO:0043226-organelle(L=1),GO:0043227-membrane-bounded organelle(L=2),GO:0043229-intracellular organelle(L=3),GO:0043231-intracellular membrane-bounded organelle(L=4),GO:0044424-intracellular part(L=3),GO:0044444-cytoplasmic part(L=4),GO:00…	GO:0000062-fatty-acyl-CoA binding(L=3),GO:0003674-molecular_function(L=0),GO:0005488-binding(L=1),GO:0043167-ion binding(L=2),GO:0043168-anion binding(L=3),GO:0048037-cofactor binding(L=2),GO:0050662-coenzyme binding(L=3),	2.9e-18	IPR000582(Acyl-CoA-binding protein, ACBP)	Pfam	PF00887(Acyl CoA binding protein)				GO:0000062-fatty-acyl-CoA binding(L=3),
C12_S136512	XP_014509253.1	42.4	661	321	16	4	642	13	635	3e-130	99.5	XP_014509253.1 calmodulin-binding protein 60 B [Vigna radiata var. radiata]	vigna radiata var. radiata	complete.protein.87	Complete	No	Yes	3218.PP1S98_167V6.1	4.7e-134	483.8		Viridiplantae	0IJDW@euNOG,11EYI@NOG,1BDVK@strNOG,1DRT1@virNOG	calmodulin binding protein	Oocyte meiosis (04114), Plant-pathogen interaction (04626), Circadian entrainment (04713), Melanogenesis (04916), Estrogen signaling pathway (04915), Phosphatidylinositol signaling system (04070), GnRH signaling pathway (04912), Insulin signaling pathway (04910), Gastric acid secretion (04971), Salivary secretion (04970), Alzheimer's disease (05010), Neurotrophin signaling pathway (04722), Tuberc…	PFAM (Calmodulin_bind, PPR)				5.7e-124	IPR012416(CALMODULIN-BINDING PROTEIN60)	Pfam	PF07887(Calmodulin binding protein-like)		GO:0006950-response to stress(L=2),		GO:0005516-calmodulin binding(L=3),
C12_S132957	ADE76356.1	49.3	357	147	9	1	333	1	347	4.2e-83	97.7	ADE76356.1 unknown [Picea sitchensis]	picea sitchensis	nr	Complete	No	No	3694.POPTR_0002s10370.1	2.6e-67	261.2	CYCD2	Viridiplantae	0XRKC@NOG,1BCCM@strNOG,1DS8Q@virNOG,KOG0656@euNOG	cyclin-dependent protein kinase regulator		PFAM (Cyclin_N, Cyclin_C), SMART (CYCLIN)				3e-31	IPR006671(Cyclin, N-terminal)	Pfam	PF00134(Cyclin, N-terminal domain)
C12_S112621	ADE76951.1	88.8	187	21	0	1	187	1	187	9.3e-85	100	ADE76951.1 unknown [Picea sitchensis]	picea sitchensis	nr	Complete	No	No	4081.Solyc09g075030.2.1	7.4e-56	222.2		Viridiplantae	123SB@NOG,1BQ12@strNOG,1E1VB@virNOG,KOG4771@euNOG	Ribosome biogenesis protein Nop16		PFAM (Nop16)				3.7e-16	IPR019002(Ribosome biogenesis protein Nop16)	Pfam	PF09420(Ribosome biogenesis protein Nop16)
C12_S96688	NP_566004.1	36.6	557	272	13	38	533	3	539	3.9e-68	92	NP_566004.1 RNA-binding protein [Arabidopsis thaliana]	arabidopsis thaliana	arabidopsis_thaliana_tair10	Complete	No	Yes	3218.PP1S171_112V6.1	2.9e-89	334.7	OSI_37849	Viridiplantae	10VUA@NOG,1BCW7@strNOG,1DQU3@virNOG,KOG1855@euNOG	La domain		PFAM (La, PAM2, RRM_1), SMART (LA, RRM)				1.7e-20	IPR006630(La-type HTH domain)	Pfam	PF05383(La domain)
C12_S96497	XP_001779466.1	51.1	227	110	1	18	243	14	240	3e-59	93	XP_001779466.1 predicted protein [Physcomitrella patens]	physcomitrella patens	complete.protein.87	Complete	No	No	3218.PP1S258_43V6.1	8.4e-60	235.7		Viridiplantae	0J41W@euNOG,125VN@NOG,1E7UT@virNOG	NA		SMART (COIL, TRANS)
C12_S93090	NP_172652.2	47.4	529	235	9	1	526	1	489	2.6e-125	100	NP_172652.2 transferases, transferring hexosyl groups [Arabidopsis thaliana]	arabidopsis thaliana	arabidopsis_thaliana_tair10	Complete	No	Yes	29760.VIT_06s0004g00920.t01	3.1e-136	490.7		Viridiplantae	1BMWW@strNOG,1DX9W@virNOG,COG5542@NOG,KOG2647@euNOG	Mannosyltransferase	Glycosylphosphatidylinositol(GPI)-anchor biosynthesis (00563), Metabolic pathways (01100)	PFAM (Mannosyl_trans2), SMART (TRANS)				2.9e-125	IPR007315(GPI mannosyltransferase 2)	Pfam	PF04188(Mannosyltransferase (PIG-V))	Reactome: R-HSA-162710	GO:0006506-GPI anchor biosynthetic process(L=7),		GO:0004584-dolichyl-phosphate-mannose-glycolipid alpha-mannosyltransferase activity(L=6),
C12_S92433	ABK26392.1	86	321	42	1	17	334	1	321	2.4e-139	95.2	ABK26392.1 unknown [Picea sitchensis]	picea sitchensis	nr	Complete	No	No	88036.EFJ23797	1.7e-26	125.6		Viridiplantae	11IE1@NOG,1BC6X@strNOG,1E3A0@virNOG,KOG4523@euNOG	Uncharacterised conserved protein		PFAM (NEP), SMART (COIL)				3.7e-25	IPR019320(BLOC-1-related complex subunit 8)	Pfam	PF10167(BLOC-1-related complex sub-unit 8)
C12_S84600	XP_019229905.1	44.5	209	106	5	42	243	23	228	1e-33	81.1	XP_019229905.1 PREDICTED: uncharacterized protein LOC109210883 [Nicotiana attenuata]	nicotiana attenuata	complete.protein.87	Complete	No	No	3694.POPTR_0001s26780.1	1.2e-32	145.6	OSI_35089	Viridiplantae	1266C@NOG,1BR2J@strNOG,1E2WT@virNOG,KOG3005@euNOG	structure-specific endonuclease subunit	Fanconi anemia pathway (03460)	PFAM (GIY-YIG)				7.5e-15	IPR000305(GIY-YIG endonuclease)	Pfam	PF01541(GIY-YIG catalytic domain)
C12_S78766	NP_199353.1	48.8	847	383	14	1	800	1	843	4.4e-207	93.7	NP_199353.1 Replication factor-A protein 1-like protein [Arabidopsis thaliana]	arabidopsis thaliana	arabidopsis_thaliana_tair10	Complete	No	Yes	3218.PP1S192_40V6.1	2,00E-249	867.5		Viridiplantae	1BCY6@strNOG,1DPR4@virNOG,COG1599@NOG,KOG0851@euNOG	replication protein A, 70 kDa DNA-binding	Mismatch repair (03430), Nucleotide excision repair (03420), Homologous recombination (03440), DNA replication (03030), Fanconi anemia pathway (03460)	PFAM (Rep_fac-A_C, tRNA_anti, Rep-A_N, zf-CCHC), SMART (ZnF_C2HC)				5.9e-54	IPR013955(Replication factor A, C-terminal)	Pfam	PF08646(Replication factor-A C terminal domain)
C12_S73955	ADE77563.1	98.5	533	8	0	1	533	1	533	0	99.4	ADE77563.1 unknown [Picea sitchensis]	picea sitchensis	nr	Complete	No	No	29760.VIT_19s0014g01170.t01	1.7e-230	803.9	APC6	Viridiplantae	0XNY1@NOG,1BBX7@strNOG,1DPTM@virNOG,KOG1173@euNOG	Anaphase-promoting complex subunit	Oocyte meiosis (04114), Meiosis - yeast (04113), Cell cycle - yeast (04111), Cell cycle (04110), HTLV-I infection (05166), Ubiquitin mediated proteolysis (04120), Progesterone-mediated oocyte maturation (04914)	PFAM (TPR_1, TPR_3, TPR_2), SMART (TPR, SIGNAL)	GO:0006275-regulation of DNA replication(L=7),GO:0008150-biological_process(L=0),GO:0009888-tissue development(L=3),GO:0009889-regulation of biosynthetic process(L=4),GO:0010087-phloem or xylem histogenesis(L=4),GO:0010556-regulation of macromolecule biosynthetic process(L=5),GO:0010564-regulation of cell cycle process(L=5),GO:0019219-regulation of nucleobase-containing compound metabolic process…	GO:0005575-cellular_component(L=0),GO:0005622-intracellular(L=3),GO:0005623-cell(L=1),GO:0005634-nucleus(L=5),GO:0043226-organelle(L=1),GO:0043227-membrane-bounded organelle(L=2),GO:0043229-intracellular organelle(L=3),GO:0043231-intracellular membrane-bounded organelle(L=4),GO:0044424-intracellular part(L=3),GO:0044464-cell part(L=2),		1.3e-18	()	Pfam	PF12895(Anaphase-promoting complex, cyclosome, subunit 3)
C12_S60445	ADE76012.1	82.7	173	28	1	2	174	1	171	6.2e-75	99.4	ADE76012.1 unknown [Picea sitchensis]	picea sitchensis	nr	Partial 5 Prime	No	No	3847.GLYMA03G06792.1	1.3e-17	95.1		Viridiplantae	0J1Y2@euNOG,0Z0JU@NOG,1BT0H@strNOG,1E5XY@virNOG	Helix-loop-helix DNA-binding domain		PFAM (HLH), SMART (HLH)		GO:0005575-cellular_component(L=0),GO:0005622-intracellular(L=3),GO:0005623-cell(L=1),GO:0005634-nucleus(L=5),GO:0043226-organelle(L=1),GO:0043227-membrane-bounded organelle(L=2),GO:0043229-intracellular organelle(L=3),GO:0043231-intracellular membrane-bounded organelle(L=4),GO:0044424-intracellular part(L=3),GO:0044464-cell part(L=2),		9.9e-08	IPR011598(Myc-type, basic helix-loop-helix (bHLH) domain)	Pfam	PF00010(Helix-loop-helix DNA-binding domain)				GO:0046983-protein dimerization activity(L=3),
C12_S57388	ABK26493.1	47.3	146	64	6	9	145	1	142	1.4e-19	94.5	ABK26493.1 unknown [Picea sitchensis]	picea sitchensis	nr	Partial 5 Prime	No	No
C12_S56455	ABK24731.1	79.8	357	63	3	1	351	1	354	1.3e-140	99.4	ABK24731.1 unknown [Picea sitchensis]	picea sitchensis	nr	Complete	No	No	3847.GLYMA17G36980.2	5.3e-15	87.4		Viridiplantae	0JWZA@euNOG,104G0@NOG,1C5SB@strNOG,1EJJ2@virNOG	NA
C12_S50005	NP_199468.5	37	378	217	9	40	406	9	376	9e-60	87.4	NP_199468.5 Man1-Src1p-carboxy-terminal domain protein [Arabidopsis thaliana]	arabidopsis thaliana	arabidopsis_thaliana_tair10	Complete	No	Yes	3694.POPTR_0001s02940.1	3,00E-81	307.8		Viridiplantae	0IHZ3@euNOG,0Y0Z9@NOG,1BC2E@strNOG,1DQ0X@virNOG	Man1-Src1p-C-terminal domain		PFAM (MSC), SMART (TRANS)		GO:0005575-cellular_component(L=0),GO:0005622-intracellular(L=3),GO:0005623-cell(L=1),GO:0005737-cytoplasm(L=4),GO:0005783-endoplasmic reticulum(L=4),GO:0043226-organelle(L=1),GO:0043227-membrane-bounded organelle(L=2),GO:0043229-intracellular organelle(L=3),GO:0043231-intracellular membrane-bounded organelle(L=4),GO:0044424-intracellular part(L=3),GO:0044444-cytoplasmic part(L=4),GO:0044464-cell…		2.5e-08	IPR018996(Man1-Src1p-C-terminal domain)	Pfam	PF09402(Man1-Src1p-C-terminal domain)	Reactome: R-HSA-2993913|Reactome: R-HSA-2995383|Reactome: R-HSA-4419969		GO:0005639-integral component of nuclear inner membrane(L=5),
C12_S48900	NP_191625.1	53.9	267	115	1	7	265	5	271	4.2e-71	97.4	NP_191625.1 spindle/kinetochore-associated-like protein [Arabidopsis thaliana]	arabidopsis thaliana	arabidopsis_thaliana_tair10	Complete	No	Yes	29760.VIT_15s0048g00650.t01	8.5e-74	282.3		Viridiplantae	11IBI@NOG,1BFRF@strNOG,1DTPD@virNOG,KOG4832@euNOG	Spindle and kinetochore-associated protein 1 homolog		PFAM (DUF1395), SMART (COIL)				7.5e-71	IPR009829(Spindle and kinetochore-associated protein 1)	Pfam	PF07160(Spindle and kinetochore-associated protein 1)	Reactome: R-HSA-141444|Reactome: R-HSA-2467813|Reactome: R-HSA-2500257|Reactome: R-HSA-5663220|Reactome: R-HSA-68877	GO:0007059-chromosome segregation(L=3),GO:0051301-cell division(L=3),		GO:0008017-microtubule binding(L=5),
C12_S47091	ADE75797.1	94.8	385	20	0	1	385	1	385	7.7e-211	100	ADE75797.1 unknown [Picea sitchensis]	picea sitchensis	nr	Complete	No	No	29760.VIT_08s0007g08110.t01	1.1e-154	551.6	OSI_36790	Viridiplantae	1BIDP@strNOG,1DWAG@virNOG,COG0204@NOG,KOG1505@euNOG	1-acyl-sn-glycerol-3-phosphate acyltransferase	Glycerophospholipid metabolism (00564), Metabolic pathways (01100), Glycerolipid metabolism (00561)	PFAM (Acyltransferase), SMART (TRANS, PlsC)	GO:0008150-biological_process(L=0),GO:0008152-metabolic process(L=1),	GO:0005575-cellular_component(L=0),GO:0005622-intracellular(L=3),GO:0005623-cell(L=1),GO:0005737-cytoplasm(L=4),GO:0005783-endoplasmic reticulum(L=4),GO:0005789-endoplasmic reticulum membrane(L=3),GO:0012505-endomembrane system(L=3),GO:0016020-membrane(L=1),GO:0031090-organelle membrane(L=3),GO:0042175-nuclear outer membrane-endoplasmic reticulum membrane network(L=3),GO:0043226-organelle(L=1),GO…	GO:0003674-molecular_function(L=0),GO:0003824-catalytic activity(L=1),GO:0003841-1-acylglycerol-3-phosphate O-acyltransferase activity(L=7),GO:0008374-O-acyltransferase activity(L=5),GO:0016411-acylglycerol O-acyltransferase activity(L=6),GO:0016740-transferase activity(L=2),GO:0016746-transferase activity, transferring acyl groups(L=3),GO:0016747-transferase activity, transferring acyl groups ot…	4e-19	IPR032098(Acyltransferase, C-terminal domain)	Pfam	PF16076(Acyltransferase C-terminus)	KEGG: 00561+2.3.1.51|KEGG: 00564+2.3.1.51|MetaCyc: PWY-5667|MetaCyc: PWY-5981|MetaCyc: PWY-6453|MetaCyc: PWY-7411|MetaCyc: PWY-7417|MetaCyc: PWY-7587|MetaCyc: PWY-7589|MetaCyc: PWY-7782|Reactome: R-HSA-1483166
C12_S42512	PSS21036.1	64.7	745	239	10	5	729	3	743	2.8e-262	99	PSS21036.1 Cyclic nucleotide-gated ion channel like [Actinidia chinensis var. chinensis]	actinidia chinensis var. chinensis	nr	Complete	No	Yes	29760.VIT_11s0037g00230.t01	3.7e-268	929.5		Viridiplantae	0XPSE@NOG,1BKEM@strNOG,1DYB0@virNOG,KOG0498@euNOG	cyclic nucleotide-gated ion channel	Plant-pathogen interaction (04626)	PFAM (cNMP_binding, Ion_trans), SMART (TRANS, cNMP)				9.7e-32	IPR005821(Ion transport domain)	Pfam	PF00520(Ion transport protein)		GO:0006811-ion transport(L=4),GO:0055085-transmembrane transport(L=4),	GO:0016020-membrane(L=1),	GO:0005216-ion channel activity(L=5),
C12_S35617															Complete			4113.PGSC0003DMT400079735	5.2e-88	330.9		Viridiplantae	1BIF3@strNOG,1DWC0@virNOG,COG5048@NOG,KOG1721@euNOG	nucleic acid binding transcription factor zinc ion binding		SMART (ZnF_C2H2, COIL)
C12_S28134															Partial 5 Prime			88036.EFJ24013	1.2e-22	112.1		Viridiplantae	0J2Q5@euNOG,0Z0UY@NOG,1BVE4@strNOG,1E7E7@virNOG	epidermal patterning factor-like protein		SMART (SIGNAL, TRANS)	GO:0007275-multicellular organism development(L=3),GO:0008150-biological_process(L=0),GO:0008544-epidermis development(L=4),GO:0009653-anatomical structure morphogenesis(L=3),GO:0009791-post-embryonic development(L=4),GO:0009886-post-embryonic animal morphogenesis(L=4),GO:0009888-tissue development(L=3),GO:0009913-epidermal cell differentiation(L=6),GO:0009987-cellular process(L=1),GO:0010016-sho…	GO:0005575-cellular_component(L=0),GO:0005576-extracellular region(L=1),		1.2e-19	()	Pfam	PF17181(Epidermal patterning factor proteins)
C12_S23253	ABR17927.1	88	225	27	0	1	225	1	225	1.4e-108	100	ABR17927.1 unknown [Picea sitchensis]	picea sitchensis	nr	Complete	No	No	3694.POPTR_0005s00740.1	1.8e-77	294.3		Viridiplantae	1BMBC@strNOG,1DXQM@virNOG,COG2039@NOG,KOG4755@euNOG	Pyrrolidone-carboxylate		PFAM (Peptidase_C15)				2e-17	IPR016125(Peptidase C15, pyroglutamyl peptidase I-like)	Pfam	PF01470(Pyroglutamyl peptidase)	MetaCyc: PWY-7942
C12_S11684	ADE77757.1	75.8	223	36	6	17	236	1	208	2.8e-78	93.2	ADE77757.1 unknown [Picea sitchensis]	picea sitchensis	nr	Partial 5 Prime	No	No
C12_S2228	NP_175423.1	71.4	448	128	0	1	448	1	448	2.9e-197	99.8	NP_175423.1 tubulin alpha-2 chain [Arabidopsis thaliana]	arabidopsis thaliana	arabidopsis_thaliana_tair10	Complete	No	Yes	5507.FOXG_00956P0	5.5e-267	924.9	TUB1	Fungi	03M13@ascNOG,0PFTH@fuNOG,0SDC7@hypNOG,12P5T@opiNOG,19PJ7@sordNOG,COG5023@NOG,KOG1376@euNOG	Tubulin is the major constituent of microtubules. It binds two moles of GTP, one at an exchangeable site on the beta chain and one at a non-exchangeable site on the alpha chain	Gap junction (04540), Phagosome (04145), Pathogenic Escherichia coli infection (05130)	PFAM (Tubulin, Tubulin_C), SMART (Tubulin, Tubulin_C, COIL)	GO:0000003-reproduction(L=1),GO:0000070-mitotic sister chromatid segregation(L=5),GO:0000226-microtubule cytoskeleton organization(L=4),GO:0000278-mitotic cell cycle(L=4),GO:0000280-nuclear division(L=5),GO:0000743-nuclear migration involved in conjugation with cellular fusion(L=4),GO:0000746-conjugation(L=3),GO:0000747-conjugation with cellular fusion(L=3),GO:0000819-sister chromatid segregation…	GO:0000235-astral microtubule(L=5),GO:0000922-spindle pole(L=5),GO:0005575-cellular_component(L=0),GO:0005622-intracellular(L=3),GO:0005623-cell(L=1),GO:0005634-nucleus(L=5),GO:0005737-cytoplasm(L=4),GO:0005815-microtubule organizing center(L=6),GO:0005816-spindle pole body(L=7),GO:0005818-aster(L=5),GO:0005819-spindle(L=6),GO:0005827-polar microtubule(L=7),GO:0005828-kinetochore microtubule(L=8)…	GO:0003674-molecular_function(L=0),GO:0005198-structural molecule activity(L=1),GO:0005200-structural constituent of cytoskeleton(L=2),	1.2e-66	IPR003008(Tubulin/FtsZ, GTPase domain)	Pfam	PF00091(Tubulin/FtsZ family, GTPase domain)	Reactome: R-HSA-380320			GO:0003924-GTPase activity(L=7),
C12_R691789	XP_021755049.1	62.3	435	146	4	3	433	22	442	2.5e-149	99.3	XP_021755049.1 dol-P-Man:Man(5)GlcNAc(2)-PP-Dol alpha-1,3-mannosyltransferase-like [Chenopodium quinoa]	chenopodium quinoa	complete.protein.87	Complete	No	Yes	59689.scaffold_403751.1	2.5e-147	527.3		Viridiplantae	0BU6I@braNOG,0XSN8@NOG,1BGTI@strNOG,1DX76@virNOG,KOG2762@euNOG	dol-P-Man Man(5)GlcNAc(2)-PP-Dol alpha-1,3-mannosyltransferase-like	Metabolic pathways (01100), Various types of N-glycan biosynthesis (00513), N-Glycan biosynthesis (00510)	PFAM (ALG3, Mito_carr), SMART (TRANS)	GO:0005975-carbohydrate metabolic process(L=3),GO:0006464-cellular protein modification process(L=5),GO:0006486-protein glycosylation(L=6),GO:0008150-biological_process(L=0),GO:0008152-metabolic process(L=1),GO:0009058-biosynthetic process(L=2),GO:0009059-macromolecule biosynthetic process(L=4),GO:0009100-glycoprotein metabolic process(L=4),GO:0009101-glycoprotein biosynthetic process(L=5),GO:000…	GO:0005575-cellular_component(L=0),GO:0005622-intracellular(L=3),GO:0005623-cell(L=1),GO:0005737-cytoplasm(L=4),GO:0005783-endoplasmic reticulum(L=4),GO:0005789-endoplasmic reticulum membrane(L=3),GO:0012505-endomembrane system(L=3),GO:0016020-membrane(L=1),GO:0031090-organelle membrane(L=3),GO:0042175-nuclear outer membrane-endoplasmic reticulum membrane network(L=3),GO:0043226-organelle(L=1),GO…	GO:0000030-mannosyltransferase activity(L=5),GO:0000033-alpha-1,3-mannosyltransferase activity(L=6),GO:0003674-molecular_function(L=0),GO:0003824-catalytic activity(L=1),GO:0016740-transferase activity(L=2),GO:0016757-transferase activity, transferring glycosyl groups(L=3),GO:0016758-transferase activity, transferring hexosyl groups(L=4),	2.3e-133	IPR007873(Glycosyltransferase, ALG3)	Pfam	PF05208(ALG3 protein)	KEGG: 00510+2.4.1.258|KEGG: 00513+2.4.1.258|Reactome: R-HSA-446193|Reactome: R-HSA-4720475		GO:0005783-endoplasmic reticulum(L=4),GO:0016021-integral component of membrane(L=4),	GO:0016758-transferase activity, transferring hexosyl groups(L=4),
C12_R691636	XP_009387832.1	60.3	219	82	3	10	228	9	222	3.7e-67	96.1	XP_009387832.1 PREDICTED: cyclin-P3-1 [Musa acuminata subsp. malaccensis]	musa acuminata subsp. malaccensis	complete.protein.87	Complete	No	No	4641.GSMUA_AchrUn_randomP21170_001	1,00E-67	261.9		Viridiplantae	0TQCE@lilNOG,11TTK@NOG,1BN2A@strNOG,1DZX2@virNOG,KOG1674@euNOG	regulation of cyclin-dependent protein serine/threonine kinase activity		PFAM (Cyclin, Cyclin_N), SMART (CYCLIN)				1.3e-35	IPR013922(Cyclin PHO80-like)	Pfam	PF08613(Cyclin)		GO:0000079-regulation of cyclin-dependent protein serine/threonine kinase activity(L=9),		GO:0019901-protein kinase binding(L=5),
C12_R691359	XP_014493190.1	63.4	999	342	9	20	1001	2	993	0	98.1	XP_014493190.1 leucine-rich repeat receptor-like serine/threonine-protein kinase BAM1, partial [Vigna radiata var. radiata]	vigna radiata var. radiata	complete.protein.87	Complete	No	Yes	29760.VIT_00s1353g00010.t01	0	1256.5		Viridiplantae	0IERA@euNOG,1BFIE@strNOG,1DTGG@virNOG,COG0515@NOG,COG4886@NOG	Receptor protein kinase CLAVATA1		PFAM (LRR_1, Pkinase_Tyr, Pkinase, LRRNT_2), SMART (LRR, STYKc, SIGNAL, TRANS)	GO:0000003-reproduction(L=1),GO:0003006-developmental process involved in reproduction(L=2),GO:0007275-multicellular organism development(L=3),GO:0008150-biological_process(L=0),GO:0009791-post-embryonic development(L=4),GO:0009888-tissue development(L=3),GO:0009908-flower development(L=5),GO:0009934-regulation of meristem structural organization(L=5),GO:0009987-cellular process(L=1),GO:0010073-m…	GO:0005575-cellular_component(L=0),GO:0005623-cell(L=1),GO:0005886-plasma membrane(L=3),GO:0016020-membrane(L=1),GO:0044464-cell part(L=2),GO:0071944-cell periphery(L=3),	GO:0003674-molecular_function(L=0),GO:0005488-binding(L=1),GO:0005515-protein binding(L=2),GO:0043621-protein self-association(L=3),	8e-46	IPR000719(Protein kinase domain)	Pfam	PF00069(Protein kinase domain)		GO:0006468-protein phosphorylation(L=6),		GO:0004672-protein kinase activity(L=5),GO:0005524-ATP binding(L=7),
C12_R691138	PSS01108.1	67.4	396	127	2	1	395	1	395	1.2e-142	99.5	PSS01108.1 Drug/metabolite transporter protein [Actinidia chinensis var. chinensis]	actinidia chinensis var. chinensis	nr	Complete	No	Yes	29760.VIT_04s0008g06500.t01	1.1e-146	525		Viridiplantae	1BBUW@strNOG,1DPTJ@virNOG,COG0697@NOG,KOG2765@euNOG	EamA-like transporter family		PFAM (EamA, TPT, DUF914, UAA), SMART (TRANS, SIGNAL)				2.3e-06	IPR000620(EamA domain)	Pfam	PF00892(EamA-like transporter family)			GO:0016020-membrane(L=1),GO:0016021-integral component of membrane(L=4),
C12_R690888	XP_023547814.1	50.1	491	205	7	1	491	12	462	4.3e-137	99.4	XP_023547814.1 tRNA:m(4)X modification enzyme TRM13 homolog [Cucurbita pepo subsp. pepo]	cucurbita pepo subsp. pepo	complete.protein.87	Complete	No	Yes	29760.VIT_07s0005g02140.t01	2.8e-131	474.2		Viridiplantae	0Z6H8@NOG,1BK19@strNOG,1DXYE@virNOG,KOG2811@euNOG	tRNA guanosine-2'-O-methyltransferase TRM13 homolog		PFAM (TRM13, zf-TRM13_CCCH, zf-U11-48K)				9.2e-77	IPR007871(Methyltransferase TRM13)	Pfam	PF05206(Methyltransferase TRM13)	MetaCyc: PWY-6829|Reactome: R-HSA-6782315	GO:0008033-tRNA processing(L=7),		GO:0008168-methyltransferase activity(L=4),
C12_R690648	ABK24717.1	91.8	463	38	0	32	494	1	463	9.2e-241	93.7	ABK24717.1 unknown [Picea sitchensis]	picea sitchensis	nr	Partial 5 Prime	No	No	4533.OB06G11260.1	1.4e-130	471.9		Viridiplantae	0TRT6@lilNOG,15NJ7@poaNOG,1BJB4@strNOG,1DX8N@virNOG,COG0484@NOG,KOG0715@euNOG	chaperone protein DnaJ		PFAM (DnaJ_CXXCXGXG, DnaJ, DnaJ_C), SMART (DnaJ, COIL, SIGNAL)	GO:0000003-reproduction(L=1),GO:0000740-nuclear membrane fusion(L=6),GO:0000741-karyogamy(L=5),GO:0003006-developmental process involved in reproduction(L=2),GO:0006457-protein folding(L=2),GO:0006458-'de novo' protein folding(L=3),GO:0006996-organelle organization(L=3),GO:0006997-nucleus organization(L=4),GO:0007275-multicellular organism development(L=3),GO:0007349-cellularization(L=4),GO:00081…	GO:0005575-cellular_component(L=0),GO:0005622-intracellular(L=3),GO:0005623-cell(L=1),GO:0005737-cytoplasm(L=4),GO:0005739-mitochondrion(L=5),GO:0043226-organelle(L=1),GO:0043227-membrane-bounded organelle(L=2),GO:0043229-intracellular organelle(L=3),GO:0043231-intracellular membrane-bounded organelle(L=4),GO:0044424-intracellular part(L=3),GO:0044444-cytoplasmic part(L=4),GO:0044464-cell part(L=…		5e-39	IPR002939(Chaperone DnaJ, C-terminal)	Pfam	PF01556(DnaJ C terminal domain)
C12_R690098	NP_001119082.1	73.8	298	78	0	1	298	8	305	3e-142	99.7	NP_001119082.1 DNAse I-like superfamily protein [Arabidopsis thaliana]	arabidopsis thaliana	arabidopsis_thaliana_tair10	Complete	No	Yes	3847.GLYMA02G36540.1	3,00E-152	543.1		Viridiplantae	0JR2E@euNOG,1BF2J@strNOG,1DT0I@virNOG,COG3568@NOG	Inherit from COG: Endonuclease/Exonuclease/phosphatase family		PFAM (Exo_endo_phos)		GO:0005575-cellular_component(L=0),GO:0005623-cell(L=1),GO:0005886-plasma membrane(L=3),GO:0016020-membrane(L=1),GO:0044464-cell part(L=2),GO:0071944-cell periphery(L=3),		4.4e-10	IPR005135(Endonuclease/exonuclease/phosphatase)	Pfam	PF03372(Endonuclease/Exonuclease/phosphatase family)
C12_R689946	POO03347.1	58	245	98	2	1	244	1	241	4.5e-69	92.8	POO03347.1 Endopeptidase, NLPC/P60 domain containing protein [Trema orientalis]	trema orientalis	nr	Complete	No	Yes	4641.GSMUA_Achr7P05990_001	5.8e-67	259.6		Viridiplantae	0IGSX@euNOG,0TRFH@lilNOG,0ZU02@NOG,1BHM8@strNOG,1DVHJ@virNOG	NC domain-containing protein		PFAM (NC), SMART (TRANS)				1.8e-26	IPR007053(LRAT-like domain)	Pfam	PF04970(Lecithin retinol acyltransferase)
C12_R689816	NP_186786.2	44.1	994	437	16	51	964	57	1011	3.7e-205	91	NP_186786.2 CRM family member 2 [Arabidopsis thaliana]	arabidopsis thaliana	arabidopsis_thaliana_tair10	Complete	No	Yes	29760.VIT_14s0066g01910.t01	1.2e-216	758.8		Viridiplantae	0IR2W@euNOG,0YBDA@NOG,1C76J@strNOG,1EM3S@virNOG	Chloroplastic group IIA intron splicing facilitator CRS1		PFAM (CRS1_YhbY), SMART (CRS1_YhbY, COIL)				8.9e-31	IPR001890(RNA-binding, CRM domain)	Pfam	PF01985(CRS1 / YhbY (CRM) domain)				GO:0003723-RNA binding(L=4),
C12_R689415	XP_002978071.2	41.8	292	132	5	66	357	50	303	4.8e-53	80.2	XP_002978071.2 GEM-like protein 5 [Selaginella moellendorffii]	selaginella moellendorffii	nr	Complete	No	Yes	88036.EFJ20728	3.9e-53	214.2		Viridiplantae	0IG99@euNOG,0YCSJ@NOG,1BGD5@strNOG,1DUAK@virNOG	GEM-like protein		PFAM (GRAM), SMART (GRAM)				1.8e-23	IPR004182(GRAM domain)	Pfam	PF02893(GRAM domain)
C12_R688563	NP_001190754.1	38.5	574	269	18	1	552	1	512	5.2e-80	88.7	NP_001190754.1 GATA transcription factor 26 [Arabidopsis thaliana]	arabidopsis thaliana	arabidopsis_thaliana_tair10	Complete	No	Yes	4081.Solyc08g077960.2.1	1.1e-100	372.9		Viridiplantae	1BDDY@strNOG,1DRB8@virNOG,COG5641@NOG,KOG1601@euNOG	gata transcription factor		PFAM (GATA, Proteasom_Rpn13)		GO:0005575-cellular_component(L=0),GO:0005622-intracellular(L=3),GO:0005623-cell(L=1),GO:0005634-nucleus(L=5),GO:0043226-organelle(L=1),GO:0043227-membrane-bounded organelle(L=2),GO:0043229-intracellular organelle(L=3),GO:0043231-intracellular membrane-bounded organelle(L=4),GO:0044424-intracellular part(L=3),GO:0044464-cell part(L=2),		2.7e-12	IPR000679(Zinc finger, GATA-type)	Pfam	PF00320(GATA zinc finger)		GO:0006355-regulation of transcription, DNA-templated(L=7),		GO:0003700-transcription factor activity, sequence-specific DNA binding(L=2),GO:0008270-zinc ion binding(L=6),GO:0043565-sequence-specific DNA binding(L=5),
C12_R687689	ADE77335.1	91.4	220	19	0	1	220	1	220	5.6e-113	100	ADE77335.1 unknown [Picea sitchensis]	picea sitchensis	nr	Complete	No	No	4641.GSMUA_Achr5P21760_001	5.8e-60	236.1		Viridiplantae	11K44@NOG,1BN18@strNOG,1DZVV@virNOG,KOG3205@euNOG	rho GDP-dissociation inhibitor		PFAM (Rho_GDI), SMART (COIL, TRANS)				9.8e-69	IPR000406(Rho protein GDP-dissociation inhibitor)	Pfam	PF02115(RHO protein GDP dissociation inhibitor)	Reactome: R-HSA-194840		GO:0005737-cytoplasm(L=4),	GO:0005094-Rho GDP-dissociation inhibitor activity(L=6),
C12_R687579	OVA18140.1	69.9	548	153	4	5	550	87	624	6.2e-217	97	OVA18140.1 GDP-fucose protein O-fucosyltransferase [Macleaya cordata]	macleaya cordata	nr	Partial 5 Prime	No	Yes	88036.EFJ22268	9.2e-211	738.4		Viridiplantae	0IGC3@euNOG,0Z25U@NOG,1BC0G@strNOG,1DPZ0@virNOG	DUF246 domain-containing protein		PFAM (O-FucT), SMART (TRANS, SIGNAL)		GO:0000139-Golgi membrane(L=5),GO:0005575-cellular_component(L=0),GO:0005622-intracellular(L=3),GO:0005623-cell(L=1),GO:0005737-cytoplasm(L=4),GO:0005768-endosome(L=5),GO:0005794-Golgi apparatus(L=4),GO:0005802-trans-Golgi network(L=5),GO:0012505-endomembrane system(L=3),GO:0016020-membrane(L=1),GO:0031090-organelle membrane(L=3),GO:0043226-organelle(L=1),GO:0043227-membrane-bounded organelle(L=2…		5.5e-68	IPR019378(GDP-fucose protein O-fucosyltransferase)	Pfam	PF10250(GDP-fucose protein O-fucosyltransferase)
C12_R687543	NP_680194.1	72.7	245	67	0	1	245	1	245	7.8e-96	99.6	NP_680194.1 Chaperone DnaJ-domain superfamily protein [Arabidopsis thaliana]	arabidopsis thaliana	arabidopsis_thaliana_tair10	Complete	No	Yes	88036.EFJ09478	4.9e-100	369.4		Viridiplantae	0II51@euNOG,10ZJ4@NOG,1BEF8@strNOG,1DS0M@virNOG	dnaJ homolog subfamily C member		PFAM (DnaJ), SMART (DnaJ, COIL)				5.1e-14	IPR001623(DnaJ domain)	Pfam	PF00226(DnaJ domain)
C12_R687268	NP_194235.1	53.6	138	58	3	1	137	1	133	6.4e-23	100	NP_194235.1 acyl carrier protein 4 [Arabidopsis thaliana]	arabidopsis thaliana	arabidopsis_thaliana_tair10	Complete	No	Yes	4558.Sb05g018990.1	2.7e-23	113.6		Viridiplantae	0U0NN@lilNOG,15X8N@poaNOG,1BTGR@strNOG,1E57B@virNOG,COG0236@NOG,KOG1748@euNOG	Carrier of the growing fatty acid chain in fatty acid biosynthesis (By similarity)		PFAM (PP-binding)	GO:0002376-immune system process(L=1),GO:0006082-organic acid metabolic process(L=3),GO:0006629-lipid metabolic process(L=3),GO:0006631-fatty acid metabolic process(L=4),GO:0006633-fatty acid biosynthetic process(L=5),GO:0006950-response to stress(L=2),GO:0006952-defense response(L=3),GO:0006955-immune response(L=2),GO:0007275-multicellular organism development(L=3),GO:0008150-biological_process(…	GO:0005575-cellular_component(L=0),GO:0005622-intracellular(L=3),GO:0005623-cell(L=1),GO:0005737-cytoplasm(L=4),GO:0009507-chloroplast(L=6),GO:0009536-plastid(L=5),GO:0043226-organelle(L=1),GO:0043227-membrane-bounded organelle(L=2),GO:0043229-intracellular organelle(L=3),GO:0043231-intracellular membrane-bounded organelle(L=4),GO:0044424-intracellular part(L=3),GO:0044444-cytoplasmic part(L=4),G…		1.5e-11	IPR009081(Phosphopantetheine binding ACP domain)	Pfam	PF00550(Phosphopantetheine attachment site)
C12_R687231	PSR99640.1	68.6	290	74	5	6	293	1	275	1.6e-99	98	PSR99640.1 Lon protease [Actinidia chinensis var. chinensis]	actinidia chinensis var. chinensis	nr	Complete	No	Yes	29760.VIT_18s0001g13260.t01	7.4e-103	379		Viridiplantae	1BF0K@strNOG,1DSYQ@virNOG,COG2802@NOG,KOG4159@euNOG	protease		PFAM (LON), SMART (COIL)		GO:0005575-cellular_component(L=0),GO:0005622-intracellular(L=3),GO:0005623-cell(L=1),GO:0005737-cytoplasm(L=4),GO:0009507-chloroplast(L=6),GO:0009532-plastid stroma(L=6),GO:0009536-plastid(L=5),GO:0009570-chloroplast stroma(L=7),GO:0043226-organelle(L=1),GO:0043227-membrane-bounded organelle(L=2),GO:0043229-intracellular organelle(L=3),GO:0043231-intracellular membrane-bounded organelle(L=4),GO:…		5.7e-28	IPR003111(Lon, substrate-binding domain)	Pfam	PF02190(ATP-dependent protease La (LON) substrate-binding domain)
C12_R686631	NP_193901.1	32.3	924	562	27	48	940	57	947	5e-119	94.5	NP_193901.1 DUF2921 family protein, putative (DUF2921) [Arabidopsis thaliana]	arabidopsis thaliana	arabidopsis_thaliana_tair10	Complete	No	No	3847.GLYMA15G08030.1	5.6e-152	543.9		Viridiplantae	0IEHV@euNOG,0XQIH@NOG,1BF8I@strNOG,1DT6X@virNOG	Protein of unknown function (DUF2921)		PFAM (DUF2921), SMART (TRANS, SIGNAL)		GO:0005575-cellular_component(L=0),GO:0005622-intracellular(L=3),GO:0005623-cell(L=1),GO:0005737-cytoplasm(L=4),GO:0005768-endosome(L=5),GO:0005794-Golgi apparatus(L=4),GO:0005802-trans-Golgi network(L=5),GO:0009507-chloroplast(L=6),GO:0009536-plastid(L=5),GO:0043226-organelle(L=1),GO:0043227-membrane-bounded organelle(L=2),GO:0043229-intracellular organelle(L=3),GO:0043231-intracellular membrane…		1.4e-224	IPR021319(Protein of unknown function DUF2921)	Pfam	PF11145(Protein of unknown function (DUF2921))
C12_R686390	ADE77329.1	95.1	225	11	0	1	225	1	225	5.1e-114	100	ADE77329.1 unknown [Picea sitchensis]	picea sitchensis	nr	Complete	No	No	29760.VIT_18s0001g08560.t01	4,00E-64	250		Viridiplantae	0IE0X@euNOG,1253U@NOG,1BJHX@strNOG,1DXFG@virNOG	Inherit from euNOG: Conserved hypothetical protein		PFAM (HHH), SMART (HhH1, COIL)
C12_R686293	XP_010278594.1	43.8	347	142	7	18	355	16	318	8.6e-63	95.2	XP_010278594.1 PREDICTED: heat stress transcription factor B-2b-like [Nelumbo nucifera]	nelumbo nucifera	complete.protein.87	Complete	No	No	4555.Si030094m	3.9e-58	230.7		Viridiplantae	0TSTD@lilNOG,15PKE@poaNOG,1BDUT@strNOG,1DWM3@virNOG,COG5169@NOG,KOG0627@euNOG	heat stress transcription factor		PFAM (HSF_DNA-bind), SMART (HSF, COIL, TRANS)	GO:0006355-regulation of transcription, DNA-templated(L=7),GO:0008150-biological_process(L=0),GO:0009719-response to endogenous stimulus(L=2),GO:0009889-regulation of biosynthetic process(L=4),GO:0009890-negative regulation of biosynthetic process(L=5),GO:0009892-negative regulation of metabolic process(L=4),GO:0010033-response to organic substance(L=3),GO:0010200-response to chitin(L=4),GO:00102…	GO:0005575-cellular_component(L=0),GO:0005622-intracellular(L=3),GO:0005623-cell(L=1),GO:0005634-nucleus(L=5),GO:0043226-organelle(L=1),GO:0043227-membrane-bounded organelle(L=2),GO:0043229-intracellular organelle(L=3),GO:0043231-intracellular membrane-bounded organelle(L=4),GO:0044424-intracellular part(L=3),GO:0044464-cell part(L=2),	GO:0001071-nucleic acid binding transcription factor activity(L=1),GO:0003674-molecular_function(L=0),GO:0003700-transcription factor activity, sequence-specific DNA binding(L=2),	5.3e-30	IPR000232(Heat shock factor (HSF)-type, DNA-binding)	Pfam	PF00447(HSF-type DNA-binding)		GO:0006355-regulation of transcription, DNA-templated(L=7),	GO:0005634-nucleus(L=5),	GO:0003700-transcription factor activity, sequence-specific DNA binding(L=2),GO:0043565-sequence-specific DNA binding(L=5),
C12_R685978	ABK24181.1	91.4	209	18	0	1	209	1	209	4.2e-110	100	ABK24181.1 unknown [Picea sitchensis]	picea sitchensis	nr	Complete	No	No	4558.Sb04g004420.1	2.1e-96	357.1		Viridiplantae	0TPR7@lilNOG,15KGA@poaNOG,1BIRV@strNOG,1DWNT@virNOG,COG5539@NOG,KOG3288@euNOG	ubiquitin thioesterase	Protein processing in endoplasmic reticulum (04141)	PFAM (OTU)		GO:0005575-cellular_component(L=0),GO:0005622-intracellular(L=3),GO:0005623-cell(L=1),GO:0005737-cytoplasm(L=4),GO:0005829-cytosol(L=4),GO:0044424-intracellular part(L=3),GO:0044444-cytoplasmic part(L=4),GO:0044464-cell part(L=2),		2.3e-07	IPR003323(OTU domain)	Pfam	PF02338(OTU-like cysteine protease)
C12_R685744	NP_566053.1	43.7	382	197	5	1	379	1	367	6.4e-81	100	NP_566053.1 shrunken seed protein (SSE1) [Arabidopsis thaliana]	arabidopsis thaliana	arabidopsis_thaliana_tair10	Complete	No	Yes	29760.VIT_15s0048g01140.t01	2.4e-93	347.8	SSE1	Viridiplantae	11GEA@NOG,1BFSX@strNOG,1DTQR@virNOG,KOG4546@euNOG	peroxisome biogenesis protein 16-like	Peroxisome (04146)	PFAM (Pex16), SMART (TRANS)	GO:0006082-organic acid metabolic process(L=3),GO:0006629-lipid metabolic process(L=3),GO:0006631-fatty acid metabolic process(L=4),GO:0006633-fatty acid biosynthetic process(L=5),GO:0006996-organelle organization(L=3),GO:0007031-peroxisome organization(L=4),GO:0008150-biological_process(L=0),GO:0008152-metabolic process(L=1),GO:0008610-lipid biosynthetic process(L=4),GO:0009058-biosynthetic proc…	GO:0005575-cellular_component(L=0),GO:0005622-intracellular(L=3),GO:0005623-cell(L=1),GO:0005737-cytoplasm(L=4),GO:0005777-peroxisome(L=6),GO:0005778-peroxisomal membrane(L=7),GO:0005783-endoplasmic reticulum(L=4),GO:0005789-endoplasmic reticulum membrane(L=3),GO:0012505-endomembrane system(L=3),GO:0016020-membrane(L=1),GO:0031090-organelle membrane(L=3),GO:0031903-microbody membrane(L=6),GO:0042…		6.2e-72	IPR013919(Peroxisome membrane protein, Pex16)	Pfam	PF08610(Peroxisomal membrane protein (Pex16))
C12_R685678	XP_010279425.1	45.5	277	111	9	1	271	1	243	3.4e-35	99.6	XP_010279425.1 PREDICTED: uncharacterized protein LOC104613343 [Nelumbo nucifera]	nelumbo nucifera	complete.protein.87	Complete	No	No	4558.Sb02g003920.1	2.8e-32	144.4	OSI_02109	Viridiplantae	0J264@euNOG,0TZ86@lilNOG,0Y30T@NOG,15WGB@poaNOG,1BUXJ@strNOG,1E6W2@virNOG	NA		SMART (COIL, ZnF_C2H2)
C12_R685525	ABK22835.1	90.6	255	14	5	1	253	1	247	7.9e-122	94.8	ABK22835.1 unknown [Picea sitchensis]	picea sitchensis	nr	Complete	No	No	29760.VIT_12s0035g01880.t01	4,00E-63	246.9		Viridiplantae	0IKHY@euNOG,0YG6U@NOG,1BRFM@strNOG,1E39V@virNOG	homeobox protein		PFAM (ZF-HD_dimer)				1.1e-29	IPR006456(ZF-HD homeobox protein, Cys/His-rich dimerisation domain)	Pfam	PF04770(ZF-HD protein dimerisation region)
C12_R684681	NP_195884.1	32.1	159	73	6	11	140	5	157	6.1e-08	90.3	NP_195884.1 hypothetical protein AT5G02640 [Arabidopsis thaliana]	arabidopsis thaliana	arabidopsis_thaliana_tair10	Complete	No	No	29760.VIT_06s0004g03910.t01	3.6e-18	96.7		Viridiplantae	0J0HI@euNOG,0YQNW@NOG,1BTU0@strNOG,1E5Q7@virNOG	expressed protein
C12_R684463	NP_193468.2	69.7	360	105	2	4	361	11	368	6e-148	95.7	NP_193468.2 Oxidoreductase family protein [Arabidopsis thaliana]	arabidopsis thaliana	arabidopsis_thaliana_tair10	Complete	No	Yes	3847.GLYMA05G04860.1	2.3e-157	560.5		Viridiplantae	1BGH3@strNOG,1DUEH@virNOG,COG0673@NOG,KOG2741@euNOG	Oxidoreductase family, C-terminal alpha/beta domain		PFAM (GFO_IDH_MocA_C, GFO_IDH_MocA), SMART (TRANS)				2.2e-26	IPR000683(Oxidoreductase, N-terminal)	Pfam	PF01408(Oxidoreductase family, NAD-binding Rossmann fold)				GO:0016491-oxidoreductase activity(L=2),
C12_R683793	ABK24298.1	84.1	559	87	2	3	560	2	559	1.3e-270	99.6	ABK24298.1 unknown [Picea sitchensis]	picea sitchensis	nr	Complete	No	No	3847.GLYMA05G32380.1	8.4e-140	502.7		Viridiplantae	0IFZX@euNOG,1BFS7@strNOG,1DTQ4@virNOG,COG4677@NOG	pectinesterase		PFAM (Pectinesterase, PMEI), SMART (SIGNAL, PMEI, TRANS)		GO:0005575-cellular_component(L=0),GO:0005618-cell wall(L=4),GO:0005623-cell(L=1),GO:0005886-plasma membrane(L=3),GO:0016020-membrane(L=1),GO:0030312-external encapsulating structure(L=3),GO:0044464-cell part(L=2),GO:0071944-cell periphery(L=3),		2.5e-117	IPR000070(Pectinesterase, catalytic)	Pfam	PF01095(Pectinesterase)	KEGG: 00040+3.1.1.11|MetaCyc: PWY-1081|MetaCyc: PWY-7246|MetaCyc: PWY-7248	GO:0042545-cell wall modification(L=4),	GO:0005618-cell wall(L=4),	GO:0030599-pectinesterase activity(L=5),
C12_R683752	ABK25811.1	68.5	146	27	3	9	154	3	129	2.8e-39	94.8	ABK25811.1 unknown [Picea sitchensis]	picea sitchensis	nr	Complete	No	No	3694.POPTR_0003s13210.1	9.4e-25	118.6		Viridiplantae	1BTWG@strNOG,1E5SW@virNOG,COG2608@NOG,KOG1603@euNOG	Heavy-metal-associated domain		PFAM (HMA)				1e-08	IPR006121(Heavy metal-associated domain, HMA)	Pfam	PF00403(Heavy-metal-associated domain)		GO:0030001-metal ion transport(L=6),		GO:0046872-metal ion binding(L=4),
C12_R683697	ABK24672.1	95.2	310	15	0	1	310	1	310	8.2e-171	100	ABK24672.1 unknown [Picea sitchensis]	picea sitchensis	nr	Complete	No	No	3694.POPTR_0001s00860.1	1.8e-139	500.7	ATG3	Viridiplantae	0Y3BC@NOG,1BH3Z@strNOG,1DU0I@virNOG,KOG2981@euNOG	Autophagy-related protein 3	Regulation of autophagy (04140)	PFAM (Autophagy_act_C, Autophagy_Cterm, Autophagy_N)		GO:0005575-cellular_component(L=0),GO:0005622-intracellular(L=3),GO:0005623-cell(L=1),GO:0005737-cytoplasm(L=4),GO:0005829-cytosol(L=4),GO:0044424-intracellular part(L=3),GO:0044444-cytoplasmic part(L=4),GO:0044464-cell part(L=2),		3.5e-40	IPR007134(Autophagy-related protein 3, N-terminal)	Pfam	PF03986(Autophagocytosis associated protein (Atg3), N-terminal domain)	Reactome: R-HSA-1632852
C12_R683590	XP_010086749.1	39.6	202	100	7	42	231	4	195	3.4e-12	82.3	XP_010086749.1 protein MODIFIER OF SNC1 11 [Morus notabilis]	morus notabilis	nr	Complete	No	Yes	3847.GLYMA03G33330.1	7.5e-18	96.3		Viridiplantae	0J1GJ@euNOG,0Y0Z2@NOG,1BUJM@strNOG,1E6KD@virNOG	NA			GO:0006403-RNA localization(L=3),GO:0006405-RNA export from nucleus(L=7),GO:0006406-mRNA export from nucleus(L=6),GO:0006810-transport(L=3),GO:0006913-nucleocytoplasmic transport(L=6),GO:0008150-biological_process(L=0),GO:0009987-cellular process(L=1),GO:0015931-nucleobase-containing compound transport(L=5),GO:0016482-cytosolic transport(L=4),GO:0016973-poly(A)+ mRNA export from nucleus(L=7),GO:0…	GO:0005575-cellular_component(L=0),GO:0005622-intracellular(L=3),GO:0005623-cell(L=1),GO:0005634-nucleus(L=5),GO:0043226-organelle(L=1),GO:0043227-membrane-bounded organelle(L=2),GO:0043229-intracellular organelle(L=3),GO:0043231-intracellular membrane-bounded organelle(L=4),GO:0044424-intracellular part(L=3),GO:0044464-cell part(L=2),
C12_R683265	NP_567467.1	58	622	247	5	1	620	1	610	1.5e-212	100	NP_567467.1 F-box/RNI-like superfamily protein [Arabidopsis thaliana]	arabidopsis thaliana	arabidopsis_thaliana_tair10	Complete	No	Yes	29760.VIT_05s0020g02400.t01	2.9e-226	790		Viridiplantae	0XQ54@NOG,1BFQC@strNOG,1DTNE@virNOG,KOG1947@euNOG	F-box LRR-repeat protein		PFAM (F-box), SMART (LRR, LRR_CC, FBOX)				6.5e-09	IPR001810(F-box domain)	Pfam	PF12937(F-box-like)				GO:0005515-protein binding(L=2),
C12_R683176	ABR16884.1	92.9	581	37	1	1	577	1	581	0	100	ABR16884.1 unknown [Picea sitchensis]	picea sitchensis	nr	Complete	No	No	3218.PP1S177_93V6.1	1.8e-108	398.7		Viridiplantae	0ITVI@euNOG,11G2K@NOG,1C7N8@strNOG,1EMK3@virNOG	zinc finger CCCH domain-containing protein		PFAM (zf-CCCH), SMART (ZnF_C3H1)				6.6e-07	IPR000571(Zinc finger, CCCH-type)	Pfam	PF00642(Zinc finger C-x8-C-x5-C-x3-H type (and similar))				GO:0046872-metal ion binding(L=4),
C12_R682963	PSS14075.1	63.3	384	128	4	8	382	9	388	4.9e-141	98.2	PSS14075.1 F-box/kelch-repeat protein [Actinidia chinensis var. chinensis]	actinidia chinensis var. chinensis	nr	Complete	No	Yes	29760.VIT_07s0005g05660.t01	3.9e-128	463.4		Viridiplantae	0IISW@euNOG,11ZM5@NOG,1BM3H@strNOG,1DYYN@virNOG	F-box kelch-repeat protein		PFAM (F-box), SMART (FBOX)				2.4e-07	IPR001810(F-box domain)	Pfam	PF00646(F-box domain)				GO:0005515-protein binding(L=2),
C12_R682938															Complete			29760.VIT_13s0047g00120.t01	1.9e-134	485.7		Viridiplantae	1BJP6@strNOG,1DV87@virNOG,COG2940@NOG,COG3440@NOG,KOG1082@euNOG	histone-lysine N-methyltransferase, H3 lysine-9 specific	Lysine degradation (00310)	PFAM (SET, YDG_SRA, Pre-SET), SMART (AT_hook, SRA, SET, PostSET, PreSET)	GO:0006325-chromatin organization(L=4),GO:0006464-cellular protein modification process(L=5),GO:0006479-protein methylation(L=4),GO:0006996-organelle organization(L=3),GO:0008150-biological_process(L=0),GO:0008152-metabolic process(L=1),GO:0008213-protein alkylation(L=6),GO:0009987-cellular process(L=1),GO:0010468-regulation of gene expression(L=5),GO:0016043-cellular component organization(L=2),…	GO:0000775-chromosome, centromeric region(L=6),GO:0005575-cellular_component(L=0),GO:0005622-intracellular(L=3),GO:0005623-cell(L=1),GO:0005634-nucleus(L=5),GO:0005694-chromosome(L=4),GO:0043226-organelle(L=1),GO:0043227-membrane-bounded organelle(L=2),GO:0043228-non-membrane-bounded organelle(L=2),GO:0043229-intracellular organelle(L=3),GO:0043231-intracellular membrane-bounded organelle(L=4),GO…	GO:0003674-molecular_function(L=0),GO:0003824-catalytic activity(L=1),GO:0008168-methyltransferase activity(L=4),GO:0008276-protein methyltransferase activity(L=5),GO:0016740-transferase activity(L=2),GO:0016741-transferase activity, transferring one-carbon groups(L=3),GO:0042054-histone methyltransferase activity(L=6),	1.2e-47	IPR003105(SRA-YDG)	Pfam	PF02182(SAD/SRA domain)
C12_R681399	NP_188599.1	31.7	331	177	11	15	344	20	302	7.2e-23	95.9	NP_188599.1 cyclin-like protein [Arabidopsis thaliana]	arabidopsis thaliana	arabidopsis_thaliana_tair10	Complete	No	Yes	29760.VIT_03s0091g00830.t01	6.3e-29	133.7		Viridiplantae	0IY3I@euNOG,0YPC1@NOG,1BFVZ@strNOG,1DTTK@virNOG	NA		PFAM (Btz)				1.5e-07	IPR018545(Btz domain)	Pfam	PF09405(CASC3/Barentsz eIF4AIII binding)	Reactome: R-HSA-109688|Reactome: R-HSA-159236|Reactome: R-HSA-72163|Reactome: R-HSA-72187|Reactome: R-HSA-9010553|Reactome: R-HSA-975957
C12_R680739	NP_566395.1	29.7	185	125	2	13	196	55	235	3.1e-26	92	NP_566395.1 NDR1/HIN1-like 2 [Arabidopsis thaliana]	arabidopsis thaliana	arabidopsis_thaliana_tair10	Complete	No	Yes	3694.POPTR_0006s22070.1	5.9e-27	126.3	YLS9	Viridiplantae	0IXCV@euNOG,0YGQV@NOG,1BS0A@strNOG,1E3S5@virNOG	Late embryogenesis abundant protein		PFAM (LEA_2), SMART (TRANS)	GO:0002252-immune effector process(L=2),GO:0002376-immune system process(L=1),GO:0006950-response to stress(L=2),GO:0006952-defense response(L=3),GO:0007275-multicellular organism development(L=3),GO:0007568-aging(L=3),GO:0008150-biological_process(L=0),GO:0009607-response to biotic stimulus(L=2),GO:0009615-response to virus(L=5),GO:0010150-leaf senescence(L=6),GO:0010260-animal organ senescence(…	GO:0005575-cellular_component(L=0),GO:0005622-intracellular(L=3),GO:0005623-cell(L=1),GO:0005737-cytoplasm(L=4),GO:0009507-chloroplast(L=6),GO:0009536-plastid(L=5),GO:0043226-organelle(L=1),GO:0043227-membrane-bounded organelle(L=2),GO:0043229-intracellular organelle(L=3),GO:0043231-intracellular membrane-bounded organelle(L=4),GO:0044424-intracellular part(L=3),GO:0044444-cytoplasmic part(L=4),G…		2.7e-14	IPR004864(Late embryogenesis abundant protein, LEA-14)	Pfam	PF03168(Late embryogenesis abundant protein)
C12_R680098	XP_020523248.1	32.5	292	167	7	5	290	10	277	2.2e-30	90.8	XP_020523248.1 uncharacterized protein LOC110007319 [Amborella trichopoda]	amborella trichopoda	complete.protein.87	Complete	No	No	4577.GRMZM2G426213_P01	1.1e-19	102.8		Viridiplantae	0JC1V@euNOG,0TYB8@lilNOG,11D25@NOG,15VRN@poaNOG,1BRDV@strNOG,1E382@virNOG	NA		SMART (TRANS, SIGNAL)
C12_R679976	PSS35885.1	82.3	581	103	0	51	631	42	622	1.1e-286	92.1	PSS35885.1 Dihydroxy-acid dehydratase [Actinidia chinensis var. chinensis]	actinidia chinensis var. chinensis	nr	Complete	No	Yes	29760.VIT_05s0051g00830.t01	4.4e-286	988.8		Viridiplantae	1BK97@strNOG,1DWI8@virNOG,COG0129@NOG,KOG2448@euNOG	dehydratase	Biosynthesis of secondary metabolites (01110), Pantothenate and CoA biosynthesis (00770), Metabolic pathways (01100), 2-Oxocarboxylic acid metabolism (01210), Biosynthesis of amino acids (01230), Valine, leucine and isoleucine biosynthesis (00290)	PFAM (ILVD_EDD)	GO:0007275-multicellular organism development(L=3),GO:0008150-biological_process(L=0),GO:0009555-pollen development(L=5),GO:0032501-multicellular organismal process(L=1),GO:0032502-developmental process(L=1),GO:0044699-single-organism process(L=1),GO:0044707-single-multicellular organism process(L=2),GO:0048229-gametophyte development(L=4),GO:0048856-anatomical structure development(L=2),	GO:0005575-cellular_component(L=0),GO:0005622-intracellular(L=3),GO:0005623-cell(L=1),GO:0005737-cytoplasm(L=4),GO:0009507-chloroplast(L=6),GO:0009532-plastid stroma(L=6),GO:0009536-plastid(L=5),GO:0009570-chloroplast stroma(L=7),GO:0043226-organelle(L=1),GO:0043227-membrane-bounded organelle(L=2),GO:0043229-intracellular organelle(L=3),GO:0043231-intracellular membrane-bounded organelle(L=4),GO:…	GO:0003674-molecular_function(L=0),GO:0005488-binding(L=1),GO:0005507-copper ion binding(L=6),GO:0043167-ion binding(L=2),GO:0043169-cation binding(L=3),GO:0046872-metal ion binding(L=4),GO:0046914-transition metal ion binding(L=5),	9.1e-215	IPR000581(Dihydroxy-acid/6-phosphogluconate dehydratase)	Pfam	PF00920(Dehydratase family)	KEGG: 00290+4.2.1.9|KEGG: 00770+4.2.1.9|MetaCyc: PWY-5101|MetaCyc: PWY-5103|MetaCyc: PWY-5104|MetaCyc: PWY-7111	GO:0008152-metabolic process(L=1),		GO:0003824-catalytic activity(L=1),
C12_R679791															Complete			3847.GLYMA17G12240.1	5.8e-36	157.1		Viridiplantae	0IXXI@euNOG,117EX@NOG,1BTS2@strNOG,1E5NB@virNOG	NA
C12_R679661	ABR17850.1	85.4	178	25	1	1	177	1	178	4.8e-75	100	ABR17850.1 unknown [Picea sitchensis]	picea sitchensis	nr	Complete	No	No	4641.GSMUA_Achr1P03920_001	5.6e-29	132.9		Viridiplantae	0TYU7@lilNOG,1BT5T@strNOG,1E51Q@virNOG,COG2050@NOG,KOG3328@euNOG	thioesterase		PFAM (4HBT)		GO:0005575-cellular_component(L=0),GO:0005622-intracellular(L=3),GO:0005623-cell(L=1),GO:0005737-cytoplasm(L=4),GO:0005777-peroxisome(L=6),GO:0042579-microbody(L=5),GO:0043226-organelle(L=1),GO:0043227-membrane-bounded organelle(L=2),GO:0043229-intracellular organelle(L=3),GO:0043231-intracellular membrane-bounded organelle(L=4),GO:0044424-intracellular part(L=3),GO:0044444-cytoplasmic part(L=4),…		6e-11	IPR006683(Thioesterase domain)	Pfam	PF03061(Thioesterase superfamily)	Reactome: R-HSA-77289
C12_R679162	ABK22313.1	92.1	253	20	0	1	253	1	253	1.9e-120	100	ABK22313.1 unknown [Picea sitchensis]	picea sitchensis	nr	Complete	No	No	3847.GLYMA17G01300.1	1.4e-94	351.3		Viridiplantae	1BNTE@strNOG,1E0MG@virNOG,COG1028@NOG,KOG0725@euNOG	Dehydrogenase reductase SDR family member	Peroxisome (04146), Retinol metabolism (00830), Metabolic pathways (01100)	PFAM (adh_short, KR)	GO:0006082-organic acid metabolic process(L=3),GO:0006725-cellular aromatic compound metabolic process(L=3),GO:0006807-nitrogen compound metabolic process(L=2),GO:0007275-multicellular organism development(L=3),GO:0008150-biological_process(L=0),GO:0008152-metabolic process(L=1),GO:0008544-epidermis development(L=4),GO:0009653-anatomical structure morphogenesis(L=3),GO:0009719-response to endogen…	GO:0005575-cellular_component(L=0),GO:0005622-intracellular(L=3),GO:0005623-cell(L=1),GO:0005737-cytoplasm(L=4),GO:0005777-peroxisome(L=6),GO:0042579-microbody(L=5),GO:0043226-organelle(L=1),GO:0043227-membrane-bounded organelle(L=2),GO:0043229-intracellular organelle(L=3),GO:0043231-intracellular membrane-bounded organelle(L=4),GO:0044424-intracellular part(L=3),GO:0044444-cytoplasmic part(L=4),…		5.3e-58	()	Pfam	PF13561(Enoyl-(Acyl carrier protein) reductase)
C12_R678992	XP_014503628.1	63.3	229	82	2	1	229	1	227	1.4e-77	94.6	XP_014503628.1 uncharacterized protein LOC106763956 [Vigna radiata var. radiata]	vigna radiata var. radiata	complete.protein.87	Complete	No	No	3847.GLYMA17G24930.1	3.6e-79	300.1		Viridiplantae	0IEH0@euNOG,11JFK@NOG,1BQ01@strNOG,1E1U4@virNOG	expressed protein		PFAM (DUF599), SMART (TRANS)				9.8e-73	IPR006747(Protein of unknown function DUF599)	Pfam	PF04654(Protein of unknown function, DUF599)
C12_R678769	PSS24787.1	73.3	251	66	1	6	255	5	255	6.9e-107	98	PSS24787.1 Alkaline ceramidase [Actinidia chinensis var. chinensis]	actinidia chinensis var. chinensis	nr	Complete	No	Yes	3694.POPTR_0004s00290.1	7.1e-110	402.1	ATCES1	Viridiplantae	11RPN@NOG,1BDAN@strNOG,1DR82@virNOG,KOG2329@euNOG	Alkaline ceramidase	Sphingolipid metabolism (00600)	PFAM (aPHC), SMART (TRANS)		GO:0005575-cellular_component(L=0),GO:0005622-intracellular(L=3),GO:0005623-cell(L=1),GO:0005737-cytoplasm(L=4),GO:0005783-endoplasmic reticulum(L=4),GO:0005794-Golgi apparatus(L=4),GO:0043226-organelle(L=1),GO:0043227-membrane-bounded organelle(L=2),GO:0043229-intracellular organelle(L=3),GO:0043231-intracellular membrane-bounded organelle(L=4),GO:0044424-intracellular part(L=3),GO:0044444-cytop…		4.8e-58	IPR008901(Ceramidase)	Pfam	PF05875(Ceramidase)	Reactome: R-HSA-1660661	GO:0006672-ceramide metabolic process(L=5),	GO:0016021-integral component of membrane(L=4),	GO:0016811-hydrolase activity, acting on carbon-nitrogen (but not peptide) bonds, in linear amides(L=4),
C12_R678401	ADE77829.1	77.3	388	87	1	1	388	1	387	1.2e-166	99.7	ADE77829.1 unknown [Picea sitchensis]	picea sitchensis	nr	Complete	No	No	88036.EFJ11944	9.6e-151	538.5		Viridiplantae	1BHGE@strNOG,1DVCD@virNOG,COG0464@NOG,KOG0737@euNOG	ATPase family AAA domain-containing protein		PFAM (AAA, RuvB_N, AAA_5, IstB, Bac_DnaA, DUF815, DUF1995), SMART (AAA, TRANS)				3.4e-36	IPR003959(ATPase, AAA-type, core)	Pfam	PF00004(ATPase family associated with various cellular activities (AAA))				GO:0005524-ATP binding(L=7),
C12_R678104	PSR99696.1	59.4	475	175	5	22	493	6	465	1.7e-154	95	PSR99696.1 Forkhead box protein like [Actinidia chinensis var. chinensis]	actinidia chinensis var. chinensis	nr	Complete	No	Yes	29760.VIT_18s0001g11720.t01	1.5e-156	558.1	OSI_13670	Viridiplantae	0IF06@euNOG,11SG7@NOG,1BDKH@strNOG,1DRHT@virNOG	Protein of unknown function (DUF616)		PFAM (DUF616, Dirigent), SMART (TRANS)				2.9e-115	IPR006852(Protein of unknown function DUF616)	Pfam	PF04765(Protein of unknown function (DUF616))
C12_R677940	ADE76009.1	89.7	213	22	0	1	213	1	213	1.2e-104	100	ADE76009.1 unknown [Picea sitchensis]	picea sitchensis	nr	Complete	No	No	4641.GSMUA_Achr6P02320_001	1.9e-63	247.7		Viridiplantae	0TJWT@lilNOG,0XTBQ@NOG,1BDK2@strNOG,1DRHD@virNOG,KOG1691@euNOG	Transmembrane emp24 domain-containing protein		PFAM (EMP24_GP25L), SMART (TRANS, EMP24_GP25L, COIL, SIGNAL)		GO:0005575-cellular_component(L=0),GO:0005622-intracellular(L=3),GO:0005623-cell(L=1),GO:0005737-cytoplasm(L=4),GO:0005783-endoplasmic reticulum(L=4),GO:0005789-endoplasmic reticulum membrane(L=3),GO:0012505-endomembrane system(L=3),GO:0016020-membrane(L=1),GO:0031090-organelle membrane(L=3),GO:0042175-nuclear outer membrane-endoplasmic reticulum membrane network(L=3),GO:0043226-organelle(L=1),GO…		2.5e-46	IPR009038(GOLD domain)	Pfam	PF01105(emp24/gp25L/p24 family/GOLD)
C12_R677869	NP_001031840.1	50.6	559	221	10	60	616	8	513	3.9e-152	90.1	NP_001031840.1 DHFS-FPGS homolog B [Arabidopsis thaliana]	arabidopsis thaliana	arabidopsis_thaliana_tair10	Partial 5 Prime	No	Yes	4081.Solyc05g052920.2.1	7.8e-171	605.9		Viridiplantae	1BC8Q@strNOG,1DSE6@virNOG,COG0285@NOG,KOG2525@euNOG	Catalyzes conversion of folates to polyglutamate derivatives allowing concentration of folate compounds in the cell and the intracellular retention of these cofactors, which are important substrates for most of the folate-dependent enzymes that are involved in one-carbon transfer reactions involved in purine, pyrimidine and amino acid synthesis	Folate biosynthesis (00790), Metabolic pathways (01100)	PFAM (Mur_ligase_M), SMART (SIGNAL)	GO:0006082-organic acid metabolic process(L=3),GO:0006520-cellular amino acid metabolic process(L=3),GO:0006575-cellular modified amino acid metabolic process(L=3),GO:0006725-cellular aromatic compound metabolic process(L=3),GO:0006732-coenzyme metabolic process(L=4),GO:0006760-folic acid-containing compound metabolic process(L=4),GO:0006807-nitrogen compound metabolic process(L=2),GO:0007275-mul…	GO:0005575-cellular_component(L=0),GO:0005622-intracellular(L=3),GO:0005623-cell(L=1),GO:0005737-cytoplasm(L=4),GO:0005829-cytosol(L=4),GO:0009507-chloroplast(L=6),GO:0009536-plastid(L=5),GO:0043226-organelle(L=1),GO:0043227-membrane-bounded organelle(L=2),GO:0043229-intracellular organelle(L=3),GO:0043231-intracellular membrane-bounded organelle(L=4),GO:0044424-intracellular part(L=3),GO:0044444…	GO:0003674-molecular_function(L=0),GO:0003824-catalytic activity(L=1),GO:0004326-tetrahydrofolylpolyglutamate synthase activity(L=5),GO:0016874-ligase activity(L=2),GO:0016879-ligase activity, forming carbon-nitrogen bonds(L=3),GO:0016881-acid-amino acid ligase activity(L=4),	3.5e-05	IPR013221(Mur ligase, central)	Pfam	PF08245(Mur ligase middle domain)		GO:0009058-biosynthetic process(L=2),		GO:0005524-ATP binding(L=7),
C12_R677843	XP_014496468.1	46.2	667	347	6	23	682	9	670	1.3e-171	96.8	XP_014496468.1 L-type lectin-domain containing receptor kinase IV.1 [Vigna radiata var. radiata]	vigna radiata var. radiata	complete.protein.87	Complete	No	Yes	3847.GLYMA07G16260.1	3.1e-176	624		Viridiplantae	0IEGM@euNOG,1BBTY@strNOG,1DPSK@virNOG,COG0515@NOG	receptor kinase		PFAM (Lectin_legB, Pkinase, Pkinase_Tyr), SMART (TRANS, STYKc, SIGNAL)	GO:0007275-multicellular organism development(L=3),GO:0008150-biological_process(L=0),GO:0009555-pollen development(L=5),GO:0009751-response to salicylic acid(L=4),GO:0010033-response to organic substance(L=3),GO:0014070-response to organic cyclic compound(L=4),GO:0032501-multicellular organismal process(L=1),GO:0032502-developmental process(L=1),GO:0042221-response to chemical(L=2),GO:0044699-si…	GO:0005575-cellular_component(L=0),GO:0005623-cell(L=1),GO:0005886-plasma membrane(L=3),GO:0016020-membrane(L=1),GO:0044464-cell part(L=2),GO:0071944-cell periphery(L=3),		2.3e-74	IPR001220(Legume lectin domain)	Pfam	PF00139(Legume lectin domain)				GO:0030246-carbohydrate binding(L=2),
C12_R677023	XP_014505223.1	62	453	166	4	10	461	1	448	1.1e-155	96.8	XP_014505223.1 serine/threonine-protein kinase HT1 [Vigna radiata var. radiata]	vigna radiata var. radiata	complete.protein.87	Partial 5 Prime	No	Yes	29760.VIT_10s0003g02060.t01	2.6e-158	563.9		Viridiplantae	1BEW1@strNOG,1DW71@virNOG,COG0515@NOG,KOG0192@euNOG	Integrin-linked protein kinase		PFAM (Pkinase_Tyr, Pkinase, Ank), SMART (ANK, STYKc)				1.9e-55	IPR001245(Serine-threonine/tyrosine-protein kinase, catalytic domain)	Pfam	PF07714(Protein tyrosine kinase)		GO:0006468-protein phosphorylation(L=6),		GO:0004672-protein kinase activity(L=5),
C12_R676892	NP_175479.1	44.2	215	91	4	12	223	19	207	5.6e-35	90.2	NP_175479.1 ethylene responsive element binding factor 3 [Arabidopsis thaliana]	arabidopsis thaliana	arabidopsis_thaliana_tair10	Complete	No	Yes	3218.PP1S124_33V6.1	2.9e-33	147.5		Viridiplantae	0IZFN@euNOG,123N5@NOG,1BTFN@strNOG,1E5M8@virNOG	transcription factor		PFAM (AP2), SMART (AP2)	GO:0000160-phosphorelay signal transduction system(L=5),GO:0006355-regulation of transcription, DNA-templated(L=7),GO:0007154-cell communication(L=2),GO:0007165-signal transduction(L=3),GO:0008150-biological_process(L=0),GO:0009719-response to endogenous stimulus(L=2),GO:0009723-response to ethylene(L=4),GO:0009725-response to hormone(L=3),GO:0009755-hormone-mediated signaling pathway(L=5),GO:000…	GO:0005575-cellular_component(L=0),GO:0005622-intracellular(L=3),GO:0005623-cell(L=1),GO:0005634-nucleus(L=5),GO:0043226-organelle(L=1),GO:0043227-membrane-bounded organelle(L=2),GO:0043229-intracellular organelle(L=3),GO:0043231-intracellular membrane-bounded organelle(L=4),GO:0044424-intracellular part(L=3),GO:0044464-cell part(L=2),	GO:0001071-nucleic acid binding transcription factor activity(L=1),GO:0003674-molecular_function(L=0),GO:0003700-transcription factor activity, sequence-specific DNA binding(L=2),	1.3e-13	IPR001471(AP2/ERF domain)	Pfam	PF00847(AP2 domain)		GO:0006355-regulation of transcription, DNA-templated(L=7),		GO:0003700-transcription factor activity, sequence-specific DNA binding(L=2),
C12_R676761															Complete			29760.VIT_05s0062g01340.t01	8,00E-56	223.4		Viridiplantae	0IIIB@euNOG,0YBEX@NOG,1BKJR@strNOG,1DYFJ@virNOG	Pentatricopeptide repeat-containing protein
C12_R676726	OAY71821.1	71.7	300	81	2	12	311	22	317	4.6e-121	95.8	OAY71821.1 Cycloeucalenol cycloisomerase [Ananas comosus]	ananas comosus	nr	Complete	No	Yes	3694.POPTR_0015s10560.1	2.2e-121	440.7	CPI1	Viridiplantae	0IHJA@euNOG,0YNGH@NOG,1BGD1@strNOG,1DUAH@virNOG	cycloeucalenol	Biosynthesis of secondary metabolites (01110), Steroid biosynthesis (00100), Metabolic pathways (01100)	SMART (TRANS)		GO:0005575-cellular_component(L=0),GO:0016020-membrane(L=1),
C12_R676630	ABK21541.1	91.3	334	29	0	1	334	1	334	3.2e-168	100	ABK21541.1 unknown [Picea sitchensis]	picea sitchensis	nr	Complete	No	No	4641.GSMUA_Achr8P24580_001	7.1e-102	375.9		Viridiplantae	0TQ7E@lilNOG,121N2@NOG,1BJTU@strNOG,1DXR6@virNOG,KOG0800@euNOG	E3 ubiquitin-protein ligase		PFAM (zf-C3HC4), SMART (RING, COIL)	GO:0006464-cellular protein modification process(L=5),GO:0008150-biological_process(L=0),GO:0008152-metabolic process(L=1),GO:0009719-response to endogenous stimulus(L=2),GO:0009725-response to hormone(L=3),GO:0009737-response to abscisic acid(L=4),GO:0009787-regulation of abscisic acid-activated signaling pathway(L=5),GO:0009788-negative regulation of abscisic acid-activated signaling pathway(L=…	GO:0005575-cellular_component(L=0),GO:0005622-intracellular(L=3),GO:0005623-cell(L=1),GO:0005634-nucleus(L=5),GO:0005737-cytoplasm(L=4),GO:0005829-cytosol(L=4),GO:0043226-organelle(L=1),GO:0043227-membrane-bounded organelle(L=2),GO:0043229-intracellular organelle(L=3),GO:0043231-intracellular membrane-bounded organelle(L=4),GO:0044424-intracellular part(L=3),GO:0044444-cytoplasmic part(L=4),GO:00…	GO:0003674-molecular_function(L=0),GO:0003824-catalytic activity(L=1),GO:0004842-ubiquitin-protein transferase activity(L=4),GO:0016874-ligase activity(L=2),GO:0016879-ligase activity, forming carbon-nitrogen bonds(L=3),GO:0016881-acid-amino acid ligase activity(L=4),GO:0019787-ubiquitin-like protein transferase activity(L=3),	7.9e-13	IPR001841(Zinc finger, RING-type)	Pfam	PF13639(Ring finger domain)
C12_R676595															Complete			3218.PP1S114_66V6.1	6,00E-66	256.5		Viridiplantae	0J5GT@euNOG,11KGN@NOG,1C4V0@strNOG,1E8C2@virNOG	NA		SMART (TRANS)
C12_R676591	ABK24068.1	94	500	30	0	1	500	1	500	1.1e-268	100	ABK24068.1 unknown [Picea sitchensis]	picea sitchensis	nr	Complete	No	No	3218.PP1S197_122V6.1	3.2e-98	364.4		Viridiplantae	0J78R@euNOG,0Y863@NOG,1C5CY@strNOG,1E8SP@virNOG	NA		SMART (COIL)				4.3e-43	IPR027989(Domain of unknown function DUF4461)	Pfam	PF14688(Domain of unknown function (DUF4461))
C12_R676421	ADE75784.1	87.4	239	24	1	1	233	1	239	1.3e-112	100	ADE75784.1 unknown [Picea sitchensis]	picea sitchensis	nr	Complete	No	No	3847.GLYMA09G33980.1	6.6e-30	136.3	OSI_05691	Viridiplantae	0IXP1@euNOG,11XND@NOG,1BSPE@strNOG,1E4ID@virNOG	NA		SMART (TRANS)
C12_R675956	ADE77504.1	88.3	256	28	1	1	254	1	256	1.1e-125	100	ADE77504.1 unknown [Picea sitchensis]	picea sitchensis	nr	Complete	No	No	29760.VIT_18s0001g07090.t01	3.5e-77	293.5		Viridiplantae	11JYH@NOG,1BCA2@strNOG,1DQ85@virNOG,KOG2551@euNOG	Serine hydrolase (FSH1)		PFAM (FSH1)				5.8e-46	IPR005645(Serine hydrolase FSH)	Pfam	PF03959(Serine hydrolase (FSH1))
C12_R675791	NP_193853.1	53.8	398	171	4	66	457	13	403	6.7e-109	85.8	NP_193853.1 PPDK regulatory protein [Arabidopsis thaliana]	arabidopsis thaliana	arabidopsis_thaliana_tair10	Partial 5 Prime	No	Yes	3694.POPTR_0004s02210.1	5.5e-129	466.5	PDRP1	Viridiplantae	0IFEV@euNOG,1BEYD@strNOG,1DSWA@virNOG,COG1806@NOG	Bifunctional serine threonine kinase and phosphorylase involved in the dark light-mediated regulation of PPDK by catalyzing its phosphorylation dephosphorylation. Dark light- induced changes in stromal concentrations of the competing ADP and Pi substrates govern the direction of the reaction. In the dark, phosphorylates the catalytic intermediate of PPDK (PPDK-HisP), inactivating it. Light exposu…		PFAM (DUF299), SMART (COIL)	GO:0006464-cellular protein modification process(L=5),GO:0006468-protein phosphorylation(L=6),GO:0006793-phosphorus metabolic process(L=3),GO:0006796-phosphate-containing compound metabolic process(L=4),GO:0008150-biological_process(L=0),GO:0008152-metabolic process(L=1),GO:0009987-cellular process(L=1),GO:0016310-phosphorylation(L=5),GO:0016311-dephosphorylation(L=5),GO:0019538-protein metabolic…	GO:0005575-cellular_component(L=0),GO:0005622-intracellular(L=3),GO:0005623-cell(L=1),GO:0005737-cytoplasm(L=4),GO:0009507-chloroplast(L=6),GO:0009532-plastid stroma(L=6),GO:0009536-plastid(L=5),GO:0009570-chloroplast stroma(L=7),GO:0043226-organelle(L=1),GO:0043227-membrane-bounded organelle(L=2),GO:0043229-intracellular organelle(L=3),GO:0043231-intracellular membrane-bounded organelle(L=4),GO:…	GO:0003674-molecular_function(L=0),GO:0003824-catalytic activity(L=1),GO:0004672-protein kinase activity(L=5),GO:0004721-phosphoprotein phosphatase activity(L=6),GO:0016301-kinase activity(L=4),GO:0016740-transferase activity(L=2),GO:0016772-transferase activity, transferring phosphorus-containing groups(L=3),GO:0016773-phosphotransferase activity, alcohol group as acceptor(L=4),GO:0016787-hydrol…	3.6e-87	IPR005177(Bifunctional kinase-pyrophosphorylase)	Pfam	PF03618(Kinase/pyrophosphorylase)				GO:0005524-ATP binding(L=7),GO:0016772-transferase activity, transferring phosphorus-containing groups(L=3),
C12_R675762	NP_001031908.1	65.7	458	154	3	5	461	1	456	4.1e-170	97.4	NP_001031908.1 transferases/nucleotidyltransferase [Arabidopsis thaliana]	arabidopsis thaliana	arabidopsis_thaliana_tair10	Complete	No	Yes	29760.VIT_19s0027g01920.t01	3.4e-174	616.7		Viridiplantae	1BMXU@strNOG,1DZS4@virNOG,COG1208@NOG,KOG1462@euNOG	Translation initiation factor eIF-2B	RNA transport (03013)	PFAM (NTP_transferase)				1.5e-14	IPR005835(Nucleotidyl transferase domain)	Pfam	PF00483(Nucleotidyl transferase)		GO:0009058-biosynthetic process(L=2),		GO:0016779-nucleotidyltransferase activity(L=4),
C12_R675097	XP_023004819.1	54.8	252	112	2	8	257	16	267	1.2e-80	89.3	XP_023004819.1 ribonuclease 2-like [Cucurbita maxima]	cucurbita maxima	complete.protein.87	Complete	No	Yes	3694.POPTR_0014s17280.1	2.5e-84	317.4		Viridiplantae	11M7G@NOG,1BP0J@strNOG,1E06A@virNOG,KOG1642@euNOG	Ribonuclease		PFAM (Ribonuclease_T2), SMART (SIGNAL, TRANS)	GO:0006139-nucleobase-containing compound metabolic process(L=3),GO:0006401-RNA catabolic process(L=5),GO:0006725-cellular aromatic compound metabolic process(L=3),GO:0006807-nitrogen compound metabolic process(L=2),GO:0008150-biological_process(L=0),GO:0008152-metabolic process(L=1),GO:0009056-catabolic process(L=2),GO:0009057-macromolecule catabolic process(L=4),GO:0009892-negative regulation o…	GO:0005575-cellular_component(L=0),GO:0005622-intracellular(L=3),GO:0005623-cell(L=1),GO:0005737-cytoplasm(L=4),GO:0005773-vacuole(L=5),GO:0005783-endoplasmic reticulum(L=4),GO:0010168-ER body(L=5),GO:0043226-organelle(L=1),GO:0043227-membrane-bounded organelle(L=2),GO:0043229-intracellular organelle(L=3),GO:0043231-intracellular membrane-bounded organelle(L=4),GO:0044424-intracellular part(L=3),…	GO:0003674-molecular_function(L=0),GO:0003824-catalytic activity(L=1),GO:0004518-nuclease activity(L=4),GO:0004519-endonuclease activity(L=5),GO:0004521-endoribonuclease activity(L=6),GO:0004540-ribonuclease activity(L=5),GO:0016787-hydrolase activity(L=2),GO:0016788-hydrolase activity, acting on ester bonds(L=3),	1.4e-49	IPR001568(Ribonuclease T2-like)	Pfam	PF00445(Ribonuclease T2 family)	Reactome: R-HSA-6798695			GO:0003723-RNA binding(L=4),GO:0033897-ribonuclease T2 activity(L=8),
C12_R675021	ADE76694.1	59.5	452	161	2	1	452	1	430	1.9e-142	97.2	ADE76694.1 unknown [Picea sitchensis]	picea sitchensis	nr	Complete	No	No	4641.GSMUA_Achr8P13450_001	4.1e-31	141.4		Viridiplantae	0TJZM@lilNOG,0Z7Z7@NOG,1BNX1@strNOG,1DYZN@virNOG,KOG4197@euNOG	PPR repeat		PFAM (PPR), SMART (SIGNAL)				7.5e-10	IPR002885(Pentatricopeptide repeat)	Pfam	PF13041(PPR repeat family)
C12_R674558	ABR17504.1	93.5	356	22	1	1	356	1	355	1.1e-174	100	ABR17504.1 unknown [Picea sitchensis]	picea sitchensis	nr	Complete	No	No	3847.GLYMA08G25630.1	1.4e-84	318.5		Viridiplantae	0IIBR@euNOG,11I51@NOG,1BNHC@strNOG,1E1J2@virNOG	NA		SMART (COIL)		GO:0005575-cellular_component(L=0),GO:0005623-cell(L=1),GO:0005886-plasma membrane(L=3),GO:0016020-membrane(L=1),GO:0044464-cell part(L=2),GO:0071944-cell periphery(L=3),
C12_R674497	ADE76809.1	87.7	310	38	0	1	310	1	310	6.1e-150	100	ADE76809.1 unknown [Picea sitchensis]	picea sitchensis	nr	Complete	No	No	3847.GLYMA06G22065.1	5.2e-91	339.7	PSP	Viridiplantae	1BF42@strNOG,1DT29@virNOG,COG0560@NOG,KOG1615@euNOG	phosphoserine phosphatase	Microbial metabolism in diverse environments (01120), Methane metabolism (00680), Glycine, serine and threonine metabolism (00260), Biosynthesis of amino acids (01230), Metabolic pathways (01100)	PFAM (Hydrolase, X8), SMART (SIGNAL, X8)	GO:0006082-organic acid metabolic process(L=3),GO:0006520-cellular amino acid metabolic process(L=3),GO:0006563-L-serine metabolic process(L=6),GO:0006564-L-serine biosynthetic process(L=7),GO:0006793-phosphorus metabolic process(L=3),GO:0006796-phosphate-containing compound metabolic process(L=4),GO:0006807-nitrogen compound metabolic process(L=2),GO:0008150-biological_process(L=0),GO:0008152-me…	GO:0005575-cellular_component(L=0),GO:0005622-intracellular(L=3),GO:0005623-cell(L=1),GO:0005737-cytoplasm(L=4),GO:0009507-chloroplast(L=6),GO:0009536-plastid(L=5),GO:0043226-organelle(L=1),GO:0043227-membrane-bounded organelle(L=2),GO:0043229-intracellular organelle(L=3),GO:0043231-intracellular membrane-bounded organelle(L=4),GO:0044424-intracellular part(L=3),GO:0044444-cytoplasmic part(L=4),G…	GO:0000287-magnesium ion binding(L=5),GO:0003674-molecular_function(L=0),GO:0003824-catalytic activity(L=1),GO:0004647-phosphoserine phosphatase activity(L=6),GO:0005488-binding(L=1),GO:0005509-calcium ion binding(L=5),GO:0016787-hydrolase activity(L=2),GO:0016788-hydrolase activity, acting on ester bonds(L=3),GO:0016791-phosphatase activity(L=5),GO:0042578-phosphoric ester hydrolase activity(L=4…	3.7e-15	()	Pfam	PF00702(haloacid dehalogenase-like hydrolase)
C12_R674363	XP_022642457.1	60.5	456	145	7	1	447	1	430	1.3e-135	98	XP_022642457.1 nuclear inhibitor of protein phosphatase 1 [Vigna radiata var. radiata]	vigna radiata var. radiata	complete.protein.87	Complete	No	Yes	4641.GSMUA_Achr4P13130_001	6.7e-135	486.1		Viridiplantae	0TU0V@lilNOG,0XTHZ@NOG,1BMH6@strNOG,1DYWM@virNOG,KOG1880@euNOG	Nuclear inhibitor of protein		PFAM (FHA), SMART (FHA)				2.4e-18	IPR000253(Forkhead-associated (FHA) domain)	Pfam	PF00498(FHA domain)				GO:0005515-protein binding(L=2),
C12_R673524	ABR16776.1	84.3	293	34	4	1	287	2	288	1.2e-132	92.3	ABR16776.1 unknown [Picea sitchensis]	picea sitchensis	nr	Complete	No	No	3694.POPTR_0002s10330.1	1.3e-49	202.2		Viridiplantae	0IX1N@euNOG,0YEN7@NOG,1BKZE@strNOG,1DYV0@virNOG	ZF-HD homeobox protein		PFAM (ZF-HD_dimer)	GO:0000003-reproduction(L=1),GO:0003006-developmental process involved in reproduction(L=2),GO:0007275-multicellular organism development(L=3),GO:0008150-biological_process(L=0),GO:0009790-embryo development(L=4),GO:0009791-post-embryonic development(L=4),GO:0009793-embryo development ending in seed dormancy(L=5),GO:0010154-fruit development(L=7),GO:0022414-reproductive process(L=2),GO:0032501-mu…	GO:0005575-cellular_component(L=0),GO:0005622-intracellular(L=3),GO:0005623-cell(L=1),GO:0005634-nucleus(L=5),GO:0043226-organelle(L=1),GO:0043227-membrane-bounded organelle(L=2),GO:0043229-intracellular organelle(L=3),GO:0043231-intracellular membrane-bounded organelle(L=4),GO:0044424-intracellular part(L=3),GO:0044464-cell part(L=2),	GO:0003674-molecular_function(L=0),GO:0003676-nucleic acid binding(L=3),GO:0003677-DNA binding(L=4),GO:0005488-binding(L=1),GO:0097159-organic cyclic compound binding(L=2),GO:1901363-heterocyclic compound binding(L=2),	8.2e-29	IPR006456(ZF-HD homeobox protein, Cys/His-rich dimerisation domain)	Pfam	PF04770(ZF-HD protein dimerisation region)
C12_R673103	NP_567797.1	47.8	320	143	10	1	313	1	303	8.4e-71	99.7	NP_567797.1 transmembrane protein [Arabidopsis thaliana]	arabidopsis thaliana	arabidopsis_thaliana_tair10	Complete	No	Yes	4081.Solyc07g054850.2.1	2.6e-77	294.3		Viridiplantae	0IH1P@euNOG,0YB0S@NOG,1BIAG@strNOG,1DW7D@virNOG	NA		SMART (SIGNAL, TRANS)		GO:0005575-cellular_component(L=0),GO:0005623-cell(L=1),GO:0005886-plasma membrane(L=3),GO:0016020-membrane(L=1),GO:0031224-intrinsic component of membrane(L=3),GO:0031225-anchored component of membrane(L=4),GO:0031226-intrinsic component of plasma membrane(L=3),GO:0044425-membrane part(L=2),GO:0044459-plasma membrane part(L=3),GO:0044464-cell part(L=2),GO:0046658-anchored component of plasma mem…
C12_R672940	ADE76479.1	91	312	28	0	1	312	1	312	1e-160	100	ADE76479.1 unknown [Picea sitchensis]	picea sitchensis	nr	Complete	No	No	29760.VIT_07s0005g04950.t01	2,00E-66	258.1		Viridiplantae	0IWQT@euNOG,0YNZE@NOG,1BPJM@strNOG,1E1DW@virNOG	NA		PFAM (Tetraspannin), SMART (TRANS)		GO:0005575-cellular_component(L=0),GO:0005622-intracellular(L=3),GO:0005623-cell(L=1),GO:0005737-cytoplasm(L=4),GO:0005773-vacuole(L=5),GO:0005774-vacuolar membrane(L=6),GO:0016020-membrane(L=1),GO:0031090-organelle membrane(L=3),GO:0043226-organelle(L=1),GO:0043227-membrane-bounded organelle(L=2),GO:0043229-intracellular organelle(L=3),GO:0043231-intracellular membrane-bounded organelle(L=4),GO:…
C12_R672786	NP_851064.1	50.9	839	365	10	2	800	4	835	2.4e-215	99.9	NP_851064.1 Transducin/WD40 repeat-like superfamily protein [Arabidopsis thaliana]	arabidopsis thaliana	arabidopsis_thaliana_tair10	Complete	No	Yes	29760.VIT_10s0071g01150.t01	1.2e-253	881.3	OSI_17928	Viridiplantae	0XQAC@NOG,1BKGH@strNOG,1DXIN@virNOG,KOG0267@euNOG	katanin p80 WD40 repeat-containing subunit B1 homolog		PFAM (WD40, eIF2A), SMART (WD40)		GO:0000151-ubiquitin ligase complex(L=4),GO:0005575-cellular_component(L=0),GO:0005622-intracellular(L=3),GO:0005623-cell(L=1),GO:0005856-cytoskeleton(L=5),GO:0031461-cullin-RING ubiquitin ligase complex(L=5),GO:0032991-macromolecular complex(L=1),GO:0043226-organelle(L=1),GO:0043228-non-membrane-bounded organelle(L=2),GO:0043229-intracellular organelle(L=3),GO:0043232-intracellular non-membrane-…		2e-55	IPR028021(Katanin p80 subunit, C-terminal)	Pfam	PF13925(con80 domain of Katanin)
C12_R672481	NP_193898.3	47.1	964	438	19	10	933	9	940	1.3e-223	95.4	NP_193898.3 C-terminal domain phosphatase-like 1 [Arabidopsis thaliana]	arabidopsis thaliana	arabidopsis_thaliana_tair10	Complete	No	Yes	3847.GLYMA07G31430.1	4.9e-252	876.3		Viridiplantae	1BHRP@strNOG,1DQVP@virNOG,COG5190@NOG,KOG0323@euNOG	RNA polymerase II C-terminal domain phosphatase-like		PFAM (dsrm, NIF), SMART (DSRM, CPDc, COIL)	GO:0006355-regulation of transcription, DNA-templated(L=7),GO:0006793-phosphorus metabolic process(L=3),GO:0006796-phosphate-containing compound metabolic process(L=4),GO:0006950-response to stress(L=2),GO:0007154-cell communication(L=2),GO:0007165-signal transduction(L=3),GO:0008150-biological_process(L=0),GO:0008152-metabolic process(L=1),GO:0009611-response to wounding(L=3),GO:0009628-response…	GO:0005575-cellular_component(L=0),GO:0005622-intracellular(L=3),GO:0005623-cell(L=1),GO:0005634-nucleus(L=5),GO:0043226-organelle(L=1),GO:0043227-membrane-bounded organelle(L=2),GO:0043229-intracellular organelle(L=3),GO:0043231-intracellular membrane-bounded organelle(L=4),GO:0044424-intracellular part(L=3),GO:0044464-cell part(L=2),	GO:0003674-molecular_function(L=0),GO:0003824-catalytic activity(L=1),GO:0004647-phosphoserine phosphatase activity(L=6),GO:0016787-hydrolase activity(L=2),GO:0016788-hydrolase activity, acting on ester bonds(L=3),GO:0016791-phosphatase activity(L=5),GO:0019204-obsolete nucleotide phosphatase activity(L=),GO:0042578-phosphoric ester hydrolase activity(L=4),	1.4e-08	IPR014720(Double-stranded RNA-binding domain)	Pfam	PF00035(Double-stranded RNA binding motif)
C12_R671635	ABR17216.1	91.7	193	16	0	1	193	1	193	1.2e-90	100	ABR17216.1 unknown [Picea sitchensis]	picea sitchensis	nr	Complete	No	No	3694.POPTR_0001s33720.1	5.6e-51	206.1		Viridiplantae	0IWRT@euNOG,12D44@NOG,1BJ4I@strNOG,1DX1R@virNOG	NA
C12_R671163	XP_020678475.1	40.1	357	175	7	32	361	62	406	5.2e-63	90.2	XP_020678475.1 uncharacterized protein LOC110096749 isoform X1 [Dendrobium catenatum]	dendrobium catenatum	complete.protein.87	Complete	No	No	4641.GSMUA_Achr6P07890_001	8.4e-64	249.6		Viridiplantae	0IDYU@euNOG,0TUM8@lilNOG,1091J@NOG,1BBYI@strNOG,1DY2Y@virNOG	Pfam:DUF88		PFAM (DUF88)	GO:0006950-response to stress(L=2),GO:0006979-response to oxidative stress(L=3),GO:0008150-biological_process(L=0),GO:0050896-response to stimulus(L=1),			1.6e-24	IPR021139(NYN domain, limkain-b1-type)	Pfam	PF01936(NYN domain)
C12_R670960	NP_190235.1	43.9	471	239	6	11	478	185	633	2.8e-97	97.3	NP_190235.1 plant U-box 13 [Arabidopsis thaliana]	arabidopsis thaliana	arabidopsis_thaliana_tair10	Complete	No	Yes	3847.GLYMA20G32340.1	1.4e-98	365.5		Viridiplantae	0XRTN@NOG,1BGGE@strNOG,1DUDV@virNOG,KOG0167@euNOG	U-box domain-containing protein		PFAM (Arm, U-box, KAP, DUF634, zf-Nse, HEAT, Neurochondrin), SMART (ARM, Ubox, TRANS)	GO:0006464-cellular protein modification process(L=5),GO:0008150-biological_process(L=0),GO:0008152-metabolic process(L=1),GO:0009987-cellular process(L=1),GO:0016567-protein ubiquitination(L=8),GO:0019538-protein metabolic process(L=3),GO:0032446-protein modification by small protein conjugation(L=7),GO:0036211-protein modification process(L=4),GO:0043170-macromolecule metabolic process(L=3),GO:…		GO:0003674-molecular_function(L=0),GO:0003824-catalytic activity(L=1),GO:0004842-ubiquitin-protein transferase activity(L=4),GO:0016874-ligase activity(L=2),GO:0016879-ligase activity, forming carbon-nitrogen bonds(L=3),GO:0016881-acid-amino acid ligase activity(L=4),GO:0019787-ubiquitin-like protein transferase activity(L=3),	1.1e-18	IPR003613(U box domain)	Pfam	PF04564(U-box domain)	MetaCyc: PWY-7511	GO:0016567-protein ubiquitination(L=8),		GO:0004842-ubiquitin-protein transferase activity(L=4),
C12_R670831	XP_011624730.1	66.7	177	58	1	14	190	4	179	2e-64	88.5	XP_011624730.1 josephin-like protein [Amborella trichopoda]	amborella trichopoda	complete.protein.87	Complete	No	Yes	29760.VIT_06s0004g06160.t01	3.3e-62	243.4		Viridiplantae	11I4J@NOG,1BRC4@strNOG,1DUJ5@virNOG,KOG2934@euNOG	josephin-like protein-like		PFAM (Josephin)				3.9e-37	IPR006155(Josephin domain)	Pfam	PF02099(Josephin)	Reactome: R-HSA-5689877	GO:0016579-protein deubiquitination(L=6),		GO:0004843-thiol-dependent ubiquitin-specific protease activity(L=5),
C12_R670364	XP_020275599.1	69.8	325	93	1	72	391	45	369	6.2e-139	81.8	XP_020275599.1 pheophytinase, chloroplastic isoform X2 [Asparagus officinalis]	asparagus officinalis	complete.protein.87	Complete	No	Yes	4081.Solyc12g098660.1.1	1.7e-139	501.1		Viridiplantae	1BBQ4@strNOG,1DPNV@virNOG,COG0596@NOG,KOG1454@euNOG	hydrolase, alpha beta fold family protein		PFAM (Abhydrolase_1)				4.9e-19	IPR000073(Alpha/beta hydrolase fold-1)	Pfam	PF12697(Alpha/beta hydrolase family)
C12_R670310	NP_001077641.1	59.5	259	83	8	10	254	7	257	2.4e-76	96.1	NP_001077641.1 nuclear shuttle interacting [Arabidopsis thaliana]	arabidopsis thaliana	arabidopsis_thaliana_tair10	Complete	No	Yes	3694.POPTR_0344s00210.1	2.8e-82	310.5	NSI	Viridiplantae	0IKIX@euNOG,0ZGB6@NOG,1BFBT@strNOG,1DTA7@virNOG	Acetyltransferase		PFAM (Acetyltransf_1, FR47)	GO:0008150-biological_process(L=0),GO:0008152-metabolic process(L=1),	GO:0005575-cellular_component(L=0),GO:0005622-intracellular(L=3),GO:0005623-cell(L=1),GO:0005634-nucleus(L=5),GO:0005737-cytoplasm(L=4),GO:0009507-chloroplast(L=6),GO:0009536-plastid(L=5),GO:0043226-organelle(L=1),GO:0043227-membrane-bounded organelle(L=2),GO:0043229-intracellular organelle(L=3),GO:0043231-intracellular membrane-bounded organelle(L=4),GO:0044424-intracellular part(L=3),GO:0044444…	GO:0003674-molecular_function(L=0),GO:0003824-catalytic activity(L=1),GO:0008080-N-acetyltransferase activity(L=6),GO:0016407-acetyltransferase activity(L=5),GO:0016410-N-acyltransferase activity(L=5),GO:0016740-transferase activity(L=2),GO:0016746-transferase activity, transferring acyl groups(L=3),GO:0016747-transferase activity, transferring acyl groups other than amino-acyl groups(L=4),	1.1e-13	IPR000182(GNAT domain)	Pfam	PF13673(Acetyltransferase (GNAT) domain)
C12_R670125	ABK24385.1	91.1	416	37	0	1	416	1	416	3.9e-216	100	ABK24385.1 unknown [Picea sitchensis]	picea sitchensis	nr	Complete	No	No	3218.PP1S330_9V6.1	2,00E-138	497.7		Viridiplantae	1BF0I@strNOG,1DTHI@virNOG,COG0134@NOG,KOG4201@euNOG	indole-3-glycerol phosphate synthase	Biosynthesis of secondary metabolites (01110), Phenylalanine, tyrosine and tryptophan biosynthesis (00400), Biosynthesis of amino acids (01230), Metabolic pathways (01100)	PFAM (IGPS)		GO:0005575-cellular_component(L=0),GO:0005622-intracellular(L=3),GO:0005623-cell(L=1),GO:0005737-cytoplasm(L=4),GO:0009507-chloroplast(L=6),GO:0009532-plastid stroma(L=6),GO:0009534-chloroplast thylakoid(L=6),GO:0009536-plastid(L=5),GO:0009570-chloroplast stroma(L=7),GO:0009579-thylakoid(L=4),GO:0031976-plastid thylakoid(L=5),GO:0031984-organelle subcompartment(L=3),GO:0043226-organelle(L=1),GO:0…		3.5e-77	IPR013798(Indole-3-glycerol phosphate synthase)	Pfam	PF00218(Indole-3-glycerol phosphate synthase)	KEGG: 00400+4.1.1.48			GO:0004425-indole-3-glycerol-phosphate synthase activity(L=5),
C12_R669602	XP_006416939.1	59	295	114	5	43	334	5	295	8.6e-89	87.4	XP_006416939.1 fruit protein pKIWI502 [Eutrema salsugineum]	eutrema salsugineum	complete.protein.87	Complete	No	Yes	3694.POPTR_0008s12560.1	3.1e-89	334		Viridiplantae	0IVEF@euNOG,1BKT5@strNOG,1DYNX@virNOG,COG0543@NOG	fruit protein		PFAM (NAD_binding_1, FAD_binding_6)		GO:0005575-cellular_component(L=0),GO:0005622-intracellular(L=3),GO:0005623-cell(L=1),GO:0005737-cytoplasm(L=4),GO:0009507-chloroplast(L=6),GO:0009526-plastid envelope(L=6),GO:0009532-plastid stroma(L=6),GO:0009536-plastid(L=5),GO:0009570-chloroplast stroma(L=7),GO:0009579-thylakoid(L=4),GO:0009941-chloroplast envelope(L=7),GO:0031967-organelle envelope(L=3),GO:0031975-envelope(L=3),GO:0043226-or…	GO:0003674-molecular_function(L=0),GO:0005488-binding(L=1),GO:0005507-copper ion binding(L=6),GO:0043167-ion binding(L=2),GO:0043169-cation binding(L=3),GO:0046872-metal ion binding(L=4),GO:0046914-transition metal ion binding(L=5),	3.2e-18	IPR001433(Oxidoreductase FAD/NAD(P)-binding)	Pfam	PF00175(Oxidoreductase NAD-binding domain)		GO:0055114-oxidation-reduction process(L=3),		GO:0016491-oxidoreductase activity(L=2),
C12_R669498	NP_171723.2	49	625	312	5	1	624	1	619	1.1e-186	98.9	NP_171723.2 Fatty acid hydroxylase superfamily [Arabidopsis thaliana]	arabidopsis thaliana	arabidopsis_thaliana_tair10	Complete	No	Yes	4113.PGSC0003DMT400083908	2.3e-194	684.1		Viridiplantae	0IIW5@euNOG,11G66@NOG,1BF6Z@strNOG,1DPQU@virNOG	WAX2 C-terminal domain	Biosynthesis of secondary metabolites (01110), Cutin, suberine and wax biosynthesis (00073)	PFAM (FA_hydroxylase, Wax2_C), SMART (TRANS)		GO:0005575-cellular_component(L=0),GO:0005622-intracellular(L=3),GO:0005623-cell(L=1),GO:0005737-cytoplasm(L=4),GO:0005783-endoplasmic reticulum(L=4),GO:0005789-endoplasmic reticulum membrane(L=3),GO:0012505-endomembrane system(L=3),GO:0016020-membrane(L=1),GO:0031090-organelle membrane(L=3),GO:0042175-nuclear outer membrane-endoplasmic reticulum membrane network(L=3),GO:0043226-organelle(L=1),GO…		4.9e-59	IPR021940(Uncharacterised domain Wax2, C-terminal)	Pfam	PF12076(WAX2 C-terminal domain)
C12_R669302	ABK22035.1	98.5	206	3	0	1	206	1	206	5.6e-115	100	ABK22035.1 unknown [Picea sitchensis]	picea sitchensis	nr	Complete	No	No	3218.PP1S61_279V6.1	1.1e-100	371.3	RAB7	Viridiplantae	0XNZV@NOG,1BCD4@strNOG,1DS17@virNOG,KOG0394@euNOG	ras-related protein	Endocytosis (04144), Phagosome (04145), Tuberculosis (05152), Salmonella infection (05132), Amoebiasis (05146)	PFAM (GTP_EFTU, Gtr1_RagA, Miro, Arf, Ras), SMART (RAB)	GO:0006950-response to stress(L=2),GO:0006970-response to osmotic stress(L=3),GO:0006979-response to oxidative stress(L=3),GO:0008150-biological_process(L=0),GO:0009628-response to abiotic stimulus(L=2),GO:0009651-response to salt stress(L=4),GO:0050896-response to stimulus(L=1),	GO:0005575-cellular_component(L=0),GO:0005622-intracellular(L=3),GO:0005623-cell(L=1),GO:0005634-nucleus(L=5),GO:0005737-cytoplasm(L=4),GO:0005773-vacuole(L=5),GO:0005774-vacuolar membrane(L=6),GO:0005794-Golgi apparatus(L=4),GO:0005886-plasma membrane(L=3),GO:0016020-membrane(L=1),GO:0031090-organelle membrane(L=3),GO:0043226-organelle(L=1),GO:0043227-membrane-bounded organelle(L=2),GO:0043229-i…		7.2e-56	IPR001806(Small GTPase superfamily)	Pfam	PF00071(Ras family)				GO:0003924-GTPase activity(L=7),GO:0005525-GTP binding(L=7),
C12_R668709															Complete			4641.GSMUA_Achr11P18730_001	1.1e-37	164.5		Viridiplantae	0IVBI@euNOG,0TVCB@lilNOG,0Y8ZD@NOG,1BKYI@strNOG,1DYU2@virNOG	PHD-finger		PFAM (PHD), SMART (PHD, RING)				1.5e-10	IPR019787(Zinc finger, PHD-finger)	Pfam	PF00628(PHD-finger)
C12_R668688	NP_175998.1	35.7	381	164	17	9	333	23	378	6.8e-29	93.4	NP_175998.1 serine/arginine repetitive matrix-like protein [Arabidopsis thaliana]	arabidopsis thaliana	arabidopsis_thaliana_tair10	Complete	No	Yes	3847.GLYMA15G40570.1	3.4e-30	137.9		Viridiplantae	0IVMW@euNOG,0Y9HK@NOG,1BQ59@strNOG,1E1Z8@virNOG	NA
C12_R668667	XP_021283639.1	63.7	842	268	13	1	832	1	814	2.6e-299	99	XP_021283639.1 oxysterol-binding protein-related protein 1C isoform X2 [Herrania umbratica]	herrania umbratica	complete.protein.87	Complete	No	Yes	29760.VIT_18s0001g03790.t01	9.3e-300	1034.6		Viridiplantae	0XP9E@NOG,1BN54@strNOG,1DZ9R@virNOG,KOG1737@euNOG	oxysterol-binding protein-related protein 1C-like		PFAM (Oxysterol_BP, PH), SMART (COIL, PH, TRANS)				7.8e-126	IPR000648(Oxysterol-binding protein)	Pfam	PF01237(Oxysterol-binding protein)
C12_R668432	ABK26008.1	78.6	355	74	1	4	356	6	360	2.3e-164	98.6	ABK26008.1 unknown [Picea sitchensis]	picea sitchensis	nr	Complete	No	No	88036.EFJ29773	2.6e-134	483.8	ELI3-2	Viridiplantae	1BDDG@strNOG,1DRAS@virNOG,COG1064@NOG,KOG0023@euNOG	Cinnamyl alcohol dehydrogenase	Phenylpropanoid biosynthesis (00940), Biosynthesis of secondary metabolites (01110), Metabolic pathways (01100)	PFAM (ADH_N, ADH_zinc_N, 2-Hacid_dh_C)	GO:0006725-cellular aromatic compound metabolic process(L=3),GO:0008150-biological_process(L=0),GO:0008152-metabolic process(L=1),GO:0009058-biosynthetic process(L=2),GO:0009607-response to biotic stimulus(L=2),GO:0009617-response to bacterium(L=5),GO:0009698-phenylpropanoid metabolic process(L=3),GO:0009699-phenylpropanoid biosynthetic process(L=4),GO:0009808-lignin metabolic process(L=4),GO:000…	GO:0005575-cellular_component(L=0),GO:0005576-extracellular region(L=1),GO:0048046-apoplast(L=2),	GO:0003674-molecular_function(L=0),GO:0003824-catalytic activity(L=1),GO:0016491-oxidoreductase activity(L=2),GO:0016614-oxidoreductase activity, acting on CH-OH group of donors(L=3),GO:0016616-oxidoreductase activity, acting on the CH-OH group of donors, NAD or NADP as acceptor(L=4),GO:0045551-cinnamyl-alcohol dehydrogenase activity(L=5),GO:0047681-aryl-alcohol dehydrogenase (NADP+) activity(L=5…	4.3e-27	IPR013154(Alcohol dehydrogenase, N-terminal)	Pfam	PF08240(Alcohol dehydrogenase GroES-like domain)		GO:0055114-oxidation-reduction process(L=3),
C12_R668167	XP_006844848.1	55.2	395	163	5	20	410	27	411	3.6e-113	95.1	XP_006844848.1 uncharacterized protein LOC18434722 [Amborella trichopoda]	amborella trichopoda	nr	Complete	No	No	4555.Si017414m	7.6e-114	416		Viridiplantae	0IEEX@euNOG,0TP5N@lilNOG,10JQH@NOG,15FZX@poaNOG,1BFQR@strNOG,1DTNS@virNOG	Domain of unknown function (DUF3598)		PFAM (DUF3598, WRKY), SMART (WRKY, SIGNAL)				1.6e-17	IPR022017(Domain of unknown function DUF3598)	Pfam	PF12204(Domain of unknown function (DUF3598))
C12_R667855	ABK25905.1	71.1	387	103	3	11	394	25	405	2.5e-156	97.5	ABK25905.1 unknown [Picea sitchensis]	picea sitchensis	nr	Partial 5 Prime	No	No	29760.VIT_02s0025g02730.t01	1.3e-142	511.5		Viridiplantae	1BDIB@strNOG,1DRFT@virNOG,COG1062@NOG,KOG0022@euNOG	alcohol dehydrogenase	Chloroalkane and chloroalkene degradation (00625), Fatty acid degradation (00071), Naphthalene degradation (00626), Retinol metabolism (00830), Metabolic pathways (01100), Metabolism of xenobiotics by cytochrome P450 (00980), Drug metabolism - cytochrome P450 (00982), Tyrosine metabolism (00350), Glycolysis / Gluconeogenesis (00010), Microbial metabolism in diverse environments (01120), Biosynthe…	PFAM (ADH_N, ADH_zinc_N)		GO:0005575-cellular_component(L=0),GO:0005622-intracellular(L=3),GO:0005623-cell(L=1),GO:0005737-cytoplasm(L=4),GO:0044424-intracellular part(L=3),GO:0044464-cell part(L=2),		4.1e-22	IPR013154(Alcohol dehydrogenase, N-terminal)	Pfam	PF08240(Alcohol dehydrogenase GroES-like domain)		GO:0055114-oxidation-reduction process(L=3),
C12_S665	sp|Q50EK4|C75A1_PINTA	42.1	515	268	9	22	516	16	520	1e-109	94.8	sp|Q50EK4|C75A1_PINTA Cytochrome P450 750A1 OS=Pinus taeda OX=3352 GN=CYP750A1 PE=2 SV=1	pinus taeda	uniprot	Complete	No	Yes	3694.POPTR_0007s06310.1	3.3e-114	417.5		Viridiplantae	1BMBZ@strNOG,1DZ6T@virNOG,COG2124@NOG,KOG0156@euNOG	cytochrome P450		PFAM (p450), SMART (TRANS, SIGNAL)				2.1e-86	IPR001128(Cytochrome P450)	Pfam	PF00067(Cytochrome P450)		GO:0055114-oxidation-reduction process(L=3),		GO:0005506-iron ion binding(L=6),GO:0016705-oxidoreductase activity, acting on paired donors, with incorporation or reduction of molecular oxygen(L=3),GO:0020037-heme binding(L=4),
C12_R667414	ABR16415.1	91.8	464	32	1	1	458	1	464	1.3e-244	100	ABR16415.1 unknown [Picea sitchensis]	picea sitchensis	nr	Complete	No	No	29760.VIT_10s0003g01230.t01	2.2e-146	524.2		Viridiplantae	0IQFY@euNOG,109CS@NOG,1C71T@strNOG,1EKYZ@virNOG	Putative serine esterase (DUF676)		PFAM (DUF676)				3.2e-61	IPR007751(Domain of unknown function DUF676, lipase-like)	Pfam	PF05057(Putative serine esterase (DUF676))
C12_R667239	XP_012089702.1	30.5	1007	554	27	1	988	17	896	9.1e-78	99.9	XP_012089702.1 uncharacterized protein LOC105648049 [Jatropha curcas]	jatropha curcas	complete.protein.87	Complete	No	No	29760.VIT_08s0058g01050.t01	1.2e-75	290.4	OSI_37288	Viridiplantae	0IKTB@euNOG,0YBAK@NOG,1BEC0@strNOG,1DS9U@virNOG	expressed protein		SMART (TRANS, COIL, SIGNAL)
C12_R667227	ABK23974.1	54.4	136	52	2	1	136	1	126	1.1e-27	91.9	ABK23974.1 unknown [Picea sitchensis]	picea sitchensis	nr	Complete	No	No	4558.Sb05g020290.1	2.3e-12	77.4	OSI_36357	Viridiplantae	0J1VH@euNOG,0TYV1@lilNOG,0YX3P@NOG,15W2Z@poaNOG,1BRSS@strNOG,1E3MM@virNOG	NA		SMART (TRANS)
C12_R667215	ABR17804.1	67.6	601	191	2	5	602	4	603	2.5e-240	97.6	ABR17804.1 unknown [Picea sitchensis]	picea sitchensis	nr	Complete	No	No	29760.VIT_13s0019g03380.t01	5,00E-218	762.7	COI1	Viridiplantae	0XQ54@NOG,1BISE@strNOG,1DZT1@virNOG,KOG1947@euNOG	Coronatine-insensitive protein	Plant hormone signal transduction (04075), Plant-pathogen interaction (04626)	PFAM (LRR_2), SMART (LRR, FBOX)	GO:0002376-immune system process(L=1),GO:0006508-proteolysis(L=4),GO:0006511-ubiquitin-dependent protein catabolic process(L=8),GO:0006950-response to stress(L=2),GO:0006952-defense response(L=3),GO:0006955-immune response(L=2),GO:0007154-cell communication(L=2),GO:0007165-signal transduction(L=3),GO:0008150-biological_process(L=0),GO:0008152-metabolic process(L=1),GO:0009056-catabolic process(L=…	GO:0000151-ubiquitin ligase complex(L=4),GO:0005575-cellular_component(L=0),GO:0005622-intracellular(L=3),GO:0005623-cell(L=1),GO:0019005-SCF ubiquitin ligase complex(L=6),GO:0031461-cullin-RING ubiquitin ligase complex(L=5),GO:0032991-macromolecular complex(L=1),GO:0043234-protein complex(L=2),GO:0044424-intracellular part(L=3),GO:0044464-cell part(L=2),
C12_R667214	ABK24737.1	83.8	365	57	1	1	365	1	363	8.7e-180	100	ABK24737.1 unknown [Picea sitchensis]	picea sitchensis	nr	Complete	No	No	88036.EFJ24162	7.6e-81	306.2		Viridiplantae	1BHUZ@strNOG,1DVTN@virNOG,COG3491@NOG,KOG0143@euNOG	oxidoreductase, 2OG-Fe(II) oxygenase family protein		PFAM (2OG-FeII_Oxy)	GO:0008150-biological_process(L=0),GO:0009628-response to abiotic stimulus(L=2),GO:0050896-response to stimulus(L=1),GO:0080167-response to karrikin(L=3),			1.3e-26	IPR005123(Oxoglutarate/iron-dependent dioxygenase)	Pfam	PF03171(2OG-Fe(II) oxygenase superfamily)		GO:0055114-oxidation-reduction process(L=3),		GO:0016491-oxidoreductase activity(L=2),
C12_R667147	ABR16871.1	93.7	411	26	0	14	424	1	411	1.2e-225	96.9	ABR16871.1 unknown [Picea sitchensis]	picea sitchensis	nr	Partial 5 Prime	No	No	3218.PP1S74_198V6.2	3,00E-89	334.3		Viridiplantae	0IU88@euNOG,11GZF@NOG,1C7QC@strNOG,1EMNC@virNOG	OTU-like cysteine protease		PFAM (OTU), SMART (TRANS)				3.2e-26	IPR003323(OTU domain)	Pfam	PF02338(OTU-like cysteine protease)
C12_R666859	ABR17264.1	62.7	408	128	11	58	459	1	390	9.8e-120	87.2	ABR17264.1 unknown [Picea sitchensis]	picea sitchensis	nr	Complete	No	No	3847.GLYMA14G24500.2	7.9e-59	233.4	OSMYB4	Viridiplantae	1BR01@strNOG,1E2TW@virNOG,COG5147@NOG,KOG0048@euNOG	transcription		PFAM (Myb_DNA-binding), SMART (SANT)	GO:0000003-reproduction(L=1),GO:0000902-cell morphogenesis(L=5),GO:0000904-cell morphogenesis involved in differentiation(L=5),GO:0003006-developmental process involved in reproduction(L=2),GO:0006355-regulation of transcription, DNA-templated(L=7),GO:0007275-multicellular organism development(L=3),GO:0008150-biological_process(L=0),GO:0008152-metabolic process(L=1),GO:0008544-epidermis developme…	GO:0005575-cellular_component(L=0),GO:0005622-intracellular(L=3),GO:0005623-cell(L=1),GO:0005634-nucleus(L=5),GO:0043226-organelle(L=1),GO:0043227-membrane-bounded organelle(L=2),GO:0043229-intracellular organelle(L=3),GO:0043231-intracellular membrane-bounded organelle(L=4),GO:0044424-intracellular part(L=3),GO:0044464-cell part(L=2),	GO:0001071-nucleic acid binding transcription factor activity(L=1),GO:0003674-molecular_function(L=0),GO:0003700-transcription factor activity, sequence-specific DNA binding(L=2),	9.5e-14	IPR001005(SANT/Myb domain)	Pfam	PF00249(Myb-like DNA-binding domain)
C12_R666794	ACN40642.1	94.1	407	21	3	1	404	1	407	1.8e-205	100	ACN40642.1 unknown [Picea sitchensis]	picea sitchensis	nr	Complete	No	No	3847.GLYMA03G37890.2	6,00E-55	220.3		Viridiplantae	0II19@euNOG,11IYH@NOG,1BQ83@strNOG,1E0YB@virNOG	PAPA-1-like family protein zinc finger (HIT type) family protein		PFAM (PAPA-1, zf-HIT), SMART (COIL)				4e-17	IPR006880(INO80 complex subunit B-like conserved region)	Pfam	PF04795(PAPA-1-like conserved region)	Reactome: R-HSA-5689603|Reactome: R-HSA-5696394		GO:0031011-Ino80 complex(L=4),
C12_R666553	XP_019414310.1	42	181	102	3	9	188	8	186	2.4e-30	90	XP_019414310.1 PREDICTED: RING-H2 finger protein ATL74-like [Lupinus angustifolius]	lupinus angustifolius	complete.protein.87	Complete	No	No	29760.VIT_13s0067g02880.t01	6.1e-32	142.9		Viridiplantae	121N2@NOG,1BRJY@strNOG,1E3EA@virNOG,KOG0800@euNOG	RING-H2 finger protein		PFAM (zf-C3HC4), SMART (RING, TRANS)		GO:0005575-cellular_component(L=0),GO:0016020-membrane(L=1),		1.4e-13	IPR001841(Zinc finger, RING-type)	Pfam	PF13639(Ring finger domain)
C12_R666337	PNX59394.1	27.8	234	154	4	27	259	8	227	8e-18	89.6	PNX59394.1 hypothetical protein L195_g051395, partial [Trifolium pratense]	trifolium pratense	nr	Complete	No	No	39947.LOC_Os12g08725.1	1.6e-16	92		Viridiplantae	0IPYC@euNOG,11K5V@NOG,1C6Y3@strNOG,1EKV7@virNOG	Retrotransposon protein		PFAM (RVT_1, Exo_endo_phos), SMART (COIL)
C12_R666260	ABR16406.1	34.5	592	356	10	121	689	97	679	8.2e-62	82.6	ABR16406.1 unknown [Picea sitchensis]	picea sitchensis	nr	Complete	No	No	4081.Solyc03g123700.2.1	5.6e-61	241.1		Viridiplantae	0IHI6@euNOG,0Y4AY@NOG,1BHR4@strNOG,1DVMQ@virNOG	NA		PFAM (NUMOD3), SMART (PbH1, IENR2, COIL, SIGNAL, TRANS)				3.9e-05	IPR003611(Nuclease associated modular domain 3)	Pfam	PF07460(NUMOD3 motif (2 copies))				GO:0003677-DNA binding(L=4),
C12_R666254	AJC52496.1	96.4	701	25	0	1	701	1	701	0	100	AJC52496.1 SCL10 [Pinus radiata]	pinus radiata	nr	Complete	No	Yes	4113.PGSC0003DMT400015695	5.4e-152	543.5	PAT1	Viridiplantae	0IPGZ@euNOG,11JS8@NOG,1BC6G@strNOG,1DQ4S@virNOG	Chitin-inducible gibberellin-responsive protein		PFAM (GRAS), SMART (PbH1)	GO:0006355-regulation of transcription, DNA-templated(L=7),GO:0007154-cell communication(L=2),GO:0007165-signal transduction(L=3),GO:0007275-multicellular organism development(L=3),GO:0008150-biological_process(L=0),GO:0009314-response to radiation(L=3),GO:0009416-response to light stimulus(L=4),GO:0009628-response to abiotic stimulus(L=2),GO:0009639-response to red or far red light(L=5),GO:00096…	GO:0005575-cellular_component(L=0),GO:0005622-intracellular(L=3),GO:0005623-cell(L=1),GO:0005634-nucleus(L=5),GO:0005737-cytoplasm(L=4),GO:0043226-organelle(L=1),GO:0043227-membrane-bounded organelle(L=2),GO:0043229-intracellular organelle(L=3),GO:0043231-intracellular membrane-bounded organelle(L=4),GO:0044424-intracellular part(L=3),GO:0044464-cell part(L=2),	GO:0001071-nucleic acid binding transcription factor activity(L=1),GO:0003674-molecular_function(L=0),GO:0003700-transcription factor activity, sequence-specific DNA binding(L=2),GO:0004871-signal transducer activity(L=1),GO:0060089-molecular transducer activity(L=1),	1.7e-133	IPR005202(Transcription factor GRAS)	Pfam	PF03514(GRAS domain family)
C12_R666075	XP_007199660.1	67.1	812	263	4	22	831	31	840	0	95.9	XP_007199660.1 spermatogenesis-associated protein 20 [Prunus persica]	prunus persica	complete.protein.87	Complete	No	Yes	3218.PP1S25_348V6.1	0	1107		Viridiplantae	1BE20@strNOG,1DRZV@virNOG,COG1331@NOG,KOG2244@euNOG	spermatogenesis-associated protein	Pyrimidine metabolism (00240), Metabolic pathways (01100)	PFAM (DUF255)		GO:0005575-cellular_component(L=0),GO:0005622-intracellular(L=3),GO:0005623-cell(L=1),GO:0005737-cytoplasm(L=4),GO:0009507-chloroplast(L=6),GO:0009536-plastid(L=5),GO:0043226-organelle(L=1),GO:0043227-membrane-bounded organelle(L=2),GO:0043229-intracellular organelle(L=3),GO:0043231-intracellular membrane-bounded organelle(L=4),GO:0044424-intracellular part(L=3),GO:0044444-cytoplasmic part(L=4),G…		4.3e-76	IPR004879(Domain of unknown function DUF255)	Pfam	PF03190(Protein of unknown function, DUF255)
C12_R666040	XP_009772618.1	72.4	308	50	11	1	305	1	276	5.6e-90	96.8	XP_009772618.1 PREDICTED: small nuclear ribonucleoprotein-associated protein B'-like [Nicotiana sylvestris]	nicotiana sylvestris	complete.protein.87	Complete	No	No	4081.Solyc01g094540.2.1	2.6e-85	320.9		Viridiplantae	1BQSM@strNOG,1E0U4@virNOG,COG1958@NOG,KOG3168@euNOG	small nuclear ribonucleoprotein-associated protein	Spliceosome (03040), Systemic lupus erythematosus (05322)	PFAM (LSM), SMART (Sm)	GO:0000375-RNA splicing, via transesterification reactions(L=7),GO:0000377-RNA splicing, via transesterification reactions with bulged adenosine as nucleophile(L=8),GO:0000398-mRNA splicing, via spliceosome(L=7),GO:0006139-nucleobase-containing compound metabolic process(L=3),GO:0006396-RNA processing(L=5),GO:0006397-mRNA processing(L=7),GO:0006725-cellular aromatic compound metabolic process(L=3…	GO:0005575-cellular_component(L=0),GO:0005622-intracellular(L=3),GO:0005623-cell(L=1),GO:0005634-nucleus(L=5),GO:0005654-nucleoplasm(L=5),GO:0005730-nucleolus(L=5),GO:0005737-cytoplasm(L=4),GO:0005829-cytosol(L=4),GO:0015030-Cajal body(L=8),GO:0016604-nuclear body(L=7),GO:0031974-membrane-enclosed lumen(L=1),GO:0031981-nuclear lumen(L=6),GO:0043226-organelle(L=1),GO:0043227-membrane-bounded organ…		5.6e-18	IPR001163(LSM domain, eukaryotic/archaea-type)	Pfam	PF01423(LSM domain)
C12_R665853	ABR17118.1	86.6	284	38	0	1	284	1	284	3.7e-133	100	ABR17118.1 unknown [Picea sitchensis]	picea sitchensis	nr	Complete	No	No	4538.ORGLA05G0242600.1	3.6e-123	446.4	HIR3	Viridiplantae	0TWJ1@lilNOG,15V62@poaNOG,1BCSD@strNOG,1DQQ7@virNOG,COG0330@NOG,KOG2620@euNOG	hypersensitive-induced response protein		PFAM (Band_7), SMART (PHB, COIL)				1e-26	IPR001107(Band 7 domain)	Pfam	PF01145(SPFH domain / Band 7 family)
C12_R688468	XP_004970095.1	55.5	1231	492	18	2	1216	4	1194	0	96.3	XP_004970095.1 DExH-box ATP-dependent RNA helicase DExH6 [Setaria italica]	setaria italica	complete.protein.87	Complete	No	Yes	3218.PP1S61_315V6.1	0	1281.2		Viridiplantae	1BIHR@strNOG,1DWES@virNOG,COG1643@NOG,KOG0920@euNOG	helicase		PFAM (Helicase_C, HA2, DEAD, DUF1605, R3H, GSPII_E), SMART (DEXDc, HELICc, HA2, ANK, R3H, COIL)	GO:0008150-biological_process(L=0),GO:0008152-metabolic process(L=1),	GO:0005575-cellular_component(L=0),GO:0005622-intracellular(L=3),GO:0005623-cell(L=1),GO:0005634-nucleus(L=5),GO:0043226-organelle(L=1),GO:0043227-membrane-bounded organelle(L=2),GO:0043229-intracellular organelle(L=3),GO:0043231-intracellular membrane-bounded organelle(L=4),GO:0044424-intracellular part(L=3),GO:0044464-cell part(L=2),	GO:0003674-molecular_function(L=0),GO:0003824-catalytic activity(L=1),GO:0004386-helicase activity(L=7),GO:0016462-pyrophosphatase activity(L=5),GO:0016787-hydrolase activity(L=2),GO:0016817-hydrolase activity, acting on acid anhydrides(L=3),GO:0016818-hydrolase activity, acting on acid anhydrides, in phosphorus-containing anhydrides(L=4),GO:0017111-nucleoside-triphosphatase activity(L=6),	3.3e-18	IPR007502(Helicase-associated domain)	Pfam	PF04408(Helicase associated domain (HA2))				GO:0004386-helicase activity(L=7),
C12_R665488	NP_201461.1	42.1	610	322	12	53	647	21	614	5.2e-115	91	NP_201461.1 electron transporter, putative (Protein of unknown function, DUF547) [Arabidopsis thaliana]	arabidopsis thaliana	arabidopsis_thaliana_tair10	Partial 5 Prime	No	No	29760.VIT_00s0207g00150.t01	3.5e-137	494.2		Viridiplantae	0IEPB@euNOG,0Y2WM@NOG,1BIT8@strNOG,1DWQF@virNOG	Ternary complex factor MIP1		PFAM (DUF547), SMART (COIL, SIGNAL)				1.6e-41	IPR006869(Domain of unknown function DUF547)	Pfam	PF04784(Protein of unknown function, DUF547)
C12_R665365	NP_189940.1	53.3	366	171	0	57	422	3	368	1.9e-113	85.9	NP_189940.1 initiation factor 4F subunit (DUF1350) [Arabidopsis thaliana]	arabidopsis thaliana	arabidopsis_thaliana_tair10	Complete	No	Yes	4641.GSMUA_Achr5P05130_001	1.8e-118	431.4		Viridiplantae	0IK5C@euNOG,0TSHR@lilNOG,0XT6R@NOG,1BN9P@strNOG,1E04B@virNOG	Protein of unknown function (DUF1350)		PFAM (DUF1350), SMART (TRANS)		GO:0005575-cellular_component(L=0),GO:0005622-intracellular(L=3),GO:0005623-cell(L=1),GO:0005737-cytoplasm(L=4),GO:0009507-chloroplast(L=6),GO:0009536-plastid(L=5),GO:0043226-organelle(L=1),GO:0043227-membrane-bounded organelle(L=2),GO:0043229-intracellular organelle(L=3),GO:0043231-intracellular membrane-bounded organelle(L=4),GO:0044424-intracellular part(L=3),GO:0044444-cytoplasmic part(L=4),G…		1.3e-28	IPR010765(Protein of unknown function DUF1350)	Pfam	PF07082(Protein of unknown function (DUF1350))
C12_R665323	PSS29440.1	63.1	869	280	16	1	846	1	851	1.2e-272	99.8	PSS29440.1 AdoMet-dependent rRNA methyltransferase [Actinidia chinensis var. chinensis]	actinidia chinensis var. chinensis	nr	Complete	No	Yes	29760.VIT_03s0038g04610.t01	1.3e-272	944.5		Viridiplantae	1BEDD@strNOG,1DSB5@virNOG,COG0293@NOG,KOG1098@euNOG	AdoMet-dependent rRNA methyltransferase		PFAM (DUF3381, FtsJ, Spb1_C), SMART (COIL)				3.6e-58	IPR012920(Ribosomal RNA methyltransferase, Spb1, C-terminal)	Pfam	PF07780(Spb1 C-terminal domain)	Reactome: R-HSA-6791226	GO:0006364-rRNA processing(L=7),	GO:0005634-nucleus(L=5),	GO:0008168-methyltransferase activity(L=4),
C12_R665223	ABK24485.1	92.5	491	30	1	1	484	1	491	5.3e-257	100	ABK24485.1 unknown [Picea sitchensis]	picea sitchensis	nr	Complete	No	No	29760.VIT_18s0166g00300.t01	9.7e-201	704.9		Viridiplantae	1BIH0@strNOG,1DWDP@virNOG,COG0141@NOG,KOG2697@euNOG	Catalyzes the sequential NAD-dependent oxidations of L- histidinol to L-histidinaldehyde and then to L-histidine (By similarity)	Biosynthesis of secondary metabolites (01110), Histidine metabolism (00340), Biosynthesis of amino acids (01230), Metabolic pathways (01100)	PFAM (Histidinol_dh)	GO:0007275-multicellular organism development(L=3),GO:0008150-biological_process(L=0),GO:0008152-metabolic process(L=1),GO:0009314-response to radiation(L=3),GO:0009411-response to UV(L=5),GO:0009416-response to light stimulus(L=4),GO:0009555-pollen development(L=5),GO:0009628-response to abiotic stimulus(L=2),GO:0032501-multicellular organismal process(L=1),GO:0032502-developmental process(L=1),…	GO:0005575-cellular_component(L=0),GO:0005622-intracellular(L=3),GO:0005623-cell(L=1),GO:0005737-cytoplasm(L=4),GO:0009507-chloroplast(L=6),GO:0009532-plastid stroma(L=6),GO:0009536-plastid(L=5),GO:0009570-chloroplast stroma(L=7),GO:0043226-organelle(L=1),GO:0043227-membrane-bounded organelle(L=2),GO:0043229-intracellular organelle(L=3),GO:0043231-intracellular membrane-bounded organelle(L=4),GO:…	GO:0003674-molecular_function(L=0),GO:0003824-catalytic activity(L=1),GO:0004399-histidinol dehydrogenase activity(L=5),GO:0016491-oxidoreductase activity(L=2),GO:0016614-oxidoreductase activity, acting on CH-OH group of donors(L=3),GO:0016616-oxidoreductase activity, acting on the CH-OH group of donors, NAD or NADP as acceptor(L=4),	2.6e-159	IPR012131(Histidinol dehydrogenase)	Pfam	PF00815(Histidinol dehydrogenase)	KEGG: 00340+1.1.1.23	GO:0000105-histidine biosynthetic process(L=5),GO:0055114-oxidation-reduction process(L=3),		GO:0004399-histidinol dehydrogenase activity(L=5),GO:0008270-zinc ion binding(L=6),GO:0051287-NAD binding(L=4),
C12_R665174	ABK25111.1	96.7	664	22	0	1	664	1	664	0	100	ABK25111.1 unknown [Picea sitchensis]	picea sitchensis	nr	Complete	No	No	3847.GLYMA15G24670.1	1.7e-296	1023.5		Eukaryotes	0XPIW@NOG,KOG1278@euNOG	transmembrane 9 superfamily		PFAM (EMP70), SMART (TRANS, SIGNAL)				9.9e-182	IPR004240(Nonaspanin (TM9SF))	Pfam	PF02990(Endomembrane protein 70)			GO:0016021-integral component of membrane(L=4),
C12_R664791	AIZ74335.1	99.4	171	1	0	1	171	48	218	1.8e-87	100	AIZ74335.1 polyubiquitin 3, partial [Pinus massoniana]	pinus massoniana	nr	Partial 5 Prime	No	Yes	39946.BGIOSGA017186-PA	6,00E-89	332		Eukaryotes	COG5272@NOG,KOG0001@euNOG	ubiquitin	PPAR signaling pathway (03320)	PFAM (ubiquitin, Rad60-SLD, OAS1_C, NTP_transf_2, Ribosomal_S30), SMART (UBQ)				4.6e-34	IPR000626(Ubiquitin domain)	Pfam	PF00240(Ubiquitin family)				GO:0005515-protein binding(L=2),
C12_R664638	PSS07876.1	63.3	577	212	0	42	618	23	599	1.5e-219	93.4	PSS07876.1 LRR receptor-like serine/threonine-protein kinase FEI [Actinidia chinensis var. chinensis]	actinidia chinensis var. chinensis	nr	Complete	No	Yes	29760.VIT_17s0000g05570.t01	3,00E-223	780		Viridiplantae	0IGDU@euNOG,1BBXD@strNOG,1DPW5@virNOG,COG0515@NOG	LRR receptor-like serine threonine-protein kinase FEI		PFAM (LRR_1, Pkinase_Tyr, Pkinase, LRRNT_2), SMART (TRANS, STYKc, SIGNAL)				3.2e-49	IPR000719(Protein kinase domain)	Pfam	PF00069(Protein kinase domain)		GO:0006468-protein phosphorylation(L=6),		GO:0004672-protein kinase activity(L=5),GO:0005524-ATP binding(L=7),
C12_R664561	NP_180056.1	50.1	519	230	7	1	512	1	497	1.2e-119	100	NP_180056.1 zinc finger (CCCH-type) family protein / D111/G-patch domain-containing protein [Arabidopsis thaliana]	arabidopsis thaliana	arabidopsis_thaliana_tair10	Complete	No	Yes	29760.VIT_04s0008g07000.t01	4.2e-146	523.5		Viridiplantae	0Z4ZI@NOG,1BFT1@strNOG,1DTQX@virNOG,KOG2185@euNOG	zinc finger CCCH domain-containing protein		PFAM (G-patch, zf-CCCH), SMART (COIL, G_patch, ZnF_C3H1)				9.3e-16	IPR000467(G-patch domain)	Pfam	PF01585(G-patch domain)				GO:0003676-nucleic acid binding(L=3),
C12_R664405	ADE76305.1	91.9	381	31	0	1	381	1	381	2e-206	99.2	ADE76305.1 unknown [Picea sitchensis]	picea sitchensis	nr	Complete	No	No	3847.GLYMA11G37070.1	1.3e-126	458.4		Viridiplantae	0IKS0@euNOG,0YZID@NOG,1BDJD@strNOG,1DRGR@virNOG	F-box protein		PFAM (Sel1, zf-MYND)		GO:0005575-cellular_component(L=0),GO:0005622-intracellular(L=3),GO:0005623-cell(L=1),GO:0005634-nucleus(L=5),GO:0043226-organelle(L=1),GO:0043227-membrane-bounded organelle(L=2),GO:0043229-intracellular organelle(L=3),GO:0043231-intracellular membrane-bounded organelle(L=4),GO:0044424-intracellular part(L=3),GO:0044464-cell part(L=2),		8.5e-08	IPR002893(Zinc finger, MYND-type)	Pfam	PF01753(MYND finger)
C12_R664324															Complete			88036.EFJ36207	4.5e-09	66.2		Eukaryotes	0Z7Z7@NOG,KOG4197@euNOG	Pentatricopeptide repeat-containing protein		PFAM (PPR)
C12_R664312	ABR18063.1	90.3	516	50	0	1	516	2	517	2.8e-264	100	ABR18063.1 unknown [Picea sitchensis]	picea sitchensis	nr	Complete	No	No	29760.VIT_01s0010g03570.t01	1.4e-117	428.7		Viridiplantae	1BCVN@strNOG,1DQTH@virNOG,COG5190@NOG,KOG1605@euNOG	phosphatase-like protein		PFAM (NIF), SMART (CPDc)	GO:0006464-cellular protein modification process(L=5),GO:0006470-protein dephosphorylation(L=6),GO:0006793-phosphorus metabolic process(L=3),GO:0006796-phosphate-containing compound metabolic process(L=4),GO:0008150-biological_process(L=0),GO:0008152-metabolic process(L=1),GO:0009987-cellular process(L=1),GO:0016311-dephosphorylation(L=5),GO:0019538-protein metabolic process(L=3),GO:0036211-prote…	GO:0000775-chromosome, centromeric region(L=6),GO:0005575-cellular_component(L=0),GO:0005622-intracellular(L=3),GO:0005623-cell(L=1),GO:0005634-nucleus(L=5),GO:0005694-chromosome(L=4),GO:0005737-cytoplasm(L=4),GO:0043226-organelle(L=1),GO:0043227-membrane-bounded organelle(L=2),GO:0043228-non-membrane-bounded organelle(L=2),GO:0043229-intracellular organelle(L=3),GO:0043231-intracellular membrane…	GO:0003674-molecular_function(L=0),GO:0003824-catalytic activity(L=1),GO:0004721-phosphoprotein phosphatase activity(L=6),GO:0004722-protein serine/threonine phosphatase activity(L=7),GO:0008420-CTD phosphatase activity(L=8),GO:0016787-hydrolase activity(L=2),GO:0016788-hydrolase activity, acting on ester bonds(L=3),GO:0016791-phosphatase activity(L=5),GO:0042578-phosphoric ester hydrolase activi…	1.6e-50	IPR004274(FCP1 homology domain)	Pfam	PF03031(NLI interacting factor-like phosphatase)
C12_R663953	ABK27125.1	91	390	33	1	1	390	1	388	8.7e-194	100	ABK27125.1 unknown [Picea sitchensis]	picea sitchensis	nr	Complete	No	No	29760.VIT_08s0040g01420.t01	1.9e-85	321.6		Viridiplantae	0IS9K@euNOG,11GVF@NOG,1C7BE@strNOG,1EM8R@virNOG	bromodomain associated family protein, expressed	Basal transcription factors (03022)	PFAM (Bromo_TP, TAF8_C), SMART (BTP, COIL)				7.9e-21	IPR019473(Transcription factor TFIID, subunit 8, C-terminal)	Pfam	PF10406(Transcription factor TFIID complex subunit 8 C-term)	Reactome: R-HSA-6807505
C12_R663657	NP_181162.2	61.2	1023	383	2	78	1100	1	1009	0	93	NP_181162.2 P-loop containing nucleoside triphosphate hydrolases superfamily protein [Arabidopsis thaliana]	arabidopsis thaliana	arabidopsis_thaliana_tair10	Partial 5 Prime	No	Yes	29760.VIT_08s0007g03090.t01	0	1250.7		Viridiplantae	1BGNQ@strNOG,1DS5D@virNOG,COG5059@NOG,KOG0243@euNOG	125 kDa kinesin-related		PFAM (Kinesin), SMART (COIL, KISc)		GO:0005575-cellular_component(L=0),GO:0005622-intracellular(L=3),GO:0005623-cell(L=1),GO:0005737-cytoplasm(L=4),GO:0005856-cytoskeleton(L=5),GO:0043226-organelle(L=1),GO:0043228-non-membrane-bounded organelle(L=2),GO:0043229-intracellular organelle(L=3),GO:0043232-intracellular non-membrane-bounded organelle(L=3),GO:0044424-intracellular part(L=3),GO:0044464-cell part(L=2),		5.9e-118	IPR001752(Kinesin motor domain)	Pfam	PF00225(Kinesin motor domain)	Reactome: R-HSA-6811434|Reactome: R-HSA-983189	GO:0007018-microtubule-based movement(L=4),		GO:0003777-microtubule motor activity(L=8),GO:0005524-ATP binding(L=7),GO:0008017-microtubule binding(L=5),
C12_R663612	XP_007011197.2	26.2	233	153	5	34	258	75	296	7.2e-12	80.1	XP_007011197.2 PREDICTED: BTB/POZ domain-containing protein At3g56230 isoform X1 [Theobroma cacao]	theobroma cacao	complete.protein.87	Partial 5 Prime	No	No	3218.PP1S326_30V6.1	2.3e-13	81.6		Viridiplantae	0XQV8@NOG,1BCN9@strNOG,1DQJX@virNOG,KOG1987@euNOG	BTB POZ domain-containing protein		PFAM (BTB), SMART (BTB, COIL)				2.3e-16	IPR000210(BTB/POZ domain)	Pfam	PF00651(BTB/POZ domain)				GO:0005515-protein binding(L=2),
C12_R663536	NP_001031676.1	38.1	194	109	4	1	191	1	186	2.4e-23	98.5	NP_001031676.1 plasma-membrane associated cation-binding protein 1 [Arabidopsis thaliana]	arabidopsis thaliana	arabidopsis_thaliana_tair10	Complete	No	Yes	4641.GSMUA_Achr7P14500_001	3.1e-25	120.6		Viridiplantae	0IYJB@euNOG,0TYV3@lilNOG,0YIYH@NOG,1BS3G@strNOG,1E3YN@virNOG	DREPP plasma membrane polypeptide		PFAM (DREPP), SMART (COIL, SIGNAL, TRANS)				4.9e-41	IPR008469(DREPP family)	Pfam	PF05558(DREPP plasma membrane polypeptide)		GO:0051716-cellular response to stimulus(L=2),	GO:0046658-anchored component of plasma membrane(L=4),
C12_R663198	ABR16241.1	82.5	441	75	1	1	439	1	441	1.8e-203	98.9	ABR16241.1 unknown [Picea sitchensis]	picea sitchensis	nr	Complete	No	No	4641.GSMUA_Achr2P21420_001	8.4e-151	538.9		Viridiplantae	0TWCG@lilNOG,1BMNU@strNOG,1DZH4@virNOG,COG0176@NOG,KOG2772@euNOG	Transaldolase	Biosynthesis of secondary metabolites (01110), Microbial metabolism in diverse environments (01120), Pentose phosphate pathway (00030), Biosynthesis of amino acids (01230), Metabolic pathways (01100)	PFAM (Transaldolase)	GO:0006082-organic acid metabolic process(L=3),GO:0006725-cellular aromatic compound metabolic process(L=3),GO:0008150-biological_process(L=0),GO:0008152-metabolic process(L=1),GO:0009058-biosynthetic process(L=2),GO:0009698-phenylpropanoid metabolic process(L=3),GO:0009699-phenylpropanoid biosynthetic process(L=4),GO:0009808-lignin metabolic process(L=4),GO:0009809-lignin biosynthetic process(L=…	GO:0005575-cellular_component(L=0),GO:0005622-intracellular(L=3),GO:0005623-cell(L=1),GO:0005737-cytoplasm(L=4),GO:0005739-mitochondrion(L=5),GO:0009507-chloroplast(L=6),GO:0009532-plastid stroma(L=6),GO:0009536-plastid(L=5),GO:0009570-chloroplast stroma(L=7),GO:0043226-organelle(L=1),GO:0043227-membrane-bounded organelle(L=2),GO:0043229-intracellular organelle(L=3),GO:0043231-intracellular membr…		3e-69	IPR001585(Transaldolase/Fructose-6-phosphate aldolase)	Pfam	PF00923(Transaldolase/Fructose-6-phosphate aldolase)	KEGG: 00030+2.2.1.2|MetaCyc: PWY-1861|MetaCyc: PWY-5723|Reactome: R-HSA-163754|Reactome: R-HSA-6791055|Reactome: R-HSA-6791462|Reactome: R-HSA-71336|Reactome: R-HSA-8950505	GO:0005975-carbohydrate metabolic process(L=3),
C12_R662236	ADE77169.1	91.9	483	38	1	59	541	1	482	7.7e-233	89.3	ADE77169.1 unknown [Picea sitchensis]	picea sitchensis	nr	Complete	No	No	4081.Solyc08g082070.2.1	2.7e-127	461.1		Viridiplantae	1BCGM@strNOG,1DXEY@virNOG,COG5648@NOG,KOG0381@euNOG	high mobility group		PFAM (HMG_box, WD40), SMART (HMG, COIL, WD40)	GO:0006355-regulation of transcription, DNA-templated(L=7),GO:0008150-biological_process(L=0),GO:0009889-regulation of biosynthetic process(L=4),GO:0010468-regulation of gene expression(L=5),GO:0010556-regulation of macromolecule biosynthetic process(L=5),GO:0019219-regulation of nucleobase-containing compound metabolic process(L=5),GO:0019222-regulation of metabolic process(L=3),GO:0031323-regul…	GO:0005575-cellular_component(L=0),GO:0005622-intracellular(L=3),GO:0005623-cell(L=1),GO:0005634-nucleus(L=5),GO:0043226-organelle(L=1),GO:0043227-membrane-bounded organelle(L=2),GO:0043229-intracellular organelle(L=3),GO:0043231-intracellular membrane-bounded organelle(L=4),GO:0044424-intracellular part(L=3),GO:0044464-cell part(L=2),	GO:0001071-nucleic acid binding transcription factor activity(L=1),GO:0003674-molecular_function(L=0),GO:0003676-nucleic acid binding(L=3),GO:0003677-DNA binding(L=4),GO:0003700-transcription factor activity, sequence-specific DNA binding(L=2),GO:0005488-binding(L=1),GO:0097159-organic cyclic compound binding(L=2),GO:1901363-heterocyclic compound binding(L=2),	2.1e-18	IPR009071(High mobility group box domain)	Pfam	PF00505(HMG (high mobility group) box)
C12_R662144	ABK24010.1	82.6	213	36	1	1	212	1	213	6.2e-93	100	ABK24010.1 unknown [Picea sitchensis]	picea sitchensis	nr	Complete	No	No	4641.GSMUA_Achr4P04340_001	2.1e-38	164.5		Viridiplantae	0TY9Y@lilNOG,121WI@NOG,1BQYV@strNOG,1E2SM@virNOG,KOG3277@euNOG	zinc finger		PFAM (zf-DNL)				1.9e-26	IPR007853(Zinc finger, DNL-type)	Pfam	PF05180(DNL zinc finger)				GO:0008270-zinc ion binding(L=6),
C12_R662143	ABR16243.1	84.4	481	75	0	1	481	1	481	6e-237	100	ABR16243.1 unknown [Picea sitchensis]	picea sitchensis	nr	Complete	No	No	4113.PGSC0003DMT400053175	3.9e-109	400.6		Viridiplantae	1BD58@strNOG,1DR2R@virNOG,COG1819@NOG,KOG1192@euNOG	UDP-Glycosyltransferase		PFAM (UDPGT, Glyco_tran_28_C)				2e-24	IPR002213(UDP-glucuronosyl/UDP-glucosyltransferase)	Pfam	PF00201(UDP-glucoronosyl and UDP-glucosyl transferase)	Reactome: R-HSA-156588	GO:0008152-metabolic process(L=1),		GO:0016758-transferase activity, transferring hexosyl groups(L=4),
C12_R662108															Complete			3847.GLYMA19G40790.2	4.2e-139	501.1		Viridiplantae	1BBQY@strNOG,1DPPQ@virNOG,COG5236@NOG,KOG2231@euNOG	zinc finger		PFAM (zf-RanBP), SMART (ZnF_C2H2, RING, TRANS, ZnF_RBZ, COIL)				7.1e-06	IPR001876(Zinc finger, RanBP2-type)	Pfam	PF00641(Zn-finger in Ran binding protein and others)
C12_R662103	XP_006851481.1	55.9	599	217	10	1	595	1	556	9.4e-155	99.8	XP_006851481.1 OTU domain-containing protein 5-B isoform X1 [Amborella trichopoda]	amborella trichopoda	complete.protein.87	Complete	No	Yes	3694.POPTR_0009s16170.1	8.7e-151	539.3		Viridiplantae	0XNYW@NOG,1BJQ2@strNOG,1DXMQ@virNOG,KOG2605@euNOG	OTU-like cysteine protease	RIG-I-like receptor signaling pathway (04622)	PFAM (OTU)	GO:0006325-chromatin organization(L=4),GO:0006355-regulation of transcription, DNA-templated(L=7),GO:0006464-cellular protein modification process(L=5),GO:0006996-organelle organization(L=3),GO:0008150-biological_process(L=0),GO:0008152-metabolic process(L=1),GO:0009889-regulation of biosynthetic process(L=4),GO:0009890-negative regulation of biosynthetic process(L=5),GO:0009892-negative regulati…		GO:0003674-molecular_function(L=0),GO:0003682-chromatin binding(L=3),GO:0005488-binding(L=1),GO:0005515-protein binding(L=2),GO:0031491-nucleosome binding(L=4),GO:0042393-histone binding(L=3),	4.4e-17	IPR003323(OTU domain)	Pfam	PF02338(OTU-like cysteine protease)
C12_R661938	XP_006851712.1	40.7	1319	603	42	1	1287	1	1172	9.4e-200	99.3	XP_006851712.1 uncharacterized protein LOC18441417 isoform X2 [Amborella trichopoda]	amborella trichopoda	complete.protein.87	Complete	No	No	29760.VIT_08s0007g03880.t01	1.1e-92	347.4		Viridiplantae	0ZBRH@NOG,1C67I@strNOG,1EK5R@virNOG,KOG2071@euNOG	Pfam:DUF618	mRNA surveillance pathway (03015)	PFAM (DUF618), SMART (RPR)				5.3e-09	IPR006903(RNA polymerase II-binding domain)	Pfam	PF04818(RNA polymerase II-binding domain.)
C12_R661904	ABR16239.1	94.6	1032	56	0	1	1032	1	1032	0	100	ABR16239.1 unknown [Picea sitchensis]	picea sitchensis	nr	Complete	No	No	29760.VIT_05s0077g00470.t01	0	1169.8		Viridiplantae	1BMRI@strNOG,1DYJE@virNOG,COG5021@NOG,KOG0942@euNOG	ubiquitin-protein ligase	Ubiquitin mediated proteolysis (04120)	PFAM (HECT), SMART (HECTc)	GO:0006464-cellular protein modification process(L=5),GO:0006508-proteolysis(L=4),GO:0006511-ubiquitin-dependent protein catabolic process(L=8),GO:0008150-biological_process(L=0),GO:0008152-metabolic process(L=1),GO:0009056-catabolic process(L=2),GO:0009057-macromolecule catabolic process(L=4),GO:0009987-cellular process(L=1),GO:0016567-protein ubiquitination(L=8),GO:0019538-protein metabolic pro…	GO:0005575-cellular_component(L=0),GO:0005622-intracellular(L=3),GO:0005623-cell(L=1),GO:0005634-nucleus(L=5),GO:0005737-cytoplasm(L=4),GO:0043226-organelle(L=1),GO:0043227-membrane-bounded organelle(L=2),GO:0043229-intracellular organelle(L=3),GO:0043231-intracellular membrane-bounded organelle(L=4),GO:0044424-intracellular part(L=3),GO:0044464-cell part(L=2),	GO:0003674-molecular_function(L=0),GO:0003824-catalytic activity(L=1),GO:0004842-ubiquitin-protein transferase activity(L=4),GO:0016874-ligase activity(L=2),GO:0016879-ligase activity, forming carbon-nitrogen bonds(L=3),GO:0016881-acid-amino acid ligase activity(L=4),GO:0019787-ubiquitin-like protein transferase activity(L=3),	1.2e-94	IPR000569(HECT domain)	Pfam	PF00632(HECT-domain (ubiquitin-transferase))	MetaCyc: PWY-7511|Reactome: R-HSA-983168			GO:0004842-ubiquitin-protein transferase activity(L=4),
C12_R661741															Complete			4577.GRMZM5G824206_P01	2.4e-07	60.8		Viridiplantae	0IPXB@euNOG,0U6QW@lilNOG,12A03@NOG,163RS@poaNOG,1C6XI@strNOG,1EKUN@virNOG	Reverse transcriptase (RNA-dependent DNA polymerase)		PFAM (RVT_1)
C12_R661640	ABK26987.1	74.7	415	101	1	6	420	13	423	5.5e-186	98.6	ABK26987.1 unknown [Picea sitchensis]	picea sitchensis	nr	Complete	No	No	88036.EFJ33067	2,00E-170	604		Viridiplantae	0XQ7M@NOG,1BJD7@strNOG,1DUTW@virNOG,KOG0799@euNOG	glycosyltransferase family 14 protein		PFAM (Branch), SMART (TRANS)		GO:0005575-cellular_component(L=0),GO:0005622-intracellular(L=3),GO:0005623-cell(L=1),GO:0005737-cytoplasm(L=4),GO:0005794-Golgi apparatus(L=4),GO:0043226-organelle(L=1),GO:0043227-membrane-bounded organelle(L=2),GO:0043229-intracellular organelle(L=3),GO:0043231-intracellular membrane-bounded organelle(L=4),GO:0044424-intracellular part(L=3),GO:0044444-cytoplasmic part(L=4),GO:0044464-cell part(…		4.3e-72	IPR003406(Glycosyl transferase, family 14)	Pfam	PF02485(Core-2/I-Branching enzyme)			GO:0016020-membrane(L=1),	GO:0008375-acetylglucosaminyltransferase activity(L=5),
C12_R661485	ABK25366.1	91.6	191	16	0	1	191	3	193	1.2e-87	100	ABK25366.1 unknown [Picea sitchensis]	picea sitchensis	nr	Complete	No	No	29760.VIT_06s0061g00770.t01	2.9e-55	220.3	PRPL9	Viridiplantae	11HFB@NOG,1BQW4@strNOG,1DXP9@virNOG,KOG4607@euNOG	ribosomal protein l9	Ribosome (03010)	PFAM (Ribosomal_L9_C, Ribosomal_L9_N), SMART (COIL)	GO:0006412-translation(L=5),GO:0008150-biological_process(L=0),GO:0008152-metabolic process(L=1),GO:0009058-biosynthetic process(L=2),GO:0009059-macromolecule biosynthetic process(L=4),GO:0009987-cellular process(L=1),GO:0010467-gene expression(L=4),GO:0019538-protein metabolic process(L=3),GO:0034645-cellular macromolecule biosynthetic process(L=4),GO:0043170-macromolecule metabolic process(L=3)…	GO:0000311-plastid large ribosomal subunit(L=4),GO:0000313-organellar ribosome(L=2),GO:0000315-organellar large ribosomal subunit(L=6),GO:0005575-cellular_component(L=0),GO:0005622-intracellular(L=3),GO:0005623-cell(L=1),GO:0005737-cytoplasm(L=4),GO:0005840-ribosome(L=5),GO:0009507-chloroplast(L=6),GO:0009526-plastid envelope(L=6),GO:0009532-plastid stroma(L=6),GO:0009536-plastid(L=5),GO:0009547-…	GO:0003674-molecular_function(L=0),GO:0003735-structural constituent of ribosome(L=2),GO:0005198-structural molecule activity(L=1),	1.7e-19	IPR020069(Ribosomal protein L9, C-terminal)	Pfam	PF03948(Ribosomal protein L9, C-terminal domain)
C12_R661412	XP_024390135.1	42.1	285	154	3	8	281	7	291	2.6e-49	94.8	XP_024390135.1 traB domain-containing protein-like [Physcomitrella patens]	physcomitrella patens	nr	Complete	No	Yes	3218.PP1S372_32V6.1	1.4e-50	205.3		Viridiplantae	1C284@strNOG,1E7F2@virNOG,COG1916@NOG,KOG2860@euNOG	TraB family		PFAM (TraB)				1.6e-14	IPR002816(Pheromone shutdown, TraB)	Pfam	PF01963(TraB family)
C12_R661336	XP_023888372.1	62.9	315	101	4	10	322	18	318	5.7e-105	83	XP_023888372.1 probable protein phosphatase 2C 26 isoform X1 [Quercus suber]	quercus suber	complete.protein.87	Complete	No	Yes	3847.GLYMA18G06480.1	1.5e-100	371.7		Viridiplantae	1BFKF@strNOG,1DTIJ@virNOG,COG0631@NOG,KOG1379@euNOG	phosphatase 2C		PFAM (SpoIIE, PP2C), SMART (PP2Cc, PP2C_SIG)	GO:0006464-cellular protein modification process(L=5),GO:0006470-protein dephosphorylation(L=6),GO:0006793-phosphorus metabolic process(L=3),GO:0006796-phosphate-containing compound metabolic process(L=4),GO:0006996-organelle organization(L=3),GO:0008150-biological_process(L=0),GO:0008152-metabolic process(L=1),GO:0009314-response to radiation(L=3),GO:0009416-response to light stimulus(L=4),GO:00…	GO:0005575-cellular_component(L=0),GO:0005622-intracellular(L=3),GO:0005623-cell(L=1),GO:0005737-cytoplasm(L=4),GO:0009507-chloroplast(L=6),GO:0009532-plastid stroma(L=6),GO:0009536-plastid(L=5),GO:0009570-chloroplast stroma(L=7),GO:0043226-organelle(L=1),GO:0043227-membrane-bounded organelle(L=2),GO:0043229-intracellular organelle(L=3),GO:0043231-intracellular membrane-bounded organelle(L=4),GO:…		4.2e-05	IPR001932(PPM-type phosphatase domain)	Pfam	PF07228(Stage II sporulation protein E (SpoIIE))	KEGG: 04658+3.1.3.16|KEGG: 04660+3.1.3.16			GO:0003824-catalytic activity(L=1),
C12_R661254	NP_191672.1	53.5	738	262	14	1	724	1	671	1.4e-209	99.9	NP_191672.1 galacturonosyltransferase 1 [Arabidopsis thaliana]	arabidopsis thaliana	arabidopsis_thaliana_tair10	Complete	No	Yes	29760.VIT_15s0048g01300.t01	2.3e-267	926.8		Viridiplantae	0IH6B@euNOG,11FC1@NOG,1BFXG@strNOG,1DTUZ@virNOG	Alpha-1,4-galacturonosyltransferase	Starch and sucrose metabolism (00500), Biosynthesis of secondary metabolites (01110), Amino sugar and nucleotide sugar metabolism (00520)	PFAM (Glyco_transf_8), SMART (COIL, TRANS)	GO:0000271-polysaccharide biosynthetic process(L=5),GO:0005975-carbohydrate metabolic process(L=3),GO:0005976-polysaccharide metabolic process(L=4),GO:0008150-biological_process(L=0),GO:0008152-metabolic process(L=1),GO:0009058-biosynthetic process(L=2),GO:0009059-macromolecule biosynthetic process(L=4),GO:0009664-plant-type cell wall organization(L=4),GO:0009832-plant-type cell wall biogenesis(L…	GO:0000139-Golgi membrane(L=5),GO:0005575-cellular_component(L=0),GO:0005622-intracellular(L=3),GO:0005623-cell(L=1),GO:0005737-cytoplasm(L=4),GO:0005768-endosome(L=5),GO:0005794-Golgi apparatus(L=4),GO:0005802-trans-Golgi network(L=5),GO:0012505-endomembrane system(L=3),GO:0016020-membrane(L=1),GO:0031090-organelle membrane(L=3),GO:0043226-organelle(L=1),GO:0043227-membrane-bounded organelle(L=2…	GO:0003674-molecular_function(L=0),GO:0003824-catalytic activity(L=1),GO:0008194-UDP-glycosyltransferase activity(L=4),GO:0016740-transferase activity(L=2),GO:0016757-transferase activity, transferring glycosyl groups(L=3),GO:0016758-transferase activity, transferring hexosyl groups(L=4),GO:0047262-polygalacturonate 4-alpha-galacturonosyltransferase activity(L=5),	2.5e-90	IPR002495(Glycosyl transferase, family 8)	Pfam	PF01501(Glycosyl transferase family 8)				GO:0016757-transferase activity, transferring glycosyl groups(L=3),
C12_R661007	ABR18344.1	90.8	423	33	1	49	471	3	419	3.4e-224	89.8	ABR18344.1 unknown [Picea sitchensis]	picea sitchensis	nr	Complete	No	No	3694.POPTR_0019s12030.1	4.1e-119	433.7		Viridiplantae	0IGZK@euNOG,1BHYU@strNOG,1DPP8@virNOG,COG2833@NOG	Protein of unknown function (DUF455)		PFAM (DUF455)				1.1e-86	IPR007402(Protein of unknown function DUF455)	Pfam	PF04305(Protein of unknown function (DUF455))
C12_R660997	NP_181830.1	69.6	473	143	1	8	480	19	490	1.9e-202	98.5	NP_181830.1 polyamine oxidase 2 [Arabidopsis thaliana]	arabidopsis thaliana	arabidopsis_thaliana_tair10	Complete	No	Yes	29760.VIT_12s0028g01120.t01	3.2e-204	716.5		Viridiplantae	0IUNJ@euNOG,0XQHS@NOG,1C7TM@strNOG,1EMRN@virNOG	Polyamine oxidase		PFAM (Amino_oxidase, FAD_binding_2, DAO, GIDA, HI0933_like, Thi4), SMART (TRANS)	GO:0006576-cellular biogenic amine metabolic process(L=5),GO:0006595-polyamine metabolic process(L=6),GO:0006598-polyamine catabolic process(L=8),GO:0006807-nitrogen compound metabolic process(L=2),GO:0008150-biological_process(L=0),GO:0008152-metabolic process(L=1),GO:0009056-catabolic process(L=2),GO:0009308-amine metabolic process(L=4),GO:0009310-amine catabolic process(L=5),GO:0009987-cellula…	GO:0005575-cellular_component(L=0),GO:0005622-intracellular(L=3),GO:0005623-cell(L=1),GO:0005737-cytoplasm(L=4),GO:0005777-peroxisome(L=6),GO:0042579-microbody(L=5),GO:0043226-organelle(L=1),GO:0043227-membrane-bounded organelle(L=2),GO:0043229-intracellular organelle(L=3),GO:0043231-intracellular membrane-bounded organelle(L=4),GO:0044424-intracellular part(L=3),GO:0044444-cytoplasmic part(L=4),…	GO:0003674-molecular_function(L=0),GO:0003824-catalytic activity(L=1),GO:0016491-oxidoreductase activity(L=2),GO:0016645-oxidoreductase activity, acting on the CH-NH group of donors(L=3),GO:0016647-oxidoreductase activity, acting on the CH-NH group of donors, oxygen as acceptor(L=4),GO:0046592-polyamine oxidase activity(L=5),	6.8e-89	IPR002937(Amine oxidase)	Pfam	PF01593(Flavin containing amine oxidoreductase)		GO:0055114-oxidation-reduction process(L=3),		GO:0016491-oxidoreductase activity(L=2),
C12_R660980	PSS09424.1	66.8	1066	307	11	8	1069	7	1029	0	99.3	PSS09424.1 Elongation factor-like [Actinidia chinensis var. chinensis]	actinidia chinensis var. chinensis	nr	Complete	No	Yes	29760.VIT_04s0044g01790.t01	0	1310.4		Viridiplantae	1BE4K@strNOG,1DS2I@virNOG,COG0480@NOG,KOG0467@euNOG	Elongation factor	Ribosome biogenesis in eukaryotes (03008)	PFAM (GTP_EFTU, EFG_C, GTP_EFTU_D2), SMART (EFG_C)		GO:0005575-cellular_component(L=0),GO:0005622-intracellular(L=3),GO:0005623-cell(L=1),GO:0005737-cytoplasm(L=4),GO:0005829-cytosol(L=4),GO:0044424-intracellular part(L=3),GO:0044444-cytoplasmic part(L=4),GO:0044464-cell part(L=2),		1e-52	IPR000795(Transcription factor, GTP-binding domain)	Pfam	PF00009(Elongation factor Tu GTP binding domain)				GO:0003924-GTPase activity(L=7),GO:0005525-GTP binding(L=7),
C12_R660748	XP_006857739.1	40.6	954	487	27	12	938	9	909	1.3e-145	98.8	XP_006857739.1 GBF-interacting protein 1-like isoform X1 [Amborella trichopoda]	amborella trichopoda	complete.protein.87	Complete	No	Yes	29760.VIT_12s0057g01290.t01	1,00E-129	469.9		Viridiplantae	0IHS7@euNOG,11JQ7@NOG,1BDRY@strNOG,1DV9V@virNOG	Protein of unknown function (DUF1296)		PFAM (DUF1296), SMART (COIL)				1.8e-29	IPR009719(GBF-interacting protein 1)	Pfam	PF06972(Protein of unknown function (DUF1296))
C12_R660686	ABK25336.1	89.8	215	22	0	1	215	1	215	3.8e-98	99.5	ABK25336.1 unknown [Picea sitchensis]	picea sitchensis	nr	Complete	No	No	4641.GSMUA_Achr8P21090_001	5.5e-31	139.8		Viridiplantae	0IXUP@euNOG,0TYDI@lilNOG,0YIHB@NOG,1BRXQ@strNOG,1E3SP@virNOG	NA		SMART (COIL)		GO:0005575-cellular_component(L=0),GO:0005622-intracellular(L=3),GO:0005623-cell(L=1),GO:0005737-cytoplasm(L=4),GO:0005739-mitochondrion(L=5),GO:0009536-plastid(L=5),GO:0043226-organelle(L=1),GO:0043227-membrane-bounded organelle(L=2),GO:0043229-intracellular organelle(L=3),GO:0043231-intracellular membrane-bounded organelle(L=4),GO:0044424-intracellular part(L=3),GO:0044444-cytoplasmic part(L=4)…
C12_R660609	NP_196408.2	64.4	261	92	1	1	260	1	261	4.7e-91	99.6	NP_196408.2 Leucine-rich repeat (LRR) family protein [Arabidopsis thaliana]	arabidopsis thaliana	arabidopsis_thaliana_tair10	Complete	No	Yes	29760.VIT_17s0000g06940.t01	3.6e-101	373.2	OSI_10500	Viridiplantae	1BDN6@strNOG,1DRJD@virNOG,COG4886@NOG,KOG0619@euNOG	LRR repeats and ubiquitin-like domain-containing protein		PFAM (LRR_1), SMART (LRR, LRR_TYP)		GO:0005575-cellular_component(L=0),GO:0005623-cell(L=1),GO:0005886-plasma membrane(L=3),GO:0016020-membrane(L=1),GO:0044464-cell part(L=2),GO:0071944-cell periphery(L=3),		1.2e-09	IPR001611(Leucine-rich repeat)	Pfam	PF13855(Leucine rich repeat)				GO:0005515-protein binding(L=2),
C12_R660279															Complete			3847.GLYMA19G40350.1	6.5e-10	71.2		Viridiplantae	1BI2K@strNOG,1DVZG@virNOG,COG0249@NOG,KOG0217@euNOG	DNA mismatch repair protein	Pathways in cancer (05200), Mismatch repair (03430), Colorectal cancer (05210)	PFAM (MutS_V, MutS_III, MutS_I, MutS_II, MutS_IV), SMART (MUTSac, MUTSd, COIL)	GO:0000003-reproduction(L=1),GO:0000018-regulation of DNA recombination(L=7),GO:0000710-meiotic mismatch repair(L=5),GO:0006139-nucleobase-containing compound metabolic process(L=3),GO:0006152-purine nucleoside catabolic process(L=7),GO:0006163-purine nucleotide metabolic process(L=5),GO:0006195-purine nucleotide catabolic process(L=7),GO:0006200-obsolete ATP catabolic process(L=),GO:0006259-DNA …	GO:0000228-nuclear chromosome(L=5),GO:0005575-cellular_component(L=0),GO:0005622-intracellular(L=3),GO:0005623-cell(L=1),GO:0005634-nucleus(L=5),GO:0005694-chromosome(L=4),GO:0031974-membrane-enclosed lumen(L=1),GO:0031981-nuclear lumen(L=6),GO:0032300-mismatch repair complex(L=4),GO:0032301-MutSalpha complex(L=6),GO:0032991-macromolecular complex(L=1),GO:0043226-organelle(L=1),GO:0043227-membran…	GO:0000217-DNA secondary structure binding(L=6),GO:0000400-four-way junction DNA binding(L=7),GO:0003674-molecular_function(L=0),GO:0003676-nucleic acid binding(L=3),GO:0003677-DNA binding(L=4),GO:0003684-damaged DNA binding(L=5),GO:0003690-double-stranded DNA binding(L=5),GO:0003824-catalytic activity(L=1),GO:0005488-binding(L=1),GO:0008094-DNA-dependent ATPase activity(L=9),GO:0016462-pyrophosp…
C12_R660270	XP_023530423.1	73.7	676	168	5	20	688	17	689	1.2e-294	96.5	XP_023530423.1 sulfite reductase [ferredoxin], chloroplastic-like [Cucurbita pepo subsp. pepo]	cucurbita pepo subsp. pepo	complete.protein.87	Complete	No	Yes	29760.VIT_06s0004g02330.t01	4.8e-294	1015.4	SIR	Viridiplantae	1BDWC@strNOG,1DRTV@virNOG,COG0155@NOG,KOG0560@euNOG	Sulfite reductase	Microbial metabolism in diverse environments (01120), Sulfur metabolism (00920), Metabolic pathways (01100)	PFAM (NIR_SIR_ferr, NIR_SIR)	GO:0006139-nucleobase-containing compound metabolic process(L=3),GO:0006259-DNA metabolic process(L=4),GO:0006275-regulation of DNA replication(L=7),GO:0006323-DNA packaging(L=6),GO:0006355-regulation of transcription, DNA-templated(L=7),GO:0006725-cellular aromatic compound metabolic process(L=3),GO:0006790-sulfur compound metabolic process(L=3),GO:0006807-nitrogen compound metabolic process(L=2…	GO:0005575-cellular_component(L=0),GO:0005576-extracellular region(L=1),GO:0005622-intracellular(L=3),GO:0005623-cell(L=1),GO:0005737-cytoplasm(L=4),GO:0009295-nucleoid(L=1),GO:0009507-chloroplast(L=6),GO:0009526-plastid envelope(L=6),GO:0009532-plastid stroma(L=6),GO:0009536-plastid(L=5),GO:0009570-chloroplast stroma(L=7),GO:0009941-chloroplast envelope(L=7),GO:0010319-stromule(L=5),GO:0016020-m…	GO:0003674-molecular_function(L=0),GO:0003676-nucleic acid binding(L=3),GO:0003677-DNA binding(L=4),GO:0003824-catalytic activity(L=1),GO:0005488-binding(L=1),GO:0005507-copper ion binding(L=6),GO:0016002-sulfite reductase activity(L=4),GO:0016491-oxidoreductase activity(L=2),GO:0016667-oxidoreductase activity, acting on a sulfur group of donors(L=3),GO:0016673-oxidoreductase activity, acting on …	1.2e-48	IPR006067(Nitrite/sulphite reductase 4Fe-4S domain)	Pfam	PF01077(Nitrite and sulphite reductase 4Fe-4S domain)	KEGG: 00920+1.8.1.2|MetaCyc: PWY-6683	GO:0055114-oxidation-reduction process(L=3),		GO:0016491-oxidoreductase activity(L=2),GO:0020037-heme binding(L=4),GO:0051536-iron-sulfur cluster binding(L=3),
C12_R660237	AHC98117.1	99.1	449	4	0	1	449	1	449	9.5e-269	100	AHC98117.1 putative xyloglucan alpha-1,6-xylosyltransferase [Pinus radiata]	pinus radiata	nr	Complete	No	No	29760.VIT_17s0000g06590.t01	2.9e-191	673.3	X34.2	Viridiplantae	0XSJS@NOG,1BEJA@strNOG,1DSH3@virNOG,KOG4748@euNOG	glycosyltransferase		PFAM (Glyco_transf_34), SMART (TRANS)	GO:0005975-carbohydrate metabolic process(L=3),GO:0005976-polysaccharide metabolic process(L=4),GO:0006073-cellular glucan metabolic process(L=5),GO:0007275-multicellular organism development(L=3),GO:0008150-biological_process(L=0),GO:0008152-metabolic process(L=1),GO:0008544-epidermis development(L=4),GO:0009653-anatomical structure morphogenesis(L=3),GO:0009888-tissue development(L=3),GO:000991…	GO:0000139-Golgi membrane(L=5),GO:0005575-cellular_component(L=0),GO:0005622-intracellular(L=3),GO:0005623-cell(L=1),GO:0005737-cytoplasm(L=4),GO:0005768-endosome(L=5),GO:0005794-Golgi apparatus(L=4),GO:0005802-trans-Golgi network(L=5),GO:0012505-endomembrane system(L=3),GO:0016020-membrane(L=1),GO:0031090-organelle membrane(L=3),GO:0043226-organelle(L=1),GO:0043227-membrane-bounded organelle(L=2…	GO:0003674-molecular_function(L=0),GO:0003824-catalytic activity(L=1),GO:0016740-transferase activity(L=2),GO:0016757-transferase activity, transferring glycosyl groups(L=3),GO:0016763-transferase activity, transferring pentosyl groups(L=4),GO:0033843-xyloglucan 6-xylosyltransferase activity(L=6),GO:0042285-xylosyltransferase activity(L=5),	1.1e-70	IPR008630(Glycosyltransferase 34)	Pfam	PF05637(galactosyl transferase GMA12/MNN10 family)			GO:0016021-integral component of membrane(L=4),	GO:0016757-transferase activity, transferring glycosyl groups(L=3),
C12_R660111	ABK25975.1	83.9	261	42	0	1	261	2	262	6.3e-111	98.5	ABK25975.1 unknown [Picea sitchensis]	picea sitchensis	nr	Complete	No	No	3694.POPTR_0007s06520.1	6.3e-45	186.4	OSI_22229	Viridiplantae	0IWDB@euNOG,11XFJ@NOG,1BQRY@strNOG,1E2K1@virNOG	NA		SMART (TRANS)
C12_R660110	ABK24383.1	93	429	30	0	1	429	1	429	2.8e-230	100	ABK24383.1 unknown [Picea sitchensis]	picea sitchensis	nr	Complete	No	No	88036.EFJ24930	3.7e-188	662.9	ACX4	Viridiplantae	1BISQ@strNOG,1DUIX@virNOG,COG1960@NOG,KOG0138@euNOG	acyl-coenzyme A oxidase 4	Fatty acid degradation (00071), alpha-Linolenic acid metabolism (00592), PPAR signaling pathway (03320), Metabolic pathways (01100), Biosynthesis of unsaturated fatty acids (01040), Peroxisome (04146)	PFAM (Acyl-CoA_dh_N, Acyl-CoA_dh_M, Acyl-CoA_dh_1), SMART (TRANS)	GO:0000003-reproduction(L=1),GO:0003006-developmental process involved in reproduction(L=2),GO:0006082-organic acid metabolic process(L=3),GO:0006629-lipid metabolic process(L=3),GO:0006631-fatty acid metabolic process(L=4),GO:0006635-fatty acid beta-oxidation(L=6),GO:0007275-multicellular organism development(L=3),GO:0008150-biological_process(L=0),GO:0008152-metabolic process(L=1),GO:0009056-ca…	GO:0005575-cellular_component(L=0),GO:0005622-intracellular(L=3),GO:0005623-cell(L=1),GO:0005737-cytoplasm(L=4),GO:0005777-peroxisome(L=6),GO:0009514-glyoxysome(L=7),GO:0042579-microbody(L=5),GO:0043226-organelle(L=1),GO:0043227-membrane-bounded organelle(L=2),GO:0043229-intracellular organelle(L=3),GO:0043231-intracellular membrane-bounded organelle(L=4),GO:0044424-intracellular part(L=3),GO:004…	GO:0003674-molecular_function(L=0),GO:0003824-catalytic activity(L=1),GO:0003997-acyl-CoA oxidase activity(L=5),GO:0016491-oxidoreductase activity(L=2),GO:0016627-oxidoreductase activity, acting on the CH-CH group of donors(L=3),GO:0016634-oxidoreductase activity, acting on the CH-CH group of donors, oxygen as acceptor(L=4),	3e-25	IPR013786(Acyl-CoA dehydrogenase/oxidase, N-terminal)	Pfam	PF02771(Acyl-CoA dehydrogenase, N-terminal domain)		GO:0055114-oxidation-reduction process(L=3),		GO:0016627-oxidoreductase activity, acting on the CH-CH group of donors(L=3),GO:0050660-flavin adenine dinucleotide binding(L=4),
C12_R660085															Complete			88036.EFJ07473	3,00E-27	127.9		Viridiplantae	121N2@NOG,1BF70@strNOG,1DT4Z@virNOG,KOG0800@euNOG	zinc finger, C3HC4 type, domain containing protein, expressed		PFAM (zf-C3HC4, p450), SMART (RING, TRANS)				3.2e-10	IPR001841(Zinc finger, RING-type)	Pfam	PF13639(Ring finger domain)
C12_R659750	XP_009411311.1	40.6	544	246	16	10	524	11	506	1.3e-94	94	XP_009411311.1 PREDICTED: uncharacterized protein LOC103993087 isoform X1 [Musa acuminata subsp. malaccensis]	musa acuminata subsp. malaccensis	complete.protein.87	Complete	No	No	4641.GSMUA_Achr7P27340_001	3.6e-95	354.4		Viridiplantae	0IIBE@euNOG,0TSU5@lilNOG,102WW@NOG,1BIQF@strNOG,1DVCU@virNOG	NA				GO:0005575-cellular_component(L=0),GO:0005623-cell(L=1),GO:0005886-plasma membrane(L=3),GO:0016020-membrane(L=1),GO:0044464-cell part(L=2),GO:0071944-cell periphery(L=3),
C12_R659616	NP_566664.1	66.5	486	156	3	1	482	1	483	2.4e-189	100	NP_566664.1 PDI-like 5-3 [Arabidopsis thaliana]	arabidopsis thaliana	arabidopsis_thaliana_tair10	Complete	No	Yes	4641.GSMUA_Achr9P11810_001	7.2e-196	688.7	PDIL5-4	Viridiplantae	0TR6D@lilNOG,0XP7X@NOG,1BEY1@strNOG,1DSVX@virNOG,KOG2667@euNOG	Protein disulfide isomerase		PFAM (COPIIcoated_ERV, Thioredoxin), SMART (TRANS)	GO:0006457-protein folding(L=2),GO:0008150-biological_process(L=0),GO:0008152-metabolic process(L=1),GO:0009987-cellular process(L=1),GO:0019538-protein metabolic process(L=3),GO:0043170-macromolecule metabolic process(L=3),GO:0044237-cellular metabolic process(L=2),GO:0044238-primary metabolic process(L=2),GO:0044260-cellular macromolecule metabolic process(L=3),GO:0044267-cellular protein metab…	GO:0005575-cellular_component(L=0),GO:0005622-intracellular(L=3),GO:0005623-cell(L=1),GO:0005737-cytoplasm(L=4),GO:0005783-endoplasmic reticulum(L=4),GO:0016020-membrane(L=1),GO:0043226-organelle(L=1),GO:0043227-membrane-bounded organelle(L=2),GO:0043229-intracellular organelle(L=3),GO:0043231-intracellular membrane-bounded organelle(L=4),GO:0044424-intracellular part(L=3),GO:0044444-cytoplasmic …	GO:0003674-molecular_function(L=0),GO:0003756-protein disulfide isomerase activity(L=5),GO:0003824-catalytic activity(L=1),GO:0016853-isomerase activity(L=2),GO:0016860-intramolecular oxidoreductase activity(L=3),GO:0016862-intramolecular oxidoreductase activity, interconverting keto- and enol-groups(L=4),GO:0016864-intramolecular oxidoreductase activity, transposing S-S bonds(L=4),	1.1e-28	IPR012936(Endoplasmic reticulum vesicle transporter, C-terminal)	Pfam	PF07970(Endoplasmic reticulum vesicle transporter)
C12_R659581	ABR17564.1	82	205	33	1	2	206	9	209	2.2e-87	99.5	ABR17564.1 unknown [Picea sitchensis]	picea sitchensis	nr	Complete	No	No	88036.EFJ16524	2.3e-50	204.1		Viridiplantae	0IWQQ@euNOG,11USD@NOG,1BQT0@strNOG,1E2KY@virNOG	Late embryogenesis abundant protein		PFAM (LEA_2), SMART (WHy, TRANS, SIGNAL)				7.5e-10	IPR004864(Late embryogenesis abundant protein, LEA-14)	Pfam	PF03168(Late embryogenesis abundant protein)
C12_R659435	ADE77241.1	92.2	374	29	0	1	374	1	374	9.9e-195	100	ADE77241.1 unknown [Picea sitchensis]	picea sitchensis	nr	Complete	No	No	29760.VIT_13s0064g00580.t01	2.6e-145	520.4		Viridiplantae	1BM6F@strNOG,1DZ1C@virNOG,COG0545@NOG,KOG0543@euNOG	peptidylprolyl		PFAM (FKBP_C, TPR_2, TPR_1), SMART (TPR, TRANS)	GO:0000413-protein peptidyl-prolyl isomerization(L=8),GO:0006464-cellular protein modification process(L=5),GO:0007275-multicellular organism development(L=3),GO:0008150-biological_process(L=0),GO:0008152-metabolic process(L=1),GO:0009987-cellular process(L=1),GO:0018193-peptidyl-amino acid modification(L=6),GO:0018208-peptidyl-proline modification(L=7),GO:0019538-protein metabolic process(L=3),G…	GO:0005575-cellular_component(L=0),GO:0005622-intracellular(L=3),GO:0005623-cell(L=1),GO:0005737-cytoplasm(L=4),GO:0005773-vacuole(L=5),GO:0005774-vacuolar membrane(L=6),GO:0005783-endoplasmic reticulum(L=4),GO:0005886-plasma membrane(L=3),GO:0016020-membrane(L=1),GO:0031090-organelle membrane(L=3),GO:0043226-organelle(L=1),GO:0043227-membrane-bounded organelle(L=2),GO:0043229-intracellular organ…	GO:0003674-molecular_function(L=0),GO:0003755-peptidyl-prolyl cis-trans isomerase activity(L=4),GO:0003824-catalytic activity(L=1),GO:0005488-binding(L=1),GO:0005515-protein binding(L=2),GO:0005516-calmodulin binding(L=3),GO:0005527-macrolide binding(L=3),GO:0005528-FK506 binding(L=4),GO:0008144-drug binding(L=2),GO:0016853-isomerase activity(L=2),GO:0016859-cis-trans isomerase activity(L=3),GO:0…	2.5e-15	IPR001179(FKBP-type peptidyl-prolyl cis-trans isomerase domain)	Pfam	PF00254(FKBP-type peptidyl-prolyl cis-trans isomerase)
C12_R659425	XP_023513668.1	65.5	626	216	0	48	673	20	645	1.5e-241	91.4	XP_023513668.1 sulfate transporter 3.1-like [Cucurbita pepo subsp. pepo]	cucurbita pepo subsp. pepo	complete.protein.87	Partial 5 Prime	No	Yes	3847.GLYMA19G34160.1	1.9e-242	844		Viridiplantae	1BNJ4@strNOG,1E0CZ@virNOG,COG0659@NOG,KOG0236@euNOG	sulfate transporter		PFAM (Sulfate_transp, STAS), SMART (TRANS)	GO:0006810-transport(L=3),GO:0006811-ion transport(L=4),GO:0006820-anion transport(L=5),GO:0008150-biological_process(L=0),GO:0008272-sulfate transport(L=7),GO:0009987-cellular process(L=1),GO:0015698-inorganic anion transport(L=6),GO:0034220-ion transmembrane transport(L=5),GO:0044699-single-organism process(L=1),GO:0044763-single-organism cellular process(L=2),GO:0044765-single-organism transpo…	GO:0005575-cellular_component(L=0),GO:0005622-intracellular(L=3),GO:0005623-cell(L=1),GO:0005737-cytoplasm(L=4),GO:0009507-chloroplast(L=6),GO:0009536-plastid(L=5),GO:0016020-membrane(L=1),GO:0043226-organelle(L=1),GO:0043227-membrane-bounded organelle(L=2),GO:0043229-intracellular organelle(L=3),GO:0043231-intracellular membrane-bounded organelle(L=4),GO:0044424-intracellular part(L=3),GO:004444…	GO:0003674-molecular_function(L=0),GO:0005215-transporter activity(L=1),GO:0008509-anion transmembrane transporter activity(L=5),GO:0015075-ion transmembrane transporter activity(L=4),GO:0015103-inorganic anion transmembrane transporter activity(L=6),GO:0015116-sulfate transmembrane transporter activity(L=4),GO:0022857-transmembrane transporter activity(L=2),GO:0022891-substrate-specific transmem…	1.7e-129	IPR011547(SLC26A/SulP transporter domain)	Pfam	PF00916(Sulfate permease family)		GO:0008272-sulfate transport(L=7),	GO:0016021-integral component of membrane(L=4),	GO:0015116-sulfate transmembrane transporter activity(L=4),
C12_R659215	ABK24199.1	81.1	233	43	1	1	233	1	232	1.7e-96	99.6	ABK24199.1 unknown [Picea sitchensis]	picea sitchensis	nr	Complete	No	No	29760.VIT_01s0011g03200.t01	4,00E-83	313.2		Viridiplantae	1BP54@strNOG,1DWXE@virNOG,COG2119@NOG,KOG2881@euNOG	GDT1-like protein		PFAM (UPF0016), SMART (TRANS, COIL)	GO:0008150-biological_process(L=0),GO:0009628-response to abiotic stimulus(L=2),GO:0050896-response to stimulus(L=1),GO:0080167-response to karrikin(L=3),	GO:0005575-cellular_component(L=0),GO:0016020-membrane(L=1),		2.6e-22	IPR001727(Gdt1 family)	Pfam	PF01169(Uncharacterized protein family UPF0016)
C12_R658979	ABK22580.1	81	295	56	0	1	295	1	295	1.3e-136	99.3	ABK22580.1 unknown [Picea sitchensis]	picea sitchensis	nr	Complete	No	No	3847.GLYMA07G15110.1	7.8e-60	236.1	OSI_23372	Viridiplantae	0IVUW@euNOG,0YCRN@NOG,1BKUM@strNOG,1E14P@virNOG	acid phosphatase		PFAM (Acid_phosphat_B, Myb_DNA-binding), SMART (SIGNAL, TRANS, SANT)		GO:0005575-cellular_component(L=0),GO:0005622-intracellular(L=3),GO:0005623-cell(L=1),GO:0005737-cytoplasm(L=4),GO:0005773-vacuole(L=5),GO:0005774-vacuolar membrane(L=6),GO:0005829-cytosol(L=4),GO:0016020-membrane(L=1),GO:0031090-organelle membrane(L=3),GO:0043226-organelle(L=1),GO:0043227-membrane-bounded organelle(L=2),GO:0043229-intracellular organelle(L=3),GO:0043231-intracellular membrane-bo…		1.7e-58	IPR005519(Acid phosphatase, class B-like)	Pfam	PF03767(HAD superfamily, subfamily IIIB (Acid phosphatase))
C12_R658930	ADE75659.1	91.7	253	21	0	1	253	1	253	2.7e-126	84.9	ADE75659.1 unknown [Picea sitchensis]	picea sitchensis	nr	Complete	No	No	4641.GSMUA_Achr8P05270_001	1.9e-90	337.8		Viridiplantae	0TS1J@lilNOG,1BJK5@strNOG,1DXHQ@virNOG,COG0740@NOG,KOG0840@euNOG	ATP-dependent Clp protease proteolytic subunit	Cell cycle - Caulobacter (04112)	PFAM (CLP_protease)		GO:0005575-cellular_component(L=0),GO:0005622-intracellular(L=3),GO:0005623-cell(L=1),GO:0005737-cytoplasm(L=4),GO:0009507-chloroplast(L=6),GO:0009532-plastid stroma(L=6),GO:0009536-plastid(L=5),GO:0009570-chloroplast stroma(L=7),GO:0043226-organelle(L=1),GO:0043227-membrane-bounded organelle(L=2),GO:0043229-intracellular organelle(L=3),GO:0043231-intracellular membrane-bounded organelle(L=4),GO:…		5.2e-67	IPR023562(Clp protease proteolytic subunit /Translocation-enhancing protein TepA)	Pfam	PF00574(Clp protease)
C12_R658869	ABK25456.1	73	562	120	4	1	540	4	555	3.7e-227	99.4	ABK25456.1 unknown [Picea sitchensis]	picea sitchensis	nr	Complete	No	No	3847.GLYMA11G02930.1	3.2e-128	464.2		Viridiplantae	1DRKY@virNOG,COG2303@NOG,KOG1238@euNOG	GMC oxidoreductase	Cutin, suberine and wax biosynthesis (00073)	PFAM (GMC_oxred_N, GMC_oxred_C), SMART (SIGNAL, TRANS)				8.6e-33	IPR000172(Glucose-methanol-choline oxidoreductase, N-terminal)	Pfam	PF00732(GMC oxidoreductase)	Reactome: R-HSA-6798163	GO:0055114-oxidation-reduction process(L=3),		GO:0016614-oxidoreductase activity, acting on CH-OH group of donors(L=3),GO:0050660-flavin adenine dinucleotide binding(L=4),
C12_R658866	XP_006855764.1	60	762	294	7	1	757	1	756	8.6e-254	100	XP_006855764.1 CSC1-like protein RXW8 isoform X1 [Amborella trichopoda]	amborella trichopoda	complete.protein.87	Complete	No	Yes	4641.GSMUA_Achr4P32250_001	2.4e-222	777.3		Viridiplantae	0TIRG@lilNOG,1BF7Q@strNOG,1DT5Z@virNOG,COG5594@NOG,KOG1134@euNOG	early-responsive to dehydration		PFAM (DUF221), SMART (TRANS)		GO:0005575-cellular_component(L=0),GO:0005576-extracellular region(L=1),		1.5e-79	IPR003864(Calcium-dependent channel, 7TM region, putative phosphate)	Pfam	PF02714(Calcium-dependent channel, 7TM region, putative phosphate)			GO:0016020-membrane(L=1),
C12_R658861	XP_010052216.1	46.3	376	191	6	6	380	17	382	2.4e-87	97.9	XP_010052216.1 PREDICTED: GDSL esterase/lipase At5g45910 [Eucalyptus grandis]	eucalyptus grandis	complete.protein.87	Complete	No	No	4577.GRMZM2G112686_P01	2.4e-85	321.2		Viridiplantae	0IFH1@euNOG,0TIVW@lilNOG,0YC5Z@NOG,15H3A@poaNOG,1BDAA@strNOG,1DR7N@virNOG	GDSL esterase lipase		PFAM (Lipase_GDSL), SMART (SIGNAL, TRANS)		GO:0005575-cellular_component(L=0),GO:0005576-extracellular region(L=1),		1.4e-10	IPR001087(GDSL lipase/esterase)	Pfam	PF00657(GDSL-like Lipase/Acylhydrolase)				GO:0016788-hydrolase activity, acting on ester bonds(L=3),
C12_R658668	ABK23301.1	96.3	219	8	0	1	219	1	219	5.5e-113	100	ABK23301.1 unknown [Picea sitchensis]	picea sitchensis	nr	Complete	No	No	4641.GSMUA_Achr9P25850_001	3.7e-99	366.3	SEC22	Viridiplantae	0TSDW@lilNOG,1BJNQ@strNOG,1DXKA@virNOG,COG5143@NOG,KOG0862@euNOG	25.3 kDa vesicle transport	SNARE interactions in vesicular transport (04130), Legionellosis (05134), Phagosome (04145)	PFAM (Synaptobrevin), SMART (TRANS, COIL)		GO:0000139-Golgi membrane(L=5),GO:0005575-cellular_component(L=0),GO:0005622-intracellular(L=3),GO:0005623-cell(L=1),GO:0005737-cytoplasm(L=4),GO:0005783-endoplasmic reticulum(L=4),GO:0005789-endoplasmic reticulum membrane(L=3),GO:0005794-Golgi apparatus(L=4),GO:0005886-plasma membrane(L=3),GO:0012505-endomembrane system(L=3),GO:0016020-membrane(L=1),GO:0031090-organelle membrane(L=3),GO:0042175-…		1.1e-25	IPR010908(Longin domain)	Pfam	PF13774(Regulated-SNARE-like domain)	Reactome: R-HSA-204005
C12_R658559	AAC49455.1	67.2	445	143	3	9	450	3	447	1.8e-182	97.6	AAC49455.1 Pseudotzain [Pseudotsuga menziesii]	pseudotsuga menziesii	nr	Partial 5 Prime	No	Yes	29760.VIT_18s0001g09990.t01	1.8e-172	610.9		Viridiplantae	1BKD9@strNOG,1DWX4@virNOG,COG4870@NOG,KOG1543@euNOG,KOG4296@euNOG	cysteine		PFAM (Peptidase_C1, Inhibitor_I29, Granulin), SMART (Pept_C1, Inhibitor_I29, GRAN, SIGNAL, TRANS)	GO:0006508-proteolysis(L=4),GO:0006950-response to stress(L=2),GO:0006952-defense response(L=3),GO:0006970-response to osmotic stress(L=3),GO:0008150-biological_process(L=0),GO:0008152-metabolic process(L=1),GO:0009607-response to biotic stimulus(L=2),GO:0009620-response to fungus(L=5),GO:0009628-response to abiotic stimulus(L=2),GO:0009651-response to salt stress(L=4),GO:0019538-protein metaboli…	GO:0005575-cellular_component(L=0),GO:0005576-extracellular region(L=1),GO:0005622-intracellular(L=3),GO:0005623-cell(L=1),GO:0005737-cytoplasm(L=4),GO:0005773-vacuole(L=5),GO:0005783-endoplasmic reticulum(L=4),GO:0005829-cytosol(L=4),GO:0005911-cell-cell junction(L=2),GO:0009506-plasmodesma(L=3),GO:0009507-chloroplast(L=6),GO:0009536-plastid(L=5),GO:0030054-cell junction(L=1),GO:0043226-organell…	GO:0003674-molecular_function(L=0),GO:0003824-catalytic activity(L=1),GO:0008233-peptidase activity(L=3),GO:0008234-cysteine-type peptidase activity(L=5),GO:0016787-hydrolase activity(L=2),GO:0070011-peptidase activity, acting on L-amino acid peptides(L=4),	1e-83	IPR000668(Peptidase C1A, papain C-terminal)	Pfam	PF00112(Papain family cysteine protease)		GO:0006508-proteolysis(L=4),		GO:0008234-cysteine-type peptidase activity(L=5),
C12_R658462	XP_021650901.1	35.9	440	218	13	1	411	1	405	7.7e-55	99.8	XP_021650901.1 uncharacterized protein At3g28850-like [Hevea brasiliensis]	hevea brasiliensis	complete.protein.87	Complete	No	No	3694.POPTR_0006s04010.1	7.3e-56	223.4	OSI_11608	Viridiplantae	11HAI@NOG,1BI6A@strNOG,1DW38@virNOG,KOG2824@euNOG	glutaredoxin family		PFAM (Glutaredoxin)				2.1e-09	IPR002109(Glutaredoxin)	Pfam	PF00462(Glutaredoxin)		GO:0045454-cell redox homeostasis(L=4),		GO:0009055-electron carrier activity(L=1),GO:0015035-protein disulfide oxidoreductase activity(L=5),
C12_R658440	ABK23268.1	97.4	340	8	1	1	340	1	339	6.6e-190	100	ABK23268.1 unknown [Picea sitchensis]	picea sitchensis	nr	Complete	No	No	4641.GSMUA_AchrUn_randomP01020_001	5.4e-105	386.3		Viridiplantae	0TRYN@lilNOG,1BDI9@strNOG,1DRFR@virNOG,COG5025@NOG,KOG2294@euNOG	FHA domain containing protein		PFAM (FHA), SMART (FHA)				2.2e-09	IPR000253(Forkhead-associated (FHA) domain)	Pfam	PF00498(FHA domain)				GO:0005515-protein binding(L=2),
C12_R658167	ADE76872.1	95.9	245	10	0	1	245	30	274	1.2e-124	99.6	ADE76872.1 unknown [Picea sitchensis]	picea sitchensis	nr	Complete	No	No	4641.GSMUA_Achr3P18520_001	6,00E-98	362.5		Viridiplantae	0TSIY@lilNOG,1BJWW@strNOG,1DXTX@virNOG,COG0398@NOG,KOG3140@euNOG	TVP38 TMEM64 family membrane protein		PFAM (SNARE_assoc), SMART (TRANS, SIGNAL)				6.7e-25	IPR032816(SNARE associated Golgi protein)	Pfam	PF09335(SNARE associated Golgi protein)
C12_R658149	XP_011620933.1	45.3	629	259	16	15	624	3	565	4e-125	90.5	XP_011620933.1 zinc finger CCCH domain-containing protein 18 isoform X6 [Amborella trichopoda]	amborella trichopoda	complete.protein.87	Complete	No	Yes	3218.PP1S31_251V6.1	6.8e-144	516.5		Viridiplantae	0IHNC@euNOG,0YDMG@NOG,1BJ1F@strNOG,1DWYS@virNOG	zinc finger CCCH domain-containing protein		PFAM (RRM_1, zf-CCCH), SMART (RRM, ZnF_C3H1)				3.1e-15	IPR025605(OST-HTH/LOTUS domain)	Pfam	PF12872(OST-HTH/LOTUS domain)
C12_R658130	ABR18365.1	72.7	355	84	2	1	355	1	342	1.6e-141	100	ABR18365.1 unknown [Picea sitchensis]	picea sitchensis	nr	Complete	No	No	29760.VIT_00s0361g00040.t01	2.1e-96	357.8		Viridiplantae	1BC7A@strNOG,1DSN7@virNOG,COG0451@NOG,KOG1502@euNOG	anthocyanidin reductase	Biosynthesis of secondary metabolites (01110), Flavonoid biosynthesis (00941)	PFAM (3Beta_HSD, Epimerase, NAD_binding_4, NmrA, adh_short, KR, Polysacc_synt_2)	GO:0008150-biological_process(L=0),GO:0008152-metabolic process(L=1),GO:0009889-regulation of biosynthetic process(L=4),GO:0009890-negative regulation of biosynthetic process(L=5),GO:0009892-negative regulation of metabolic process(L=4),GO:0009962-regulation of flavonoid biosynthetic process(L=5),GO:0009964-negative regulation of flavonoid biosynthetic process(L=6),GO:0019222-regulation of metabo…		GO:0003674-molecular_function(L=0),GO:0003824-catalytic activity(L=1),GO:0016491-oxidoreductase activity(L=2),GO:0016627-oxidoreductase activity, acting on the CH-CH group of donors(L=3),GO:0016628-oxidoreductase activity, acting on the CH-CH group of donors, NAD or NADP as acceptor(L=4),GO:0033729-anthocyanidin reductase activity(L=5),	1.8e-26	IPR001509(NAD-dependent epimerase/dehydratase)	Pfam	PF01370(NAD dependent epimerase/dehydratase family)				GO:0003824-catalytic activity(L=1),GO:0050662-coenzyme binding(L=3),
C12_R657423	XP_024532609.1	42.4	682	341	18	27	678	78	737	9.7e-116	95.9	XP_024532609.1 receptor-like cytosolic serine/threonine-protein kinase RBK1 isoform X2 [Selaginella moellendorffii]	selaginella moellendorffii	nr	Complete	No	Yes	4555.Si006150m	9.7e-114	416.4	RBK1	Viridiplantae	0TUJJ@lilNOG,15RFM@poaNOG,1BHJ5@strNOG,1E1NT@virNOG,COG0515@NOG,KOG1187@euNOG	receptor-like cytosolic serine threonine-protein kinase RBK1-like		PFAM (Pkinase_Tyr, Pkinase), SMART (STYKc)	GO:0002376-immune system process(L=1),GO:0006464-cellular protein modification process(L=5),GO:0006468-protein phosphorylation(L=6),GO:0006793-phosphorus metabolic process(L=3),GO:0006796-phosphate-containing compound metabolic process(L=4),GO:0006950-response to stress(L=2),GO:0006952-defense response(L=3),GO:0006955-immune response(L=2),GO:0008150-biological_process(L=0),GO:0008152-metabolic pr…	GO:0005575-cellular_component(L=0),GO:0005622-intracellular(L=3),GO:0005623-cell(L=1),GO:0005634-nucleus(L=5),GO:0005737-cytoplasm(L=4),GO:0005829-cytosol(L=4),GO:0012505-endomembrane system(L=3),GO:0043226-organelle(L=1),GO:0043227-membrane-bounded organelle(L=2),GO:0043229-intracellular organelle(L=3),GO:0043231-intracellular membrane-bounded organelle(L=4),GO:0044424-intracellular part(L=3),GO…	GO:0003674-molecular_function(L=0),GO:0003824-catalytic activity(L=1),GO:0004672-protein kinase activity(L=5),GO:0004674-protein serine/threonine kinase activity(L=6),GO:0016301-kinase activity(L=4),GO:0016740-transferase activity(L=2),GO:0016772-transferase activity, transferring phosphorus-containing groups(L=3),GO:0016773-phosphotransferase activity, alcohol group as acceptor(L=4),	4e-39	IPR000719(Protein kinase domain)	Pfam	PF00069(Protein kinase domain)		GO:0006468-protein phosphorylation(L=6),		GO:0004672-protein kinase activity(L=5),GO:0005524-ATP binding(L=7),
C12_R657351	ADE76919.1	89.2	324	35	0	1	324	1	324	5.9e-180	100	ADE76919.1 unknown [Picea sitchensis]	picea sitchensis	nr	Complete	No	No	3218.PP1S546_4V6.1	2,00E-93	347.8		Viridiplantae	0IJP6@euNOG,0ZFSG@NOG,1BMZD@strNOG,1DXEQ@virNOG	F-Box protein		PFAM (F-box), SMART (FBOX, SIGNAL, TRANS)				1.5e-09	IPR001810(F-box domain)	Pfam	PF00646(F-box domain)				GO:0005515-protein binding(L=2),
C12_S603244	NP_001078248.1	68.6	204	58	2	6	203	11	214	2.5e-76	97.5	NP_001078248.1 RAB GTPase homolog 8A [Arabidopsis thaliana]	arabidopsis thaliana	arabidopsis_thaliana_tair10	Complete	No	Yes	5507.FOXG_08501P0	2.1e-112	410.2	SEC4	Fungi	03NEC@ascNOG,0PFGW@fuNOG,0SHFJ@hypNOG,0XPUI@NOG,12RDJ@opiNOG,19KTQ@sordNOG,KOG0078@euNOG	(GTP)-binding protein	Pancreatic secretion (04972)	PFAM (Gtr1_RagA, GTP_EFTU, Arf, Miro, Ras, SRPRB), SMART (RAB)	GO:0000003-reproduction(L=1),GO:0000282-cellular bud site selection(L=5),GO:0000910-cytokinesis(L=4),GO:0003006-developmental process involved in reproduction(L=2),GO:0006139-nucleobase-containing compound metabolic process(L=3),GO:0006152-purine nucleoside catabolic process(L=7),GO:0006163-purine nucleotide metabolic process(L=5),GO:0006184-obsolete GTP catabolic process(L=),GO:0006195-purine nu…	GO:0000131-incipient cellular bud site(L=4),GO:0005575-cellular_component(L=0),GO:0005622-intracellular(L=3),GO:0005623-cell(L=1),GO:0005634-nucleus(L=5),GO:0005737-cytoplasm(L=4),GO:0005739-mitochondrion(L=5),GO:0005740-mitochondrial envelope(L=6),GO:0005741-mitochondrial outer membrane(L=5),GO:0005829-cytosol(L=4),GO:0005856-cytoskeleton(L=5),GO:0005886-plasma membrane(L=3),GO:0005938-cell cort…	GO:0000166-nucleotide binding(L=3),GO:0001882-nucleoside binding(L=3),GO:0001883-purine nucleoside binding(L=4),GO:0003674-molecular_function(L=0),GO:0003824-catalytic activity(L=1),GO:0003924-GTPase activity(L=7),GO:0005488-binding(L=1),GO:0005525-GTP binding(L=7),GO:0016462-pyrophosphatase activity(L=5),GO:0016787-hydrolase activity(L=2),GO:0016817-hydrolase activity, acting on acid anhydrides(…	9.3e-65	IPR001806(Small GTPase superfamily)	Pfam	PF00071(Ras family)				GO:0003924-GTPase activity(L=7),GO:0005525-GTP binding(L=7),
C12_R657023	XP_020532002.1	37.6	149	52	7	17	158	2	116	5.9e-06	84.5	XP_020532002.1 pectinesterase inhibitor 10-like [Amborella trichopoda]	amborella trichopoda	nr	Complete	No	Yes	29760.VIT_09s0054g00960.t01	3.3e-07	60.5		Eukaryotes	0JKUW@euNOG,11468@NOG	NA
C12_R657003	PSR91535.1	38.8	869	453	18	9	865	10	811	3.6e-142	96	PSR91535.1 Plasma membrane ATPase [Actinidia chinensis var. chinensis]	actinidia chinensis var. chinensis	nr	Complete	No	Yes	29760.VIT_02s0025g04900.t01	3.9e-147	527.7		Viridiplantae	0IHR4@euNOG,0YNA2@NOG,1BJ6P@strNOG,1DX3Y@virNOG	NA
C12_R673770	ABR16829.1	73.4	169	38	2	16	178	1	168	4.9e-59	91.6	ABR16829.1 unknown [Picea sitchensis]	picea sitchensis	nr	Partial 5 Prime	No	No	3694.POPTR_0004s08660.1	8.4e-09	65.9		Viridiplantae	0JCHK@euNOG,117UA@NOG,1BSY1@strNOG,1E4TP@virNOG	NA		SMART (COIL)		GO:0005575-cellular_component(L=0),GO:0005623-cell(L=1),GO:0005886-plasma membrane(L=3),GO:0016020-membrane(L=1),GO:0044464-cell part(L=2),GO:0071944-cell periphery(L=3),		8.1e-15	IPR025322(Protein of unknown function DUF4228, plant)	Pfam	PF14009(Domain of unknown function (DUF4228))
C12_R656955	NP_850397.1	41.2	701	326	18	25	695	9	653	2.7e-109	96.1	NP_850397.1 Sas10/U3 ribonucleoprotein (Utp) family protein [Arabidopsis thaliana]	arabidopsis thaliana	arabidopsis_thaliana_tair10	Complete	No	Yes	29760.VIT_05s0094g00440.t01	9.2e-144	516.2		Viridiplantae	0XSPX@NOG,1BIF4@strNOG,1DWC1@virNOG,KOG3118@euNOG	Pfam:Sas10_Utp3_C		PFAM (Sas10_Utp3, Sas10_Utp3_C), SMART (COIL)				3.8e-27	IPR018972(Sas10 C-terminal domain)	Pfam	PF09368(Sas10 C-terminal domain)	Reactome: R-HSA-6790901|Reactome: R-HSA-6791226
C12_R656875	XP_021755204.1	52.7	474	165	11	40	497	96	526	4.9e-120	90.5	XP_021755204.1 uncharacterized protein LOC110720478 [Chenopodium quinoa]	chenopodium quinoa	complete.protein.87	Partial 5 Prime	No	No	3218.PP1S101_1V6.1	9.7e-127	459.1		Viridiplantae	1BCVC@strNOG,1DURK@virNOG,COG4642@NOG,KOG0231@euNOG	MORN		PFAM (MORN), SMART (MORN, TRANS)				4.4e-07	IPR003409(MORN motif)	Pfam	PF02493(MORN repeat)
C12_R656862	XP_010241330.1	58	417	173	2	32	447	19	434	1.7e-135	92.2	XP_010241330.1 PREDICTED: RNA pseudouridine synthase 2, chloroplastic isoform X3 [Nelumbo nucifera]	nelumbo nucifera	complete.protein.87	Complete	No	No	4081.Solyc04g081920.2.1	4,00E-132	476.9		Viridiplantae	1BDHF@strNOG,1DREX@virNOG,COG0564@NOG,KOG1919@euNOG	RNA pseudourine synthase 2		PFAM (PseudoU_synth_2, S4), SMART (S4)	GO:0008150-biological_process(L=0),GO:0008152-metabolic process(L=1),	GO:0005575-cellular_component(L=0),GO:0005622-intracellular(L=3),GO:0005623-cell(L=1),GO:0005737-cytoplasm(L=4),GO:0009507-chloroplast(L=6),GO:0009536-plastid(L=5),GO:0043226-organelle(L=1),GO:0043227-membrane-bounded organelle(L=2),GO:0043229-intracellular organelle(L=3),GO:0043231-intracellular membrane-bounded organelle(L=4),GO:0044424-intracellular part(L=3),GO:0044444-cytoplasmic part(L=4),G…	GO:0003674-molecular_function(L=0),GO:0003824-catalytic activity(L=1),GO:0009982-pseudouridine synthase activity(L=4),GO:0016853-isomerase activity(L=2),GO:0016866-intramolecular transferase activity(L=3),	4.1e-28	IPR006145(Pseudouridine synthase, RsuA/RluB/C/D/E/F)	Pfam	PF00849(RNA pseudouridylate synthase)		GO:0001522-pseudouridine synthesis(L=7),GO:0009451-RNA modification(L=5),		GO:0003723-RNA binding(L=4),GO:0009982-pseudouridine synthase activity(L=4),
C12_R656591	ABK24629.1	76.6	475	111	0	6	480	3	477	8.1e-226	99	ABK24629.1 unknown [Picea sitchensis]	picea sitchensis	nr	Complete	No	No	4533.OB04G23230.1	2.2e-157	560.8		Viridiplantae	0U393@lilNOG,15ZVT@poaNOG,1BGK6@strNOG,1DXC3@virNOG,COG2723@NOG,KOG0626@euNOG	beta-glucosidase	Starch and sucrose metabolism (00500), Phenylpropanoid biosynthesis (00940), Cyanoamino acid metabolism (00460), Biosynthesis of secondary metabolites (01110), Metabolic pathways (01100)	PFAM (Glyco_hydro_1), SMART (SIGNAL, TRANS)	GO:0008150-biological_process(L=0),GO:0008152-metabolic process(L=1),		GO:0003674-molecular_function(L=0),GO:0003824-catalytic activity(L=1),GO:0004338-glucan exo-1,3-beta-glucosidase activity(L=7),GO:0004553-hydrolase activity, hydrolyzing O-glycosyl compounds(L=4),GO:0004565-beta-galactosidase activity(L=6),GO:0008422-beta-glucosidase activity(L=6),GO:0015925-galactosidase activity(L=5),GO:0015926-glucosidase activity(L=5),GO:0016787-hydrolase activity(L=2),GO:001…	7.4e-164	IPR001360(Glycoside hydrolase family 1)	Pfam	PF00232(Glycosyl hydrolase family 1)		GO:0005975-carbohydrate metabolic process(L=3),		GO:0004553-hydrolase activity, hydrolyzing O-glycosyl compounds(L=4),
C12_R656499	XP_014493434.1	57.6	370	154	2	1	368	1	369	1.9e-108	99.2	XP_014493434.1 UPF0496 protein At4g34320 [Vigna radiata var. radiata]	vigna radiata var. radiata	complete.protein.87	Complete	No	Yes	4113.PGSC0003DMT400064861	3.5e-110	403.7		Viridiplantae	0IGAZ@euNOG,11FCE@NOG,1BHSB@strNOG,1DS9Z@virNOG	UPF0496 protein		PFAM (DUF677, DUF793), SMART (TRANS, COIL)		GO:0005575-cellular_component(L=0),GO:0005622-intracellular(L=3),GO:0005623-cell(L=1),GO:0005634-nucleus(L=5),GO:0016020-membrane(L=1),GO:0043226-organelle(L=1),GO:0043227-membrane-bounded organelle(L=2),GO:0043229-intracellular organelle(L=3),GO:0043231-intracellular membrane-bounded organelle(L=4),GO:0044424-intracellular part(L=3),GO:0044464-cell part(L=2),		5.9e-108	IPR007749(Protein of unknown function DUF677)	Pfam	PF05055(Protein of unknown function (DUF677))
C12_R656292	XP_021605984.1	36.3	215	101	9	13	211	112	306	1.2e-20	86.1	XP_021605984.1 protein MARD1-like [Manihot esculenta]	manihot esculenta	nr	Partial 5 Prime	No	Yes	29760.VIT_04s0008g04490.t01	4.1e-24	117.1	OSI_00649	Viridiplantae	0IHWM@euNOG,0YG71@NOG,1BN7P@strNOG,1E02I@virNOG	Protein of unknown function (DUF581)		PFAM (DUF581)				1.1e-25	IPR007650(Zf-FLZ domain)	Pfam	PF04570(zinc-finger of the FCS-type, C2-C2)
C12_R656215	ABR16523.1	95.8	402	17	0	1	402	3	404	2e-222	100	ABR16523.1 unknown [Picea sitchensis]	picea sitchensis	nr	Complete	No	No	29760.VIT_14s0081g00580.t01	1.5e-154	551.2		Viridiplantae	1BNCF@strNOG,1DYRS@virNOG,COG5206@NOG,KOG1349@euNOG	Gpi-anchor	Glycosylphosphatidylinositol(GPI)-anchor biosynthesis (00563), Metabolic pathways (01100)	PFAM (Peptidase_C13), SMART (TRANS, SIGNAL)		GO:0005575-cellular_component(L=0),GO:0005622-intracellular(L=3),GO:0005623-cell(L=1),GO:0005737-cytoplasm(L=4),GO:0005783-endoplasmic reticulum(L=4),GO:0043226-organelle(L=1),GO:0043227-membrane-bounded organelle(L=2),GO:0043229-intracellular organelle(L=3),GO:0043231-intracellular membrane-bounded organelle(L=4),GO:0044424-intracellular part(L=3),GO:0044444-cytoplasmic part(L=4),GO:0044464-cell…		6.4e-44	IPR001096(Peptidase C13, legumain)	Pfam	PF01650(Peptidase C13 family)		GO:0006508-proteolysis(L=4),		GO:0008233-peptidase activity(L=3),
C12_R656143	ABK23041.1	90.9	198	18	0	1	198	1	198	4.4e-93	100	ABK23041.1 unknown [Picea sitchensis]	picea sitchensis	nr	Complete	No	No	3694.POPTR_0001s06140.1	1.5e-30	138.3		Viridiplantae	11WXF@NOG,1BUH3@strNOG,1E6ED@virNOG,KOG4774@euNOG	Essential protein Yae1, N terminal		PFAM (Yae1_N)				6.6e-07	IPR019191(Essential protein Yae1, N-terminal)	Pfam	PF09811(Essential protein Yae1, N terminal)
C12_R656108	NP_190906.1	32.3	705	382	19	56	707	33	695	1.4e-92	91.8	NP_190906.1 Concanavalin A-like lectin protein kinase family protein [Arabidopsis thaliana]	arabidopsis thaliana	arabidopsis_thaliana_tair10	Complete	No	Yes	29760.VIT_16s0098g00720.t01	1.5e-197	694.9		Viridiplantae	0JNFE@euNOG,118S6@NOG,1BNUN@strNOG,1E0NW@virNOG	L-type lectin-domain containing receptor kinase S.7-like		PFAM (Pkinase_Tyr, Lectin_legB, Pkinase), SMART (TRANS, STYKc, SIGNAL, COIL)				2.5e-56	IPR001220(Legume lectin domain)	Pfam	PF00139(Legume lectin domain)				GO:0030246-carbohydrate binding(L=2),
C12_R655790	PON50356.1	54.4	408	179	4	31	436	1	403	4.2e-118	86	PON50356.1 Plant organelle RNA recognition domain containing protein [Trema orientalis]	trema orientalis	nr	Complete	No	Yes	29760.VIT_18s0001g05790.t01	5.5e-116	423.3		Viridiplantae	0IVEP@euNOG,0YE1H@NOG,1BPUZ@strNOG,1E1P3@virNOG	Plant organelle RNA recognition domain		PFAM (PORR)	GO:0006950-response to stress(L=2),GO:0006979-response to oxidative stress(L=3),GO:0008150-biological_process(L=0),GO:0050896-response to stimulus(L=1),			3.5e-90	IPR021099(Plant organelle RNA recognition domain)	Pfam	PF11955(Plant organelle RNA recognition domain)
C12_R655780	ABK25963.1	92.8	181	13	0	1	181	32	212	9.6e-95	100	ABK25963.1 unknown [Picea sitchensis]	picea sitchensis	nr	Complete	No	No	88036.EFJ15005	7.9e-39	165.6		Viridiplantae	0IY0D@euNOG,11Z4C@NOG,1BPQ2@strNOG,1E1I9@virNOG	Inherit from NOG: expressed protein		SMART (SIGNAL)				1.9e-12	IPR025124(Domain of unknown function DUF4050)	Pfam	PF13259(Protein of unknown function (DUF4050))
C12_R655676	XP_020244444.1	68.4	177	53	3	3	176	23	199	7.1e-59	87.4	XP_020244444.1 protein TPR2-like [Asparagus officinalis]	asparagus officinalis	nr	Complete	No	Yes	3218.PP1S99_260V6.1	6.6e-63	245.7		Viridiplantae	0XP3K@NOG,1BJ2V@strNOG,1DWZZ@virNOG,KOG0266@euNOG	primary shoot apical meristem specification		PFAM (WD40), SMART (WD40, LisH, CTLH)
C12_R655450	NP_190568.1	38.9	561	274	19	1	557	1	496	8.3e-77	98.9	NP_190568.1 Low temperature viability protein [Arabidopsis thaliana]	arabidopsis thaliana	arabidopsis_thaliana_tair10	Complete	No	Yes	4641.GSMUA_Achr11P00440_001	2.3e-89	335.1		Viridiplantae	0ITSV@euNOG,0ZZEB@NOG,1C7MC@strNOG,1EMJ4@virNOG	NA		SMART (COIL)
C12_R655440	XP_006422284.1	72.3	480	118	3	3	482	26	490	7.5e-190	97.4	XP_006422284.1 DEAD-box ATP-dependent RNA helicase 36 isoform X1 [Citrus clementina]	citrus clementina	complete.protein.87	Complete	No	Yes	29760.VIT_19s0085g00510.t01	1.1e-191	674.9	DDX49	Viridiplantae	0XPYC@NOG,1BHEI@strNOG,1DRWI@virNOG,KOG0340@euNOG	DEAD-box ATP-dependent RNA helicase		PFAM (Helicase_C, DEAD, DUF1253), SMART (HELICc, DEXDc, COIL)	GO:0006139-nucleobase-containing compound metabolic process(L=3),GO:0006364-rRNA processing(L=7),GO:0006396-RNA processing(L=5),GO:0006725-cellular aromatic compound metabolic process(L=3),GO:0006807-nitrogen compound metabolic process(L=2),GO:0007275-multicellular organism development(L=3),GO:0008150-biological_process(L=0),GO:0008152-metabolic process(L=1),GO:0009553-embryo sac development(L=5)…	GO:0005575-cellular_component(L=0),GO:0005622-intracellular(L=3),GO:0005623-cell(L=1),GO:0005634-nucleus(L=5),GO:0042995-cell projection(L=3),GO:0043226-organelle(L=1),GO:0043227-membrane-bounded organelle(L=2),GO:0043229-intracellular organelle(L=3),GO:0043231-intracellular membrane-bounded organelle(L=4),GO:0044424-intracellular part(L=3),GO:0044464-cell part(L=2),GO:0090406-pollen tube(L=4),		9.8e-44	IPR011545(DEAD/DEAH box helicase domain)	Pfam	PF00270(DEAD/DEAH box helicase)				GO:0003676-nucleic acid binding(L=3),GO:0005524-ATP binding(L=7),
C12_R690807	ABR18003.1	97	368	11	0	1	368	1	368	2e-192	100	ABR18003.1 unknown [Picea sitchensis]	picea sitchensis	nr	Complete	No	No	3694.POPTR_0009s16180.1	2.6e-97	360.9		Viridiplantae	0XRY6@NOG,1BFHY@strNOG,1DTG0@virNOG,KOG2868@euNOG	mRNA-decapping enzyme-like	RNA degradation (03018)	PFAM (DCP1)	GO:0000956-nuclear-transcribed mRNA catabolic process(L=7),GO:0006139-nucleobase-containing compound metabolic process(L=3),GO:0006401-RNA catabolic process(L=5),GO:0006402-mRNA catabolic process(L=6),GO:0006725-cellular aromatic compound metabolic process(L=3),GO:0006807-nitrogen compound metabolic process(L=2),GO:0008150-biological_process(L=0),GO:0008152-metabolic process(L=1),GO:0009056-catab…	GO:0000932-P-body(L=7),GO:0005575-cellular_component(L=0),GO:0005622-intracellular(L=3),GO:0005623-cell(L=1),GO:0005737-cytoplasm(L=4),GO:0030529-intracellular ribonucleoprotein complex(L=4),GO:0032991-macromolecular complex(L=1),GO:0035770-ribonucleoprotein granule(L=5),GO:0043226-organelle(L=1),GO:0043228-non-membrane-bounded organelle(L=2),GO:0043229-intracellular organelle(L=3),GO:0043232-int…		9.8e-43	IPR010334(mRNA-decapping enzyme subunit 1)	Pfam	PF06058(Dcp1-like decapping family)	Reactome: R-HSA-430039	GO:0000290-deadenylation-dependent decapping of nuclear-transcribed mRNA(L=9),GO:0043085-positive regulation of catalytic activity(L=4),		GO:0008047-enzyme activator activity(L=3),
C12_R655250	NP_001332447.1	51.9	1919	843	20	1	1903	1	1855	0	99.5	NP_001332447.1 nuclear pore complex protein (DUF3414) [Arabidopsis thaliana]	arabidopsis thaliana	arabidopsis_thaliana_tair10	Complete	No	Yes	3218.PP1S201_65V6.1	0	2269.6		Viridiplantae	0XSBR@NOG,1BCKD@strNOG,1DQI2@virNOG,KOG1835@euNOG	nuclear pore complex protein Nup205-like	RNA transport (03013)	PFAM (DUF3414), SMART (TRANS)		GO:0005575-cellular_component(L=0),GO:0005622-intracellular(L=3),GO:0005623-cell(L=1),GO:0005634-nucleus(L=5),GO:0005635-nuclear envelope(L=4),GO:0005737-cytoplasm(L=4),GO:0009507-chloroplast(L=6),GO:0009536-plastid(L=5),GO:0012505-endomembrane system(L=3),GO:0031967-organelle envelope(L=3),GO:0031975-envelope(L=3),GO:0043226-organelle(L=1),GO:0043227-membrane-bounded organelle(L=2),GO:0043229-in…		1.2e-122	IPR021827(Nucleoporin Nup186/Nup192/Nup205)	Pfam	PF11894(Nuclear pore complex scaffold, nucleoporins 186/192/205)	Reactome: R-HSA-1169408|Reactome: R-HSA-159227|Reactome: R-HSA-159230|Reactome: R-HSA-159231|Reactome: R-HSA-159236|Reactome: R-HSA-165054|Reactome: R-HSA-168271|Reactome: R-HSA-168276|Reactome: R-HSA-168325|Reactome: R-HSA-168333|Reactome: R-HSA-170822|Reactome: R-HSA-180746|Reactome: R-HSA-180910|Reactome: R-HSA-191859|Reactome: R-HSA-3108214|Reactome: R-HSA-3301854|Reactome: R-HSA-3371453|Reac…		GO:0005643-nuclear pore(L=5),
C12_R655152	XP_006848419.2	54.1	586	235	9	57	633	67	627	1.9e-153	89.7	XP_006848419.2 uncharacterized protein LOC18438167 [Amborella trichopoda]	amborella trichopoda	complete.protein.87	Complete	No	No	3694.POPTR_0016s02410.1	1.9e-135	488.4	EMB1688	Viridiplantae	0IF5V@euNOG,1BECY@strNOG,1DSAS@virNOG,COG1162@NOG	ribosome biogenesis GTPase		PFAM (DUF258), SMART (COIL)	GO:0006139-nucleobase-containing compound metabolic process(L=3),GO:0006152-purine nucleoside catabolic process(L=7),GO:0006163-purine nucleotide metabolic process(L=5),GO:0006184-obsolete GTP catabolic process(L=),GO:0006195-purine nucleotide catabolic process(L=7),GO:0006725-cellular aromatic compound metabolic process(L=3),GO:0006753-nucleoside phosphate metabolic process(L=4),GO:0006793-phosp…		GO:0000166-nucleotide binding(L=3),GO:0001882-nucleoside binding(L=3),GO:0001883-purine nucleoside binding(L=4),GO:0003674-molecular_function(L=0),GO:0003824-catalytic activity(L=1),GO:0003924-GTPase activity(L=7),GO:0005488-binding(L=1),GO:0005525-GTP binding(L=7),GO:0016462-pyrophosphatase activity(L=5),GO:0016787-hydrolase activity(L=2),GO:0016817-hydrolase activity, acting on acid anhydrides(…	2.4e-57	IPR010914(RsgA GTPase domain)	Pfam	PF03193(RsgA GTPase)				GO:0003924-GTPase activity(L=7),GO:0005525-GTP binding(L=7),
C12_R655051	ABK25179.1	92	364	29	0	1	364	1	364	1.4e-186	89.7	ABK25179.1 unknown [Picea sitchensis]	picea sitchensis	nr	Complete	No	No	4641.GSMUA_Achr2P19150_001	4.9e-73	280.4		Viridiplantae	0IPCB@euNOG,0U6P8@lilNOG,11MWC@NOG,1C6UI@strNOG,1EKRJ@virNOG	factor IIa large	Viral carcinogenesis (05203), Basal transcription factors (03022)	PFAM (TFIIA, DUF668, DUF3475), SMART (TRANS)				3.5e-15	IPR004855(Transcription factor IIA, alpha/beta subunit)	Pfam	PF03153(Transcription factor IIA, alpha/beta subunit)		GO:0006367-transcription initiation from RNA polymerase II promoter(L=7),	GO:0005672-transcription factor TFIIA complex(L=7),
C12_R655014	ADE77301.1	64.3	403	103	6	5	385	3	386	6e-139	99	ADE77301.1 unknown [Picea sitchensis]	picea sitchensis	nr	Complete	No	No	3218.PP1S11_362V6.1	1.6e-25	122.5		Viridiplantae	0IH8Y@euNOG,11KX1@NOG,1BICQ@strNOG,1DW9P@virNOG	F-box kelch-repeat protein		PFAM (F-box), SMART (FBOX)				0.0002	IPR001810(F-box domain)	Pfam	PF00646(F-box domain)				GO:0005515-protein binding(L=2),
C12_R654781	NP_565552.1	46.2	704	331	15	6	683	25	706	4.9e-172	99	NP_565552.1 Protein kinase superfamily protein [Arabidopsis thaliana]	arabidopsis thaliana	arabidopsis_thaliana_tair10	Complete	No	Yes	4081.Solyc04g079710.2.1	6,00E-188	662.9		Viridiplantae	1BPUW@strNOG,1E1NZ@virNOG,COG0515@NOG,KOG1187@euNOG	wall-associated receptor kinase-like 14-like		PFAM (Pkinase_Tyr, Pkinase), SMART (TRANS, STYKc, SIGNAL)				5.7e-45	IPR000719(Protein kinase domain)	Pfam	PF00069(Protein kinase domain)		GO:0006468-protein phosphorylation(L=6),		GO:0004672-protein kinase activity(L=5),GO:0005524-ATP binding(L=7),
C12_R654507	ABK26011.1	88.7	327	37	0	1	327	1	327	6.1e-156	99.7	ABK26011.1 unknown [Picea sitchensis]	picea sitchensis	nr	Complete	No	No	29760.VIT_14s0066g01930.t01	2,00E-56	224.9		Viridiplantae	0IJEA@euNOG,11Y08@NOG,1BHUB@strNOG,1DVQK@virNOG	Family of unknown function (DUF716)		PFAM (DUF716), SMART (TRANS, SIGNAL)				4.3e-36	IPR006904(Protein of unknown function DUF716 (TMEM45))	Pfam	PF04819(Family of unknown function (DUF716))
C12_R653956	NP_566642.1	64.6	427	130	7	20	433	67	485	1.8e-159	95.6	NP_566642.1 glutamyl-tRNA (Gln) amidotransferase subunit A (DUF620) [Arabidopsis thaliana]	arabidopsis thaliana	arabidopsis_thaliana_tair10	Complete	No	Yes	29760.VIT_03s0091g00410.t01	2.1e-178	630.6		Viridiplantae	0IHG6@euNOG,113AJ@NOG,1BJS8@strNOG,1DXPQ@virNOG	expressed protein		PFAM (DUF620)		GO:0005575-cellular_component(L=0),GO:0005623-cell(L=1),GO:0005886-plasma membrane(L=3),GO:0016020-membrane(L=1),GO:0044464-cell part(L=2),GO:0071944-cell periphery(L=3),		6.4e-121	IPR006873(Protein of unknown function DUF620)	Pfam	PF04788(Protein of unknown function (DUF620))
C12_R653716	ABK21149.1	82.4	187	33	0	7	193	1	187	4e-83	96.4	ABK21149.1 unknown [Picea sitchensis]	picea sitchensis	nr	Complete	No	No	4577.GRMZM2G139797_P03	7.1e-54	215.7		Viridiplantae	0IVG5@euNOG,0TK0S@lilNOG,11R51@NOG,15GUM@poaNOG,1BD1Z@strNOG,1DQZE@virNOG	Calcium-binding peroxygenase involved in the degradation of storage lipid in oil bodies. May be involved in the interaction between oil bodies and vacuoles during seed germination and in the oxylipin signaling pathways and plant defense responses. Can catalyze sulfoxidation of thiobenzamide, hydroxylation of aniline		PFAM (Caleosin), SMART (TRANS)	GO:0000003-reproduction(L=1),GO:0003006-developmental process involved in reproduction(L=2),GO:0006082-organic acid metabolic process(L=3),GO:0006629-lipid metabolic process(L=3),GO:0006631-fatty acid metabolic process(L=4),GO:0006633-fatty acid biosynthetic process(L=5),GO:0006950-response to stress(L=2),GO:0006952-defense response(L=3),GO:0006996-organelle organization(L=3),GO:0007275-multicell…	GO:0005575-cellular_component(L=0),GO:0005622-intracellular(L=3),GO:0005623-cell(L=1),GO:0005737-cytoplasm(L=4),GO:0005811-lipid particle(L=5),GO:0016020-membrane(L=1),GO:0016021-integral component of membrane(L=4),GO:0031224-intrinsic component of membrane(L=3),GO:0044424-intracellular part(L=3),GO:0044425-membrane part(L=2),GO:0044444-cytoplasmic part(L=4),GO:0044464-cell part(L=2),	GO:0003674-molecular_function(L=0),GO:0003824-catalytic activity(L=1),GO:0004392-heme oxygenase (decyclizing) activity(L=4),GO:0004497-monooxygenase activity(L=3),GO:0005488-binding(L=1),GO:0005509-calcium ion binding(L=5),GO:0016491-oxidoreductase activity(L=2),GO:0016705-oxidoreductase activity, acting on paired donors, with incorporation or reduction of molecular oxygen(L=3),GO:0043167-ion bin…	5.8e-72	IPR007736(Caleosin-related)	Pfam	PF05042(Caleosin related protein)	KEGG: 00073+1.11.2.3|MetaCyc: PWY-321|MetaCyc: PWY-6917
C12_R653487	ABR18124.1	78.5	298	62	2	1	296	1	298	4.5e-134	99.7	ABR18124.1 unknown [Picea sitchensis]	picea sitchensis	nr	Complete	No	No	4081.Solyc04g074220.2.1	2.3e-91	340.9		Viridiplantae	0IPFI@euNOG,0ZRXR@NOG,1C6VA@strNOG,1EKSC@virNOG	TAP-like protein		PFAM (Abhydrolase_4, DLH, Abhydrolase_1)				1.4e-21	IPR000073(Alpha/beta hydrolase fold-1)	Pfam	PF00561(alpha/beta hydrolase fold)
C12_R653077	ABR17313.1	88	443	53	0	1	443	1	443	4.2e-229	100	ABR17313.1 unknown [Picea sitchensis]	picea sitchensis	nr	Complete	No	No	3694.POPTR_0002s13420.1	6,00E-141	506.1		Viridiplantae	1BH5Y@strNOG,1DV28@virNOG,COG0204@NOG,KOG1505@euNOG	acyltransferase	Glycerophospholipid metabolism (00564), Metabolic pathways (01100), Glycerolipid metabolism (00561)	PFAM (Acyltransferase), SMART (TRANS, PlsC)		GO:0005575-cellular_component(L=0),GO:0016020-membrane(L=1),		2e-17	IPR002123(Phospholipid/glycerol acyltransferase)	Pfam	PF01553(Acyltransferase)		GO:0008152-metabolic process(L=1),		GO:0016746-transferase activity, transferring acyl groups(L=3),
C12_R653004	NP_188133.2	46.7	242	125	2	4	244	11	249	1.2e-59	98.8	NP_188133.2 RING/U-box superfamily protein [Arabidopsis thaliana]	arabidopsis thaliana	arabidopsis_thaliana_tair10	Complete	No	Yes	29760.VIT_19s0014g02100.t01	5.3e-62	243		Viridiplantae	1BGU8@strNOG,1DUQU@virNOG,COG5627@NOG,KOG2979@euNOG	E3 SUMO-protein ligase		PFAM (zf-Nse), SMART (COIL)	GO:0006275-regulation of DNA replication(L=7),GO:0006464-cellular protein modification process(L=5),GO:0007275-multicellular organism development(L=3),GO:0007346-regulation of mitotic cell cycle(L=5),GO:0008150-biological_process(L=0),GO:0008152-metabolic process(L=1),GO:0008156-negative regulation of DNA replication(L=8),GO:0008284-positive regulation of cell proliferation(L=5),GO:0009653-anatom…	GO:0005575-cellular_component(L=0),GO:0005622-intracellular(L=3),GO:0005623-cell(L=1),GO:0005634-nucleus(L=5),GO:0005737-cytoplasm(L=4),GO:0043226-organelle(L=1),GO:0043227-membrane-bounded organelle(L=2),GO:0043229-intracellular organelle(L=3),GO:0043231-intracellular membrane-bounded organelle(L=4),GO:0044424-intracellular part(L=3),GO:0044464-cell part(L=2),	GO:0003674-molecular_function(L=0),GO:0003824-catalytic activity(L=1),GO:0016874-ligase activity(L=2),GO:0016879-ligase activity, forming carbon-nitrogen bonds(L=3),GO:0016881-acid-amino acid ligase activity(L=4),GO:0019787-ubiquitin-like protein transferase activity(L=3),GO:0019789-SUMO transferase activity(L=4),	2.3e-10	IPR004181(Zinc finger, MIZ-type)	Pfam	PF11789(Zinc-finger of the MIZ type in Nse subunit)				GO:0008270-zinc ion binding(L=6),
C12_R653002	XP_010248707.1	54.3	446	202	2	15	459	8	452	1.7e-132	96.7	XP_010248707.1 PREDICTED: proline transporter 2-like [Nelumbo nucifera]	nelumbo nucifera	complete.protein.87	Complete	No	No	4641.GSMUA_Achr11P08780_001	4.8e-125	453.4		Viridiplantae	0TIN3@lilNOG,1BBT5@strNOG,1DPRT@virNOG,COG0814@NOG,KOG1303@euNOG	Transmembrane amino acid transporter protein		PFAM (Aa_trans), SMART (TRANS)				2.3e-63	IPR013057(Amino acid transporter, transmembrane domain)	Pfam	PF01490(Transmembrane amino acid transporter protein)
C12_R652994	ADE77294.1	55.5	290	126	2	3	289	117	406	2e-87	91.4	ADE77294.1 unknown [Picea sitchensis]	picea sitchensis	nr	Partial 5 Prime	No	No	4538.ORGLA05G0117600.1	5.7e-77	293.1		Viridiplantae	0TR6N@lilNOG,15MYH@poaNOG,1BG84@strNOG,1DU5E@virNOG,COG2723@NOG,KOG0626@euNOG	beta-glucosidase		PFAM (Glyco_hydro_1, Cellulase), SMART (SIGNAL, TRANS)		GO:0005575-cellular_component(L=0),GO:0005622-intracellular(L=3),GO:0005623-cell(L=1),GO:0005737-cytoplasm(L=4),GO:0005773-vacuole(L=5),GO:0005777-peroxisome(L=6),GO:0005778-peroxisomal membrane(L=7),GO:0016020-membrane(L=1),GO:0031090-organelle membrane(L=3),GO:0031903-microbody membrane(L=6),GO:0042579-microbody(L=5),GO:0043226-organelle(L=1),GO:0043227-membrane-bounded organelle(L=2),GO:004322…		4.1e-63	IPR001360(Glycoside hydrolase family 1)	Pfam	PF00232(Glycosyl hydrolase family 1)		GO:0005975-carbohydrate metabolic process(L=3),		GO:0004553-hydrolase activity, hydrolyzing O-glycosyl compounds(L=4),
C12_R652989	ABR16283.1	92.6	420	31	0	18	437	1	420	1.7e-209	96.1	ABR16283.1 unknown [Picea sitchensis]	picea sitchensis	nr	Partial 5 Prime	No	No	4555.Si036043m	2.7e-149	533.9		Viridiplantae	0TINB@lilNOG,15HZR@poaNOG,1BF2H@strNOG,1DT0G@virNOG,COG0331@NOG,KOG2926@euNOG	carrier protein transacylase	Fatty acid biosynthesis (00061), Metabolic pathways (01100)	PFAM (Acyl_transf_1)		GO:0005575-cellular_component(L=0),GO:0005622-intracellular(L=3),GO:0005623-cell(L=1),GO:0005737-cytoplasm(L=4),GO:0009507-chloroplast(L=6),GO:0009532-plastid stroma(L=6),GO:0009536-plastid(L=5),GO:0009570-chloroplast stroma(L=7),GO:0043226-organelle(L=1),GO:0043227-membrane-bounded organelle(L=2),GO:0043229-intracellular organelle(L=3),GO:0043231-intracellular membrane-bounded organelle(L=4),GO:…		1.1e-25	IPR014043(Acyl transferase)	Pfam	PF00698(Acyl transferase domain)
C12_R652948	NP_001318899.1	42.1	235	129	2	51	285	8	235	7.7e-47	82.2	NP_001318899.1 ARV1 family protein [Arabidopsis thaliana]	arabidopsis thaliana	arabidopsis_thaliana_tair10	Complete	No	Yes	29760.VIT_15s0048g02360.t01	3.7e-51	207.2		Viridiplantae	1BJSD@strNOG,1DPVK@virNOG,COG5254@NOG,KOG3134@euNOG	protein arv1 homolog		PFAM (Arv1), SMART (TRANS)	GO:0006066-alcohol metabolic process(L=4),GO:0006629-lipid metabolic process(L=3),GO:0006643-membrane lipid metabolic process(L=4),GO:0006665-sphingolipid metabolic process(L=4),GO:0006807-nitrogen compound metabolic process(L=2),GO:0008150-biological_process(L=0),GO:0008152-metabolic process(L=1),GO:0008202-steroid metabolic process(L=4),GO:0009987-cellular process(L=1),GO:0016125-sterol metabol…	GO:0005575-cellular_component(L=0),GO:0005622-intracellular(L=3),GO:0005623-cell(L=1),GO:0005737-cytoplasm(L=4),GO:0005783-endoplasmic reticulum(L=4),GO:0043226-organelle(L=1),GO:0043227-membrane-bounded organelle(L=2),GO:0043229-intracellular organelle(L=3),GO:0043231-intracellular membrane-bounded organelle(L=4),GO:0044424-intracellular part(L=3),GO:0044444-cytoplasmic part(L=4),GO:0044464-cell…		3.2e-44	IPR007290(Arv1 protein)	Pfam	PF04161(Arv1-like family)	Reactome: R-HSA-191273
C12_R652811	ABR16222.1	92.2	399	31	0	1	399	1	399	4.7e-219	100	ABR16222.1 unknown [Picea sitchensis]	picea sitchensis	nr	Complete	No	No	29760.VIT_17s0000g07450.t01	3.5e-172	609.8		Viridiplantae	1BE4S@strNOG,1DS2P@virNOG,COG0584@NOG,KOG2258@euNOG	Glycerophosphoryl diester	Glycerophospholipid metabolism (00564)	PFAM (GDPD), SMART (SIGNAL, TRANS)		GO:0005575-cellular_component(L=0),GO:0005622-intracellular(L=3),GO:0005623-cell(L=1),GO:0005737-cytoplasm(L=4),GO:0005773-vacuole(L=5),GO:0043226-organelle(L=1),GO:0043227-membrane-bounded organelle(L=2),GO:0043229-intracellular organelle(L=3),GO:0043231-intracellular membrane-bounded organelle(L=4),GO:0044424-intracellular part(L=3),GO:0044444-cytoplasmic part(L=4),GO:0044464-cell part(L=2),		5.7e-59	IPR030395(Glycerophosphodiester phosphodiesterase domain)	Pfam	PF03009(Glycerophosphoryl diester phosphodiesterase family)		GO:0006629-lipid metabolic process(L=3),		GO:0008081-phosphoric diester hydrolase activity(L=5),
C12_R652780	NP_565900.1	48.9	775	370	8	50	817	46	801	4.1e-205	92.1	NP_565900.1 Protein kinase superfamily protein [Arabidopsis thaliana]	arabidopsis thaliana	arabidopsis_thaliana_tair10	Complete	No	Yes	29760.VIT_13s0019g04130.t01	1.8e-218	764.6		Viridiplantae	1BM95@strNOG,1DZ3Y@virNOG,COG0661@NOG,KOG1235@euNOG	ABC1 family		PFAM (ABC1, APH), SMART (TRANS)	GO:0006810-transport(L=3),GO:0008150-biological_process(L=0),GO:0051179-localization(L=1),GO:0051234-establishment of localization(L=2),		GO:0003674-molecular_function(L=0),GO:0005215-transporter activity(L=1),	3.9e-28	IPR004147(UbiB domain)	Pfam	PF03109(ABC1 family)
C12_R652541	NP_001324308.1	74.8	218	49	3	1	215	30	244	7.2e-98	100	NP_001324308.1 glucose-induced degradation-like protein [Arabidopsis thaliana]	arabidopsis thaliana	arabidopsis_thaliana_tair10	Complete	No	Yes	4113.PGSC0003DMT400028762	4.7e-99	365.9		Viridiplantae	1BBP8@strNOG,1DPMZ@virNOG,COG5073@NOG,KOG4635@euNOG	Vacuolar import and degradation protein		PFAM (Vac_ImportDeg)				4.3e-52	IPR018618(Vacuolar import/degradation protein Vid24)	Pfam	PF09783(Vacuolar import and degradation protein)
C12_R652489	ADE77824.1	58.5	212	67	7	1	200	2	204	2.5e-46	97.6	ADE77824.1 unknown [Picea sitchensis]	picea sitchensis	nr	Complete	No	No	3218.PP1S42_174V6.1	2.1e-48	197.6		Viridiplantae	1BQ6T@strNOG,1E20Z@virNOG,COG5224@NOG,KOG1561@euNOG	Nuclear transcription factor Y subunit	Antigen processing and presentation (04612), Tuberculosis (05152)	PFAM (CBFB_NFYA), SMART (CBF)	GO:0006355-regulation of transcription, DNA-templated(L=7),GO:0008150-biological_process(L=0),GO:0009889-regulation of biosynthetic process(L=4),GO:0009890-negative regulation of biosynthetic process(L=5),GO:0009892-negative regulation of metabolic process(L=4),GO:0010468-regulation of gene expression(L=5),GO:0010556-regulation of macromolecule biosynthetic process(L=5),GO:0010558-negative regula…	GO:0005575-cellular_component(L=0),GO:0005622-intracellular(L=3),GO:0005623-cell(L=1),GO:0005634-nucleus(L=5),GO:0043226-organelle(L=1),GO:0043227-membrane-bounded organelle(L=2),GO:0043229-intracellular organelle(L=3),GO:0043231-intracellular membrane-bounded organelle(L=4),GO:0044424-intracellular part(L=3),GO:0044464-cell part(L=2),	GO:0001071-nucleic acid binding transcription factor activity(L=1),GO:0003674-molecular_function(L=0),GO:0003700-transcription factor activity, sequence-specific DNA binding(L=2),	6.6e-27	IPR001289(Nuclear transcription factor Y subunit A)	Pfam	PF02045(CCAAT-binding transcription factor (CBF-B/NF-YA) subunit B)	Reactome: R-HSA-1989781|Reactome: R-HSA-2426168|Reactome: R-HSA-380994|Reactome: R-HSA-381183	GO:0006355-regulation of transcription, DNA-templated(L=7),		GO:0003700-transcription factor activity, sequence-specific DNA binding(L=2),
C12_R652454	NP_567527.1	65.3	285	95	2	1	281	1	285	1.7e-102	100	NP_567527.1 Tryptophan RNA-binding attenuator protein-like protein [Arabidopsis thaliana]	arabidopsis thaliana	arabidopsis_thaliana_tair10	Complete	No	Yes	4081.Solyc08g007320.2.1	9.2e-111	405.2		Viridiplantae	0IKDZ@euNOG,1BDYY@strNOG,1DRWQ@virNOG,COG2013@NOG	Pfam:DUF124		PFAM (DUF124), SMART (TRANS)		GO:0005575-cellular_component(L=0),GO:0005622-intracellular(L=3),GO:0005623-cell(L=1),GO:0005737-cytoplasm(L=4),GO:0005783-endoplasmic reticulum(L=4),GO:0043226-organelle(L=1),GO:0043227-membrane-bounded organelle(L=2),GO:0043229-intracellular organelle(L=3),GO:0043231-intracellular membrane-bounded organelle(L=4),GO:0044424-intracellular part(L=3),GO:0044444-cytoplasmic part(L=4),GO:0044464-cell…		4.6e-53	IPR002838(Mitochondrial biogenesis protein AIM24)	Pfam	PF01987(Mitochondrial biogenesis AIM24)
C12_R652402	XP_011620692.1	32.1	1042	604	18	1	1030	1	951	7.2e-102	99.6	XP_011620692.1 cingulin-like protein 1 isoform X1 [Amborella trichopoda]	amborella trichopoda	complete.protein.87	Complete	No	Yes	4113.PGSC0003DMT400060433	3.8e-101	375.2		Viridiplantae	0IJCC@euNOG,0ZATQ@NOG,1BGVR@strNOG,1DUSC@virNOG	NA		SMART (COIL)		GO:0005575-cellular_component(L=0),GO:0005622-intracellular(L=3),GO:0005623-cell(L=1),GO:0005737-cytoplasm(L=4),GO:0005773-vacuole(L=5),GO:0043226-organelle(L=1),GO:0043227-membrane-bounded organelle(L=2),GO:0043229-intracellular organelle(L=3),GO:0043231-intracellular membrane-bounded organelle(L=4),GO:0044424-intracellular part(L=3),GO:0044444-cytoplasmic part(L=4),GO:0044464-cell part(L=2),
C12_R652366	NP_179990.1	42.3	921	489	19	8	897	51	960	9.3e-179	98	NP_179990.1 Leucine-rich receptor-like protein kinase family protein [Arabidopsis thaliana]	arabidopsis thaliana	arabidopsis_thaliana_tair10	Complete	No	Yes	29760.VIT_14s0128g00550.t01	3.9e-187	660.6		Viridiplantae	0J9JK@euNOG,1BYFQ@strNOG,1EAZJ@virNOG,COG4886@NOG	STYKc		PFAM (LRR_1, Pkinase_Tyr, Pkinase, LRRNT_2), SMART (LRR, TRANS, STYKc, SIGNAL)				1.1e-40	IPR000719(Protein kinase domain)	Pfam	PF00069(Protein kinase domain)		GO:0006468-protein phosphorylation(L=6),		GO:0004672-protein kinase activity(L=5),GO:0005524-ATP binding(L=7),
C12_R651890	NP_567523.1	65.1	479	160	2	18	495	57	529	2.2e-193	93.2	NP_567523.1 chloroplast beta-amylase [Arabidopsis thaliana]	arabidopsis thaliana	arabidopsis_thaliana_tair10	Complete	No	Yes	29760.VIT_02s0012g00170.t01	2.2e-195	687.2	CT-BMY	Viridiplantae	0IE4H@euNOG,0XRH5@NOG,1BNMJ@strNOG,1DZBA@virNOG	beta-amylase	Starch and sucrose metabolism (00500), Metabolic pathways (01100)	PFAM (Glyco_hydro_14, PPR)	GO:0000023-maltose metabolic process(L=4),GO:0000024-maltose biosynthetic process(L=5),GO:0000272-polysaccharide catabolic process(L=5),GO:0005975-carbohydrate metabolic process(L=3),GO:0005976-polysaccharide metabolic process(L=4),GO:0005982-starch metabolic process(L=7),GO:0005983-starch catabolic process(L=7),GO:0005984-disaccharide metabolic process(L=3),GO:0006073-cellular glucan metabolic p…	GO:0005575-cellular_component(L=0),GO:0005622-intracellular(L=3),GO:0005623-cell(L=1),GO:0005737-cytoplasm(L=4),GO:0009507-chloroplast(L=6),GO:0009532-plastid stroma(L=6),GO:0009536-plastid(L=5),GO:0009570-chloroplast stroma(L=7),GO:0043226-organelle(L=1),GO:0043227-membrane-bounded organelle(L=2),GO:0043229-intracellular organelle(L=3),GO:0043231-intracellular membrane-bounded organelle(L=4),GO:…	GO:0003674-molecular_function(L=0),GO:0003824-catalytic activity(L=1),GO:0004553-hydrolase activity, hydrolyzing O-glycosyl compounds(L=4),GO:0016160-amylase activity(L=5),GO:0016161-beta-amylase activity(L=6),GO:0016787-hydrolase activity(L=2),GO:0016798-hydrolase activity, acting on glycosyl bonds(L=3),	3e-153	IPR001554(Glycoside hydrolase, family 14)	Pfam	PF01373(Glycosyl hydrolase family 14)	KEGG: 00500+3.2.1.2|MetaCyc: PWY-6724|MetaCyc: PWY-842	GO:0000272-polysaccharide catabolic process(L=5),		GO:0016161-beta-amylase activity(L=6),
C12_R651845	XP_020517314.1	59.5	232	93	1	9	239	8	239	4.6e-76	95.9	XP_020517314.1 methyltransferase-like protein 23 isoform X1 [Amborella trichopoda]	amborella trichopoda	complete.protein.87	Partial 5 Prime	No	Yes	29760.VIT_00s0510g00020.t01	8.8e-78	295.4		Viridiplantae	0ISZF@euNOG,11GNX@NOG,1C7FS@strNOG,1EMDF@virNOG	Putative methyltransferase		PFAM (Methyltransf_16)				1e-20	IPR019410(Lysine methyltransferase)	Pfam	PF10294(Lysine methyltransferase)
C12_R651726	ABK21996.1	93.3	208	14	0	1	208	1	208	1.3e-106	100	ABK21996.1 unknown [Picea sitchensis]	picea sitchensis	nr	Complete	No	No	15368.BRADI5G27670.1	1.4e-92	344.4		Viridiplantae	0TKET@lilNOG,0XPD0@NOG,15H8Q@poaNOG,1BDEQ@strNOG,1DRC3@virNOG,KOG0080@euNOG	ras-related protein		PFAM (Gtr1_RagA, Miro, Ras, Arf, GTP_EFTU, SRPRB), SMART (RAB)		GO:0005575-cellular_component(L=0),GO:0005623-cell(L=1),GO:0005886-plasma membrane(L=3),GO:0016020-membrane(L=1),GO:0044464-cell part(L=2),GO:0071944-cell periphery(L=3),		3.9e-56	IPR001806(Small GTPase superfamily)	Pfam	PF00071(Ras family)				GO:0003924-GTPase activity(L=7),GO:0005525-GTP binding(L=7),
C12_R651618	ADE75596.1	60.5	157	57	2	1	157	1	152	1.7e-40	92.9	ADE75596.1 unknown [Picea sitchensis]	picea sitchensis	nr	Complete	No	No
C12_R651506	XP_010917385.1	42.7	466	196	17	29	458	110	540	5.1e-61	85.5	XP_010917385.1 PREDICTED: transcription factor bHLH78 [Elaeis guineensis]	elaeis guineensis	nr	Complete	No	No	29760.VIT_11s0016g00380.t01	3.6e-57	228	PTF1	Viridiplantae	0IWHI@euNOG,0YFCC@NOG,1BMSG@strNOG,1DXXJ@virNOG	bHLH transcription factor		PFAM (HLH), SMART (HLH)		GO:0005575-cellular_component(L=0),GO:0005622-intracellular(L=3),GO:0005623-cell(L=1),GO:0005634-nucleus(L=5),GO:0043226-organelle(L=1),GO:0043227-membrane-bounded organelle(L=2),GO:0043229-intracellular organelle(L=3),GO:0043231-intracellular membrane-bounded organelle(L=4),GO:0044424-intracellular part(L=3),GO:0044464-cell part(L=2),		3.4e-09	IPR011598(Myc-type, basic helix-loop-helix (bHLH) domain)	Pfam	PF00010(Helix-loop-helix DNA-binding domain)				GO:0046983-protein dimerization activity(L=3),
C12_R651356	ABK26064.1	93.2	190	13	0	1	190	1	190	7e-96	100	ABK26064.1 unknown [Picea sitchensis]	picea sitchensis	nr	Complete	No	No	4081.Solyc03g118110.2.1	3.4e-48	196.8		Viridiplantae	1BRNH@strNOG,1E3HB@virNOG,COG2938@NOG,KOG3326@euNOG	Flavinator of succinate dehydrogenase		PFAM (Sdh5)				4.1e-21	IPR005631(Flavinator of succinate dehydrogenase)	Pfam	PF03937(Flavinator of succinate dehydrogenase)
C12_R651342	NP_001154730.1	58	460	175	6	93	550	39	482	2.7e-149	82.7	NP_001154730.1 phosphoglycerate/bisphosphoglycerate mutase family protein [Arabidopsis thaliana]	arabidopsis thaliana	arabidopsis_thaliana_tair10	Complete	No	Yes	3218.PP1S50_92V6.1	2.3e-158	564.3		Viridiplantae	0IUDB@euNOG,1C7RP@strNOG,1EMPR@virNOG,COG0406@NOG	phosphoglycerate mutase	Biosynthesis of secondary metabolites (01110), Metabolic pathways (01100), Glycine, serine and threonine metabolism (00260), Glycolysis / Gluconeogenesis (00010), Microbial metabolism in diverse environments (01120), Methane metabolism (00680), Biosynthesis of amino acids (01230)	PFAM (PGAM), SMART (PGAM)		GO:0005575-cellular_component(L=0),GO:0005622-intracellular(L=3),GO:0005623-cell(L=1),GO:0005737-cytoplasm(L=4),GO:0009507-chloroplast(L=6),GO:0009536-plastid(L=5),GO:0043226-organelle(L=1),GO:0043227-membrane-bounded organelle(L=2),GO:0043229-intracellular organelle(L=3),GO:0043231-intracellular membrane-bounded organelle(L=4),GO:0044424-intracellular part(L=3),GO:0044444-cytoplasmic part(L=4),G…		4.8e-43	IPR013078(Histidine phosphatase superfamily, clade-1)	Pfam	PF00300(Histidine phosphatase superfamily (branch 1))
C12_R651160	NP_564287.1	43.7	593	310	10	85	670	76	651	2.6e-133	87.5	NP_564287.1 UvrB/UvrC domain protein (DUF3506) [Arabidopsis thaliana]	arabidopsis thaliana	arabidopsis_thaliana_tair10	Complete	No	Yes	3218.PP1S68_10V6.1	1.4e-168	598.6		Viridiplantae	0IIKP@euNOG,0ZHAF@NOG,1BIT0@strNOG,1DWQ7@virNOG	protein EXECUTER 1, chloroplastic-like		PFAM (DUF3506, UVR)	GO:0000302-response to reactive oxygen species(L=4),GO:0000304-response to singlet oxygen(L=4),GO:0006950-response to stress(L=2),GO:0006979-response to oxidative stress(L=3),GO:0008150-biological_process(L=0),GO:0008219-cell death(L=3),GO:0009987-cellular process(L=1),GO:0010035-response to inorganic substance(L=3),GO:0010343-singlet oxygen-mediated programmed cell death(L=7),GO:0012501-programm…	GO:0005575-cellular_component(L=0),GO:0005622-intracellular(L=3),GO:0005623-cell(L=1),GO:0005737-cytoplasm(L=4),GO:0009507-chloroplast(L=6),GO:0009536-plastid(L=5),GO:0009579-thylakoid(L=4),GO:0016020-membrane(L=1),GO:0034357-photosynthetic membrane(L=4),GO:0042651-thylakoid membrane(L=6),GO:0043226-organelle(L=1),GO:0043227-membrane-bounded organelle(L=2),GO:0043229-intracellular organelle(L=3),…		9.7e-26	IPR021894(Domain of unknown function DUF3506)	Pfam	PF12014(Domain of unknown function (DUF3506))
C12_R651083	XP_011621605.1	51.5	458	189	6	3	441	15	458	1.2e-114	99.5	XP_011621605.1 uncharacterized protein At4g37920, chloroplastic isoform X1 [Amborella trichopoda]	amborella trichopoda	complete.protein.87	Complete	No	No	4641.GSMUA_Achr10P26230_001	4.5e-112	410.2		Viridiplantae	0IFIT@euNOG,0TWZ9@lilNOG,0XQI1@NOG,1BHBH@strNOG,1DV7K@virNOG	NA		SMART (COIL)
C12_R651063	XP_006855462.2	52.5	255	107	2	21	275	59	299	2.5e-65	92.7	XP_006855462.2 uncharacterized protein LOC18445259 [Amborella trichopoda]	amborella trichopoda	complete.protein.87	Complete	No	No	3847.GLYMA17G02590.1	1.6e-51	208.4		Viridiplantae	0IX7I@euNOG,11UC2@NOG,1BRKS@strNOG,1E3F8@virNOG	F-box domain containing protein		PFAM (F-box), SMART (FBOX)				0.00037	IPR001810(F-box domain)	Pfam	PF00646(F-box domain)				GO:0005515-protein binding(L=2),
C12_R651049	ADE76868.1	76.9	295	60	1	52	346	115	401	2.1e-119	85.3	ADE76868.1 unknown [Picea sitchensis]	picea sitchensis	nr	Complete	No	No
C12_R651039	NP_001117333.1	78	100	21	1	1	99	1	100	1.2e-41	85.3	NP_001117333.1 CYTOCHROME C-1 [Arabidopsis thaliana]	arabidopsis thaliana	arabidopsis_thaliana_tair10	Complete	No	Yes	4577.GRMZM2G070199_P01	1.5e-38	164.1		Viridiplantae	0TZBV@lilNOG,161D3@poaNOG,1BRRS@strNOG,1E3KJ@virNOG,COG3474@NOG,KOG3453@euNOG	Electron carrier protein. The oxidized form of the cytochrome c heme group can accept an electron from the heme group of the cytochrome c1 subunit of cytochrome reductase. Cytochrome c then transfers this electron to the cytochrome oxidase complex, the final protein carrier in the mitochondrial electron-transport chain (By similarity)	Pathways in cancer (05200), p53 signaling pathway (04115), Two-component system (02020), Colorectal cancer (05210), Legionellosis (05134), Viral myocarditis (05416), Hepatitis B (05161), Alzheimer's disease (05010), Parkinson's disease (05012), Apoptosis (04210), Amyotrophic lateral sclerosis (ALS) (05014), Huntington's disease (05016), Small cell lung cancer (05222), Herpes simplex infection (05…	PFAM (Cytochrom_C)		GO:0005575-cellular_component(L=0),GO:0005622-intracellular(L=3),GO:0005623-cell(L=1),GO:0005737-cytoplasm(L=4),GO:0005739-mitochondrion(L=5),GO:0005740-mitochondrial envelope(L=6),GO:0005758-mitochondrial intermembrane space(L=5),GO:0031967-organelle envelope(L=3),GO:0031970-organelle envelope lumen(L=4),GO:0031974-membrane-enclosed lumen(L=1),GO:0031975-envelope(L=3),GO:0043226-organelle(L=1),G…		2.5e-08	IPR009056(Cytochrome c-like domain)	Pfam	PF00034(Cytochrome c)	Reactome: R-HSA-111457|Reactome: R-HSA-111458|Reactome: R-HSA-111459|Reactome: R-HSA-2151201|Reactome: R-HSA-3299685|Reactome: R-HSA-5628897|Reactome: R-HSA-611105			GO:0009055-electron carrier activity(L=1),GO:0020037-heme binding(L=4),
C12_R651013	XP_020517344.1	31.6	624	312	16	1	590	1	543	1.4e-56	85.5	XP_020517344.1 probable ADP-ribosylation factor GTPase-activating protein AGD14 [Amborella trichopoda]	amborella trichopoda	complete.protein.87	Complete	No	Yes	3847.GLYMA08G04420.1	4.3e-45	188.3		Viridiplantae	122WA@NOG,1BC1G@strNOG,1DRRB@virNOG,KOG0702@euNOG	ArfGap		PFAM (ArfGap), SMART (ArfGap)				2.5e-26	IPR001164(Arf GTPase activating protein)	Pfam	PF01412(Putative GTPase activating protein for Arf)				GO:0005096-GTPase activator activity(L=4),
C12_R650856	ABK22139.1	82	278	28	3	5	282	1	256	8.1e-117	98.6	ABK22139.1 unknown [Picea sitchensis]	picea sitchensis	nr	Partial 5 Prime	No	No	4113.PGSC0003DMT400017717	1.3e-72	278.5		Viridiplantae	0IJQT@euNOG,11I6X@NOG,1BCI2@strNOG,1DQFY@virNOG	Thylakoid lumenal 19 kDa protein		PFAM (PsbP)		GO:0005575-cellular_component(L=0),GO:0005622-intracellular(L=3),GO:0005623-cell(L=1),GO:0005737-cytoplasm(L=4),GO:0009507-chloroplast(L=6),GO:0009534-chloroplast thylakoid(L=6),GO:0009536-plastid(L=5),GO:0009543-chloroplast thylakoid lumen(L=6),GO:0009579-thylakoid(L=4),GO:0031976-plastid thylakoid(L=5),GO:0031977-thylakoid lumen(L=5),GO:0031978-plastid thylakoid lumen(L=5),GO:0031984-organelle …		4e-09	IPR002683(PsbP family)	Pfam	PF01789(PsbP)		GO:0015979-photosynthesis(L=3),	GO:0009523-photosystem II(L=6),GO:0009654-photosystem II oxygen evolving complex(L=5),GO:0019898-extrinsic component of membrane(L=3),	GO:0005509-calcium ion binding(L=5),
C12_R650580	XP_021671865.1	36.9	290	150	9	1	264	1	283	2.1e-29	99.2	XP_021671865.1 uncharacterized protein LOC110658517 isoform X1 [Hevea brasiliensis]	hevea brasiliensis	complete.protein.87	Complete	No	No	3847.GLYMA20G06760.2	4.9e-29	133.7		Viridiplantae	0IYGM@euNOG,0YV1N@NOG,1BJ8G@strNOG,1E4QD@virNOG	RNAse P Rpr2/Rpp21/SNM1 subunit domain		PFAM (Rpr2)				2.7e-09	IPR007175(RNAse P, Rpr2/Rpp21 subunit)	Pfam	PF04032(RNAse P Rpr2/Rpp21/SNM1 subunit domain)	Reactome: R-HSA-6784531|Reactome: R-HSA-6791226
C12_R650403	PSR86800.1	68.6	331	101	1	4	331	5	335	3.2e-120	97	PSR86800.1 Pseudouridine-5'-phosphate glycosidase [Actinidia chinensis var. chinensis]	actinidia chinensis var. chinensis	nr	Complete	No	Yes	4641.GSMUA_Achr6P22470_001	2.2e-119	434.1		Viridiplantae	0TWKD@lilNOG,1BE1I@strNOG,1DRZ9@virNOG,COG2313@NOG,KOG3009@euNOG	Indigoidine synthase A like protein	Pyrimidine metabolism (00240)	PFAM (Indigoidine_A), SMART (TRANS)		GO:0005575-cellular_component(L=0),GO:0005622-intracellular(L=3),GO:0005623-cell(L=1),GO:0005737-cytoplasm(L=4),GO:0005777-peroxisome(L=6),GO:0005886-plasma membrane(L=3),GO:0016020-membrane(L=1),GO:0042579-microbody(L=5),GO:0043226-organelle(L=1),GO:0043227-membrane-bounded organelle(L=2),GO:0043229-intracellular organelle(L=3),GO:0043231-intracellular membrane-bounded organelle(L=4),GO:0044424-…		3.7e-130	IPR007342(Pseudouridine-5'-phosphate glycosidase)	Pfam	PF04227(Indigoidine synthase A like protein)	KEGG: 00240+4.2.1.70|MetaCyc: PWY-6019			GO:0016798-hydrolase activity, acting on glycosyl bonds(L=3),
C12_R650289	NP_200324.1	57.2	488	175	3	44	531	11	464	8.4e-156	91.9	NP_200324.1 co-factor for nitrate, reductase and xanthine dehydrogenase 5 [Arabidopsis thaliana]	arabidopsis thaliana	arabidopsis_thaliana_tair10	Partial 5 Prime	No	Yes	29760.VIT_19s0090g01020.t01	8.5e-158	562.4		Viridiplantae	1BI2X@strNOG,1DUH7@virNOG,COG0476@NOG,COG0607@NOG,KOG2017@euNOG	Plays a central role in 2-thiolation of mcm(5)S(2)U at tRNA wobble positions of tRNA(Lys), tRNA(Glu) and tRNA(Gln). Also essential during biosynthesis of the molybdenum cofactor. Acts by mediating the C-terminal thiocarboxylation of sulfur carriers URM1 and MOCS2A. Its N-terminus first activates URM1 and MOCS2A as acyl-adenylates (-COAMP), then the persulfide sulfur on the catalytic cysteine is t…	Sulfur relay system (04122)	PFAM (ThiF, MoeZ_MoeB, Rhodanese), SMART (RHOD, COIL, TRANS)	GO:0008150-biological_process(L=0),GO:0008152-metabolic process(L=1),	GO:0005575-cellular_component(L=0),GO:0005622-intracellular(L=3),GO:0005623-cell(L=1),GO:0005737-cytoplasm(L=4),GO:0005829-cytosol(L=4),GO:0044424-intracellular part(L=3),GO:0044444-cytoplasmic part(L=4),GO:0044464-cell part(L=2),	GO:0003674-molecular_function(L=0),GO:0003824-catalytic activity(L=1),GO:0008265-Mo-molybdopterin cofactor sulfurase activity(L=2),	3.6e-61	IPR000594(THIF-type NAD/FAD binding fold)	Pfam	PF00899(ThiF family)				GO:0008641-small protein activating enzyme activity(L=4),
C12_R650266	XP_011086674.1	27.3	895	531	27	8	850	5	831	1.8e-58	99.2	XP_011086674.1 coilin isoform X1 [Sesamum indicum]	sesamum indicum	complete.protein.87	Complete	No	Yes	29760.VIT_01s0137g00610.t01	9.8e-47	194.1		Viridiplantae	0IV9M@euNOG,0ZKQA@NOG,1BJCG@strNOG,1DVM7@virNOG	NA		SMART (COIL)			GO:0003674-molecular_function(L=0),GO:0003676-nucleic acid binding(L=3),GO:0003723-RNA binding(L=4),GO:0005488-binding(L=1),GO:0017069-snRNA binding(L=5),GO:0030619-U1 snRNA binding(L=6),GO:0030620-U2 snRNA binding(L=6),GO:0097159-organic cyclic compound binding(L=2),GO:1901363-heterocyclic compound binding(L=2),	1.3e-16	IPR031722(Coilin, N-terminal domain)	Pfam	PF15862(Coilin N-terminus)
C12_R650025	ADE76353.1	97.1	479	14	0	1	479	1	479	7.7e-277	100	ADE76353.1 unknown [Picea sitchensis]	picea sitchensis	nr	Complete	No	No	29760.VIT_05s0020g01710.t01	1.3e-250	870.5		Viridiplantae	0XRBK@NOG,1BBXW@strNOG,1DPWK@virNOG,KOG2562@euNOG	serine threonine-protein phosphatase 2A regulatory subunit B	PI3K-Akt signaling pathway (04151), Dopaminergic synapse (04728), mRNA surveillance pathway (03015)	SMART (EFh)	GO:0000226-microtubule cytoskeleton organization(L=4),GO:0000902-cell morphogenesis(L=5),GO:0000910-cytokinesis(L=4),GO:0000911-cytokinesis by cell plate formation(L=7),GO:0000913-preprophase band assembly(L=6),GO:0006996-organelle organization(L=3),GO:0007010-cytoskeleton organization(L=4),GO:0007017-microtubule-based process(L=3),GO:0007049-cell cycle(L=3),GO:0007105-cytokinesis, site selection…	GO:0005575-cellular_component(L=0),GO:0005622-intracellular(L=3),GO:0005623-cell(L=1),GO:0005634-nucleus(L=5),GO:0005737-cytoplasm(L=4),GO:0005819-spindle(L=6),GO:0005856-cytoskeleton(L=5),GO:0009524-phragmoplast(L=5),GO:0015630-microtubule cytoskeleton(L=6),GO:0032991-macromolecular complex(L=1),GO:0043226-organelle(L=1),GO:0043227-membrane-bounded organelle(L=2),GO:0043228-non-membrane-bounded …	GO:0003674-molecular_function(L=0),GO:0019208-phosphatase regulator activity(L=3),GO:0019888-protein phosphatase regulator activity(L=4),GO:0030234-enzyme regulator activity(L=2),	2.1e-14	IPR002048(EF-hand domain)	Pfam	PF13499(EF-hand domain pair)				GO:0005509-calcium ion binding(L=5),
C12_R650009	AGH20050.1	97.7	621	14	0	1	621	1	621	0	100	AGH20050.1 ZTL [Picea abies]	picea abies	nr	Complete	No	Yes	3847.GLYMA13G00860.1	1,00E-303	1047.3		Viridiplantae	0IKJW@euNOG,0XRGE@NOG,1BCJC@strNOG,1DQH2@virNOG	Component of an E3 ubiquitin ligase complex that plays a central role in blue light-dependent circadian cycles. Acts as a blue light photoreceptor, due to the presence of FMN, that mediates light-regulated protein degradation of critical clock components by targeting them to the proteasome complex	Circadian rhythm - plant (04712)	PFAM (Kelch_1, Kelch_2, F-box, PAS, PAS_3), SMART (PAC, FBOX, PAS, COIL)	GO:0008150-biological_process(L=0),GO:0042752-regulation of circadian rhythm(L=3),GO:0050789-regulation of biological process(L=2),GO:0065007-biological regulation(L=1),	GO:0005575-cellular_component(L=0),GO:0005622-intracellular(L=3),GO:0005623-cell(L=1),GO:0005634-nucleus(L=5),GO:0005654-nucleoplasm(L=5),GO:0005737-cytoplasm(L=4),GO:0005829-cytosol(L=4),GO:0015030-Cajal body(L=8),GO:0016604-nuclear body(L=7),GO:0031974-membrane-enclosed lumen(L=1),GO:0031981-nuclear lumen(L=6),GO:0043226-organelle(L=1),GO:0043227-membrane-bounded organelle(L=2),GO:0043229-intra…		5.9e-16	IPR000014(PAS domain)	Pfam	PF13426(PAS domain)
C12_R649962	ADE76549.1	94.9	175	7	1	1	175	1	173	1.5e-89	100	ADE76549.1 unknown [Picea sitchensis]	picea sitchensis	nr	Complete	No	No	3847.GLYMA11G14050.1	1.5e-47	194.5	SAP3	Viridiplantae	11UWC@NOG,1BR7W@strNOG,1E323@virNOG,KOG3173@euNOG	zinc finger A20 and AN1 domain-containing stress-associated protein		PFAM (zf-AN1, zf-A20), SMART (ZnF_AN1)				1.6e-12	IPR002653(Zinc finger, A20-type)	Pfam	PF01754(A20-like zinc finger)				GO:0003677-DNA binding(L=4),GO:0008270-zinc ion binding(L=6),
C12_R649948	XP_023748903.1	41.9	874	356	22	1	854	1	742	1.9e-148	100	XP_023748903.1 CWF19-like protein 2 homolog [Lactuca sativa]	lactuca sativa	complete.protein.87	Complete	No	Yes	3218.PP1S117_83V6.1	2.8e-150	538.1		Viridiplantae	0YGTC@NOG,1BJTA@strNOG,1DWV9@virNOG,KOG2477@euNOG	CWF19-like protein 2-like		PFAM (CwfJ_C_1, CwfJ_C_2), SMART (COIL)				5.3e-38	IPR006768(Cwf19-like, C-terminal domain-1)	Pfam	PF04677(Protein similar to CwfJ C-terminus 1)
C12_R649852	NP_178638.1	46	561	291	10	8	558	21	579	1.5e-123	98.7	NP_178638.1 ARM repeat superfamily protein [Arabidopsis thaliana]	arabidopsis thaliana	arabidopsis_thaliana_tair10	Complete	No	Yes	3694.POPTR_0014s15680.1	8.2e-135	486.1		Viridiplantae	0XRTN@NOG,1BEMX@strNOG,1DSJU@virNOG,KOG0167@euNOG	armadillo beta-catenin-like repeat family protein		PFAM (Arm, DUF634, V-ATPase_H_N), SMART (ARM)				4.5e-06	IPR000225(Armadillo)	Pfam	PF00514(Armadillo/beta-catenin-like repeat)				GO:0005515-protein binding(L=2),
C12_R649727	XP_006848135.2	56.5	1297	476	31	93	1367	43	1273	0	93.1	XP_006848135.2 methyltransferase-like protein 1 [Amborella trichopoda]	amborella trichopoda	complete.protein.87	Complete	No	Yes	29760.VIT_16s0050g00820.t01	1.3e-255	888.6		Viridiplantae	0XQ0H@NOG,1BH06@strNOG,1DUWQ@virNOG,KOG2097@euNOG	methyltransferase-like protein 1-like		PFAM (MT-A70)		GO:0005575-cellular_component(L=0),GO:0005622-intracellular(L=3),GO:0005623-cell(L=1),GO:0005737-cytoplasm(L=4),GO:0005829-cytosol(L=4),GO:0044424-intracellular part(L=3),GO:0044444-cytoplasmic part(L=4),GO:0044464-cell part(L=2),		3.1e-50	IPR007757(MT-A70-like)	Pfam	PF05063(MT-A70)
C12_R649675	XP_021981825.1	51	151	67	3	12	155	17	167	1.2e-32	91.1	XP_021981825.1 protein CutA, chloroplastic [Helianthus annuus]	helianthus annuus	complete.protein.87	Complete	No	Yes	4577.GRMZM2G025078_P01	3.3e-33	146.7		Viridiplantae	0TYFT@lilNOG,15VPN@poaNOG,1BRII@strNOG,1E3D0@virNOG,COG1324@NOG,KOG3338@euNOG	protein CutA 1, chloroplastic-like		PFAM (CutA1), SMART (TRANS)	GO:0006461-protein complex assembly(L=5),GO:0008150-biological_process(L=0),GO:0016043-cellular component organization(L=2),GO:0022607-cellular component assembly(L=3),GO:0043933-macromolecular complex subunit organization(L=3),GO:0044085-cellular component biogenesis(L=2),GO:0051259-protein oligomerization(L=6),GO:0051260-protein homooligomerization(L=7),GO:0065003-macromolecular complex assembl…	GO:0005575-cellular_component(L=0),GO:0005622-intracellular(L=3),GO:0005623-cell(L=1),GO:0005737-cytoplasm(L=4),GO:0009507-chloroplast(L=6),GO:0009526-plastid envelope(L=6),GO:0009529-plastid intermembrane space(L=5),GO:0009536-plastid(L=5),GO:0009941-chloroplast envelope(L=7),GO:0031967-organelle envelope(L=3),GO:0031970-organelle envelope lumen(L=4),GO:0031972-chloroplast intermembrane space(L=…	GO:0003674-molecular_function(L=0),GO:0005488-binding(L=1),GO:0005507-copper ion binding(L=6),GO:0043167-ion binding(L=2),GO:0043169-cation binding(L=3),GO:0046872-metal ion binding(L=4),GO:0046914-transition metal ion binding(L=5),	3.1e-37	IPR004323(Divalent ion tolerance protein, CutA)	Pfam	PF03091(CutA1 divalent ion tolerance protein)		GO:0010038-response to metal ion(L=4),
C12_R649583	XP_021645663.1	59.5	306	115	4	1	300	1	303	1.7e-91	100	XP_021645663.1 uncharacterized protein LOC110639140 isoform X2 [Hevea brasiliensis]	hevea brasiliensis	complete.protein.87	Complete	No	No	29760.VIT_04s0023g00720.t01	6.2e-89	332.8		Viridiplantae	0IK94@euNOG,1207M@NOG,1BBUP@strNOG,1DPTD@virNOG	Uncharacterized conserved protein (DUF2358)		PFAM (DUF2358), SMART (TRANS, SIGNAL)		GO:0005575-cellular_component(L=0),GO:0005622-intracellular(L=3),GO:0005623-cell(L=1),GO:0005737-cytoplasm(L=4),GO:0009507-chloroplast(L=6),GO:0009536-plastid(L=5),GO:0043226-organelle(L=1),GO:0043227-membrane-bounded organelle(L=2),GO:0043229-intracellular organelle(L=3),GO:0043231-intracellular membrane-bounded organelle(L=4),GO:0044424-intracellular part(L=3),GO:0044444-cytoplasmic part(L=4),G…		2.5e-05	IPR018790(Protein of unknown function DUF2358)	Pfam	PF10184(Uncharacterized conserved protein (DUF2358))
C12_R649417	XP_012570740.1	45.2	631	297	10	1	617	1	596	1.8e-148	98.2	XP_012570740.1 PREDICTED: uncharacterized protein LOC101499892 [Cicer arietinum]	cicer arietinum	complete.protein.87	Complete	No	No	29760.VIT_11s0118g00490.t01	6.6e-141	506.5		Viridiplantae	0YFGS@NOG,1C627@strNOG,1EJZX@virNOG,KOG4151@euNOG	PB1		PFAM (PB1), SMART (TPR, PB1)				2e-16	IPR000270(PB1 domain)	Pfam	PF00564(PB1 domain)				GO:0005515-protein binding(L=2),
C12_R649305	XP_014499997.1	61.6	584	217	5	12	594	11	588	1.9e-200	97.8	XP_014499997.1 DEAD-box ATP-dependent RNA helicase 17 isoform X1 [Vigna radiata var. radiata]	vigna radiata var. radiata	complete.protein.87	Complete	No	Yes	29760.VIT_11s0016g00630.t01	1.1e-201	708.4		Viridiplantae	0XNT7@NOG,1BKA8@strNOG,1DY6X@virNOG,KOG0348@euNOG	ATP-dependent RNA helicase		PFAM (DEAD, Helicase_C, ResIII), SMART (DEXDc, HELICc, DUF4217)				3.8e-42	IPR011545(DEAD/DEAH box helicase domain)	Pfam	PF00270(DEAD/DEAH box helicase)				GO:0003676-nucleic acid binding(L=3),GO:0005524-ATP binding(L=7),
[truncated: 23,913 more rows]
