# Supplementary material for: The transcriptome of Pinus pinaster under Fusarium circinatum challenge
Source: BMC Genomics. 2020 Jan 8;21:28. doi: 10.1186/s12864-019-6444-0 (PMC6950806; doi:10.1186/s12864-019-6444-0)
Supplement: Supplementary file 6 — Additional file 6. Pinus pinaster de novo transcriptome annotation by Mercator tool. [file 12864_2019_6444_MOESM6_ESM.txt]

BINCODE	NAME	IDENTIFIER	DESCRIPTION	TYPE
'1'	'Photosynthesis'	''	''
'1.1'	'Photosynthesis.photophosphorylation'	''	''
'1.1.1'	'Photosynthesis.photophosphorylation.photosystem II'	''	''
'1.1.1.1'	'Photosynthesis.photophosphorylation.photosystem II.LHC-II complex'	''	''
'1.1.1.1.1'	'Photosynthesis.photophosphorylation.photosystem II.LHC-II complex.component LHCb1/2/3'	'c04_r10862125'	'component LHCb1/2/3 of LHC-II complex (original description: none)'	T
'1.1.1.1.1'	'Photosynthesis.photophosphorylation.photosystem II.LHC-II complex.component LHCb1/2/3'	'b01_trinity_dn31842_c2_g2_i1'	'component LHCb1/2/3 of LHC-II complex (original description: none)'	T
'1.1.1.1.1'	'Photosynthesis.photophosphorylation.photosystem II.LHC-II complex.component LHCb1/2/3'	'b01_trinity_dn37750_c0_g1_i1'	'component LHCb1/2/3 of LHC-II complex (original description: none)'	T
'1.1.1.1.1'	'Photosynthesis.photophosphorylation.photosystem II.LHC-II complex.component LHCb1/2/3'	'a05_trinity_dn44827_c0_g2_i7'	'component LHCb1/2/3 of LHC-II complex (original description: none)'	T
'1.1.1.1.1'	'Photosynthesis.photophosphorylation.photosystem II.LHC-II complex.component LHCb1/2/3'	'a03_trinity_dn26071_c1_g1_i6'	'component LHCb1/2/3 of LHC-II complex (original description: none)'	T
'1.1.1.1.1'	'Photosynthesis.photophosphorylation.photosystem II.LHC-II complex.component LHCb1/2/3'	'c06_r7051695'	'component LHCb1/2/3 of LHC-II complex (original description: none)'	T
'1.1.1.1.1'	'Photosynthesis.photophosphorylation.photosystem II.LHC-II complex.component LHCb1/2/3'	'a02_trinity_dn26176_c1_g2_i1'	'component LHCb1/2/3 of LHC-II complex (original description: none)'	T
'1.1.1.1.1'	'Photosynthesis.photophosphorylation.photosystem II.LHC-II complex.component LHCb1/2/3'	'a06_trinity_dn52361_c0_g1_i6'	'component LHCb1/2/3 of LHC-II complex (original description: none)'	T
'1.1.1.1.1'	'Photosynthesis.photophosphorylation.photosystem II.LHC-II complex.component LHCb1/2/3'	'a08_trinity_dn27524_c0_g1_i11'	'component LHCb1/2/3 of LHC-II complex (original description: none)'	T
'1.1.1.1.1'	'Photosynthesis.photophosphorylation.photosystem II.LHC-II complex.component LHCb1/2/3'	'a02_trinity_dn22797_c4_g1_i16'	'component LHCb1/2/3 of LHC-II complex (original description: none)'	T
'1.1.1.1.1'	'Photosynthesis.photophosphorylation.photosystem II.LHC-II complex.component LHCb1/2/3'	'a07_trinity_dn45609_c1_g1_i11'	'component LHCb1/2/3 of LHC-II complex (original description: none)'	T
'1.1.1.1.1'	'Photosynthesis.photophosphorylation.photosystem II.LHC-II complex.component LHCb1/2/3'	'c12_r624453'	'component LHCb1/2/3 of LHC-II complex (original description: none)'	T
'1.1.1.1.1'	'Photosynthesis.photophosphorylation.photosystem II.LHC-II complex.component LHCb1/2/3'	'a02_trinity_dn22797_c1_g1_i2'	'component LHCb1/2/3 of LHC-II complex (original description: none)'	T
'1.1.1.1.1'	'Photosynthesis.photophosphorylation.photosystem II.LHC-II complex.component LHCb1/2/3'	'c12_s169643'	'component LHCb1/2/3 of LHC-II complex (original description: none)'	T
'1.1.1.1.1'	'Photosynthesis.photophosphorylation.photosystem II.LHC-II complex.component LHCb1/2/3'	'a01_trinity_dn11069_c0_g1_i1'	'component LHCb1/2/3 of LHC-II complex (original description: none)'	T
'1.1.1.1.1'	'Photosynthesis.photophosphorylation.photosystem II.LHC-II complex.component LHCb1/2/3'	'a02_trinity_dn22797_c4_g1_i2'	'component LHCb1/2/3 of LHC-II complex (original description: none)'	T
'1.1.1.1.1'	'Photosynthesis.photophosphorylation.photosystem II.LHC-II complex.component LHCb1/2/3'	'a02_trinity_dn22797_c4_g1_i13'	'component LHCb1/2/3 of LHC-II complex (original description: none)'	T
'1.1.1.1.1'	'Photosynthesis.photophosphorylation.photosystem II.LHC-II complex.component LHCb1/2/3'	'a07_trinity_dn50949_c0_g1_i15'	'component LHCb1/2/3 of LHC-II complex (original description: none)'	T
'1.1.1.1.1'	'Photosynthesis.photophosphorylation.photosystem II.LHC-II complex.component LHCb1/2/3'	'a07_trinity_dn45609_c1_g1_i5'	'component LHCb1/2/3 of LHC-II complex (original description: none)'	T
'1.1.1.1.1'	'Photosynthesis.photophosphorylation.photosystem II.LHC-II complex.component LHCb1/2/3'	'a01_trinity_dn18742_c2_g1_i6'	'component LHCb1/2/3 of LHC-II complex (original description: none)'	T
'1.1.1.1.1'	'Photosynthesis.photophosphorylation.photosystem II.LHC-II complex.component LHCb1/2/3'	'a10_trinity_dn46165_c0_g1_i2'	'component LHCb1/2/3 of LHC-II complex (original description: none)'	T
'1.1.1.1.2'	'Photosynthesis.photophosphorylation.photosystem II.LHC-II complex.component LHCb4'	'c10_s669439'	'component LHCb4 of LHC-II complex (original description: none)'	T
'1.1.1.1.2'	'Photosynthesis.photophosphorylation.photosystem II.LHC-II complex.component LHCb4'	'b02_trinity_dn37414_c5_g3_i2'	'component LHCb4 of LHC-II complex (original description: none)'	T
'1.1.1.1.3'	'Photosynthesis.photophosphorylation.photosystem II.LHC-II complex.component LHCb5'	'c11_s1125804'	'component LHCb5 of LHC-II complex (original description: none)'	T
'1.1.1.1.3'	'Photosynthesis.photophosphorylation.photosystem II.LHC-II complex.component LHCb5'	'c06_s4009330'	'component LHCb5 of LHC-II complex (original description: none)'	T
'1.1.1.1.4'	'Photosynthesis.photophosphorylation.photosystem II.LHC-II complex.component LHCb6'	'a02_trinity_dn40741_c0_g1_i1'	'component LHCb6 of LHC-II complex (original description: none)'	T
'1.1.1.1.5'	'Photosynthesis.photophosphorylation.photosystem II.LHC-II complex.component LHCq'	'a11_trinity_dn45536_c0_g1_i2'	'component LHCq of LHC-II complex (original description: none)'	T
'1.1.1.2'	'Photosynthesis.photophosphorylation.photosystem II.PS-II complex'	''	''
'1.1.1.2.1'	'Photosynthesis.photophosphorylation.photosystem II.PS-II complex.reaction center complex'	''	''
'1.1.1.2.1.1'	'Photosynthesis.photophosphorylation.photosystem II.PS-II complex.reaction center complex.component D1/PsbA'	'c08_r3911471'	'component PsbA/D1 of PS-II reaction center complex (original description: none)'	T
'1.1.1.2.1.2'	'Photosynthesis.photophosphorylation.photosystem II.PS-II complex.reaction center complex.component D2/PsbD'	'c12_s611435'	'component PsbD/D2 of PS-II reaction center complex (original description: none)'	T
'1.1.1.2.1.3'	'Photosynthesis.photophosphorylation.photosystem II.PS-II complex.reaction center complex.component CP47/PsbB'	'a02_trinity_dn24549_c0_g4_i2'	'component PsbB/CP47 of PS-II reaction center complex (original description: none)'	T
'1.1.1.2.1.4'	'Photosynthesis.photophosphorylation.photosystem II.PS-II complex.reaction center complex.component CP43/PsbC'	'c12_r653990'	'component PsbC/CP43 of PS-II reaction center complex (original description: none)'	T
'1.1.1.2.1.5'	'Photosynthesis.photophosphorylation.photosystem II.PS-II complex.reaction center complex.cytochrome b559 heterodimer'	''	''
'1.1.1.2.1.5.1'	'Photosynthesis.photophosphorylation.photosystem II.PS-II complex.reaction center complex.cytochrome b559 heterodimer.component alpha/PsbE'	''	''
'1.1.1.2.1.5.2'	'Photosynthesis.photophosphorylation.photosystem II.PS-II complex.reaction center complex.cytochrome b559 heterodimer.component beta/PsbF'	''	''
'1.1.1.2.1.6'	'Photosynthesis.photophosphorylation.photosystem II.PS-II complex.reaction center complex.component PsbI'	''	''
'1.1.1.2.2'	'Photosynthesis.photophosphorylation.photosystem II.PS-II complex.oxygen-evolving center (OEC) extrinsic proteins'	''	''
'1.1.1.2.2.1'	'Photosynthesis.photophosphorylation.photosystem II.PS-II complex.oxygen-evolving center (OEC) extrinsic proteins.component OEC33/PsbO'	'a01_trinity_dn18738_c6_g1_i1'	'component PsbO/OEC33 of PS-II oxygen-evolving center (original description: none)'	T
'1.1.1.2.2.1'	'Photosynthesis.photophosphorylation.photosystem II.PS-II complex.oxygen-evolving center (OEC) extrinsic proteins.component OEC33/PsbO'	'a01_trinity_dn11185_c0_g1_i1'	'component PsbO/OEC33 of PS-II oxygen-evolving center (original description: none)'	T
'1.1.1.2.2.2'	'Photosynthesis.photophosphorylation.photosystem II.PS-II complex.oxygen-evolving center (OEC) extrinsic proteins.Viridiplantae-specific components'	''	''
'1.1.1.2.2.2.1'	'Photosynthesis.photophosphorylation.photosystem II.PS-II complex.oxygen-evolving center (OEC) extrinsic proteins.Viridiplantae-specific components.component OEC23/PsbP'	'b01_trinity_dn43151_c1_g1_i1'	'component PsbP of PS-II oxygen-evolving center (original description: none)'	T
'1.1.1.2.2.2.1'	'Photosynthesis.photophosphorylation.photosystem II.PS-II complex.oxygen-evolving center (OEC) extrinsic proteins.Viridiplantae-specific components.component OEC23/PsbP'	'a01_trinity_dn15688_c3_g3_i1'	'component PsbP of PS-II oxygen-evolving center (original description: none)'	T
'1.1.1.2.2.2.2'	'Photosynthesis.photophosphorylation.photosystem II.PS-II complex.oxygen-evolving center (OEC) extrinsic proteins.Viridiplantae-specific components.component OEC16/PsbQ'	'a02_trinity_dn17259_c0_g1_i3'	'component PsbQ of PS-II oxygen-evolving center (original description: none)'	T
'1.1.1.2.2.2.2'	'Photosynthesis.photophosphorylation.photosystem II.PS-II complex.oxygen-evolving center (OEC) extrinsic proteins.Viridiplantae-specific components.component OEC16/PsbQ'	'a06_trinity_dn43568_c0_g3_i4'	'component PsbQ of PS-II oxygen-evolving center (original description: none)'	T
'1.1.1.2.2.2.2'	'Photosynthesis.photophosphorylation.photosystem II.PS-II complex.oxygen-evolving center (OEC) extrinsic proteins.Viridiplantae-specific components.component OEC16/PsbQ'	'a02_trinity_dn17259_c0_g1_i1'	'component PsbQ of PS-II oxygen-evolving center (original description: none)'	T
'1.1.1.2.2.3'	'Photosynthesis.photophosphorylation.photosystem II.PS-II complex.oxygen-evolving center (OEC) extrinsic proteins.Rhodophyta-specific components'	''	''
'1.1.1.2.2.3.1'	'Photosynthesis.photophosphorylation.photosystem II.PS-II complex.oxygen-evolving center (OEC) extrinsic proteins.Rhodophyta-specific components.component PsbU'	''	''
'1.1.1.2.2.3.2'	'Photosynthesis.photophosphorylation.photosystem II.PS-II complex.oxygen-evolving center (OEC) extrinsic proteins.Rhodophyta-specific components.component PsbV'	''	''
'1.1.1.2.2.3.3'	'Photosynthesis.photophosphorylation.photosystem II.PS-II complex.oxygen-evolving center (OEC) extrinsic proteins.Rhodophyta-specific components.component PsbQ*'	''	''
'1.1.1.2.3'	'Photosynthesis.photophosphorylation.photosystem II.PS-II complex.component PsbH'	''	''
'1.1.1.2.4'	'Photosynthesis.photophosphorylation.photosystem II.PS-II complex.component PsbJ'	''	''
'1.1.1.2.5'	'Photosynthesis.photophosphorylation.photosystem II.PS-II complex.component PsbK'	''	''
'1.1.1.2.6'	'Photosynthesis.photophosphorylation.photosystem II.PS-II complex.component PsbL'	''	''
'1.1.1.2.7'	'Photosynthesis.photophosphorylation.photosystem II.PS-II complex.component PsbM'	''	''
'1.1.1.2.8'	'Photosynthesis.photophosphorylation.photosystem II.PS-II complex.component PsbN'	''	''
'1.1.1.2.9'	'Photosynthesis.photophosphorylation.photosystem II.PS-II complex.component PsbR'	'c06_s1185613'	'component PsbR of PS-II complex (original description: none)'	T
'1.1.1.2.9'	'Photosynthesis.photophosphorylation.photosystem II.PS-II complex.component PsbR'	'a09_trinity_dn43250_c0_g1_i4'	'component PsbR of PS-II complex (original description: none)'	T
'1.1.1.2.10'	'Photosynthesis.photophosphorylation.photosystem II.PS-II complex.component PsbTc'	''	''
'1.1.1.2.11'	'Photosynthesis.photophosphorylation.photosystem II.PS-II complex.component PsbTn'	'b02_trinity_dn42470_c0_g1_i1'	'component PsbTn of PS-II complex (original description: none)'	T
'1.1.1.2.12'	'Photosynthesis.photophosphorylation.photosystem II.PS-II complex.component PsbW'	'c11_r1270987'	'component PsbW of PS-II complex (original description: none)'	T
'1.1.1.2.12'	'Photosynthesis.photophosphorylation.photosystem II.PS-II complex.component PsbW'	'a03_trinity_dn38034_c0_g1_i1'	'component PsbW of PS-II complex (original description: none)'	T
'1.1.1.2.13'	'Photosynthesis.photophosphorylation.photosystem II.PS-II complex.component PsbX'	'b01_trinity_dn45669_c0_g1_i1'	'component PsbX of PS-II complex (original description: none)'	T
'1.1.1.2.13'	'Photosynthesis.photophosphorylation.photosystem II.PS-II complex.component PsbX'	'a05_trinity_dn39230_c0_g2_i1'	'component PsbX of PS-II complex (original description: none)'	T
'1.1.1.2.13'	'Photosynthesis.photophosphorylation.photosystem II.PS-II complex.component PsbX'	'a01_trinity_dn18414_c5_g4_i1'	'component PsbX of PS-II complex (original description: none)'	T
'1.1.1.2.14'	'Photosynthesis.photophosphorylation.photosystem II.PS-II complex.component PsbY'	'a01_trinity_dn8838_c0_g1_i2'	'component PsbY of PS-II complex (original description: none)'	T
'1.1.1.2.14'	'Photosynthesis.photophosphorylation.photosystem II.PS-II complex.component PsbY'	'a05_trinity_dn35651_c0_g1_i4'	'component PsbY of PS-II complex (original description: none)'	T
'1.1.1.2.15'	'Photosynthesis.photophosphorylation.photosystem II.PS-II complex.component PsbZ'	''	''
'1.1.1.3'	'Photosynthesis.photophosphorylation.photosystem II.assembly and maintenance'	''	''
'1.1.1.3.1'	'Photosynthesis.photophosphorylation.photosystem II.assembly and maintenance.assembly factor (LPA1)'	'a05_trinity_dn47894_c3_g1_i4'	'LPA1 protein involved in PS-II assembly (original description: none)'	T
'1.1.1.3.2'	'Photosynthesis.photophosphorylation.photosystem II.assembly and maintenance.assembly factor (LPA2)'	'c12_r641078'	'LPA2 protein involved in PS-II assembly (original description: none)'	T
'1.1.1.3.3'	'Photosynthesis.photophosphorylation.photosystem II.assembly and maintenance.assembly factor (LPA3)'	'a03_trinity_dn30850_c0_g3_i4'	'LPA3 protein involved in PS-II assembly (original description: none)'	T
'1.1.1.3.4'	'Photosynthesis.photophosphorylation.photosystem II.assembly and maintenance.assembly factor (HCF106)'	'c12_r677737'	'HCF106 protein involved in PS-II assembly (original description: none)'	T
'1.1.1.3.5'	'Photosynthesis.photophosphorylation.photosystem II.assembly and maintenance.assembly factor (HCF136)'	'a09_trinity_dn44539_c0_g1_i1'	'HCF136 protein involved in PS-II assembly (original description: none)'	T
'1.1.1.3.6'	'Photosynthesis.photophosphorylation.photosystem II.assembly and maintenance.assembly factor (HCF243)'	'c11_s1147457'	'HCF243 protein involved in PS-II assembly (original description: none)'	T
'1.1.1.3.6'	'Photosynthesis.photophosphorylation.photosystem II.assembly and maintenance.assembly factor (HCF243)'	'c05_s24320261'	'HCF243 protein involved in PS-II assembly (original description: none)'	T
'1.1.1.3.7'	'Photosynthesis.photophosphorylation.photosystem II.assembly and maintenance.HCF244-OHP assembly factor complex'	''	''
'1.1.1.3.7.1'	'Photosynthesis.photophosphorylation.photosystem II.assembly and maintenance.HCF244-OHP assembly factor complex.component HCF244'	'a01_trinity_dn18107_c4_g2_i1'	'HCF244 protein involved in PS-II assembly (original description: none)'	T
'1.1.1.3.7.2'	'Photosynthesis.photophosphorylation.photosystem II.assembly and maintenance.HCF244-OHP assembly factor complex.component OHP1'	'b01_trinity_dn26626_c0_g1_i1'	'OHP1 LHC-related protein (original description: none)'	T
'1.1.1.3.7.3'	'Photosynthesis.photophosphorylation.photosystem II.assembly and maintenance.HCF244-OHP assembly factor complex.component OHP2'	'b01_trinity_dn30132_c3_g6_i1'	'OHP2 LHC-related protein (original description: none)'	T
'1.1.1.3.8'	'Photosynthesis.photophosphorylation.photosystem II.assembly and maintenance.regulatory protein (Psb27)'	'a01_trinity_dn22615_c2_g5_i1'	'Psb27 protein involved in PS-II assembly (original description: none)'	T
'1.1.1.3.9'	'Photosynthesis.photophosphorylation.photosystem II.assembly and maintenance.regulatory protein (Psb28)'	'a11_trinity_dn53052_c1_g1_i6'	'Psb28 protein involved in PS-II assembly (original description: none)'	T
'1.1.1.3.9'	'Photosynthesis.photophosphorylation.photosystem II.assembly and maintenance.regulatory protein (Psb28)'	'a09_trinity_dn42341_c0_g1_i6'	'Psb28 protein involved in PS-II assembly (original description: none)'	T
'1.1.1.3.10'	'Photosynthesis.photophosphorylation.photosystem II.assembly and maintenance.assembly factor (Psb29)'	'b01_trinity_dn29376_c5_g1_i3'	'Psb29 protein involved in PS-II assembly (original description: none)'	T
'1.1.1.3.11'	'Photosynthesis.photophosphorylation.photosystem II.assembly and maintenance.assembly factor (Psb30)'	''	''
'1.1.1.3.12'	'Photosynthesis.photophosphorylation.photosystem II.assembly and maintenance.assembly factor (Psb32)'	'c11_r1159509'	'Psb32 protein involved in PS-II assembly (original description: none)'	T
'1.1.1.3.13'	'Photosynthesis.photophosphorylation.photosystem II.assembly and maintenance.stabilizing factor (Psb33)'	'a06_trinity_dn33251_c0_g1_i1'	'Psb33 protein involved in PS-II assembly (original description: none)'	T
'1.1.1.3.14'	'Photosynthesis.photophosphorylation.photosystem II.assembly and maintenance.assembly factor (PAM68)'	'c06_r6898168'	'PAM68 protein involved in PS-II assembly (original description: none)'	T
'1.1.1.3.15'	'Photosynthesis.photophosphorylation.photosystem II.assembly and maintenance.assembly factor (RBD1)'	'b01_trinity_dn32883_c2_g1_i2'	'RBD1 protein involved in PS-II assembly (original description: none)'	T
'1.1.1.3.16'	'Photosynthesis.photophosphorylation.photosystem II.assembly and maintenance.assembly factor (MET1)'	'c09_r2661440'	'MET1 protein involved in PS-II assembly (original description: none)'	T
'1.1.1.3.17'	'Photosynthesis.photophosphorylation.photosystem II.assembly and maintenance.assembly factor (PPL1)'	'a05_trinity_dn29095_c0_g1_i2'	'PPL1 protein involved in PS-II assembly (original description: none)'	T
'1.1.1.3.18'	'Photosynthesis.photophosphorylation.photosystem II.assembly and maintenance.assembly factor (SCO2)'	'c07_r5390079'	'SCO2 protein involved in PS-II assembly (original description: none)'	T
'1.1.1.3.19'	'Photosynthesis.photophosphorylation.photosystem II.assembly and maintenance.assembly factor (TerC)'	'c09_s2774667'	'TerC protein involved in PS-II assembly (original description: none)'	T
'1.1.1.3.20'	'Photosynthesis.photophosphorylation.photosystem II.assembly and maintenance.assembly factor (CYP38)'	'c12_r638722'	'CYP38 protein involved in PS-II assembly (original description: none)'	T
'1.1.1.3.20'	'Photosynthesis.photophosphorylation.photosystem II.assembly and maintenance.assembly factor (CYP38)'	'c09_r2726689'	'CYP38 protein involved in PS-II assembly (original description: none)'	T
'1.1.1.3.21'	'Photosynthesis.photophosphorylation.photosystem II.assembly and maintenance.assembly factor (LQY1)'	'c08_r3894789'	'LQY1 protein involved in PS-II assembly (original description: none)'	T
'1.1.1.3.22'	'Photosynthesis.photophosphorylation.photosystem II.assembly and maintenance.assembly factor (HHL1)'	'a03_trinity_dn31322_c1_g3_i1'	'HHL1 protein involved in PS-II assembly (original description: none)'	T
'1.1.1.3.23'	'Photosynthesis.photophosphorylation.photosystem II.assembly and maintenance.assembly factor (LTO1)'	'b01_trinity_dn28014_c20_g1_i1'	'LTO1 protein involved in PS-II assembly (original description: none)'	T
'1.1.1.3.24'	'Photosynthesis.photophosphorylation.photosystem II.assembly and maintenance.psbA-translation activator (HCF173)'	'c09_r2675776'	'HCF173 protein involved in PS-II assembly (original description: none)'	T
'1.1.1.3.25'	'Photosynthesis.photophosphorylation.photosystem II.assembly and maintenance.psbJ/psbN-translation activator (LPE1)'	''	''
'1.1.1.4'	'Photosynthesis.photophosphorylation.photosystem II.photosynthetic acclimation'	''	''
'1.1.1.4.1'	'Photosynthesis.photophosphorylation.photosystem II.photosynthetic acclimation.regulator phosphorylation'	''	''
'1.1.1.4.1.1'	'Photosynthesis.photophosphorylation.photosystem II.photosynthetic acclimation.regulator phosphorylation.protein kinase (STN7)'	'a01_trinity_dn19899_c5_g4_i2'	'photosynthetic acclimation STN7 kinase (original description: none)'	T
'1.1.1.4.1.2'	'Photosynthesis.photophosphorylation.photosystem II.photosynthetic acclimation.regulator phosphorylation.protein kinase (STN8)'	'c12_s675792'	'photosynthetic acclimation STN8 kinase (original description: none)'	T
'1.1.1.4.1.3'	'Photosynthesis.photophosphorylation.photosystem II.photosynthetic acclimation.regulator phosphorylation.phosphatase (PPH1/TAP38)'	'c06_r6827785'	'photosynthetic acclimation PPH1/TAP38 phosphatase (original description: none)'	T
'1.1.1.4.1.4'	'Photosynthesis.photophosphorylation.photosystem II.photosynthetic acclimation.regulator phosphorylation.phosphatase (PBCP)'	'c12_r661336'	'photosynthetic acclimation PBCP phosphatase (original description: none)'	T
'1.1.1.4.2'	'Photosynthesis.photophosphorylation.photosystem II.photosynthetic acclimation.regulator acetylation'	''	''
'1.1.1.4.2.1'	'Photosynthesis.photophosphorylation.photosystem II.photosynthetic acclimation.regulator acetylation.lysine acetyltransferase (NSI)'	'c12_r670310'	'lysine acetyltransferase (NSI) (original description: none)'	T
'1.1.1.4.3'	'Photosynthesis.photophosphorylation.photosystem II.photosynthetic acclimation.acclimation factor (MPH2)'	'c08_r3996616'	'photosynthetic acclimation MPH2 acclimation factor (original description: none)'	T
'1.1.1.4.4'	'Photosynthesis.photophosphorylation.photosystem II.photosynthetic acclimation.acclimation factor (APE)'	'a01_trinity_dn22597_c5_g5_i3'	'photosynthetic acclimation APE acclimation factor (original description: none)'	T
'1.1.1.5'	'Photosynthesis.photophosphorylation.photosystem II.photoprotection'	''	''
'1.1.1.5.1'	'Photosynthesis.photophosphorylation.photosystem II.photoprotection.non-photochemical quenching (NPQ)'	''	''
'1.1.1.5.1.1'	'Photosynthesis.photophosphorylation.photosystem II.photoprotection.non-photochemical quenching (NPQ).LhcSR-dependent machinery'	''	''
'1.1.1.5.1.1.1'	'Photosynthesis.photophosphorylation.photosystem II.photoprotection.non-photochemical quenching (NPQ).LhcSR-dependent machinery.light stress-responsive protein (LhcSR)'	''	''
'1.1.1.5.1.2'	'Photosynthesis.photophosphorylation.photosystem II.photoprotection.non-photochemical quenching (NPQ).PsbS-dependent machinery'	''	''
'1.1.1.5.1.2.1'	'Photosynthesis.photophosphorylation.photosystem II.photoprotection.non-photochemical quenching (NPQ).PsbS-dependent machinery.regulatory protein (PsbS)'	'a01_trinity_dn20540_c5_g1_i2'	'non-photochemical quenching PsbS protein (original description: none)'	T
'1.1.1.5.1.2.1'	'Photosynthesis.photophosphorylation.photosystem II.photoprotection.non-photochemical quenching (NPQ).PsbS-dependent machinery.regulatory protein (PsbS)'	'a01_trinity_dn17745_c4_g1_i1'	'non-photochemical quenching PsbS protein (original description: none)'	T
'1.1.1.5.1.3'	'Photosynthesis.photophosphorylation.photosystem II.photoprotection.non-photochemical quenching (NPQ).xanthophyll cycle'	''	''
'1.1.1.5.1.3.1'	'Photosynthesis.photophosphorylation.photosystem II.photoprotection.non-photochemical quenching (NPQ).xanthophyll cycle.violaxanthin de-epoxidase'	'a01_trinity_dn20850_c3_g1_i1'	'violaxanthin de-epoxidase (original description: none)'	T
'1.1.1.5.1.3.2'	'Photosynthesis.photophosphorylation.photosystem II.photoprotection.non-photochemical quenching (NPQ).xanthophyll cycle.zeaxanthin epoxidase'	'a07_trinity_dn43695_c0_g1_i6'	'zeaxanthin epoxidase (original description: none)'	T
'1.1.1.5.1.3.2'	'Photosynthesis.photophosphorylation.photosystem II.photoprotection.non-photochemical quenching (NPQ).xanthophyll cycle.zeaxanthin epoxidase'	'a11_trinity_dn48360_c1_g1_i11'	'zeaxanthin epoxidase (original description: none)'	T
'1.1.1.5.1.4'	'Photosynthesis.photophosphorylation.photosystem II.photoprotection.non-photochemical quenching (NPQ).NPQ-regulatory protein (FLAP1)'	'c11_r1165834'	'FLAP1 non-photochemical quenching regulator protein (original description: none)'	T
'1.1.1.5.1.5'	'Photosynthesis.photophosphorylation.photosystem II.photoprotection.non-photochemical quenching (NPQ).NPQ-regulatory lipocalin (LCNP)'	'c08_r3907062'	'LCNP non-photochemical quenching regulator lipocalin (original description: none)'	T
'1.1.1.5.1.6'	'Photosynthesis.photophosphorylation.photosystem II.photoprotection.non-photochemical quenching (NPQ).NPQ-regulatory protein (SOQ1)'	'a02_trinity_dn20473_c0_g1_i2'	'SOQ1 non-photochemical quenching regulator protein (original description: none)'	T
'1.1.1.5.2'	'Photosynthesis.photophosphorylation.photosystem II.photoprotection.protein (MPH1)'	'b02_trinity_dn39715_c0_g1_i1'	'MPH1 protein involved in photoprotection (original description: none)'	T
'1.1.1.6'	'Photosynthesis.photophosphorylation.photosystem II.LHC-related protein groups'	''	''
'1.1.1.6.1'	'Photosynthesis.photophosphorylation.photosystem II.LHC-related protein groups.two-helix LHC-related protein group'	''	''
'1.1.1.6.1.1'	'Photosynthesis.photophosphorylation.photosystem II.LHC-related protein groups.two-helix LHC-related protein group.protein (SEP1)'	'a01_trinity_dn18194_c0_g1_i2'	'SEP1 LHC-related protein (original description: none)'	T
'1.1.1.6.1.2'	'Photosynthesis.photophosphorylation.photosystem II.LHC-related protein groups.two-helix LHC-related protein group.protein (SEP2)'	'c11_r1174644'	'SEP2 LHC-related protein (original description: none)'	T
'1.1.1.6.1.3'	'Photosynthesis.photophosphorylation.photosystem II.LHC-related protein groups.two-helix LHC-related protein group.protein (SEP3)'	'c09_s2625078'	'SEP3 LHC-related protein (original description: none)'	T
'1.1.1.6.1.3'	'Photosynthesis.photophosphorylation.photosystem II.LHC-related protein groups.two-helix LHC-related protein group.protein (SEP3)'	'c10_r3522828'	'SEP3 LHC-related protein (original description: none)'	T
'1.1.1.6.1.4'	'Photosynthesis.photophosphorylation.photosystem II.LHC-related protein groups.two-helix LHC-related protein group.protein (SEP4)'	'b01_trinity_dn36485_c3_g1_i1'	'SEP4 LHC-related protein (original description: none)'	T
'1.1.1.6.1.5'	'Photosynthesis.photophosphorylation.photosystem II.LHC-related protein groups.two-helix LHC-related protein group.protein (SEP5)'	'a07_trinity_dn33443_c0_g1_i4'	'SEP5 LHC-related protein (original description: none)'	T
'1.1.1.6.2'	'Photosynthesis.photophosphorylation.photosystem II.LHC-related protein groups.three-helix LHC-related protein group'	''	''
'1.1.1.6.2.1'	'Photosynthesis.photophosphorylation.photosystem II.LHC-related protein groups.three-helix LHC-related protein group.protein (ELIP)'	'c10_r3620629'	'ELIP LHC-related protein (original description: none)'	T
'1.1.1.6.2.1'	'Photosynthesis.photophosphorylation.photosystem II.LHC-related protein groups.three-helix LHC-related protein group.protein (ELIP)'	'c07_r5334998'	'ELIP LHC-related protein (original description: none)'	T
'1.1.1.6.2.1'	'Photosynthesis.photophosphorylation.photosystem II.LHC-related protein groups.three-helix LHC-related protein group.protein (ELIP)'	'b01_trinity_dn17928_c0_g1_i2'	'ELIP LHC-related protein (original description: none)'	T
'1.1.1.6.2.1'	'Photosynthesis.photophosphorylation.photosystem II.LHC-related protein groups.three-helix LHC-related protein group.protein (ELIP)'	'b01_trinity_dn31045_c6_g1_i3'	'ELIP LHC-related protein (original description: none)'	T
'1.1.1.6.2.1'	'Photosynthesis.photophosphorylation.photosystem II.LHC-related protein groups.three-helix LHC-related protein group.protein (ELIP)'	'a07_trinity_dn40367_c0_g2_i10'	'ELIP LHC-related protein (original description: none)'	T
'1.1.2'	'Photosynthesis.photophosphorylation.cytochrome b6/f complex'	''	''
'1.1.2.1'	'Photosynthesis.photophosphorylation.cytochrome b6/f complex.apocytochrome f component PetA'	'a01_trinity_dn18062_c3_g1_i1'	'apocytochrome f component PetA of cytochrome b6/f complex (original description: none)'	T
'1.1.2.2'	'Photosynthesis.photophosphorylation.cytochrome b6/f complex.apocytochrome b component PetB'	''	''
'1.1.2.3'	'Photosynthesis.photophosphorylation.cytochrome b6/f complex.Rieske iron-sulfur component PetC'	'c10_r3666539'	'Rieske iron-sulfur component PetC of cytochrome b6/f complex (original description: none)'	T
'1.1.2.3'	'Photosynthesis.photophosphorylation.cytochrome b6/f complex.Rieske iron-sulfur component PetC'	'a01_trinity_dn22335_c10_g1_i1'	'Rieske iron-sulfur component PetC of cytochrome b6/f complex (original description: none)'	T
'1.1.2.4'	'Photosynthesis.photophosphorylation.cytochrome b6/f complex.component PetD/IV'	'c06_r6983065'	'component PetD/IV of cytochrome b6/f complex (original description: none)'	T
'1.1.2.4'	'Photosynthesis.photophosphorylation.cytochrome b6/f complex.component PetD/IV'	'a02_trinity_dn25549_c0_g3_i4'	'component PetD/IV of cytochrome b6/f complex (original description: none)'	T
'1.1.2.5'	'Photosynthesis.photophosphorylation.cytochrome b6/f complex.component PetG/V'	''	''
'1.1.2.6'	'Photosynthesis.photophosphorylation.cytochrome b6/f complex.component PetL/VI'	''	''
'1.1.2.7'	'Photosynthesis.photophosphorylation.cytochrome b6/f complex.component PetM/VII'	'a05_trinity_dn42534_c0_g1_i1'	'component PetM/VII of cytochrome b6/f complex (original description: none)'	T
'1.1.2.7'	'Photosynthesis.photophosphorylation.cytochrome b6/f complex.component PetM/VII'	'a02_trinity_dn39352_c0_g1_i1'	'component PetM/VII of cytochrome b6/f complex (original description: none)'	T
'1.1.2.8'	'Photosynthesis.photophosphorylation.cytochrome b6/f complex.component PetN'	''	''
'1.1.2.9'	'Photosynthesis.photophosphorylation.cytochrome b6/f complex.assembly'	''	''
'1.1.2.9.1'	'Photosynthesis.photophosphorylation.cytochrome b6/f complex.assembly.CCB cytochrome b6 maturation system (system IV)'	''	''
'1.1.2.9.1.1'	'Photosynthesis.photophosphorylation.cytochrome b6/f complex.assembly.CCB cytochrome b6 maturation system (system IV).assembly factor (CCB1)'	'c09_r2681863'	'assembly factor CCB1 of CCB cytochrome b6 maturation system (system IV) (original description: none)'	T
'1.1.2.9.1.2'	'Photosynthesis.photophosphorylation.cytochrome b6/f complex.assembly.CCB cytochrome b6 maturation system (system IV).assembly factor (CCB2)'	'c12_r648040'	'assembly factor CCB2 of CCB cytochrome b6 maturation system (system IV) (original description: none)'	T
'1.1.2.9.1.3'	'Photosynthesis.photophosphorylation.cytochrome b6/f complex.assembly.CCB cytochrome b6 maturation system (system IV).assembly factor (CCB3)'	'c12_s608408'	'assembly factor CCB3 of CCB cytochrome b6 maturation system (system IV) (original description: none)'	T
'1.1.2.9.1.4'	'Photosynthesis.photophosphorylation.cytochrome b6/f complex.assembly.CCB cytochrome b6 maturation system (system IV).assembly factor (CCB4)'	'a09_trinity_dn44359_c1_g2_i7'	'assembly factor CCB4 of CCB cytochrome b6 maturation system (system IV) (original description: none)'	T
'1.1.2.9.2'	'Photosynthesis.photophosphorylation.cytochrome b6/f complex.assembly.CCS cytochrome f/c6 maturation system (system II)'	''	''
'1.1.2.9.2.1'	'Photosynthesis.photophosphorylation.cytochrome b6/f complex.assembly.CCS cytochrome f/c6 maturation system (system II).assembly factor (CcsA)'	'c06_j6834717'	'assembly factor CcsA of CCS cytochrome f/c6 maturation system (system II) (original description: none)'	T
'1.1.2.9.2.2'	'Photosynthesis.photophosphorylation.cytochrome b6/f complex.assembly.CCS cytochrome f/c6 maturation system (system II).assembly factor (Ccs1/CcsB)'	'c12_r685302'	'assembly factor CcsB of CCS cytochrome f/c6 maturation system (system II) (original description: none)'	T
'1.1.2.9.2.3'	'Photosynthesis.photophosphorylation.cytochrome b6/f complex.assembly.CCS cytochrome f/c6 maturation system (system II).assembly factor (Ccs5/CcdA)'	'a02_trinity_dn18164_c0_g1_i2'	'assembly factor CcdA of CCS cytochrome f/c6 maturation system (system II) (original description: none)'	T
'1.1.2.9.3'	'Photosynthesis.photophosphorylation.cytochrome b6/f complex.assembly.assembly factor (HCF153)'	'c12_r645241'	'HCF153 protein involved in cytochrome b6/f complex assembly (original description: none)'	T
'1.1.2.9.4'	'Photosynthesis.photophosphorylation.cytochrome b6/f complex.assembly.assembly factor (HCF222)'	'c11_r1236358'	'HCF222 protein involved in cytochrome b6/f complex assembly (original description: none)'	T
'1.1.2.9.5'	'Photosynthesis.photophosphorylation.cytochrome b6/f complex.assembly.assembly factor (HCF164)'	''	''
'1.1.2.9.6'	'Photosynthesis.photophosphorylation.cytochrome b6/f complex.assembly.assembly factor (DAC)'	'b02_trinity_dn51922_c0_g1_i1'	'DAC protein involved in cytochrome b6/f complex assembly (original description: none)'	T
'1.1.3'	'Photosynthesis.photophosphorylation.Cytb6/f to PS-I electron carriers'	''	''
'1.1.3.1'	'Photosynthesis.photophosphorylation.Cytb6/f to PS-I electron carriers.plastocyanin'	'a01_trinity_dn20352_c12_g1_i1'	'plastocyanin electron carrier (original description: none)'	T
'1.1.3.2'	'Photosynthesis.photophosphorylation.Cytb6/f to PS-I electron carriers.cytochrome c6'	'c09_r2684066'	'cytochrome c6 electron carrier (original description: none)'	T
'1.1.4'	'Photosynthesis.photophosphorylation.photosystem I'	''	''
'1.1.4.1'	'Photosynthesis.photophosphorylation.photosystem I.LHC-I complex'	''	''
'1.1.4.1.1'	'Photosynthesis.photophosphorylation.photosystem I.LHC-I complex.component LHCa1'	'a01_trinity_dn21975_c0_g2_i1'	'component LHCa1 of LHC-I complex (original description: none)'	T
'1.1.4.1.1'	'Photosynthesis.photophosphorylation.photosystem I.LHC-I complex.component LHCa1'	'c12_r642247'	'component LHCa1 of LHC-I complex (original description: none)'	T
'1.1.4.1.2'	'Photosynthesis.photophosphorylation.photosystem I.LHC-I complex.component LHCa2'	'a06_trinity_dn35133_c0_g1_i1'	'component LHCa2 of LHC-I complex (original description: none)'	T
'1.1.4.1.3'	'Photosynthesis.photophosphorylation.photosystem I.LHC-I complex.component LHCa3'	'c07_r5419375'	'component LHCa3 of LHC-I complex (original description: none)'	T
'1.1.4.1.3'	'Photosynthesis.photophosphorylation.photosystem I.LHC-I complex.component LHCa3'	'a01_trinity_dn22717_c1_g1_i1'	'component LHCa3 of LHC-I complex (original description: none)'	T
'1.1.4.1.4'	'Photosynthesis.photophosphorylation.photosystem I.LHC-I complex.component LHCa4'	'c05_r24085896'	'component LHCa4 of LHC-I complex (original description: none)'	T
'1.1.4.1.4'	'Photosynthesis.photophosphorylation.photosystem I.LHC-I complex.component LHCa4'	'a01_trinity_dn17199_c3_g1_i1'	'component LHCa4 of LHC-I complex (original description: none)'	T
'1.1.4.1.5'	'Photosynthesis.photophosphorylation.photosystem I.LHC-I complex.component LHCa5'	''	''
'1.1.4.1.6'	'Photosynthesis.photophosphorylation.photosystem I.LHC-I complex.component LHCa6'	''	''
'1.1.4.2'	'Photosynthesis.photophosphorylation.photosystem I.PS-I complex'	''	''
'1.1.4.2.1'	'Photosynthesis.photophosphorylation.photosystem I.PS-I complex.apoprotein component PsaA'	'c08_r4088447'	'apoprotein PsaA of PS-I complex (original description: none)'	T
'1.1.4.2.2'	'Photosynthesis.photophosphorylation.photosystem I.PS-I complex.apoprotein component PsaB'	'c07_r5473232'	'apoprotein PsaB of PS-I complex (original description: none)'	T
'1.1.4.2.3'	'Photosynthesis.photophosphorylation.photosystem I.PS-I complex.component PsaC'	''	''
'1.1.4.2.4'	'Photosynthesis.photophosphorylation.photosystem I.PS-I complex.component PsaD'	'c04_r11088776'	'component PsaD of PS-I complex (original description: none)'	T
'1.1.4.2.4'	'Photosynthesis.photophosphorylation.photosystem I.PS-I complex.component PsaD'	'b04_trinity_dn17183_c1_g1_i1'	'component PsaD of PS-I complex (original description: none)'	T
'1.1.4.2.5'	'Photosynthesis.photophosphorylation.photosystem I.PS-I complex.component PsaE'	'a11_trinity_dn53382_c1_g2_i1'	'component PsaE of PS-I complex (original description: none)'	T
'1.1.4.2.5'	'Photosynthesis.photophosphorylation.photosystem I.PS-I complex.component PsaE'	'b02_trinity_dn15170_c0_g2_i1'	'component PsaE of PS-I complex (original description: none)'	T
'1.1.4.2.6'	'Photosynthesis.photophosphorylation.photosystem I.PS-I complex.component PsaF'	'a01_trinity_dn15107_c6_g6_i1'	'component PsaF of PS-I complex (original description: none)'	T
'1.1.4.2.6'	'Photosynthesis.photophosphorylation.photosystem I.PS-I complex.component PsaF'	'a05_trinity_dn37919_c0_g1_i2'	'component PsaF of PS-I complex (original description: none)'	T
'1.1.4.2.7'	'Photosynthesis.photophosphorylation.photosystem I.PS-I complex.component PsaG'	'c10_s3278523'	'component PsaG of PS-I complex (original description: none)'	T
'1.1.4.2.8'	'Photosynthesis.photophosphorylation.photosystem I.PS-I complex.component PsaH'	'b05_trinity_dn4152_c0_g1_i1'	'component PsaH of PS-I complex (original description: none)'	T
'1.1.4.2.8'	'Photosynthesis.photophosphorylation.photosystem I.PS-I complex.component PsaH'	'b04_trinity_dn26994_c0_g1_i1'	'component PsaH of PS-I complex (original description: none)'	T
'1.1.4.2.8'	'Photosynthesis.photophosphorylation.photosystem I.PS-I complex.component PsaH'	'b01_trinity_dn32585_c5_g2_i2'	'component PsaH of PS-I complex (original description: none)'	T
'1.1.4.2.9'	'Photosynthesis.photophosphorylation.photosystem I.PS-I complex.component PsaI'	''	''
'1.1.4.2.10'	'Photosynthesis.photophosphorylation.photosystem I.PS-I complex.component PsaJ'	''	''
'1.1.4.2.11'	'Photosynthesis.photophosphorylation.photosystem I.PS-I complex.component PsaK'	'c04_s4551411'	'component PsaK of PS-I complex (original description: none)'	T
'1.1.4.2.11'	'Photosynthesis.photophosphorylation.photosystem I.PS-I complex.component PsaK'	'a11_trinity_dn41484_c0_g1_i4'	'component PsaK of PS-I complex (original description: none)'	T
'1.1.4.2.12'	'Photosynthesis.photophosphorylation.photosystem I.PS-I complex.component PsaL'	'a01_trinity_dn19338_c0_g1_i1'	'component PsaL of PS-I complex (original description: none)'	T
'1.1.4.2.12'	'Photosynthesis.photophosphorylation.photosystem I.PS-I complex.component PsaL'	'c10_r3622512'	'component PsaL of PS-I complex (original description: none)'	T
'1.1.4.2.13'	'Photosynthesis.photophosphorylation.photosystem I.PS-I complex.component PsaM'	''	''
'1.1.4.2.14'	'Photosynthesis.photophosphorylation.photosystem I.PS-I complex.component PsaN'	'b04_trinity_dn3814_c0_g1_i1'	'component PsaN of PS-I complex (original description: none)'	T
'1.1.4.2.15'	'Photosynthesis.photophosphorylation.photosystem I.PS-I complex.component PsaO'	'a01_trinity_dn29798_c0_g1_i1'	'component PsaO of PS-I complex (original description: none)'	T
'1.1.4.2.15'	'Photosynthesis.photophosphorylation.photosystem I.PS-I complex.component PsaO'	'a07_trinity_dn37497_c0_g1_i5'	'component PsaO of PS-I complex (original description: none)'	T
'1.1.4.3'	'Photosynthesis.photophosphorylation.photosystem I.assembly and maintenance'	''	''
'1.1.4.3.1'	'Photosynthesis.photophosphorylation.photosystem I.assembly and maintenance.assembly factor (HCF101)'	'c11_r1189306'	'HCF101 protein involved in PS-I assembly (original description: none)'	T
'1.1.4.3.2'	'Photosynthesis.photophosphorylation.photosystem I.assembly and maintenance.assembly factor (PPD1)'	'c07_r5272187'	'PPD1 protein involved in PS-I assembly (original description: none)'	T
'1.1.4.3.3'	'Photosynthesis.photophosphorylation.photosystem I.assembly and maintenance.assembly factor (YCF3)'	'c12_r687038'	'YCF3 protein involved in PS-I assembly (original description: none)'	T
'1.1.4.3.4'	'Photosynthesis.photophosphorylation.photosystem I.assembly and maintenance.assembly factor (YCF4)'	'c09_s2454407'	'YCF4 protein involved in PS-I assembly (original description: none)'	T
'1.1.4.3.5'	'Photosynthesis.photophosphorylation.photosystem I.assembly and maintenance.assembly factor (PYG7)'	'a05_trinity_dn34535_c0_g1_i3'	'PYG7 protein involved in PS-I assembly (original description: none)'	T
'1.1.4.3.6'	'Photosynthesis.photophosphorylation.photosystem I.assembly and maintenance.assembly factor (Y3IP1)'	'a11_trinity_dn41986_c5_g1_i4'	'Y3IP1 protein involved in PS-I assembly (original description: none)'	T
'1.1.4.3.7'	'Photosynthesis.photophosphorylation.photosystem I.assembly and maintenance.assembly factor (PSA2)'	'c10_r3587446'	'PSA2 protein involved in PS-I assembly (original description: none)'	T
'1.1.4.3.8'	'Photosynthesis.photophosphorylation.photosystem I.assembly and maintenance.assembly factor (PSA3)'	'c11_r1236886'	'assembly factor PSA3 involved in PS-I assembly (original description: none)'	T
'1.1.5'	'Photosynthesis.photophosphorylation.linear electron flow'	''	''
'1.1.5.1'	'Photosynthesis.photophosphorylation.linear electron flow.ferredoxin electron carrier'	'c06_r7160056'	'ferredoxin electron carrier (original description: none)'	T
'1.1.5.1'	'Photosynthesis.photophosphorylation.linear electron flow.ferredoxin electron carrier'	'c07_s5187656'	'ferredoxin electron carrier (original description: none)'	T
'1.1.5.1'	'Photosynthesis.photophosphorylation.linear electron flow.ferredoxin electron carrier'	'a05_trinity_dn40524_c0_g1_i7'	'ferredoxin electron carrier (original description: none)'	T
'1.1.5.1'	'Photosynthesis.photophosphorylation.linear electron flow.ferredoxin electron carrier'	'a06_trinity_dn44014_c0_g2_i4'	'ferredoxin electron carrier (original description: none)'	T
'1.1.5.2'	'Photosynthesis.photophosphorylation.linear electron flow.ferredoxin-NADP reductase (FNR) activity'	''	''
'1.1.5.2.1'	'Photosynthesis.photophosphorylation.linear electron flow.ferredoxin-NADP reductase (FNR) activity.ferredoxin-NADP oxidoreductase'	'c04_r10878675'	'ferredoxin-NADP oxidoreductase (original description: none)'	T
'1.1.5.2.2'	'Photosynthesis.photophosphorylation.linear electron flow.ferredoxin-NADP reductase (FNR) activity.FNR membrane-tethering'	''	''
'1.1.5.2.2.1'	'Photosynthesis.photophosphorylation.linear electron flow.ferredoxin-NADP reductase (FNR) activity.FNR membrane-tethering.FNR-recruitment protein (TROL)'	'a08_trinity_dn25982_c0_g1_i3'	'TROL protein involved in ferredoxin-NADP oxidoreductase membrane-tethering (original description: none)'	T
'1.1.5.2.2.2'	'Photosynthesis.photophosphorylation.linear electron flow.ferredoxin-NADP reductase (FNR) activity.FNR membrane-tethering.FNR-interacting protein (TIC62)'	'c11_r1239131'	'TIC62 protein involved in ferredoxin-NADP oxidoreductase membrane-tethering (original description: none)'	T
'1.1.5.2.3'	'Photosynthesis.photophosphorylation.linear electron flow.ferredoxin-NADP reductase (FNR) activity.FNR-regulatory protein (LIR1)'	''	''
'1.1.6'	'Photosynthesis.photophosphorylation.cyclic electron flow'	''	''
'1.1.6.1'	'Photosynthesis.photophosphorylation.cyclic electron flow.PGR5/PGRL1 complex'	''	''
'1.1.6.1.1'	'Photosynthesis.photophosphorylation.cyclic electron flow.PGR5/PGRL1 complex.component PGR5-like'	'a08_trinity_dn7981_c0_g1_i2'	'component PGR5-like of cyclic electron flow PGR5/PGRL1 complex (original description: none)'	T
'1.1.6.1.2'	'Photosynthesis.photophosphorylation.cyclic electron flow.PGR5/PGRL1 complex.component PGRL1-like'	'c09_r2659899'	'component PGRL1-like of cyclic electron flow PGR5/PGRL1 complex (original description: none)'	T
'1.1.7'	'Photosynthesis.photophosphorylation.pseudo-cyclic electron flow'	''	''
'1.1.7.1'	'Photosynthesis.photophosphorylation.pseudo-cyclic electron flow.flavodiiron protein'	'a06_trinity_dn44674_c0_g1_i2'	'flavodiiron protein of pseudo-cyclic electron flow (original description: none)'	T
'1.1.7.1'	'Photosynthesis.photophosphorylation.pseudo-cyclic electron flow.flavodiiron protein'	'a02_trinity_dn27241_c3_g3_i10'	'flavodiiron protein of pseudo-cyclic electron flow (original description: none)'	T
'1.1.8'	'Photosynthesis.photophosphorylation.chlororespiration'	''	''
'1.1.8.1'	'Photosynthesis.photophosphorylation.chlororespiration.NADH dehydrogenase-like (NDH) complex'	''	''
'1.1.8.1.1'	'Photosynthesis.photophosphorylation.chlororespiration.NADH dehydrogenase-like (NDH) complex.membrane subcomplex M'	''	''
'1.1.8.1.1.1'	'Photosynthesis.photophosphorylation.chlororespiration.NADH dehydrogenase-like (NDH) complex.membrane subcomplex M.component NdhA'	''	''
'1.1.8.1.1.2'	'Photosynthesis.photophosphorylation.chlororespiration.NADH dehydrogenase-like (NDH) complex.membrane subcomplex M.component NdhB'	''	''
'1.1.8.1.1.3'	'Photosynthesis.photophosphorylation.chlororespiration.NADH dehydrogenase-like (NDH) complex.membrane subcomplex M.component NdhC'	''	''
'1.1.8.1.1.4'	'Photosynthesis.photophosphorylation.chlororespiration.NADH dehydrogenase-like (NDH) complex.membrane subcomplex M.component NdhD'	''	''
'1.1.8.1.1.5'	'Photosynthesis.photophosphorylation.chlororespiration.NADH dehydrogenase-like (NDH) complex.membrane subcomplex M.component NdhE'	''	''
'1.1.8.1.1.6'	'Photosynthesis.photophosphorylation.chlororespiration.NADH dehydrogenase-like (NDH) complex.membrane subcomplex M.component NdhF'	''	''
'1.1.8.1.1.7'	'Photosynthesis.photophosphorylation.chlororespiration.NADH dehydrogenase-like (NDH) complex.membrane subcomplex M.component NdhG'	''	''
'1.1.8.1.2'	'Photosynthesis.photophosphorylation.chlororespiration.NADH dehydrogenase-like (NDH) complex.subcomplex A'	''	''
'1.1.8.1.2.1'	'Photosynthesis.photophosphorylation.chlororespiration.NADH dehydrogenase-like (NDH) complex.subcomplex A.component NdhH'	''	''
'1.1.8.1.2.2'	'Photosynthesis.photophosphorylation.chlororespiration.NADH dehydrogenase-like (NDH) complex.subcomplex A.component NdhI'	''	''
'1.1.8.1.2.3'	'Photosynthesis.photophosphorylation.chlororespiration.NADH dehydrogenase-like (NDH) complex.subcomplex A.component NdhJ'	''	''
'1.1.8.1.2.4'	'Photosynthesis.photophosphorylation.chlororespiration.NADH dehydrogenase-like (NDH) complex.subcomplex A.component NdhK'	''	''
'1.1.8.1.2.5'	'Photosynthesis.photophosphorylation.chlororespiration.NADH dehydrogenase-like (NDH) complex.subcomplex A.component NdhL'	''	''
'1.1.8.1.2.6'	'Photosynthesis.photophosphorylation.chlororespiration.NADH dehydrogenase-like (NDH) complex.subcomplex A.component NdhM'	''	''
'1.1.8.1.2.7'	'Photosynthesis.photophosphorylation.chlororespiration.NADH dehydrogenase-like (NDH) complex.subcomplex A.component NdhN'	''	''
'1.1.8.1.2.8'	'Photosynthesis.photophosphorylation.chlororespiration.NADH dehydrogenase-like (NDH) complex.subcomplex A.component NdhO'	''	''
'1.1.8.1.3'	'Photosynthesis.photophosphorylation.chlororespiration.NADH dehydrogenase-like (NDH) complex.subcomplex B'	''	''
'1.1.8.1.3.1'	'Photosynthesis.photophosphorylation.chlororespiration.NADH dehydrogenase-like (NDH) complex.subcomplex B.component PnsB1/NDF1'	''	''
'1.1.8.1.3.2'	'Photosynthesis.photophosphorylation.chlororespiration.NADH dehydrogenase-like (NDH) complex.subcomplex B.component PnsB2/NDF2'	''	''
'1.1.8.1.3.3'	'Photosynthesis.photophosphorylation.chlororespiration.NADH dehydrogenase-like (NDH) complex.subcomplex B.component PnsB3/NDF4'	''	''
'1.1.8.1.3.4'	'Photosynthesis.photophosphorylation.chlororespiration.NADH dehydrogenase-like (NDH) complex.subcomplex B.component PnsB4/NDF6'	''	''
'1.1.8.1.3.5'	'Photosynthesis.photophosphorylation.chlororespiration.NADH dehydrogenase-like (NDH) complex.subcomplex B.component PnsB5/NDH18'	''	''
'1.1.8.1.4'	'Photosynthesis.photophosphorylation.chlororespiration.NADH dehydrogenase-like (NDH) complex.lumen subcomplex L'	''	''
'1.1.8.1.4.1'	'Photosynthesis.photophosphorylation.chlororespiration.NADH dehydrogenase-like (NDH) complex.lumen subcomplex L.component PnsL1'	''	''
'1.1.8.1.4.2'	'Photosynthesis.photophosphorylation.chlororespiration.NADH dehydrogenase-like (NDH) complex.lumen subcomplex L.component PnsL2/PQL1'	''	''
'1.1.8.1.4.3'	'Photosynthesis.photophosphorylation.chlororespiration.NADH dehydrogenase-like (NDH) complex.lumen subcomplex L.component PnsL3/PQL2'	''	''
'1.1.8.1.4.4'	'Photosynthesis.photophosphorylation.chlororespiration.NADH dehydrogenase-like (NDH) complex.lumen subcomplex L.component PnsL4'	''	''
'1.1.8.1.4.5'	'Photosynthesis.photophosphorylation.chlororespiration.NADH dehydrogenase-like (NDH) complex.lumen subcomplex L.component PnsL5'	'c12_r638227'	'component PnsL5 of NDH lumen subcomplex L (original description: none)'	T
'1.1.8.1.5'	'Photosynthesis.photophosphorylation.chlororespiration.NADH dehydrogenase-like (NDH) complex.electron donor-binding subcomplex E'	''	''
'1.1.8.1.5.1'	'Photosynthesis.photophosphorylation.chlororespiration.NADH dehydrogenase-like (NDH) complex.electron donor-binding subcomplex E.component NdhS'	'a11_trinity_dn42609_c0_g1_i1'	'component NdhS of NDH electron donor-binding subcomplex E (original description: none)'	T
'1.1.8.1.5.2'	'Photosynthesis.photophosphorylation.chlororespiration.NADH dehydrogenase-like (NDH) complex.electron donor-binding subcomplex E.component NdhT'	''	''
'1.1.8.1.5.3'	'Photosynthesis.photophosphorylation.chlororespiration.NADH dehydrogenase-like (NDH) complex.electron donor-binding subcomplex E.component NdhU'	''	''
'1.1.8.1.5.4'	'Photosynthesis.photophosphorylation.chlororespiration.NADH dehydrogenase-like (NDH) complex.electron donor-binding subcomplex E.component NdhV'	''	''
'1.1.8.1.6'	'Photosynthesis.photophosphorylation.chlororespiration.NADH dehydrogenase-like (NDH) complex.assembly and stabilization'	''	''
'1.1.8.1.6.1'	'Photosynthesis.photophosphorylation.chlororespiration.NADH dehydrogenase-like (NDH) complex.assembly and stabilization.ndhA-specific mRNA splicing factor'	''	''
'1.1.8.1.6.2'	'Photosynthesis.photophosphorylation.chlororespiration.NADH dehydrogenase-like (NDH) complex.assembly and stabilization.Cpn60 chaperonin heterodimer'	''	''
'1.1.8.1.6.2.1'	'Photosynthesis.photophosphorylation.chlororespiration.NADH dehydrogenase-like (NDH) complex.assembly and stabilization.Cpn60 chaperonin heterodimer.subunit alpha'	'b03_trinity_dn43422_c0_g1_i3'	'subunit alpha of Cpn60 chaperonin complex (original description: none)'	T
'1.1.8.1.6.2.2'	'Photosynthesis.photophosphorylation.chlororespiration.NADH dehydrogenase-like (NDH) complex.assembly and stabilization.Cpn60 chaperonin heterodimer.subunit beta'	'c10_r3590251'	'subunit beta of Cpn60 chaperonin complex (original description: none)'	T
'1.1.8.1.6.3'	'Photosynthesis.photophosphorylation.chlororespiration.NADH dehydrogenase-like (NDH) complex.assembly and stabilization.assembly factor (CRR1)'	''	''
'1.1.8.1.6.4'	'Photosynthesis.photophosphorylation.chlororespiration.NADH dehydrogenase-like (NDH) complex.assembly and stabilization.assembly factor (CRR3)'	''	''
'1.1.8.1.6.5'	'Photosynthesis.photophosphorylation.chlororespiration.NADH dehydrogenase-like (NDH) complex.assembly and stabilization.assembly factor (CRR6)'	''	''
'1.1.8.1.6.6'	'Photosynthesis.photophosphorylation.chlororespiration.NADH dehydrogenase-like (NDH) complex.assembly and stabilization.assembly factor (CRR7)'	''	''
'1.1.8.1.6.7'	'Photosynthesis.photophosphorylation.chlororespiration.NADH dehydrogenase-like (NDH) complex.assembly and stabilization.assembly factor (NDF5)'	''	''
'1.1.8.1.6.8'	'Photosynthesis.photophosphorylation.chlororespiration.NADH dehydrogenase-like (NDH) complex.assembly and stabilization.assembly factor (CRR41)'	''	''
'1.1.8.1.6.9'	'Photosynthesis.photophosphorylation.chlororespiration.NADH dehydrogenase-like (NDH) complex.assembly and stabilization.assembly factor (CRR42)'	''	''
'1.1.8.1.6.10'	'Photosynthesis.photophosphorylation.chlororespiration.NADH dehydrogenase-like (NDH) complex.assembly and stabilization.assembly factor (CRR9)'	''	''
'1.1.8.2'	'Photosynthesis.photophosphorylation.chlororespiration.terminal oxidase (PTOX)'	'c09_r2676929'	'terminal oxidase (PTOX) (original description: none)'	T
'1.1.9'	'Photosynthesis.photophosphorylation.ATP synthase complex'	''	''
'1.1.9.1'	'Photosynthesis.photophosphorylation.ATP synthase complex.membrane CF0 subcomplex'	''	''
'1.1.9.1.1'	'Photosynthesis.photophosphorylation.ATP synthase complex.membrane CF0 subcomplex.subunit a'	'c09_s2625050'	'subunit a of membrane CF0 subcomplex of ATP synthase complex (original description: none)'	T
'1.1.9.1.2'	'Photosynthesis.photophosphorylation.ATP synthase complex.membrane CF0 subcomplex.subunit b'	'c08_j3940778'	'subunit b of membrane CF0 subcomplex of ATP synthase complex (original description: none)'	T
'1.1.9.1.3'	'Photosynthesis.photophosphorylation.ATP synthase complex.membrane CF0 subcomplex.subunit b_'	'c11_r1212454'	'subunit b_ of membrane CF0 subcomplex of ATP synthase complex (original description: none)'	T
'1.1.9.1.3'	'Photosynthesis.photophosphorylation.ATP synthase complex.membrane CF0 subcomplex.subunit b_'	'a01_trinity_dn5924_c0_g1_i1'	'subunit b_ of membrane CF0 subcomplex of ATP synthase complex (original description: none)'	T
'1.1.9.1.4'	'Photosynthesis.photophosphorylation.ATP synthase complex.membrane CF0 subcomplex.subunit c'	''	''
'1.1.9.2'	'Photosynthesis.photophosphorylation.ATP synthase complex.peripheral CF1 subcomplex'	''	''
'1.1.9.2.1'	'Photosynthesis.photophosphorylation.ATP synthase complex.peripheral CF1 subcomplex.subunit alpha'	'a01_trinity_dn22610_c2_g2_i2'	'subunit alpha of peripheral CF1 subcomplex of ATP synthase complex (original description: none)'	T
'1.1.9.2.2'	'Photosynthesis.photophosphorylation.ATP synthase complex.peripheral CF1 subcomplex.subunit beta'	'c10_r3533053'	'subunit beta of peripheral CF1 subcomplex of ATP synthase complex (original description: none)'	T
'1.1.9.2.3'	'Photosynthesis.photophosphorylation.ATP synthase complex.peripheral CF1 subcomplex.subunit gamma'	'c08_r3887232'	'subunit gamma of peripheral CF1 subcomplex of ATP synthase complex (original description: none)'	T
'1.1.9.2.4'	'Photosynthesis.photophosphorylation.ATP synthase complex.peripheral CF1 subcomplex.subunit delta'	'c10_j3464388'	'subunit delta of peripheral CF1 subcomplex of ATP synthase complex (original description: none)'	T
'1.1.9.2.4'	'Photosynthesis.photophosphorylation.ATP synthase complex.peripheral CF1 subcomplex.subunit delta'	'a09_trinity_dn40812_c0_g4_i1'	'subunit delta of peripheral CF1 subcomplex of ATP synthase complex (original description: none)'	T
'1.1.9.2.4'	'Photosynthesis.photophosphorylation.ATP synthase complex.peripheral CF1 subcomplex.subunit delta'	'a11_trinity_dn48364_c0_g1_i9'	'subunit delta of peripheral CF1 subcomplex of ATP synthase complex (original description: none)'	T
'1.1.9.2.5'	'Photosynthesis.photophosphorylation.ATP synthase complex.peripheral CF1 subcomplex.subunit epsilon'	'a01_trinity_dn4707_c0_g1_i1'	'subunit epsilon of peripheral CF1 subcomplex of ATP synthase complex (original description: none)'	T
'1.1.9.3'	'Photosynthesis.photophosphorylation.ATP synthase complex.assembly'	''	''
'1.1.9.3.1'	'Photosynthesis.photophosphorylation.ATP synthase complex.assembly.assembly factor (CGL160)'	'b01_trinity_dn32824_c0_g1_i1'	'CGL160 factor involved in ATP synthase complex assembly (original description: none)'	T
'1.1.9.3.2'	'Photosynthesis.photophosphorylation.ATP synthase complex.assembly.assembly factor (BFA1)'	'c12_r668167'	'ATP synthase complex assembly factor (BFA1) (original description: none)'	T
'1.1.9.3.3'	'Photosynthesis.photophosphorylation.ATP synthase complex.assembly.assembly factor (BFA3)'	'c12_s599872'	'ATP synthase complex assembly factor (BFA3) (original description: none)'	T
'1.2'	'Photosynthesis.calvin cycle'	''	''
'1.2.1'	'Photosynthesis.calvin cycle.ribulose-1,5-bisphosphat carboxylase/oxygenase (RuBisCo) activity'	''	''
'1.2.1.1'	'Photosynthesis.calvin cycle.ribulose-1,5-bisphosphat carboxylase/oxygenase (RuBisCo) activity.RuBisCo heterodimer'	''	''
'1.2.1.1.1'	'Photosynthesis.calvin cycle.ribulose-1,5-bisphosphat carboxylase/oxygenase (RuBisCo) activity.RuBisCo heterodimer.large subunit'	'c08_r3916768'	'large subunit of ribulose-1,5-bisphosphat carboxylase/oxygenase heterodimer (original description: none)'	T
'1.2.1.1.2'	'Photosynthesis.calvin cycle.ribulose-1,5-bisphosphat carboxylase/oxygenase (RuBisCo) activity.RuBisCo heterodimer.small subunit'	'c06_s7049566'	'small subunit of ribulose-1,5-bisphosphat carboxylase/oxygenase heterodimer (original description: none)'	T
'1.2.1.1.2'	'Photosynthesis.calvin cycle.ribulose-1,5-bisphosphat carboxylase/oxygenase (RuBisCo) activity.RuBisCo heterodimer.small subunit'	'c06_r7018094'	'small subunit of ribulose-1,5-bisphosphat carboxylase/oxygenase heterodimer (original description: none)'	T
'1.2.1.1.2'	'Photosynthesis.calvin cycle.ribulose-1,5-bisphosphat carboxylase/oxygenase (RuBisCo) activity.RuBisCo heterodimer.small subunit'	'a07_trinity_dn38424_c0_g1_i5'	'small subunit of ribulose-1,5-bisphosphat carboxylase/oxygenase heterodimer (original description: none)'	T
'1.2.1.2'	'Photosynthesis.calvin cycle.ribulose-1,5-bisphosphat carboxylase/oxygenase (RuBisCo) activity.RuBisCo assembly'	''	''
'1.2.1.2.1'	'Photosynthesis.calvin cycle.ribulose-1,5-bisphosphat carboxylase/oxygenase (RuBisCo) activity.RuBisCo assembly.CPN60 assembly chaperone complex'	''	''
'1.2.1.2.1.1'	'Photosynthesis.calvin cycle.ribulose-1,5-bisphosphat carboxylase/oxygenase (RuBisCo) activity.RuBisCo assembly.CPN60 assembly chaperone complex.component CPN60a'	'b03_trinity_dn43422_c0_g1_i3'	'component CPN60a of CPN60 assembly chaperone complex (original description: none)'	T
'1.2.1.2.1.2'	'Photosynthesis.calvin cycle.ribulose-1,5-bisphosphat carboxylase/oxygenase (RuBisCo) activity.RuBisCo assembly.CPN60 assembly chaperone complex.component CPN60b'	'c10_r3590251'	'component CPN60b of CPN60 assembly chaperone complex (original description: none)'	T
'1.2.1.2.2'	'Photosynthesis.calvin cycle.ribulose-1,5-bisphosphat carboxylase/oxygenase (RuBisCo) activity.RuBisCo assembly.auxiliary co-chaperone (CPN20)'	'c10_s3043870'	'CPN20 auxiliary co-chaperone involved in RuBisCo assembly (original description: none)'	T
'1.2.1.2.2'	'Photosynthesis.calvin cycle.ribulose-1,5-bisphosphat carboxylase/oxygenase (RuBisCo) activity.RuBisCo assembly.auxiliary co-chaperone (CPN20)'	'c06_r7040572'	'CPN20 auxiliary co-chaperone involved in RuBisCo assembly (original description: none)'	T
'1.2.1.2.3'	'Photosynthesis.calvin cycle.ribulose-1,5-bisphosphat carboxylase/oxygenase (RuBisCo) activity.RuBisCo assembly.auxiliary co-chaperone (CPN10)'	'a05_trinity_dn47174_c1_g1_i6'	'CPN10 auxiliary co-chaperone involved in RuBisCo assembly (original description: none)'	T
'1.2.1.2.4'	'Photosynthesis.calvin cycle.ribulose-1,5-bisphosphat carboxylase/oxygenase (RuBisCo) activity.RuBisCo assembly.assembly factor (RbcX)'	'a05_trinity_dn36318_c0_g1_i6'	'RbcX assembly factor involved in RuBisCo assembly (original description: none)'	T
'1.2.1.2.4'	'Photosynthesis.calvin cycle.ribulose-1,5-bisphosphat carboxylase/oxygenase (RuBisCo) activity.RuBisCo assembly.assembly factor (RbcX)'	'a03_trinity_dn22279_c0_g1_i2'	'RbcX assembly factor involved in RuBisCo assembly (original description: none)'	T
'1.2.1.2.5'	'Photosynthesis.calvin cycle.ribulose-1,5-bisphosphat carboxylase/oxygenase (RuBisCo) activity.RuBisCo assembly.assembly factor (RAF1)'	'c10_r3488118'	'RAF1 assembly factor involved in RuBisCo assembly (original description: none)'	T
'1.2.1.2.6'	'Photosynthesis.calvin cycle.ribulose-1,5-bisphosphat carboxylase/oxygenase (RuBisCo) activity.RuBisCo assembly.assembly factor (RAF2)'	'a09_trinity_dn43303_c1_g1_i3'	'RAF2 assembly factor involved in RuBisCo assembly (original description: none)'	T
'1.2.1.2.7'	'Photosynthesis.calvin cycle.ribulose-1,5-bisphosphat carboxylase/oxygenase (RuBisCo) activity.RuBisCo assembly.assembly factor (BSD2)'	'c11_r1173781'	'BSD2 assembly factor involved in RuBisCo assembly (original description: none)'	T
'1.2.1.3'	'Photosynthesis.calvin cycle.ribulose-1,5-bisphosphat carboxylase/oxygenase (RuBisCo) activity.RuBisCo regulation'	''	''
'1.2.1.3.1'	'Photosynthesis.calvin cycle.ribulose-1,5-bisphosphat carboxylase/oxygenase (RuBisCo) activity.RuBisCo regulation.lysine N-methyltransferase (RbcMT)'	'b01_trinity_dn27726_c2_g1_i1'	'lysine N-methyltransferase involved in RuBisCo regulation (original description: none)'	T
'1.2.1.3.2'	'Photosynthesis.calvin cycle.ribulose-1,5-bisphosphat carboxylase/oxygenase (RuBisCo) activity.RuBisCo regulation.ATP-dependent activase (RCA)'	'b02_trinity_dn43770_c0_g1_i1'	'ATP-dependent activase involved in RuBisCo regulation (original description: none)'	T
'1.2.1.3.2'	'Photosynthesis.calvin cycle.ribulose-1,5-bisphosphat carboxylase/oxygenase (RuBisCo) activity.RuBisCo regulation.ATP-dependent activase (RCA)'	'a02_trinity_dn21860_c5_g2_i1'	'ATP-dependent activase involved in RuBisCo regulation (original description: none)'	T
'1.2.1.3.3'	'Photosynthesis.calvin cycle.ribulose-1,5-bisphosphat carboxylase/oxygenase (RuBisCo) activity.RuBisCo regulation.xylulose-1,5-bisphosphate phosphatase (CbbY)'	'a09_trinity_dn23319_c0_g1_i2'	'xylulose-1,5-bisphosphate phosphatase (CbbY) (original description: none)'	T
'1.2.1.3.4'	'Photosynthesis.calvin cycle.ribulose-1,5-bisphosphat carboxylase/oxygenase (RuBisCo) activity.RuBisCo regulation.carboxy-D-arabinitol-1-phosphatase (CA1PP)'	'c12_r651342'	'carboxy-D-arabinitol-1-phosphatase (CA1PP) (original description: none)'	T
'1.2.2'	'Photosynthesis.calvin cycle.phosphoglycerate kinase'	'c10_r3625290'	'phosphoglycerate kinase (original description: none)'	T
'1.2.3'	'Photosynthesis.calvin cycle.glyceraldehyde 3-phosphate dehydrogenase'	'a02_trinity_dn9117_c0_g1_i1'	'glyceraldehyde 3-phosphate dehydrogenase (original description: none)'	T
'1.2.3'	'Photosynthesis.calvin cycle.glyceraldehyde 3-phosphate dehydrogenase'	'c11_r1251626'	'glyceraldehyde 3-phosphate dehydrogenase (original description: none)'	T
'1.2.4'	'Photosynthesis.calvin cycle.triosephosphate isomerase'	'a01_trinity_dn22865_c0_g1_i1'	'triosephosphate isomerase (original description: none)'	T
'1.2.5'	'Photosynthesis.calvin cycle.fructose 1,6-bisphosphate aldolase'	'b02_trinity_dn43182_c0_g3_i1'	'fructose 1,6-bisphosphate aldolase (original description: none)'	T
'1.2.5'	'Photosynthesis.calvin cycle.fructose 1,6-bisphosphate aldolase'	'c05_s24259269'	'fructose 1,6-bisphosphate aldolase (original description: none)'	T
'1.2.6'	'Photosynthesis.calvin cycle.fructose-1,6-bisphosphatase'	'a07_trinity_dn48765_c0_g2_i3'	'fructose-1,6-bisphosphatase (original description: none)'	T
'1.2.7'	'Photosynthesis.calvin cycle.transketolase'	'a01_trinity_dn22227_c3_g2_i1'	'transketolase (original description: none)'	T
'1.2.7'	'Photosynthesis.calvin cycle.transketolase'	'b04_trinity_dn65020_c0_g1_i1'	'transketolase (original description: none)'	T
'1.2.8'	'Photosynthesis.calvin cycle.sedoheptulose-1,7-bisphosphatase'	'c10_s2841140'	'sedoheptulose-1,7-bisphosphatase (original description: none)'	T
'1.2.8'	'Photosynthesis.calvin cycle.sedoheptulose-1,7-bisphosphatase'	'a01_trinity_dn22120_c1_g10_i1'	'sedoheptulose-1,7-bisphosphatase (original description: none)'	T
'1.2.9'	'Photosynthesis.calvin cycle.phosphopentose isomerase'	'a06_trinity_dn43105_c0_g2_i3'	'phosphopentose isomerase (original description: none)'	T
'1.2.9'	'Photosynthesis.calvin cycle.phosphopentose isomerase'	'a09_trinity_dn31933_c0_g1_i1'	'phosphopentose isomerase (original description: none)'	T
'1.2.10'	'Photosynthesis.calvin cycle.phosphopentose epimerase'	'a09_trinity_dn41392_c0_g2_i10'	'phosphopentose epimerase (original description: none)'	T
'1.2.11'	'Photosynthesis.calvin cycle.phosphoribulokinase'	'b01_trinity_dn35320_c4_g2_i1'	'phosphoribulokinase (original description: none)'	T
'1.2.11'	'Photosynthesis.calvin cycle.phosphoribulokinase'	'a01_trinity_dn26118_c0_g1_i1'	'phosphoribulokinase (original description: none)'	T
'1.2.12'	'Photosynthesis.calvin cycle.NADPH-dependent malate dehydrogenase'	'b01_trinity_dn36939_c1_g1_i1'	'NADPH-dependent malate dehydrogenase (original description: none)'	T
'1.3'	'Photosynthesis.photorespiration'	''	''
'1.3.1'	'Photosynthesis.photorespiration.phosphoglycolate phosphatase'	'a05_trinity_dn44993_c4_g1_i5'	'phosphoglycolate phosphatase (original description: none)'	T
'1.3.2'	'Photosynthesis.photorespiration.glycolate oxidase'	'c09_r2657709'	'glycolate oxidase (original description: none)'	T
'1.3.2'	'Photosynthesis.photorespiration.glycolate oxidase'	'c06_r6917906'	'glycolate oxidase (original description: none)'	T
'1.3.3'	'Photosynthesis.photorespiration.aminotransferase activities'	''	''
'1.3.3.1'	'Photosynthesis.photorespiration.aminotransferase activities.glutamate-glyoxylate transaminase'	'c10_r3668090'	'glutamate-glyoxylate transaminase (original description: none)'	T
'1.3.3.2'	'Photosynthesis.photorespiration.aminotransferase activities.serine-glyoxylate transaminase'	'c10_r3601375'	'serine-glyoxylate transaminase (original description: none)'	T
'1.3.3.2'	'Photosynthesis.photorespiration.aminotransferase activities.serine-glyoxylate transaminase'	'b02_trinity_dn57711_c0_g1_i1'	'serine-glyoxylate transaminase (original description: none)'	T
'1.3.4'	'Photosynthesis.photorespiration.glycine decarboxylase complex'	''	''
'1.3.4.1'	'Photosynthesis.photorespiration.glycine decarboxylase complex.glycine dehydrogenase component P-protein'	'a02_trinity_dn37005_c0_g1_i1'	'glycine dehydrogenase component P-protein of glycine cleavage system (original description: none)'	T
'1.3.4.1'	'Photosynthesis.photorespiration.glycine decarboxylase complex.glycine dehydrogenase component P-protein'	'a10_trinity_dn36392_c0_g2_i7'	'glycine dehydrogenase component P-protein of glycine cleavage system (original description: none)'	T
'1.3.4.2'	'Photosynthesis.photorespiration.glycine decarboxylase complex.aminomethyltransferase component T-protein'	'a10_trinity_dn40932_c1_g3_i3'	'aminomethyltransferase component T-protein of glycine cleavage system (original description: none)'	T
'1.3.4.3'	'Photosynthesis.photorespiration.glycine decarboxylase complex.dihydrolipoyl dehydrogenase component L-protein'	'b02_trinity_dn42293_c0_g1_i1'	'dihydrolipoyl dehydrogenase component L-protein of glycine cleavage system (original description: none)'	T
'1.3.4.4'	'Photosynthesis.photorespiration.glycine decarboxylase complex.lipoamide-containing component H-protein'	'c04_r11088496'	'lipoamide-containing component H-protein of glycine cleavage system (original description: none)'	T
'1.3.4.4'	'Photosynthesis.photorespiration.glycine decarboxylase complex.lipoamide-containing component H-protein'	'a11_trinity_dn45066_c0_g1_i1'	'lipoamide-containing component H-protein of glycine cleavage system (original description: none)'	T
'1.3.5'	'Photosynthesis.photorespiration.serine hydroxymethyltransferase (SHM)'	'b01_trinity_dn31641_c8_g3_i1'	'serine hydroxymethyltransferase (original description: none)'	T
'1.3.5'	'Photosynthesis.photorespiration.serine hydroxymethyltransferase (SHM)'	'c12_r627414'	'serine hydroxymethyltransferase (original description: none)'	T
'1.3.5'	'Photosynthesis.photorespiration.serine hydroxymethyltransferase (SHM)'	'a09_trinity_dn40958_c0_g1_i6'	'serine hydroxymethyltransferase (original description: none)'	T
'1.3.5'	'Photosynthesis.photorespiration.serine hydroxymethyltransferase (SHM)'	'c12_r633681'	'serine hydroxymethyltransferase (original description: none)'	T
'1.3.5'	'Photosynthesis.photorespiration.serine hydroxymethyltransferase (SHM)'	'a08_trinity_dn9387_c0_g1_i1'	'serine hydroxymethyltransferase (original description: none)'	T
'1.3.5'	'Photosynthesis.photorespiration.serine hydroxymethyltransferase (SHM)'	'a03_trinity_dn38288_c0_g1_i1'	'serine hydroxymethyltransferase (original description: none)'	T
'1.3.5'	'Photosynthesis.photorespiration.serine hydroxymethyltransferase (SHM)'	'c11_r1232767'	'serine hydroxymethyltransferase (original description: none)'	T
'1.3.6'	'Photosynthesis.photorespiration.hydroxypyruvate reductase (HPR)'	'a05_trinity_dn38270_c2_g2_i9'	'hydroxypyruvate reductase (original description: none)'	T
'1.3.7'	'Photosynthesis.photorespiration.glycerate kinase'	'a01_trinity_dn21112_c7_g1_i6'	'glycerate kinase (original description: none)'	T
'1.3.8'	'Photosynthesis.photorespiration.glycerate:glycolate transporter'	'c09_r2661076'	'glycerate:glycolate transporter (original description: none)'	T
'1.4'	'Photosynthesis.CAM/C4 photosynthesis'	''	''
'1.4.1'	'Photosynthesis.CAM/C4 photosynthesis.phosphoenolpyruvate (PEP) carboxylase activity'	''	''
'1.4.1.1'	'Photosynthesis.CAM/C4 photosynthesis.phosphoenolpyruvate (PEP) carboxylase activity.PEP carboxylase'	'c09_r2654947'	'PEP carboxylase (original description: none)'	T
'1.4.1.1'	'Photosynthesis.CAM/C4 photosynthesis.phosphoenolpyruvate (PEP) carboxylase activity.PEP carboxylase'	'a05_trinity_dn37902_c1_g1_i7'	'PEP carboxylase (original description: none)'	T
'1.4.1.2'	'Photosynthesis.CAM/C4 photosynthesis.phosphoenolpyruvate (PEP) carboxylase activity.PEP carboxylase regulatory kinase'	'c08_s3875757'	'PEP carboxylase regulatory kinase (original description: none)'	T
'1.4.1.2'	'Photosynthesis.CAM/C4 photosynthesis.phosphoenolpyruvate (PEP) carboxylase activity.PEP carboxylase regulatory kinase'	'b05_trinity_dn53928_c0_g1_i17'	'PEP carboxylase regulatory kinase (original description: none)'	T
'1.4.1.2'	'Photosynthesis.CAM/C4 photosynthesis.phosphoenolpyruvate (PEP) carboxylase activity.PEP carboxylase regulatory kinase'	'a03_trinity_dn30881_c0_g1_i22'	'PEP carboxylase regulatory kinase (original description: none)'	T
'1.4.1.2'	'Photosynthesis.CAM/C4 photosynthesis.phosphoenolpyruvate (PEP) carboxylase activity.PEP carboxylase regulatory kinase'	'a07_trinity_dn51758_c0_g1_i6'	'PEP carboxylase regulatory kinase (original description: none)'	T
'1.4.2'	'Photosynthesis.CAM/C4 photosynthesis.NAD-dependent malate dehydrogenase'	'c09_r2651122'	'NAD-dependent malate dehydrogenase (original description: none)'	T
'2'	'Cellular respiration'	''	''
'2.1'	'Cellular respiration.glycolysis'	''	''
'2.1.1'	'Cellular respiration.glycolysis.cytosolic glycolysis'	''	''
'2.1.1.1'	'Cellular respiration.glycolysis.cytosolic glycolysis.phosphofructokinase activities'	''	''
'2.1.1.1.1'	'Cellular respiration.glycolysis.cytosolic glycolysis.phosphofructokinase activities.ATP-dependent phosphofructokinase'	'c12_s680555'	'ATP-dependent phosphofructokinase (original description: none)'	T
'2.1.1.1.2'	'Cellular respiration.glycolysis.cytosolic glycolysis.phosphofructokinase activities.pyrophosphate-dependent phosphofructokinase'	'c10_r3637700'	'pyrophosphate-dependent phosphofructokinase (original description: none)'	T
'2.1.1.1.2'	'Cellular respiration.glycolysis.cytosolic glycolysis.phosphofructokinase activities.pyrophosphate-dependent phosphofructokinase'	'a07_trinity_dn46206_c0_g1_i9'	'pyrophosphate-dependent phosphofructokinase (original description: none)'	T
'2.1.1.1.2'	'Cellular respiration.glycolysis.cytosolic glycolysis.phosphofructokinase activities.pyrophosphate-dependent phosphofructokinase'	'a09_trinity_dn42340_c0_g2_i10'	'pyrophosphate-dependent phosphofructokinase (original description: none)'	T
'2.1.1.2'	'Cellular respiration.glycolysis.cytosolic glycolysis.aldolase'	'c11_r1154329'	'aldolase (original description: none)'	T
'2.1.1.2'	'Cellular respiration.glycolysis.cytosolic glycolysis.aldolase'	'b03_trinity_dn46477_c0_g1_i1'	'aldolase (original description: none)'	T
'2.1.1.3'	'Cellular respiration.glycolysis.cytosolic glycolysis.triosephosphate isomerase'	'a03_trinity_dn25923_c6_g2_i1'	'triosephosphate isomerase (original description: none)'	T
'2.1.1.4'	'Cellular respiration.glycolysis.cytosolic glycolysis.glyceraldehyde 3-phosphate dehydrogenase activities'	''	''
'2.1.1.4.1'	'Cellular respiration.glycolysis.cytosolic glycolysis.glyceraldehyde 3-phosphate dehydrogenase activities.NAD-dependent glyceraldehyde 3-phosphate dehydrogenase'	'c07_r5382976'	'NAD-dependent glyceraldehyde 3-phosphate dehydrogenase (original description: none)'	T
'2.1.1.4.1'	'Cellular respiration.glycolysis.cytosolic glycolysis.glyceraldehyde 3-phosphate dehydrogenase activities.NAD-dependent glyceraldehyde 3-phosphate dehydrogenase'	'a03_trinity_dn30547_c0_g1_i32'	'NAD-dependent glyceraldehyde 3-phosphate dehydrogenase (original description: none)'	T
'2.1.1.4.1'	'Cellular respiration.glycolysis.cytosolic glycolysis.glyceraldehyde 3-phosphate dehydrogenase activities.NAD-dependent glyceraldehyde 3-phosphate dehydrogenase'	'a09_trinity_dn43641_c0_g1_i8'	'NAD-dependent glyceraldehyde 3-phosphate dehydrogenase (original description: none)'	T
'2.1.1.4.2'	'Cellular respiration.glycolysis.cytosolic glycolysis.glyceraldehyde 3-phosphate dehydrogenase activities.NADP-dependent glyceraldehyde 3-phosphate dehydrogenase'	'b02_trinity_dn43472_c0_g1_i1'	'NADP-dependent glyceraldehyde 3-phosphate dehydrogenase (original description: none)'	T
'2.1.1.5'	'Cellular respiration.glycolysis.cytosolic glycolysis.phosphoglycerate kinase'	'c10_r3625290'	'phosphoglycerate kinase (original description: none)'	T
'2.1.1.6'	'Cellular respiration.glycolysis.cytosolic glycolysis.phosphoglycerate mutase'	'a01_trinity_dn21162_c4_g1_i2'	'phosphoglycerate mutase (original description: none)'	T
'2.1.1.7'	'Cellular respiration.glycolysis.cytosolic glycolysis.enolase'	'b01_trinity_dn28429_c5_g1_i1'	'enolase (original description: none)'	T
'2.1.1.8'	'Cellular respiration.glycolysis.cytosolic glycolysis.pyruvate kinase'	'b01_trinity_dn34504_c2_g2_i1'	'pyruvate kinase (original description: none)'	T
'2.1.2'	'Cellular respiration.glycolysis.methylglyoxal degradation'	''	''
'2.1.2.1'	'Cellular respiration.glycolysis.methylglyoxal degradation.lactoyl-glutathione lyase (GLX1)'	'c11_r1204953'	'lactoyl-glutathione lyase (GLX1) (original description: none)'	T
'2.1.2.1'	'Cellular respiration.glycolysis.methylglyoxal degradation.lactoyl-glutathione lyase (GLX1)'	'a02_trinity_dn26089_c2_g1_i2'	'lactoyl-glutathione lyase (GLX1) (original description: none)'	T
'2.1.2.1'	'Cellular respiration.glycolysis.methylglyoxal degradation.lactoyl-glutathione lyase (GLX1)'	'a07_trinity_dn47407_c0_g2_i10'	'lactoyl-glutathione lyase (GLX1) (original description: none)'	T
'2.1.2.2'	'Cellular respiration.glycolysis.methylglyoxal degradation.hydroxy-acyl-glutathione hydrolase (GLX2)'	'b01_trinity_dn28441_c2_g5_i3'	'hydroxy-acyl-glutathione hydrolase (GLX2) (original description: none)'	T
'2.1.2.2'	'Cellular respiration.glycolysis.methylglyoxal degradation.hydroxy-acyl-glutathione hydrolase (GLX2)'	'a01_trinity_dn18371_c6_g1_i1'	'hydroxy-acyl-glutathione hydrolase (GLX2) (original description: none)'	T
'2.1.2.3'	'Cellular respiration.glycolysis.methylglyoxal degradation.glutathione-independent glyoxalase (GLY-III)'	'c05_r23746213'	'glutathione-independent glyoxalase (GLY-III) (original description: none)'	T
'2.1.2.4'	'Cellular respiration.glycolysis.methylglyoxal degradation.D-lactate dehydrogenase'	'c09_r2668361'	'D-lactate dehydrogenase (original description: none)'	T
'2.2'	'Cellular respiration.pyruvate oxidation'	''	''
'2.2.1'	'Cellular respiration.pyruvate oxidation.mitochondrial pyruvate dehydrogenase complex'	''	''
'2.2.1.1'	'Cellular respiration.pyruvate oxidation.mitochondrial pyruvate dehydrogenase complex.component E1 heterodimer'	''	''
'2.2.1.1.1'	'Cellular respiration.pyruvate oxidation.mitochondrial pyruvate dehydrogenase complex.component E1 heterodimer.subunit alpha'	'a06_trinity_dn46818_c0_g1_i1'	'subunit alpha of pyruvate dehydrogenase E1 component subcomplex (original description: none)'	T
'2.2.1.1.2'	'Cellular respiration.pyruvate oxidation.mitochondrial pyruvate dehydrogenase complex.component E1 heterodimer.subunit beta'	'a05_trinity_dn39399_c0_g1_i2'	'subunit beta of pyruvate dehydrogenase E1 component subcomplex (original description: none)'	T
'2.2.1.2'	'Cellular respiration.pyruvate oxidation.mitochondrial pyruvate dehydrogenase complex.component E2'	'a06_trinity_dn34574_c0_g1_i1'	'component E2 of mitochondrial pyruvate dehydrogenase complex (original description: none)'	T
'2.2.1.2'	'Cellular respiration.pyruvate oxidation.mitochondrial pyruvate dehydrogenase complex.component E2'	'b01_trinity_dn29641_c3_g1_i1'	'component E2 of mitochondrial pyruvate dehydrogenase complex (original description: none)'	T
'2.2.1.2'	'Cellular respiration.pyruvate oxidation.mitochondrial pyruvate dehydrogenase complex.component E2'	'c11_s1091371'	'component E2 of mitochondrial pyruvate dehydrogenase complex (original description: none)'	T
'2.2.1.3'	'Cellular respiration.pyruvate oxidation.mitochondrial pyruvate dehydrogenase complex.component E3'	'b02_trinity_dn42293_c0_g1_i1'	'component E3 of mitochondrial pyruvate dehydrogenase complex (original description: none)'	T
'2.2.1.4'	'Cellular respiration.pyruvate oxidation.mitochondrial pyruvate dehydrogenase complex.regulation'	''	''
'2.2.1.4.1'	'Cellular respiration.pyruvate oxidation.mitochondrial pyruvate dehydrogenase complex.regulation.pyruvate dehydrogenase kinase'	'b01_trinity_dn29525_c4_g1_i2'	'pyruvate dehydrogenase kinase (original description: none)'	T
'2.2.1.4.1'	'Cellular respiration.pyruvate oxidation.mitochondrial pyruvate dehydrogenase complex.regulation.pyruvate dehydrogenase kinase'	'a06_trinity_dn38433_c0_g1_i5'	'pyruvate dehydrogenase kinase (original description: none)'	T
'2.3'	'Cellular respiration.tricarboxylic acid cycle'	''	''
'2.3.1'	'Cellular respiration.tricarboxylic acid cycle.citrate synthase'	'a01_trinity_dn19350_c3_g9_i1'	'citrate synthase (original description: none)'	T
'2.3.1'	'Cellular respiration.tricarboxylic acid cycle.citrate synthase'	'a05_trinity_dn51866_c0_g2_i4'	'citrate synthase (original description: none)'	T
'2.3.2'	'Cellular respiration.tricarboxylic acid cycle.aconitase'	'b02_trinity_dn43765_c0_g1_i1'	'aconitase (original description: none)'	T
'2.3.3'	'Cellular respiration.tricarboxylic acid cycle.isocitrate dehydrogenase heterodimer'	''	''
'2.3.3.1'	'Cellular respiration.tricarboxylic acid cycle.isocitrate dehydrogenase heterodimer.catalytic component'	'c07_r5215450'	'catalytic component of isocitrate dehydrogenase heterodimer (original description: none)'	T
'2.3.3.2'	'Cellular respiration.tricarboxylic acid cycle.isocitrate dehydrogenase heterodimer.regulatory component'	'c09_r2658395'	'regulatory component of isocitrate dehydrogenase heterodimer (original description: none)'	T
'2.3.3.2'	'Cellular respiration.tricarboxylic acid cycle.isocitrate dehydrogenase heterodimer.regulatory component'	'a10_trinity_dn42775_c0_g3_i1'	'regulatory component of isocitrate dehydrogenase heterodimer (original description: none)'	T
'2.3.4'	'Cellular respiration.tricarboxylic acid cycle.2-oxoglutarate dehydrogenase complex'	''	''
'2.3.4.1'	'Cellular respiration.tricarboxylic acid cycle.2-oxoglutarate dehydrogenase complex.component E1'	'c12_r628002'	'component E1 of 2-oxoglutarate dehydrogenase complex (original description: none)'	T
'2.3.4.2'	'Cellular respiration.tricarboxylic acid cycle.2-oxoglutarate dehydrogenase complex.component E2'	'c11_s1068135'	'component E2 of 2-oxoglutarate dehydrogenase complex (original description: none)'	T
'2.3.4.2'	'Cellular respiration.tricarboxylic acid cycle.2-oxoglutarate dehydrogenase complex.component E2'	'c10_r3661883'	'component E2 of 2-oxoglutarate dehydrogenase complex (original description: none)'	T
'2.3.4.3'	'Cellular respiration.tricarboxylic acid cycle.2-oxoglutarate dehydrogenase complex.component E3'	'b02_trinity_dn42293_c0_g1_i1'	'component E3 of 2-oxoglutarate dehydrogenase complex (original description: none)'	T
'2.3.5'	'Cellular respiration.tricarboxylic acid cycle.succinyl-CoA ligase heterodimer'	''	''
'2.3.5.1'	'Cellular respiration.tricarboxylic acid cycle.succinyl-CoA ligase heterodimer.subunit alpha'	'a01_trinity_dn22954_c2_g3_i1'	'subunit alpha of succinyl-CoA ligase heterodimer (original description: none)'	T
'2.3.5.2'	'Cellular respiration.tricarboxylic acid cycle.succinyl-CoA ligase heterodimer.subunit beta'	'a11_trinity_dn47691_c4_g1_i1'	'subunit beta of succinyl-CoA ligase heterodimer (original description: none)'	T
'2.3.6'	'Cellular respiration.tricarboxylic acid cycle.succinate dehydrogenase complex'	''	''
'2.3.6.1'	'Cellular respiration.tricarboxylic acid cycle.succinate dehydrogenase complex.components'	''	''
'2.3.6.1.1'	'Cellular respiration.tricarboxylic acid cycle.succinate dehydrogenase complex.components.flavoprotein component SDH1'	'a10_trinity_dn39615_c0_g2_i2'	'flavoprotein component SDH1 of succinate dehydrogenase complex (original description: none)'	T
'2.3.6.1.2'	'Cellular respiration.tricarboxylic acid cycle.succinate dehydrogenase complex.components.iron-sulphur component SDH2'	'a01_trinity_dn17372_c2_g1_i1'	'iron-sulphur component SDH2 of succinate dehydrogenase complex (original description: none)'	T
'2.3.6.1.3'	'Cellular respiration.tricarboxylic acid cycle.succinate dehydrogenase complex.components.membrane-anchor component SDH3'	''	''
'2.3.6.1.4'	'Cellular respiration.tricarboxylic acid cycle.succinate dehydrogenase complex.components.membrane-anchor component SDH4'	''	''
'2.3.6.1.5'	'Cellular respiration.tricarboxylic acid cycle.succinate dehydrogenase complex.components.component SDH5'	'c12_r652416'	'component SDH5 of succinate dehydrogenase complex (original description: none)'	T
'2.3.6.1.5'	'Cellular respiration.tricarboxylic acid cycle.succinate dehydrogenase complex.components.component SDH5'	'a02_trinity_dn23189_c1_g3_i2'	'component SDH5 of succinate dehydrogenase complex (original description: none)'	T
'2.3.6.1.5'	'Cellular respiration.tricarboxylic acid cycle.succinate dehydrogenase complex.components.component SDH5'	'a06_trinity_dn51390_c0_g1_i14'	'component SDH5 of succinate dehydrogenase complex (original description: none)'	T
'2.3.6.1.6'	'Cellular respiration.tricarboxylic acid cycle.succinate dehydrogenase complex.components.component SDH6'	'b02_trinity_dn35935_c0_g1_i2'	'component SDH6 of succinate dehydrogenase complex (original description: none)'	T
'2.3.6.1.7'	'Cellular respiration.tricarboxylic acid cycle.succinate dehydrogenase complex.components.component SDH7'	'a01_trinity_dn19392_c0_g1_i1'	'component SDH7 of succinate dehydrogenase complex (original description: none)'	T
'2.3.6.1.8'	'Cellular respiration.tricarboxylic acid cycle.succinate dehydrogenase complex.components.component SDH8'	''	''
'2.3.6.2'	'Cellular respiration.tricarboxylic acid cycle.succinate dehydrogenase complex.assembly'	''	''
'2.3.6.2.1'	'Cellular respiration.tricarboxylic acid cycle.succinate dehydrogenase complex.assembly.flavinylation factor (SDHAF2)'	'c12_r651356'	'succinate dehydrogenase flavinylation factor (SDHAF2) (original description: none)'	T
'2.3.6.2.1'	'Cellular respiration.tricarboxylic acid cycle.succinate dehydrogenase complex.assembly.flavinylation factor (SDHAF2)'	'a10_trinity_dn44411_c1_g1_i6'	'succinate dehydrogenase flavinylation factor (SDHAF2) (original description: none)'	T
'2.3.6.2.2'	'Cellular respiration.tricarboxylic acid cycle.succinate dehydrogenase complex.assembly.assembly factor (SDHAF4)'	'c11_r1179489'	'succinate dehydrogenase assembly factor (SDHAF4) (original description: none)'	T
'2.3.7'	'Cellular respiration.tricarboxylic acid cycle.fumarase'	''	''
'2.3.8'	'Cellular respiration.tricarboxylic acid cycle.mitochondrial NAD-dependent malate dehydrogenase'	'c10_r3649715'	'mitochondrial NAD-dependent malate dehydrogenase (original description: none)'	T
'2.3.9'	'Cellular respiration.tricarboxylic acid cycle.mitochondrial NAD-dependent malic enzyme'	'a06_trinity_dn44721_c1_g1_i5'	'mitochondrial NAD-dependent malic enzyme (original description: none)'	T
'2.3.9'	'Cellular respiration.tricarboxylic acid cycle.mitochondrial NAD-dependent malic enzyme'	'a10_trinity_dn45109_c0_g1_i4'	'mitochondrial NAD-dependent malic enzyme (original description: none)'	T
'2.4'	'Cellular respiration.oxidative phosphorylation'	''	''
'2.4.1'	'Cellular respiration.oxidative phosphorylation.NADH dehydrogenase complex'	''	''
'2.4.1.1'	'Cellular respiration.oxidative phosphorylation.NADH dehydrogenase complex.module N (electron input) components'	''	''
'2.4.1.1.1'	'Cellular respiration.oxidative phosphorylation.NADH dehydrogenase complex.module N (electron input) components.component NQO1'	'c04_r10642896'	'component NQO1 of NADH dehydrogenase electron input (module N) (original description: none)'	T
'2.4.1.1.1'	'Cellular respiration.oxidative phosphorylation.NADH dehydrogenase complex.module N (electron input) components.component NQO1'	'a01_trinity_dn17884_c4_g2_i1'	'component NQO1 of NADH dehydrogenase electron input (module N) (original description: none)'	T
'2.4.1.1.2'	'Cellular respiration.oxidative phosphorylation.NADH dehydrogenase complex.module N (electron input) components.component NQO2'	'a06_trinity_dn44642_c0_g1_i1'	'component NQO2 of NADH dehydrogenase electron input (module N) (original description: none)'	T
'2.4.1.1.3'	'Cellular respiration.oxidative phosphorylation.NADH dehydrogenase complex.module N (electron input) components.component NQO3'	'a09_trinity_dn39896_c0_g1_i3'	'component NQO3 of NADH dehydrogenase electron input (module N) (original description: none)'	T
'2.4.1.2'	'Cellular respiration.oxidative phosphorylation.NADH dehydrogenase complex.module Q (electron output) components'	''	''
'2.4.1.2.1'	'Cellular respiration.oxidative phosphorylation.NADH dehydrogenase complex.module Q (electron output) components.component NQO4'	'c11_r1226774'	'component NQO4 of NADH dehydrogenase electron output (module Q) (original description: none)'	T
'2.4.1.2.2'	'Cellular respiration.oxidative phosphorylation.NADH dehydrogenase complex.module Q (electron output) components.component NQO5'	''	''
'2.4.1.2.3'	'Cellular respiration.oxidative phosphorylation.NADH dehydrogenase complex.module Q (electron output) components.component NQO6/PSST'	'b01_trinity_dn28069_c0_g2_i1'	'component NQO6/PSST of NADH dehydrogenase electron output (module Q) (original description: none)'	T
'2.4.1.2.3'	'Cellular respiration.oxidative phosphorylation.NADH dehydrogenase complex.module Q (electron output) components.component NQO6/PSST'	'b01_trinity_dn30080_c1_g3_i1'	'component NQO6/PSST of NADH dehydrogenase electron output (module Q) (original description: none)'	T
'2.4.1.2.4'	'Cellular respiration.oxidative phosphorylation.NADH dehydrogenase complex.module Q (electron output) components.component NQO9/TYKY'	'c09_s1972834'	'component NQO9/TYKY of NADH dehydrogenase electron output (module Q) (original description: none)'	T
'2.4.1.2.4'	'Cellular respiration.oxidative phosphorylation.NADH dehydrogenase complex.module Q (electron output) components.component NQO9/TYKY'	'a09_trinity_dn26893_c0_g1_i2'	'component NQO9/TYKY of NADH dehydrogenase electron output (module Q) (original description: none)'	T
'2.4.1.3'	'Cellular respiration.oxidative phosphorylation.NADH dehydrogenase complex.module P (proton translocation) components'	''	''
'2.4.1.3.1'	'Cellular respiration.oxidative phosphorylation.NADH dehydrogenase complex.module P (proton translocation) components.component ND1/NQO8'	'b05_trinity_dn62069_c0_g2_i4'	'component ND1/NQO8 of NADH dehydrogenase proton translocation (module P) (original description: none)'	T
'2.4.1.3.2'	'Cellular respiration.oxidative phosphorylation.NADH dehydrogenase complex.module P (proton translocation) components.component ND2/NQO14'	''	''
'2.4.1.3.3'	'Cellular respiration.oxidative phosphorylation.NADH dehydrogenase complex.module P (proton translocation) components.component ND3/NQO7'	''	''
'2.4.1.3.4'	'Cellular respiration.oxidative phosphorylation.NADH dehydrogenase complex.module P (proton translocation) components.component ND4/NQO13'	''	''
'2.4.1.3.5'	'Cellular respiration.oxidative phosphorylation.NADH dehydrogenase complex.module P (proton translocation) components.component ND4L/NQO11'	'c06_j6829556'	'component ND4L/NQO11 of NADH dehydrogenase proton translocation (module P) (original description: none)'	T
'2.4.1.3.6'	'Cellular respiration.oxidative phosphorylation.NADH dehydrogenase complex.module P (proton translocation) components.component ND5/NQO12'	'a05_trinity_dn51726_c1_g2_i10'	'component ND5/NQO12 of NADH dehydrogenase proton translocation (module P) (original description: none)'	T
'2.4.1.3.7'	'Cellular respiration.oxidative phosphorylation.NADH dehydrogenase complex.module P (proton translocation) components.component ND6/NQO10'	'b03_trinity_dn41143_c4_g4_i1'	'component ND6/NQO10 of NADH dehydrogenase proton translocation (module P) (original description: none)'	T
'2.4.1.4'	'Cellular respiration.oxidative phosphorylation.NADH dehydrogenase complex.non-core components'	''	''
'2.4.1.4.1'	'Cellular respiration.oxidative phosphorylation.NADH dehydrogenase complex.non-core components.alpha subcomplex'	''	''
'2.4.1.4.1.1'	'Cellular respiration.oxidative phosphorylation.NADH dehydrogenase complex.non-core components.alpha subcomplex.component NDUFA2'	''	''
'2.4.1.4.1.2'	'Cellular respiration.oxidative phosphorylation.NADH dehydrogenase complex.non-core components.alpha subcomplex.component NDUFA5'	'b02_trinity_dn37092_c0_g1_i1'	'component NDUFA5 of NADH dehydrogenase alpha subcomplex (original description: none)'	T
'2.4.1.4.1.3'	'Cellular respiration.oxidative phosphorylation.NADH dehydrogenase complex.non-core components.alpha subcomplex.component NDUFA6'	'c06_r6810612'	'component NDUFA6 of NADH dehydrogenase alpha subcomplex (original description: none)'	T
'2.4.1.4.1.4'	'Cellular respiration.oxidative phosphorylation.NADH dehydrogenase complex.non-core components.alpha subcomplex.component NDUFA8'	'a07_trinity_dn39515_c1_g3_i1'	'component NDUFA8 of NADH dehydrogenase alpha subcomplex (original description: none)'	T
'2.4.1.4.1.5'	'Cellular respiration.oxidative phosphorylation.NADH dehydrogenase complex.non-core components.alpha subcomplex.component NDUFA9'	'b03_trinity_dn40447_c5_g3_i1'	'component NDUFA9 of NADH dehydrogenase alpha subcomplex (original description: none)'	T
'2.4.1.4.1.5'	'Cellular respiration.oxidative phosphorylation.NADH dehydrogenase complex.non-core components.alpha subcomplex.component NDUFA9'	'c09_r2711813'	'component NDUFA9 of NADH dehydrogenase alpha subcomplex (original description: none)'	T
'2.4.1.4.1.6'	'Cellular respiration.oxidative phosphorylation.NADH dehydrogenase complex.non-core components.alpha subcomplex.component NDUFA12'	'a06_trinity_dn41764_c0_g1_i10'	'component NDUFA12 of NADH dehydrogenase alpha subcomplex (original description: none)'	T
'2.4.1.4.1.7'	'Cellular respiration.oxidative phosphorylation.NADH dehydrogenase complex.non-core components.alpha subcomplex.component NDUFA13'	'c12_s625867'	'component NDUFA13 of NADH dehydrogenase alpha subcomplex (original description: none)'	T
'2.4.1.4.2'	'Cellular respiration.oxidative phosphorylation.NADH dehydrogenase complex.non-core components.beta subcomplex'	''	''
'2.4.1.4.2.1'	'Cellular respiration.oxidative phosphorylation.NADH dehydrogenase complex.non-core components.beta subcomplex.component NDUFB2'	''	''
'2.4.1.4.2.2'	'Cellular respiration.oxidative phosphorylation.NADH dehydrogenase complex.non-core components.beta subcomplex.component NDUFB3'	''	''
'2.4.1.4.2.3'	'Cellular respiration.oxidative phosphorylation.NADH dehydrogenase complex.non-core components.beta subcomplex.component NDUFB7'	''	''
'2.4.1.4.2.4'	'Cellular respiration.oxidative phosphorylation.NADH dehydrogenase complex.non-core components.beta subcomplex.component NDUFB8'	'c10_r3631136'	'component NDUFB8 of NADH dehydrogenase beta subcomplex (original description: none)'	T
'2.4.1.4.2.5'	'Cellular respiration.oxidative phosphorylation.NADH dehydrogenase complex.non-core components.beta subcomplex.component NDUFB9'	'c11_s1124987'	'component NDUFB9 of NADH dehydrogenase beta subcomplex (original description: none)'	T
'2.4.1.4.2.6'	'Cellular respiration.oxidative phosphorylation.NADH dehydrogenase complex.non-core components.beta subcomplex.component NDUFB10'	'a02_trinity_dn21993_c0_g1_i3'	'component NDUFB10 of NADH dehydrogenase beta subcomplex (original description: none)'	T
'2.4.1.4.2.7'	'Cellular respiration.oxidative phosphorylation.NADH dehydrogenase complex.non-core components.beta subcomplex.component NDUFB11'	'a08_trinity_dn29717_c0_g1_i2'	'component NDUFB11 of NADH dehydrogenase beta subcomplex (original description: none)'	T
'2.4.1.4.3'	'Cellular respiration.oxidative phosphorylation.NADH dehydrogenase complex.non-core components.component NduFS4'	'c11_s1171993'	'non-core component NduFS4 of NADH dehydrogenase (original description: none)'	T
'2.4.1.4.4'	'Cellular respiration.oxidative phosphorylation.NADH dehydrogenase complex.non-core components.component NduFS5'	''	''
'2.4.1.4.5'	'Cellular respiration.oxidative phosphorylation.NADH dehydrogenase complex.non-core components.component NduFS6'	''	''
'2.4.1.4.6'	'Cellular respiration.oxidative phosphorylation.NADH dehydrogenase complex.non-core components.carbonic anhydrase component'	'a05_trinity_dn39587_c0_g1_i5'	'carbonic anhydrase non-core component of NADH dehydrogenase (original description: none)'	T
'2.4.1.4.6'	'Cellular respiration.oxidative phosphorylation.NADH dehydrogenase complex.non-core components.carbonic anhydrase component'	'a09_trinity_dn36873_c0_g1_i5'	'carbonic anhydrase non-core component of NADH dehydrogenase (original description: none)'	T
'2.4.1.4.7'	'Cellular respiration.oxidative phosphorylation.NADH dehydrogenase complex.non-core components.component CAL'	'c12_r636073'	'non-core component CAL of NADH dehydrogenase (original description: none)'	T
'2.4.2'	'Cellular respiration.oxidative phosphorylation.alternative NAD(P)H dehydrogenase activities'	''	''
'2.4.2.1'	'Cellular respiration.oxidative phosphorylation.alternative NAD(P)H dehydrogenase activities.type-II NAD(P)H dehydrogenase activities'	''	''
'2.4.2.1.1'	'Cellular respiration.oxidative phosphorylation.alternative NAD(P)H dehydrogenase activities.type-II NAD(P)H dehydrogenase activities.NAD(P)H dehydrogenase (NDA)'	'a01_trinity_dn17856_c6_g1_i3'	'NAD(P)H dehydrogenase (NDA) (original description: none)'	T
'2.4.2.1.2'	'Cellular respiration.oxidative phosphorylation.alternative NAD(P)H dehydrogenase activities.type-II NAD(P)H dehydrogenase activities.NAD(P)H dehydrogenase (NDB)'	'c04_r10655992'	'NAD(P)H dehydrogenase (NDB) (original description: none)'	T
'2.4.2.1.3'	'Cellular respiration.oxidative phosphorylation.alternative NAD(P)H dehydrogenase activities.type-II NAD(P)H dehydrogenase activities.NAD(P)H dehydrogenase (NDC)'	'a01_trinity_dn17251_c0_g4_i4'	'NAD(P)H dehydrogenase (NDC) (original description: none)'	T
'2.4.2.2'	'Cellular respiration.oxidative phosphorylation.alternative NAD(P)H dehydrogenase activities.alternative oxidase (AOx)'	'b04_trinity_dn61984_c2_g2_i1'	'alternative oxidase (AOx) (original description: none)'	T
'2.4.2.3'	'Cellular respiration.oxidative phosphorylation.alternative NAD(P)H dehydrogenase activities.mitochondrial uncoupling protein (PUMP)'	'c09_r2657085'	'mitochondrial uncoupling protein (PUMP) (original description: none)'	T
'2.4.3'	'Cellular respiration.oxidative phosphorylation.cytochrome c reductase complex'	''	''
'2.4.3.1'	'Cellular respiration.oxidative phosphorylation.cytochrome c reductase complex.component cytochrome b'	''	''
'2.4.3.2'	'Cellular respiration.oxidative phosphorylation.cytochrome c reductase complex.component cytochrome c1'	'a05_trinity_dn40405_c0_g2_i1'	'cytochrome c1 component of cytochrome c reductase complex (original description: none)'	T
'2.4.3.2'	'Cellular respiration.oxidative phosphorylation.cytochrome c reductase complex.component cytochrome c1'	'c12_r628787'	'cytochrome c1 component of cytochrome c reductase complex (original description: none)'	T
'2.4.3.3'	'Cellular respiration.oxidative phosphorylation.cytochrome c reductase complex.peptidase component MPP heterodimer'	''	''
'2.4.3.3.1'	'Cellular respiration.oxidative phosphorylation.cytochrome c reductase complex.peptidase component MPP heterodimer.subunit alpha'	'a06_trinity_dn49607_c0_g1_i5'	'subunit alpha of cytochrome c reductase MPP-type peptidase subcomplex (original description: none)'	T
'2.4.3.3.2'	'Cellular respiration.oxidative phosphorylation.cytochrome c reductase complex.peptidase component MPP heterodimer.subunit beta'	'a09_trinity_dn40837_c3_g2_i2'	'subunit beta of cytochrome c reductase MPP-type peptidase subcomplex (original description: none)'	T
'2.4.3.3.2'	'Cellular respiration.oxidative phosphorylation.cytochrome c reductase complex.peptidase component MPP heterodimer.subunit beta'	'a06_trinity_dn44903_c0_g1_i6'	'subunit beta of cytochrome c reductase MPP-type peptidase subcomplex (original description: none)'	T
'2.4.3.4'	'Cellular respiration.oxidative phosphorylation.cytochrome c reductase complex.Rieske iron-sulphur component UCR1'	'a01_trinity_dn20882_c5_g1_i2'	'Rieske iron-sulphur component of cytochrome c reductase complex (original description: none)'	T
'2.4.3.5'	'Cellular respiration.oxidative phosphorylation.cytochrome c reductase complex.component QCR6'	'c11_r1200497'	'component QCR6 of cytochrome c reductase complex (original description: none)'	T
'2.4.3.6'	'Cellular respiration.oxidative phosphorylation.cytochrome c reductase complex.component QCR7'	'a05_trinity_dn46797_c2_g1_i1'	'component QCR7 of cytochrome c reductase complex (original description: none)'	T
'2.4.3.7'	'Cellular respiration.oxidative phosphorylation.cytochrome c reductase complex.component QCR8'	''	''
'2.4.3.8'	'Cellular respiration.oxidative phosphorylation.cytochrome c reductase complex.component QCR9'	'a05_trinity_dn32689_c0_g1_i2'	'component QCR9 of cytochrome c reductase complex (original description: none)'	T
'2.4.3.8'	'Cellular respiration.oxidative phosphorylation.cytochrome c reductase complex.component QCR9'	'a10_trinity_dn31040_c0_g1_i2'	'component QCR9 of cytochrome c reductase complex (original description: none)'	T
'2.4.3.9'	'Cellular respiration.oxidative phosphorylation.cytochrome c reductase complex.component QCR10'	''	''
'2.4.4'	'Cellular respiration.oxidative phosphorylation.cytochrome c'	''	''
'2.4.4.1'	'Cellular respiration.oxidative phosphorylation.cytochrome c.cytochrome c protein'	'c12_r651039'	'cytochrome c protein (original description: none)'	T
'2.4.4.2'	'Cellular respiration.oxidative phosphorylation.cytochrome c.CCM cytochrome c maturation system (system I)'	''	''
'2.4.4.2.1'	'Cellular respiration.oxidative phosphorylation.cytochrome c.CCM cytochrome c maturation system (system I).CcmABC complex'	''	''
'2.4.4.2.1.1'	'Cellular respiration.oxidative phosphorylation.cytochrome c.CCM cytochrome c maturation system (system I).CcmABC complex.ATP-binding component CcmA'	'c04_j10757364'	'ATP-binding protein CcmA of CCM cytochrome c maturation system (system I) (original description: none)'	T
'2.4.4.2.1.2'	'Cellular respiration.oxidative phosphorylation.cytochrome c.CCM cytochrome c maturation system (system I).CcmABC complex.integral membrane component CcmB'	'a08_trinity_dn28348_c1_g2_i1'	'membrane component CcmB of CCM cytochrome c maturation system (system I) (original description: none)'	T
'2.4.4.2.1.3'	'Cellular respiration.oxidative phosphorylation.cytochrome c.CCM cytochrome c maturation system (system I).CcmABC complex.component CcmC'	'b01_trinity_dn28143_c1_g4_i1'	'component CcmC of CCM cytochrome c maturation system (system I) (original description: none)'	T
'2.4.4.2.1.3'	'Cellular respiration.oxidative phosphorylation.cytochrome c.CCM cytochrome c maturation system (system I).CcmABC complex.component CcmC'	'a11_trinity_dn59280_c2_g1_i1'	'component CcmC of CCM cytochrome c maturation system (system I) (original description: none)'	T
'2.4.4.2.2'	'Cellular respiration.oxidative phosphorylation.cytochrome c.CCM cytochrome c maturation system (system I).heme chaperone (CcmE)'	'b01_trinity_dn27659_c7_g6_i1'	'heme chaperone CcmE of CCM cytochrome c maturation system (system I) (original description: none)'	T
'2.4.4.2.3'	'Cellular respiration.oxidative phosphorylation.cytochrome c.CCM cytochrome c maturation system (system I).apocytochrome-heme assembly complex'	''	''
'2.4.4.2.3.1'	'Cellular respiration.oxidative phosphorylation.cytochrome c.CCM cytochrome c maturation system (system I).apocytochrome-heme assembly complex.component CcmFc'	''	''
'2.4.4.2.3.2'	'Cellular respiration.oxidative phosphorylation.cytochrome c.CCM cytochrome c maturation system (system I).apocytochrome-heme assembly complex.component CcmFn'	'c05_r23981687'	'component CcmFn of apocytochrome-heme assembly complex (original description: none)'	T
'2.4.4.2.3.3'	'Cellular respiration.oxidative phosphorylation.cytochrome c.CCM cytochrome c maturation system (system I).apocytochrome-heme assembly complex.component CcmH'	'a01_trinity_dn19028_c4_g4_i2'	'component CcmH of apocytochrome-heme assembly complex (original description: none)'	T
'2.4.4.3'	'Cellular respiration.oxidative phosphorylation.cytochrome c.CCHL cytochrome c maturation system (system III)'	''	''
'2.4.4.3.1'	'Cellular respiration.oxidative phosphorylation.cytochrome c.CCHL cytochrome c maturation system (system III).cytochrome c synthetase (Cchl)'	''	''
'2.4.5'	'Cellular respiration.oxidative phosphorylation.cytochrome c oxidase complex'	''	''
'2.4.5.1'	'Cellular respiration.oxidative phosphorylation.cytochrome c oxidase complex.core components'	''	''
'2.4.5.1.1'	'Cellular respiration.oxidative phosphorylation.cytochrome c oxidase complex.core components.component COX1'	'a01_trinity_dn15452_c4_g10_i1'	'component COX1 of cytochrome c oxidase complex (original description: none)'	T
'2.4.5.1.2'	'Cellular respiration.oxidative phosphorylation.cytochrome c oxidase complex.core components.component COX2'	''	''
'2.4.5.1.3'	'Cellular respiration.oxidative phosphorylation.cytochrome c oxidase complex.core components.component COX3'	'c11_s1281139'	'component COX3 of cytochrome c oxidase complex (original description: none)'	T
'2.4.5.1.4'	'Cellular respiration.oxidative phosphorylation.cytochrome c oxidase complex.core components.component COX5b'	'c11_s757124'	'component COX5b of cytochrome c oxidase complex (original description: none)'	T
'2.4.5.1.5'	'Cellular respiration.oxidative phosphorylation.cytochrome c oxidase complex.core components.component COX5c'	''	''
'2.4.5.1.6'	'Cellular respiration.oxidative phosphorylation.cytochrome c oxidase complex.core components.component COX6a'	''	''
'2.4.5.1.7'	'Cellular respiration.oxidative phosphorylation.cytochrome c oxidase complex.core components.component COX6b'	'c05_r23821605'	'component COX6b of cytochrome c oxidase complex (original description: none)'	T
'2.4.5.2'	'Cellular respiration.oxidative phosphorylation.cytochrome c oxidase complex.accessory assembly components'	''	''
'2.4.5.2.1'	'Cellular respiration.oxidative phosphorylation.cytochrome c oxidase complex.accessory assembly components.component COX11'	'b01_trinity_dn33183_c2_g2_i1'	'component COX11 of cytochrome c oxidase assembly (original description: none)'	T
'2.4.5.2.2'	'Cellular respiration.oxidative phosphorylation.cytochrome c oxidase complex.accessory assembly components.component COX14'	''	''
'2.4.5.2.3'	'Cellular respiration.oxidative phosphorylation.cytochrome c oxidase complex.accessory assembly components.component COX15'	'c08_r3928352'	'component COX15 of cytochrome c oxidase assembly (original description: none)'	T
'2.4.5.2.4'	'Cellular respiration.oxidative phosphorylation.cytochrome c oxidase complex.accessory assembly components.component COX16'	''	''
'2.4.5.2.5'	'Cellular respiration.oxidative phosphorylation.cytochrome c oxidase complex.accessory assembly components.component COX17'	''	''
'2.4.5.2.6'	'Cellular respiration.oxidative phosphorylation.cytochrome c oxidase complex.accessory assembly components.component COX18'	'c11_r1206970'	'component COX18 of cytochrome c oxidase assembly (original description: none)'	T
'2.4.5.2.7'	'Cellular respiration.oxidative phosphorylation.cytochrome c oxidase complex.accessory assembly components.component COX19'	''	''
'2.4.5.2.8'	'Cellular respiration.oxidative phosphorylation.cytochrome c oxidase complex.accessory assembly components.component SURF1'	'c11_r1214069'	'component SURF1 of cytochrome c oxidase assembly (original description: none)'	T
'2.4.5.2.9'	'Cellular respiration.oxidative phosphorylation.cytochrome c oxidase complex.accessory assembly components.component HCC/SCO1'	'c09_s2172298'	'component HCC/SCO1 of cytochrome c oxidase assembly (original description: none)'	T
'2.4.5.2.9'	'Cellular respiration.oxidative phosphorylation.cytochrome c oxidase complex.accessory assembly components.component HCC/SCO1'	'a05_trinity_dn39600_c0_g1_i2'	'component HCC/SCO1 of cytochrome c oxidase assembly (original description: none)'	T
'2.4.6'	'Cellular respiration.oxidative phosphorylation.ATP synthase complex'	''	''
'2.4.6.1'	'Cellular respiration.oxidative phosphorylation.ATP synthase complex.membrane MF0 subcomplex'	''	''
'2.4.6.1.1'	'Cellular respiration.oxidative phosphorylation.ATP synthase complex.membrane MF0 subcomplex.subunit a'	''	''
'2.4.6.1.2'	'Cellular respiration.oxidative phosphorylation.ATP synthase complex.membrane MF0 subcomplex.subunit b'	'a01_trinity_dn21626_c2_g3_i1'	'subunit b of ATP synthase membrane MF0 subcomplex (original description: none)'	T
'2.4.6.1.3'	'Cellular respiration.oxidative phosphorylation.ATP synthase complex.membrane MF0 subcomplex.subunit c'	'a03_trinity_dn19742_c0_g1_i4'	'subunit c of ATP synthase membrane MF0 subcomplex (original description: none)'	T
'2.4.6.1.4'	'Cellular respiration.oxidative phosphorylation.ATP synthase complex.membrane MF0 subcomplex.subunit d'	'a11_trinity_dn48872_c0_g1_i1'	'subunit d of ATP synthase membrane MF0 subcomplex (original description: none)'	T
'2.4.6.1.5'	'Cellular respiration.oxidative phosphorylation.ATP synthase complex.membrane MF0 subcomplex.subunit g'	'c12_r631417'	'subunit g of ATP synthase membrane MF0 subcomplex (original description: none)'	T
'2.4.6.1.6'	'Cellular respiration.oxidative phosphorylation.ATP synthase complex.membrane MF0 subcomplex.subunit A6L'	''	''
'2.4.6.1.7'	'Cellular respiration.oxidative phosphorylation.ATP synthase complex.membrane MF0 subcomplex.subunit ATP6'	''	''
'2.4.6.2'	'Cellular respiration.oxidative phosphorylation.ATP synthase complex.peripheral MF1 subcomplex'	''	''
'2.4.6.2.1'	'Cellular respiration.oxidative phosphorylation.ATP synthase complex.peripheral MF1 subcomplex.subunit alpha'	'c10_j3481933'	'subunit alpha of ATP synthase peripheral MF1 subcomplex (original description: none)'	T
'2.4.6.2.2'	'Cellular respiration.oxidative phosphorylation.ATP synthase complex.peripheral MF1 subcomplex.subunit beta'	'c10_s343362'	'subunit beta of ATP synthase peripheral MF1 subcomplex (original description: none)'	T
'2.4.6.2.3'	'Cellular respiration.oxidative phosphorylation.ATP synthase complex.peripheral MF1 subcomplex.subunit gamma'	'c10_s1803478'	'subunit gamma of ATP synthase peripheral MF1 subcomplex (original description: none)'	T
'2.4.6.2.3'	'Cellular respiration.oxidative phosphorylation.ATP synthase complex.peripheral MF1 subcomplex.subunit gamma'	'c09_s2147226'	'subunit gamma of ATP synthase peripheral MF1 subcomplex (original description: none)'	T
'2.4.6.2.4'	'Cellular respiration.oxidative phosphorylation.ATP synthase complex.peripheral MF1 subcomplex.subunit delta/OSCP'	'c11_r1213333'	'subunit delta/OSCP of ATP synthase peripheral MF1 subcomplex (original description: none)'	T
'2.4.6.2.5'	'Cellular respiration.oxidative phosphorylation.ATP synthase complex.peripheral MF1 subcomplex.subunit delta_'	'c11_r1157561'	'subunit delta_ of ATP synthase peripheral MF1 subcomplex (original description: none)'	T
'2.4.6.2.6'	'Cellular respiration.oxidative phosphorylation.ATP synthase complex.peripheral MF1 subcomplex.subunit epsilon'	''	''
'2.4.6.3'	'Cellular respiration.oxidative phosphorylation.ATP synthase complex.assembly'	''	''
'2.4.6.3.1'	'Cellular respiration.oxidative phosphorylation.ATP synthase complex.assembly.chaperone (ATP10)'	'c12_r650438'	'ATP10 chaperone involved in ATP synthase assembly (original description: none)'	T
'2.4.6.3.2'	'Cellular respiration.oxidative phosphorylation.ATP synthase complex.assembly.chaperone (ATP11)'	'a09_trinity_dn25459_c0_g1_i1'	'ATP11 chaperone involved in ATP synthase assembly (original description: none)'	T
'2.4.6.3.3'	'Cellular respiration.oxidative phosphorylation.ATP synthase complex.assembly.chaperone (ATP12)'	'c10_r3537397'	'ATP12 chaperone involved in ATP synthase assembly (original description: none)'	T
'3'	'Carbohydrate metabolism'	''	''
'3.1'	'Carbohydrate metabolism.sucrose metabolism'	''	''
'3.1.1'	'Carbohydrate metabolism.sucrose metabolism.triose-phosphate translocation'	''	''
'3.1.1.1'	'Carbohydrate metabolism.sucrose metabolism.triose-phosphate translocation.triose phosphate:phosphate translocator'	'a01_trinity_dn16004_c0_g1_i1'	'triose phosphate:phosphate translocator (original description: none)'	T
'3.1.1.1'	'Carbohydrate metabolism.sucrose metabolism.triose-phosphate translocation.triose phosphate:phosphate translocator'	'a05_trinity_dn35920_c0_g2_i13'	'triose phosphate:phosphate translocator (original description: none)'	T
'3.1.2'	'Carbohydrate metabolism.sucrose metabolism.biosynthesis'	''	''
'3.1.2.1'	'Carbohydrate metabolism.sucrose metabolism.biosynthesis.cytosolic triose-phosphate isomerase'	'a03_trinity_dn25923_c6_g2_i1'	'cytosolic triose-phosphate isomerase (original description: none)'	T
'3.1.2.2'	'Carbohydrate metabolism.sucrose metabolism.biosynthesis.cytosolic fructose-bisphosphate aldolase'	'c11_r1154329'	'cytosolic fructose-bisphosphate aldolase (original description: none)'	T
'3.1.2.2'	'Carbohydrate metabolism.sucrose metabolism.biosynthesis.cytosolic fructose-bisphosphate aldolase'	'b03_trinity_dn46477_c0_g1_i1'	'cytosolic fructose-bisphosphate aldolase (original description: none)'	T
'3.1.2.3'	'Carbohydrate metabolism.sucrose metabolism.biosynthesis.cytosolic fructose-1,6-bisphosphatase'	'a01_trinity_dn18334_c1_g1_i9'	'cytosolic fructose-1,6-bisphosphatase (original description: none)'	T
'3.1.2.3'	'Carbohydrate metabolism.sucrose metabolism.biosynthesis.cytosolic fructose-1,6-bisphosphatase'	'c12_r680297'	'cytosolic fructose-1,6-bisphosphatase (original description: none)'	T
'3.1.2.3'	'Carbohydrate metabolism.sucrose metabolism.biosynthesis.cytosolic fructose-1,6-bisphosphatase'	'a07_trinity_dn48765_c0_g2_i3'	'cytosolic fructose-1,6-bisphosphatase (original description: none)'	T
'3.1.2.4'	'Carbohydrate metabolism.sucrose metabolism.biosynthesis.cytosolic phosphoglucose isomerase'	'c09_s2538754'	'cytosolic phosphoglucose isomerase (original description: none)'	T
'3.1.2.4'	'Carbohydrate metabolism.sucrose metabolism.biosynthesis.cytosolic phosphoglucose isomerase'	'c06_r6811451'	'cytosolic phosphoglucose isomerase (original description: none)'	T
'3.1.2.5'	'Carbohydrate metabolism.sucrose metabolism.biosynthesis.cytosolic phosphoglucomutase'	'a02_trinity_dn21662_c2_g1_i1'	'cytosolic phosphoglucomutase (original description: none)'	T
'3.1.2.6'	'Carbohydrate metabolism.sucrose metabolism.biosynthesis.cytosolic UDP-glucose pyrophosphorylase'	'c10_r3612988'	'cytosolic UDP-glucose pyrophosphorylase (original description: none)'	T
'3.1.2.6'	'Carbohydrate metabolism.sucrose metabolism.biosynthesis.cytosolic UDP-glucose pyrophosphorylase'	'c07_s5250944'	'cytosolic UDP-glucose pyrophosphorylase (original description: none)'	T
'3.1.2.7'	'Carbohydrate metabolism.sucrose metabolism.biosynthesis.sucrose-phosphate synthase'	'b01_trinity_dn35057_c2_g1_i1'	'sucrose-phosphate synthase (original description: none)'	T
'3.1.2.7'	'Carbohydrate metabolism.sucrose metabolism.biosynthesis.sucrose-phosphate synthase'	'a02_trinity_dn23553_c0_g2_i15'	'sucrose-phosphate synthase (original description: none)'	T
'3.1.2.7'	'Carbohydrate metabolism.sucrose metabolism.biosynthesis.sucrose-phosphate synthase'	'a08_trinity_dn29774_c1_g4_i1'	'sucrose-phosphate synthase (original description: none)'	T
'3.1.2.8'	'Carbohydrate metabolism.sucrose metabolism.biosynthesis.sucrose-phosphate phosphatase'	'a05_trinity_dn39076_c0_g1_i5'	'sucrose-phosphate phosphatase (original description: none)'	T
'3.1.3'	'Carbohydrate metabolism.sucrose metabolism.translocation'	''	''
'3.1.3.1'	'Carbohydrate metabolism.sucrose metabolism.translocation.sucrose transporter'	'a01_trinity_dn18796_c0_g1_i1'	'sucrose transporter (original description: none)'	T
'3.1.4'	'Carbohydrate metabolism.sucrose metabolism.degradation'	''	''
'3.1.4.1'	'Carbohydrate metabolism.sucrose metabolism.degradation.invertase activities'	''	''
'3.1.4.1.1'	'Carbohydrate metabolism.sucrose metabolism.degradation.invertase activities.acid beta-fructofuranosidase (CWIN)'	'c04_r10642393'	'acid beta-fructofuranosidase (CWIN) (original description: none)'	T
'3.1.4.1.1'	'Carbohydrate metabolism.sucrose metabolism.degradation.invertase activities.acid beta-fructofuranosidase (CWIN)'	'a02_trinity_dn21853_c2_g1_i14'	'acid beta-fructofuranosidase (CWIN) (original description: none)'	T
'3.1.4.1.1'	'Carbohydrate metabolism.sucrose metabolism.degradation.invertase activities.acid beta-fructofuranosidase (CWIN)'	'b05_trinity_dn60919_c0_g2_i4'	'acid beta-fructofuranosidase (CWIN) (original description: none)'	T
'3.1.4.1.1'	'Carbohydrate metabolism.sucrose metabolism.degradation.invertase activities.acid beta-fructofuranosidase (CWIN)'	'c07_r5364441'	'acid beta-fructofuranosidase (CWIN) (original description: none)'	T
'3.1.4.1.2'	'Carbohydrate metabolism.sucrose metabolism.degradation.invertase activities.acid beta-fructofuranosidase (VIN)'	'c04_r10642393'	'acid beta-fructofuranosidase (VIN) (original description: none)'	T
'3.1.4.1.2'	'Carbohydrate metabolism.sucrose metabolism.degradation.invertase activities.acid beta-fructofuranosidase (VIN)'	'b05_trinity_dn60919_c0_g2_i4'	'acid beta-fructofuranosidase (VIN) (original description: none)'	T
'3.1.4.1.2'	'Carbohydrate metabolism.sucrose metabolism.degradation.invertase activities.acid beta-fructofuranosidase (VIN)'	'c07_r5364441'	'acid beta-fructofuranosidase (VIN) (original description: none)'	T
'3.1.4.1.3'	'Carbohydrate metabolism.sucrose metabolism.degradation.invertase activities.alkaline sucrose-specific invertase (CIN)'	'c07_s5540559'	'alkaline sucrose-specific invertase (CIN) (original description: none)'	T
'3.1.4.1.3'	'Carbohydrate metabolism.sucrose metabolism.degradation.invertase activities.alkaline sucrose-specific invertase (CIN)'	'c12_r639235'	'alkaline sucrose-specific invertase (CIN) (original description: none)'	T
'3.1.4.1.3'	'Carbohydrate metabolism.sucrose metabolism.degradation.invertase activities.alkaline sucrose-specific invertase (CIN)'	'c12_r648238'	'alkaline sucrose-specific invertase (CIN) (original description: none)'	T
'3.1.4.1.3'	'Carbohydrate metabolism.sucrose metabolism.degradation.invertase activities.alkaline sucrose-specific invertase (CIN)'	'c11_r1157562'	'alkaline sucrose-specific invertase (CIN) (original description: none)'	T
'3.1.4.1.3'	'Carbohydrate metabolism.sucrose metabolism.degradation.invertase activities.alkaline sucrose-specific invertase (CIN)'	'a11_trinity_dn37827_c0_g1_i5'	'alkaline sucrose-specific invertase (CIN) (original description: none)'	T
'3.1.4.1.3'	'Carbohydrate metabolism.sucrose metabolism.degradation.invertase activities.alkaline sucrose-specific invertase (CIN)'	'c10_r3658649'	'alkaline sucrose-specific invertase (CIN) (original description: none)'	T
'3.1.4.2'	'Carbohydrate metabolism.sucrose metabolism.degradation.sucrose synthase'	'c12_s635216'	'sucrose synthase (original description: none)'	T
'3.1.4.2'	'Carbohydrate metabolism.sucrose metabolism.degradation.sucrose synthase'	'c09_s1254713'	'sucrose synthase (original description: none)'	T
'3.1.4.2'	'Carbohydrate metabolism.sucrose metabolism.degradation.sucrose synthase'	'c06_r7004867'	'sucrose synthase (original description: none)'	T
'3.1.4.2'	'Carbohydrate metabolism.sucrose metabolism.degradation.sucrose synthase'	'c12_r670321'	'sucrose synthase (original description: none)'	T
'3.1.4.2'	'Carbohydrate metabolism.sucrose metabolism.degradation.sucrose synthase'	'a02_trinity_dn21609_c2_g1_i10'	'sucrose synthase (original description: none)'	T
'3.1.4.2'	'Carbohydrate metabolism.sucrose metabolism.degradation.sucrose synthase'	'c12_r636877'	'sucrose synthase (original description: none)'	T
'3.1.4.2'	'Carbohydrate metabolism.sucrose metabolism.degradation.sucrose synthase'	'c08_r3883653'	'sucrose synthase (original description: none)'	T
'3.1.4.2'	'Carbohydrate metabolism.sucrose metabolism.degradation.sucrose synthase'	'c12_s684641'	'sucrose synthase (original description: none)'	T
'3.1.4.2'	'Carbohydrate metabolism.sucrose metabolism.degradation.sucrose synthase'	'a09_trinity_dn46053_c1_g1_i11'	'sucrose synthase (original description: none)'	T
'3.1.4.3'	'Carbohydrate metabolism.sucrose metabolism.degradation.hexokinase'	'c09_r2657336'	'hexokinase (original description: none)'	T
'3.1.4.3'	'Carbohydrate metabolism.sucrose metabolism.degradation.hexokinase'	'a05_trinity_dn38516_c0_g2_i8'	'hexokinase (original description: none)'	T
'3.1.4.3'	'Carbohydrate metabolism.sucrose metabolism.degradation.hexokinase'	'c12_r663353'	'hexokinase (original description: none)'	T
'3.1.4.3'	'Carbohydrate metabolism.sucrose metabolism.degradation.hexokinase'	'c12_s615395'	'hexokinase (original description: none)'	T
'3.1.4.4'	'Carbohydrate metabolism.sucrose metabolism.degradation.fructose kinase'	'c10_s2255069'	'fructose kinase (original description: none)'	T
'3.1.4.4'	'Carbohydrate metabolism.sucrose metabolism.degradation.fructose kinase'	'c08_s984915'	'fructose kinase (original description: none)'	T
'3.1.4.4'	'Carbohydrate metabolism.sucrose metabolism.degradation.fructose kinase'	'c12_r630495'	'fructose kinase (original description: none)'	T
'3.1.5'	'Carbohydrate metabolism.sucrose metabolism.regulation of sucrose/starch partitioning'	''	''
'3.1.5.1'	'Carbohydrate metabolism.sucrose metabolism.regulation of sucrose/starch partitioning.bifunctional 6-phosphofructo-2-kinase and fructose-2,6-bisphosphatase'	'a01_trinity_dn19218_c5_g3_i5'	'bifunctional 6-phosphofructo-2-kinase and fructose-2,6-bisphosphatase (original description: none)'	T
'3.2'	'Carbohydrate metabolism.starch metabolism'	''	''
'3.2.1'	'Carbohydrate metabolism.starch metabolism.granule initiation'	''	''
'3.2.1.1'	'Carbohydrate metabolism.starch metabolism.granule initiation.initiation factor (PTST2)'	'a02_trinity_dn24005_c0_g3_i1'	'starch granule initiation factor (PTST2) (original description: none)'	T
'3.2.1.2'	'Carbohydrate metabolism.starch metabolism.granule initiation.initiation factor (PTST3)'	'a03_trinity_dn25678_c0_g1_i4'	'starch granule initiation factor (PTST3) (original description: none)'	T
'3.2.1.3'	'Carbohydrate metabolism.starch metabolism.granule initiation.initiation factor (MRC/PII1)'	'c12_r670600'	'starch granule initiation factor (MRC/PII1) (original description: none)'	T
'3.2.1.3'	'Carbohydrate metabolism.starch metabolism.granule initiation.initiation factor (MRC/PII1)'	'a02_trinity_dn24355_c0_g1_i2'	'starch granule initiation factor (MRC/PII1) (original description: none)'	T
'3.2.2'	'Carbohydrate metabolism.starch metabolism.biosynthesis'	''	''
'3.2.2.1'	'Carbohydrate metabolism.starch metabolism.biosynthesis.plastidial phosphoglucose isomerase'	'c12_r626440'	'plastidial phosphoglucose isomerase (original description: none)'	T
'3.2.2.2'	'Carbohydrate metabolism.starch metabolism.biosynthesis.plastidial phosphoglucomutase'	'c12_s631650'	'plastidial phosphoglucomutase (original description: none)'	T
'3.2.2.3'	'Carbohydrate metabolism.starch metabolism.biosynthesis.ADP-glucose pyrophosphorylase'	'c10_s3111669'	'ADP-glucose pyrophosphorylase (original description: none)'	T
'3.2.2.3'	'Carbohydrate metabolism.starch metabolism.biosynthesis.ADP-glucose pyrophosphorylase'	'c09_s2636635'	'ADP-glucose pyrophosphorylase (original description: none)'	T
'3.2.2.3'	'Carbohydrate metabolism.starch metabolism.biosynthesis.ADP-glucose pyrophosphorylase'	'b01_trinity_dn28526_c4_g1_i1'	'ADP-glucose pyrophosphorylase (original description: none)'	T
'3.2.2.3'	'Carbohydrate metabolism.starch metabolism.biosynthesis.ADP-glucose pyrophosphorylase'	'a09_trinity_dn38804_c1_g1_i13'	'ADP-glucose pyrophosphorylase (original description: none)'	T
'3.2.2.4'	'Carbohydrate metabolism.starch metabolism.biosynthesis.starch synthase activities'	''	''
'3.2.2.4.1'	'Carbohydrate metabolism.starch metabolism.biosynthesis.starch synthase activities.starch synthase (SSI)'	'c11_r1218967'	'starch synthase (SSI) (original description: none)'	T
'3.2.2.4.2'	'Carbohydrate metabolism.starch metabolism.biosynthesis.starch synthase activities.starch synthase (SSII)'	'b01_trinity_dn40215_c0_g1_i1'	'starch synthase (SSII) (original description: none)'	T
'3.2.2.4.3'	'Carbohydrate metabolism.starch metabolism.biosynthesis.starch synthase activities.starch synthase (SSIII)'	'a03_trinity_dn24621_c1_g2_i14'	'starch synthase (SSIII) (original description: none)'	T
'3.2.2.4.4'	'Carbohydrate metabolism.starch metabolism.biosynthesis.starch synthase activities.starch synthase (SSIV)'	'a07_trinity_dn43059_c0_g1_i3'	'starch synthase (SSIV) (original description: none)'	T
'3.2.2.4.5'	'Carbohydrate metabolism.starch metabolism.biosynthesis.starch synthase activities.granule-bound starch (amylose) synthase'	'a05_trinity_dn49221_c0_g1_i2'	'granule-bound starch (amylose) synthase (original description: none)'	T
'3.2.2.4.6'	'Carbohydrate metabolism.starch metabolism.biosynthesis.starch synthase activities.amylose biosynthesis regulatory scaffold protein'	'a05_trinity_dn37477_c0_g1_i2'	'amylose synthesis regulatory scaffold protein (original description: none)'	T
'3.2.2.5'	'Carbohydrate metabolism.starch metabolism.biosynthesis.starch branching enzyme'	'a10_trinity_dn41731_c0_g1_i3'	'starch branching enzyme (original description: none)'	T
'3.2.2.5'	'Carbohydrate metabolism.starch metabolism.biosynthesis.starch branching enzyme'	'a01_trinity_dn20720_c8_g4_i2'	'starch branching enzyme (original description: none)'	T
'3.2.2.5'	'Carbohydrate metabolism.starch metabolism.biosynthesis.starch branching enzyme'	'a08_trinity_dn9203_c0_g1_i1'	'starch branching enzyme (original description: none)'	T
'3.2.2.5'	'Carbohydrate metabolism.starch metabolism.biosynthesis.starch branching enzyme'	'a05_trinity_dn39756_c0_g1_i3'	'starch branching enzyme (original description: none)'	T
'3.2.2.6'	'Carbohydrate metabolism.starch metabolism.biosynthesis.starch debranching enzyme'	'c11_r1165477'	'starch debranching enzyme (original description: none)'	T
'3.2.2.6'	'Carbohydrate metabolism.starch metabolism.biosynthesis.starch debranching enzyme'	'b04_trinity_dn50389_c0_g1_i1'	'starch debranching enzyme (original description: none)'	T
'3.2.2.6'	'Carbohydrate metabolism.starch metabolism.biosynthesis.starch debranching enzyme'	'a02_trinity_dn21134_c6_g1_i26'	'starch debranching enzyme (original description: none)'	T
'3.2.3'	'Carbohydrate metabolism.starch metabolism.degradation'	''	''
'3.2.3.1'	'Carbohydrate metabolism.starch metabolism.degradation.phosphorylation'	''	''
'3.2.3.1.1'	'Carbohydrate metabolism.starch metabolism.degradation.phosphorylation.glucan, water dikinase (GWD)'	'a06_trinity_dn48844_c0_g1_i7'	'glucan, water dikinase (GWD) (original description: none)'	T
'3.2.3.1.2'	'Carbohydrate metabolism.starch metabolism.degradation.phosphorylation.phosphoglucan, water dikinase (PWD)'	'a05_trinity_dn46508_c0_g1_i2'	'phosphoglucan, water dikinase (PWD) (original description: none)'	T
'3.2.3.1.3'	'Carbohydrate metabolism.starch metabolism.degradation.phosphorylation.dikinase regulator (ESV1)'	'c11_r1183793'	'dikinase regulator (ESV1) (original description: none)'	T
'3.2.3.2'	'Carbohydrate metabolism.starch metabolism.degradation.dephosphorylation'	''	''
'3.2.3.2.1'	'Carbohydrate metabolism.starch metabolism.degradation.dephosphorylation.phosphoglucan phosphatase (SEX4)'	'a05_trinity_dn36461_c0_g1_i1'	'phosphoglucan phosphatase (SEX4) (original description: none)'	T
'3.2.3.2.2'	'Carbohydrate metabolism.starch metabolism.degradation.dephosphorylation.phosphoglucan phosphatase (LSF2)'	'c11_r1176635'	'phosphoglucan phosphatase (LSF2) (original description: none)'	T
'3.2.3.3'	'Carbohydrate metabolism.starch metabolism.degradation.hydrolysis and phosphorolysis'	''	''
'3.2.3.3.1'	'Carbohydrate metabolism.starch metabolism.degradation.hydrolysis and phosphorolysis.amylase activities'	''	''
'3.2.3.3.1.1'	'Carbohydrate metabolism.starch metabolism.degradation.hydrolysis and phosphorolysis.amylase activities.alpha amylase'	'c12_r634853'	'alpha amylase (original description: none)'	T
'3.2.3.3.1.1'	'Carbohydrate metabolism.starch metabolism.degradation.hydrolysis and phosphorolysis.amylase activities.alpha amylase'	'c11_r1156842'	'alpha amylase (original description: none)'	T
'3.2.3.3.1.1'	'Carbohydrate metabolism.starch metabolism.degradation.hydrolysis and phosphorolysis.amylase activities.alpha amylase'	'c09_r2659625'	'alpha amylase (original description: none)'	T
'3.2.3.3.1.1'	'Carbohydrate metabolism.starch metabolism.degradation.hydrolysis and phosphorolysis.amylase activities.alpha amylase'	'b02_trinity_dn64399_c0_g1_i1'	'alpha amylase (original description: none)'	T
'3.2.3.3.1.1'	'Carbohydrate metabolism.starch metabolism.degradation.hydrolysis and phosphorolysis.amylase activities.alpha amylase'	'a11_trinity_dn41910_c0_g1_i15'	'alpha amylase (original description: none)'	T
'3.2.3.3.1.2'	'Carbohydrate metabolism.starch metabolism.degradation.hydrolysis and phosphorolysis.amylase activities.beta amylase'	'c12_r651890'	'beta amylase (original description: none)'	T
'3.2.3.3.1.2'	'Carbohydrate metabolism.starch metabolism.degradation.hydrolysis and phosphorolysis.amylase activities.beta amylase'	'c12_r637399'	'beta amylase (original description: none)'	T
'3.2.3.3.1.2'	'Carbohydrate metabolism.starch metabolism.degradation.hydrolysis and phosphorolysis.amylase activities.beta amylase'	'c12_r634409'	'beta amylase (original description: none)'	T
'3.2.3.3.1.2'	'Carbohydrate metabolism.starch metabolism.degradation.hydrolysis and phosphorolysis.amylase activities.beta amylase'	'c10_r3619455'	'beta amylase (original description: none)'	T
'3.2.3.3.1.2'	'Carbohydrate metabolism.starch metabolism.degradation.hydrolysis and phosphorolysis.amylase activities.beta amylase'	'b04_trinity_dn60567_c1_g1_i1'	'beta amylase (original description: none)'	T
'3.2.3.3.1.2'	'Carbohydrate metabolism.starch metabolism.degradation.hydrolysis and phosphorolysis.amylase activities.beta amylase'	'b04_trinity_dn61304_c0_g1_i1'	'beta amylase (original description: none)'	T
'3.2.3.3.1.2'	'Carbohydrate metabolism.starch metabolism.degradation.hydrolysis and phosphorolysis.amylase activities.beta amylase'	'a03_trinity_dn30092_c0_g4_i3'	'beta amylase (original description: none)'	T
'3.2.3.3.1.2'	'Carbohydrate metabolism.starch metabolism.degradation.hydrolysis and phosphorolysis.amylase activities.beta amylase'	'a03_trinity_dn30240_c0_g1_i4'	'beta amylase (original description: none)'	T
'3.2.3.3.1.2'	'Carbohydrate metabolism.starch metabolism.degradation.hydrolysis and phosphorolysis.amylase activities.beta amylase'	'c08_s4121013'	'beta amylase (original description: none)'	T
'3.2.3.3.1.2'	'Carbohydrate metabolism.starch metabolism.degradation.hydrolysis and phosphorolysis.amylase activities.beta amylase'	'c11_r1221486'	'beta amylase (original description: none)'	T
'3.2.3.3.1.2'	'Carbohydrate metabolism.starch metabolism.degradation.hydrolysis and phosphorolysis.amylase activities.beta amylase'	'c12_r662369'	'beta amylase (original description: none)'	T
'3.2.3.3.2'	'Carbohydrate metabolism.starch metabolism.degradation.hydrolysis and phosphorolysis.starch-debranching activities'	''	''
'3.2.3.3.2.1'	'Carbohydrate metabolism.starch metabolism.degradation.hydrolysis and phosphorolysis.starch-debranching activities.isoamylase-type enzyme'	'c11_r1165477'	'starch-debranching isoamylase-type enzyme (original description: none)'	T
'3.2.3.3.2.1'	'Carbohydrate metabolism.starch metabolism.degradation.hydrolysis and phosphorolysis.starch-debranching activities.isoamylase-type enzyme'	'b04_trinity_dn50389_c0_g1_i1'	'starch-debranching isoamylase-type enzyme (original description: none)'	T
'3.2.3.3.2.1'	'Carbohydrate metabolism.starch metabolism.degradation.hydrolysis and phosphorolysis.starch-debranching activities.isoamylase-type enzyme'	'a02_trinity_dn21134_c6_g1_i26'	'starch-debranching isoamylase-type enzyme (original description: none)'	T
'3.2.3.3.2.2'	'Carbohydrate metabolism.starch metabolism.degradation.hydrolysis and phosphorolysis.starch-debranching activities.pullulanase-type enzyme'	'a02_trinity_dn21131_c3_g1_i2'	'starch-debranching pullulanase-type enzyme (original description: none)'	T
'3.2.3.3.3'	'Carbohydrate metabolism.starch metabolism.degradation.hydrolysis and phosphorolysis.plastidial glucanotransferase'	'c11_r1249881'	'plastidial glucanotransferase (original description: none)'	T
'3.2.3.3.4'	'Carbohydrate metabolism.starch metabolism.degradation.hydrolysis and phosphorolysis.plastidial alpha-glucan phosphorylase'	'a08_trinity_dn26666_c0_g4_i3'	'plastidial alpha-glucan phosphorylase (original description: none)'	T
'3.2.3.4'	'Carbohydrate metabolism.starch metabolism.degradation.sugar translocation'	''	''
'3.2.3.4.1'	'Carbohydrate metabolism.starch metabolism.degradation.sugar translocation.maltose transporter'	'c04_s10944994'	'maltose transporter (original description: none)'	T
'3.2.3.4.1'	'Carbohydrate metabolism.starch metabolism.degradation.sugar translocation.maltose transporter'	'a02_trinity_dn16741_c0_g1_i1'	'maltose transporter (original description: none)'	T
'3.2.3.4.2'	'Carbohydrate metabolism.starch metabolism.degradation.sugar translocation.glucose transporter'	'c10_r3616901'	'glucose transporter (original description: none)'	T
'3.2.3.5'	'Carbohydrate metabolism.starch metabolism.degradation.maltose metabolism'	''	''
'3.2.3.5.1'	'Carbohydrate metabolism.starch metabolism.degradation.maltose metabolism.cytosolic glucanotransferase'	'a02_trinity_dn21056_c0_g1_i5'	'cytosolic glucanotransferase (original description: none)'	T
'3.2.3.5.2'	'Carbohydrate metabolism.starch metabolism.degradation.maltose metabolism.cytosolic alpha-glucan phosphorylase'	'c11_r1266654'	'cytosolic alpha-glucan phosphorylase (original description: none)'	T
'3.2.3.5.2'	'Carbohydrate metabolism.starch metabolism.degradation.maltose metabolism.cytosolic alpha-glucan phosphorylase'	'a09_trinity_dn40166_c0_g1_i2'	'cytosolic alpha-glucan phosphorylase (original description: none)'	T
'3.3'	'Carbohydrate metabolism.trehalose metabolism'	''	''
'3.3.1'	'Carbohydrate metabolism.trehalose metabolism.trehalose-6-phosphate synthase'	'a02_trinity_dn25253_c1_g1_i2'	'trehalose-6-phosphate synthase (original description: none)'	T
'3.3.2'	'Carbohydrate metabolism.trehalose metabolism.trehalose-6-phosphate phosphatase'	'c09_r2765720'	'trehalose-6-phosphate phosphatase (original description: none)'	T
'3.3.2'	'Carbohydrate metabolism.trehalose metabolism.trehalose-6-phosphate phosphatase'	'a08_trinity_dn24092_c0_g1_i7'	'trehalose-6-phosphate phosphatase (original description: none)'	T
'3.3.2'	'Carbohydrate metabolism.trehalose metabolism.trehalose-6-phosphate phosphatase'	'a08_trinity_dn28032_c1_g3_i1'	'trehalose-6-phosphate phosphatase (original description: none)'	T
'3.3.3'	'Carbohydrate metabolism.trehalose metabolism.trehalase'	'a02_trinity_dn21788_c0_g1_i5'	'trehalase (original description: none)'	T
'3.4'	'Carbohydrate metabolism.oligosaccharide metabolism'	''	''
'3.4.1'	'Carbohydrate metabolism.oligosaccharide metabolism.galactinol synthase'	'c12_s648364'	'galactinol synthase (original description: none)'	T
'3.4.1'	'Carbohydrate metabolism.oligosaccharide metabolism.galactinol synthase'	'c09_s2686628'	'galactinol synthase (original description: none)'	T
'3.4.1'	'Carbohydrate metabolism.oligosaccharide metabolism.galactinol synthase'	'c09_r2678369'	'galactinol synthase (original description: none)'	T
'3.4.1'	'Carbohydrate metabolism.oligosaccharide metabolism.galactinol synthase'	'c07_s5507970'	'galactinol synthase (original description: none)'	T
'3.4.1'	'Carbohydrate metabolism.oligosaccharide metabolism.galactinol synthase'	'c07_r5223023'	'galactinol synthase (original description: none)'	T
'3.4.1'	'Carbohydrate metabolism.oligosaccharide metabolism.galactinol synthase'	'c06_s6937995'	'galactinol synthase (original description: none)'	T
'3.4.1'	'Carbohydrate metabolism.oligosaccharide metabolism.galactinol synthase'	'c09_r2670128'	'galactinol synthase (original description: none)'	T
'3.4.1'	'Carbohydrate metabolism.oligosaccharide metabolism.galactinol synthase'	'c11_s1288680'	'galactinol synthase (original description: none)'	T
'3.4.1'	'Carbohydrate metabolism.oligosaccharide metabolism.galactinol synthase'	'a02_trinity_dn21091_c0_g1_i2'	'galactinol synthase (original description: none)'	T
'3.4.1'	'Carbohydrate metabolism.oligosaccharide metabolism.galactinol synthase'	'a01_trinity_dn18654_c2_g1_i1'	'galactinol synthase (original description: none)'	T
'3.4.1'	'Carbohydrate metabolism.oligosaccharide metabolism.galactinol synthase'	'a02_trinity_dn27568_c0_g1_i15'	'galactinol synthase (original description: none)'	T
'3.4.1'	'Carbohydrate metabolism.oligosaccharide metabolism.galactinol synthase'	'a09_trinity_dn36330_c0_g1_i7'	'galactinol synthase (original description: none)'	T
'3.4.1'	'Carbohydrate metabolism.oligosaccharide metabolism.galactinol synthase'	'a09_trinity_dn38333_c1_g2_i2'	'galactinol synthase (original description: none)'	T
'3.4.1'	'Carbohydrate metabolism.oligosaccharide metabolism.galactinol synthase'	'a10_trinity_dn43779_c0_g1_i1'	'galactinol synthase (original description: none)'	T
'3.4.2'	'Carbohydrate metabolism.oligosaccharide metabolism.raffinose synthase'	'a09_trinity_dn38680_c0_g2_i1'	'raffinose synthase (original description: none)'	T
'3.4.3'	'Carbohydrate metabolism.oligosaccharide metabolism.stachyose synthase'	'c09_r2700995'	'stachyose synthase (original description: none)'	T
'3.4.4'	'Carbohydrate metabolism.oligosaccharide metabolism.raffinose alpha-galactosidase'	''	''
'3.4.5'	'Carbohydrate metabolism.oligosaccharide metabolism.galactinol-sucrose galactosyltransferase'	'a03_trinity_dn24775_c0_g1_i7'	'galactinol-sucrose galactosyltransferase (original description: none)'	T
'3.4.5'	'Carbohydrate metabolism.oligosaccharide metabolism.galactinol-sucrose galactosyltransferase'	'a05_trinity_dn49975_c1_g3_i4'	'galactinol-sucrose galactosyltransferase (original description: none)'	T
'3.4.5'	'Carbohydrate metabolism.oligosaccharide metabolism.galactinol-sucrose galactosyltransferase'	'a08_trinity_dn29538_c0_g1_i21'	'galactinol-sucrose galactosyltransferase (original description: none)'	T
'3.5'	'Carbohydrate metabolism.sorbitol metabolism'	''	''
'3.5.1'	'Carbohydrate metabolism.sorbitol metabolism.aldose 6-phosphate reductase'	'a11_trinity_dn49987_c3_g1_i6'	'aldose 6-phosphate reductase (original description: none)'	T
'3.5.2'	'Carbohydrate metabolism.sorbitol metabolism.sorbitol dehydrogenase'	'c12_s619183'	'sorbitol dehydrogenase (original description: none)'	T
'3.5.2'	'Carbohydrate metabolism.sorbitol metabolism.sorbitol dehydrogenase'	'c10_r3636782'	'sorbitol dehydrogenase (original description: none)'	T
'3.5.2'	'Carbohydrate metabolism.sorbitol metabolism.sorbitol dehydrogenase'	'c11_r1175956'	'sorbitol dehydrogenase (original description: none)'	T
'3.6'	'Carbohydrate metabolism.mannose metabolism'	''	''
'3.6.1'	'Carbohydrate metabolism.mannose metabolism.phosphomannose isomerase'	'c05_r23744460'	'phosphomannose isomerase (original description: none)'	T
'3.6.1'	'Carbohydrate metabolism.mannose metabolism.phosphomannose isomerase'	'c09_s2641870'	'phosphomannose isomerase (original description: none)'	T
'3.6.1'	'Carbohydrate metabolism.mannose metabolism.phosphomannose isomerase'	'c06_s4801450'	'phosphomannose isomerase (original description: none)'	T
'3.6.2'	'Carbohydrate metabolism.mannose metabolism.phosphomannomutase'	'c09_r2656646'	'phosphomannomutase (original description: none)'	T
'3.6.3'	'Carbohydrate metabolism.mannose metabolism.aldose 6-phosphate reductase'	'a11_trinity_dn49987_c3_g1_i6'	'sugar-6-phosphate reductase (original description: none)'	T
'3.6.4'	'Carbohydrate metabolism.mannose metabolism.phosphosugar phosphatase'	'a06_trinity_dn43225_c0_g1_i5'	'phosphosugar phosphatase (original description: none)'	T
'3.7'	'Carbohydrate metabolism.galactose metabolism'	''	''
'3.7.1'	'Carbohydrate metabolism.galactose metabolism.D-galactokinase'	'a09_trinity_dn31825_c0_g1_i5'	'D-galactokinase (original description: none)'	T
'3.7.1'	'Carbohydrate metabolism.galactose metabolism.D-galactokinase'	'a08_trinity_dn37019_c0_g1_i1'	'D-galactokinase (original description: none)'	T
'3.8'	'Carbohydrate metabolism.ribose metabolism'	''	''
'3.8.1'	'Carbohydrate metabolism.ribose metabolism.ribokinase'	'c12_r631429'	'ribokinase (original description: none)'	T
'3.8.1'	'Carbohydrate metabolism.ribose metabolism.ribokinase'	'c06_j6921211'	'ribokinase (original description: none)'	T
'3.8.1'	'Carbohydrate metabolism.ribose metabolism.ribokinase'	'a11_trinity_dn18069_c0_g1_i1'	'ribokinase (original description: none)'	T
'3.8.1'	'Carbohydrate metabolism.ribose metabolism.ribokinase'	'b01_trinity_dn30518_c5_g1_i3'	'ribokinase (original description: none)'	T
'3.8.1'	'Carbohydrate metabolism.ribose metabolism.ribokinase'	'a08_trinity_dn32738_c0_g1_i1'	'ribokinase (original description: none)'	T
'3.9'	'Carbohydrate metabolism.oxidative pentose phosphate pathway'	''	''
'3.9.1'	'Carbohydrate metabolism.oxidative pentose phosphate pathway.oxidative phase'	''	''
'3.9.1.1'	'Carbohydrate metabolism.oxidative pentose phosphate pathway.oxidative phase.glucose-6-phosphate dehydrogenase'	'c09_r2670472'	'glucose-6-phosphate dehydrogenase (original description: none)'	T
'3.9.1.1'	'Carbohydrate metabolism.oxidative pentose phosphate pathway.oxidative phase.glucose-6-phosphate dehydrogenase'	'c11_r1160032'	'glucose-6-phosphate dehydrogenase (original description: none)'	T
'3.9.1.1'	'Carbohydrate metabolism.oxidative pentose phosphate pathway.oxidative phase.glucose-6-phosphate dehydrogenase'	'a11_trinity_dn29460_c0_g1_i2'	'glucose-6-phosphate dehydrogenase (original description: none)'	T
'3.9.1.1'	'Carbohydrate metabolism.oxidative pentose phosphate pathway.oxidative phase.glucose-6-phosphate dehydrogenase'	'a01_trinity_dn17466_c6_g2_i4'	'glucose-6-phosphate dehydrogenase (original description: none)'	T
'3.9.1.2'	'Carbohydrate metabolism.oxidative pentose phosphate pathway.oxidative phase.6-phosphogluconolactonase'	'a01_trinity_dn17304_c6_g3_i1'	'6-phosphogluconolactonase (original description: none)'	T
'3.9.1.2'	'Carbohydrate metabolism.oxidative pentose phosphate pathway.oxidative phase.6-phosphogluconolactonase'	'a06_trinity_dn40096_c0_g1_i1'	'6-phosphogluconolactonase (original description: none)'	T
'3.9.1.3'	'Carbohydrate metabolism.oxidative pentose phosphate pathway.oxidative phase.6-phosphogluconate dehydrogenase'	'b03_trinity_dn45991_c0_g1_i1'	'6-phosphogluconate dehydrogenase (original description: none)'	T
'3.9.1.3'	'Carbohydrate metabolism.oxidative pentose phosphate pathway.oxidative phase.6-phosphogluconate dehydrogenase'	'c09_r2654227'	'6-phosphogluconate dehydrogenase (original description: none)'	T
'3.9.2'	'Carbohydrate metabolism.oxidative pentose phosphate pathway.non-oxidative phase'	''	''
'3.9.2.1'	'Carbohydrate metabolism.oxidative pentose phosphate pathway.non-oxidative phase.ribose 5-phosphate isomerase'	'a06_trinity_dn43105_c0_g2_i3'	'ribose 5-phosphate isomerase (original description: none)'	T
'3.9.2.1'	'Carbohydrate metabolism.oxidative pentose phosphate pathway.non-oxidative phase.ribose 5-phosphate isomerase'	'a09_trinity_dn31933_c0_g1_i1'	'ribose 5-phosphate isomerase (original description: none)'	T
'3.9.2.2'	'Carbohydrate metabolism.oxidative pentose phosphate pathway.non-oxidative phase.ribulose-phosphate 3-epimerase'	'a06_trinity_dn41754_c0_g1_i7'	'ribulose-phosphate 3-epimerase (original description: none)'	T
'3.9.2.3'	'Carbohydrate metabolism.oxidative pentose phosphate pathway.non-oxidative phase.transketolase'	'c06_s76496'	'transketolase (original description: none)'	T
'3.9.2.3'	'Carbohydrate metabolism.oxidative pentose phosphate pathway.non-oxidative phase.transketolase'	'a01_trinity_dn22227_c3_g2_i1'	'transketolase (original description: none)'	T
'3.9.2.3'	'Carbohydrate metabolism.oxidative pentose phosphate pathway.non-oxidative phase.transketolase'	'a11_trinity_dn23453_c0_g1_i1'	'transketolase (original description: none)'	T
'3.9.2.3'	'Carbohydrate metabolism.oxidative pentose phosphate pathway.non-oxidative phase.transketolase'	'b04_trinity_dn65020_c0_g1_i1'	'transketolase (original description: none)'	T
'3.9.2.4'	'Carbohydrate metabolism.oxidative pentose phosphate pathway.non-oxidative phase.transaldolase'	'c12_r663198'	'transaldolase (original description: none)'	T
'3.9.2.4'	'Carbohydrate metabolism.oxidative pentose phosphate pathway.non-oxidative phase.transaldolase'	'a07_trinity_dn49818_c0_g2_i12'	'transaldolase (original description: none)'	T
'3.10'	'Carbohydrate metabolism.gluconeogenesis'	''	''
'3.10.1'	'Carbohydrate metabolism.gluconeogenesis.phosphoenolpyruvate carboxykinase'	'c11_j1203567'	'phosphoenolpyruvate carboxykinase (original description: none)'	T
'3.10.1'	'Carbohydrate metabolism.gluconeogenesis.phosphoenolpyruvate carboxykinase'	'c08_r3886080'	'phosphoenolpyruvate carboxykinase (original description: none)'	T
'3.10.1'	'Carbohydrate metabolism.gluconeogenesis.phosphoenolpyruvate carboxykinase'	'b05_trinity_dn57938_c0_g1_i2'	'phosphoenolpyruvate carboxykinase (original description: none)'	T
'3.10.1'	'Carbohydrate metabolism.gluconeogenesis.phosphoenolpyruvate carboxykinase'	'c04_r11105695'	'phosphoenolpyruvate carboxykinase (original description: none)'	T
'3.10.2'	'Carbohydrate metabolism.gluconeogenesis.pyruvate orthophosphate dikinase activity'	''	''
'3.10.2.1'	'Carbohydrate metabolism.gluconeogenesis.pyruvate orthophosphate dikinase activity.pyruvate orthophosphate dikinase'	'a02_trinity_dn20335_c0_g1_i6'	'pyruvate orthophosphate dikinase (original description: none)'	T
'3.10.2.2'	'Carbohydrate metabolism.gluconeogenesis.pyruvate orthophosphate dikinase activity.regulatory pyruvate orthophosphate dikinase kinase'	'c12_r675791'	'regulatory pyruvate orthophosphate dikinase kinase (original description: none)'	T
'3.10.2.2'	'Carbohydrate metabolism.gluconeogenesis.pyruvate orthophosphate dikinase activity.regulatory pyruvate orthophosphate dikinase kinase'	'a07_trinity_dn48045_c0_g2_i1'	'regulatory pyruvate orthophosphate dikinase kinase (original description: none)'	T
'3.10.3'	'Carbohydrate metabolism.gluconeogenesis.cytosolic fructose-1,6-bisphosphatase'	'a01_trinity_dn18334_c1_g1_i9'	'cytosolic fructose-1,6-bisphosphatase (original description: none)'	T
'3.10.3'	'Carbohydrate metabolism.gluconeogenesis.cytosolic fructose-1,6-bisphosphatase'	'c12_r680297'	'cytosolic fructose-1,6-bisphosphatase (original description: none)'	T
'3.10.3'	'Carbohydrate metabolism.gluconeogenesis.cytosolic fructose-1,6-bisphosphatase'	'a07_trinity_dn48765_c0_g2_i3'	'cytosolic fructose-1,6-bisphosphatase (original description: none)'	T
'3.11'	'Carbohydrate metabolism.fermentation'	''	''
'3.11.1'	'Carbohydrate metabolism.fermentation.alcoholic fermentation'	''	''
'3.11.1.1'	'Carbohydrate metabolism.fermentation.alcoholic fermentation.pyruvate decarboxylase'	'c08_s3147099'	'pyruvate decarboxylase (original description: none)'	T
'3.11.1.1'	'Carbohydrate metabolism.fermentation.alcoholic fermentation.pyruvate decarboxylase'	'c08_r3889128'	'pyruvate decarboxylase (original description: none)'	T
'3.11.1.1'	'Carbohydrate metabolism.fermentation.alcoholic fermentation.pyruvate decarboxylase'	'c09_r2652703'	'pyruvate decarboxylase (original description: none)'	T
'3.11.1.1'	'Carbohydrate metabolism.fermentation.alcoholic fermentation.pyruvate decarboxylase'	'c12_r628173'	'pyruvate decarboxylase (original description: none)'	T
'3.11.1.2'	'Carbohydrate metabolism.fermentation.alcoholic fermentation.alcohol dehydrogenase'	'c12_r632021'	'alcohol dehydrogenase (original description: none)'	T
'3.11.1.2'	'Carbohydrate metabolism.fermentation.alcoholic fermentation.alcohol dehydrogenase'	'c10_s3433589'	'alcohol dehydrogenase (original description: none)'	T
'3.11.1.2'	'Carbohydrate metabolism.fermentation.alcoholic fermentation.alcohol dehydrogenase'	'c12_r638520'	'alcohol dehydrogenase (original description: none)'	T
'3.11.1.2'	'Carbohydrate metabolism.fermentation.alcoholic fermentation.alcohol dehydrogenase'	'c11_s1138468'	'alcohol dehydrogenase (original description: none)'	T
'3.11.2'	'Carbohydrate metabolism.fermentation.lactic acid fermentation'	''	''
'3.11.2.1'	'Carbohydrate metabolism.fermentation.lactic acid fermentation.L-lactate dehydrogenase'	'a01_trinity_dn22565_c6_g1_i3'	'L-lactate dehydrogenase (original description: none)'	T
'3.12'	'Carbohydrate metabolism.plastidial glycolysis'	''	''
'3.12.1'	'Carbohydrate metabolism.plastidial glycolysis.ATP-dependent phosphofructokinase'	'c12_r670558'	'ATP-dependent phosphofructokinase (original description: none)'	T
'3.12.2'	'Carbohydrate metabolism.plastidial glycolysis.fructose-1,6-bisphosphate aldolase'	'b02_trinity_dn43182_c0_g3_i1'	'fructose-1,6-bisphosphate aldolase (original description: none)'	T
'3.12.2'	'Carbohydrate metabolism.plastidial glycolysis.fructose-1,6-bisphosphate aldolase'	'c05_s24259269'	'fructose-1,6-bisphosphate aldolase (original description: none)'	T
'3.12.3'	'Carbohydrate metabolism.plastidial glycolysis.triosephosphate isomerase'	'a01_trinity_dn22865_c0_g1_i1'	'triosephosphate isomerase (original description: none)'	T
'3.12.4'	'Carbohydrate metabolism.plastidial glycolysis.glyceraldehyde 3-phosphate dehydrogenase'	'a09_trinity_dn38121_c0_g1_i7'	'glyceraldehyde 3-phosphate dehydrogenase (original description: none)'	T
'3.12.5'	'Carbohydrate metabolism.plastidial glycolysis.phosphoglycerate kinase'	'c10_r3625290'	'phosphoglycerate kinase (original description: none)'	T
'3.12.6'	'Carbohydrate metabolism.plastidial glycolysis.phosphoglycerate mutase'	'c12_r631489'	'phosphoglycerate mutase (original description: none)'	T
'3.12.6'	'Carbohydrate metabolism.plastidial glycolysis.phosphoglycerate mutase'	'b01_trinity_dn31323_c12_g1_i1'	'phosphoglycerate mutase (original description: none)'	T
'3.12.7'	'Carbohydrate metabolism.plastidial glycolysis.enolase'	'b02_trinity_dn41033_c0_g1_i4'	'enolase (original description: none)'	T
'3.12.8'	'Carbohydrate metabolism.plastidial glycolysis.pyruvate kinase'	'c09_r2694579'	'pyruvate kinase (original description: none)'	T
'3.12.8'	'Carbohydrate metabolism.plastidial glycolysis.pyruvate kinase'	'a07_trinity_dn39833_c0_g1_i2'	'pyruvate kinase (original description: none)'	T
'3.12.8'	'Carbohydrate metabolism.plastidial glycolysis.pyruvate kinase'	'a08_trinity_dn28306_c5_g1_i6'	'pyruvate kinase (original description: none)'	T
'3.13'	'Carbohydrate metabolism.nucleotide sugar biosynthesis'	''	''
'3.13.1'	'Carbohydrate metabolism.nucleotide sugar biosynthesis.GDP-D-mannose biosynthesis'	''	''
'3.13.1.1'	'Carbohydrate metabolism.nucleotide sugar biosynthesis.GDP-D-mannose biosynthesis.GDP-D-mannose pyrophosphorylase (VTC1)'	'c12_s612228'	'GDP-D-mannose pyrophosphorylase (VTC1) (original description: none)'	T
'3.13.1.1'	'Carbohydrate metabolism.nucleotide sugar biosynthesis.GDP-D-mannose biosynthesis.GDP-D-mannose pyrophosphorylase (VTC1)'	'c12_r636096'	'GDP-D-mannose pyrophosphorylase (VTC1) (original description: none)'	T
'3.13.1.1'	'Carbohydrate metabolism.nucleotide sugar biosynthesis.GDP-D-mannose biosynthesis.GDP-D-mannose pyrophosphorylase (VTC1)'	'b03_trinity_dn54782_c0_g1_i1'	'GDP-D-mannose pyrophosphorylase (VTC1) (original description: none)'	T
'3.13.1.1'	'Carbohydrate metabolism.nucleotide sugar biosynthesis.GDP-D-mannose biosynthesis.GDP-D-mannose pyrophosphorylase (VTC1)'	'b03_trinity_dn37929_c0_g1_i2'	'GDP-D-mannose pyrophosphorylase (VTC1) (original description: none)'	T
'3.13.1.2'	'Carbohydrate metabolism.nucleotide sugar biosynthesis.GDP-D-mannose biosynthesis.GDP-D-mannose pyrophosphorylase activator (KONJAC)'	'a03_trinity_dn23292_c0_g1_i2'	'GDP-D-mannose pyrophosphorylase activator (KONJAC) (original description: none)'	T
'3.13.1.2'	'Carbohydrate metabolism.nucleotide sugar biosynthesis.GDP-D-mannose biosynthesis.GDP-D-mannose pyrophosphorylase activator (KONJAC)'	'a01_trinity_dn15745_c4_g1_i1'	'GDP-D-mannose pyrophosphorylase activator (KONJAC) (original description: none)'	T
'3.13.1.2'	'Carbohydrate metabolism.nucleotide sugar biosynthesis.GDP-D-mannose biosynthesis.GDP-D-mannose pyrophosphorylase activator (KONJAC)'	'a05_trinity_dn39824_c0_g1_i2'	'GDP-D-mannose pyrophosphorylase activator (KONJAC) (original description: none)'	T
'3.13.1.3'	'Carbohydrate metabolism.nucleotide sugar biosynthesis.GDP-D-mannose biosynthesis.GDP-D-mannose pyrophosphohydrolase (NUDT9)'	'a02_trinity_dn17739_c0_g1_i3'	'GDP-D-mannose pyrophosphohydrolase (original description: none)'	T
'3.13.2'	'Carbohydrate metabolism.nucleotide sugar biosynthesis.GDP-L-fucose biosynthesis'	''	''
'3.13.2.1'	'Carbohydrate metabolism.nucleotide sugar biosynthesis.GDP-L-fucose biosynthesis.de novo biosynthesis'	''	''
'3.13.2.1.1'	'Carbohydrate metabolism.nucleotide sugar biosynthesis.GDP-L-fucose biosynthesis.de novo biosynthesis.GDP-D-mannose 4,6-dehydratase (MUR1)'	'a03_trinity_dn27392_c0_g1_i5'	'GDP-D-mannose 4,6-dehydratase (MUR1) (original description: none)'	T
'3.13.2.1.2'	'Carbohydrate metabolism.nucleotide sugar biosynthesis.GDP-L-fucose biosynthesis.de novo biosynthesis.GDP-L-fucose synthase'	'a02_trinity_dn20682_c0_g1_i2'	'GDP-L-fucose synthase (original description: none)'	T
'3.13.2.2'	'Carbohydrate metabolism.nucleotide sugar biosynthesis.GDP-L-fucose biosynthesis.salvage biosynthesis'	''	''
'3.13.2.2.1'	'Carbohydrate metabolism.nucleotide sugar biosynthesis.GDP-L-fucose biosynthesis.salvage biosynthesis.bifunctional L-fucokinase and GDP-L-fucose pyrophosphorylase'	'c06_s6983547'	'bifunctional L-fucokinase and GDP-L-fucose pyrophosphorylase (original description: none)'	T
'3.13.3'	'Carbohydrate metabolism.nucleotide sugar biosynthesis.UDP-D-glucuronic acid biosynthesis'	''	''
'3.13.3.1'	'Carbohydrate metabolism.nucleotide sugar biosynthesis.UDP-D-glucuronic acid biosynthesis.UDP-D-glucose 6-dehydrogenase'	'c09_j2671216'	'UDP-D-glucose 6-dehydrogenase (original description: none)'	T
'3.13.3.1'	'Carbohydrate metabolism.nucleotide sugar biosynthesis.UDP-D-glucuronic acid biosynthesis.UDP-D-glucose 6-dehydrogenase'	'c10_r3478029'	'UDP-D-glucose 6-dehydrogenase (original description: none)'	T
'3.13.3.1'	'Carbohydrate metabolism.nucleotide sugar biosynthesis.UDP-D-glucuronic acid biosynthesis.UDP-D-glucose 6-dehydrogenase'	'c11_r1154557'	'UDP-D-glucose 6-dehydrogenase (original description: none)'	T
'3.13.3.2'	'Carbohydrate metabolism.nucleotide sugar biosynthesis.UDP-D-glucuronic acid biosynthesis.myo-inositol oxidation pathway (MIOP)'	''	''
'3.13.3.2.1'	'Carbohydrate metabolism.nucleotide sugar biosynthesis.UDP-D-glucuronic acid biosynthesis.myo-inositol oxidation pathway (MIOP).myo-inositol-1-phosphate synthase'	'b04_trinity_dn62404_c1_g1_i3'	'myo-inositol-1-phosphate synthase (original description: none)'	T
'3.13.3.2.2'	'Carbohydrate metabolism.nucleotide sugar biosynthesis.UDP-D-glucuronic acid biosynthesis.myo-inositol oxidation pathway (MIOP).myo-inositol-1-phosphate phosphatase'	'c08_r3887905'	'myo-inositol-1-phosphate phosphatase (original description: none)'	T
'3.13.3.2.2'	'Carbohydrate metabolism.nucleotide sugar biosynthesis.UDP-D-glucuronic acid biosynthesis.myo-inositol oxidation pathway (MIOP).myo-inositol-1-phosphate phosphatase'	'c07_r5395455'	'myo-inositol-1-phosphate phosphatase (original description: none)'	T
'3.13.3.2.3'	'Carbohydrate metabolism.nucleotide sugar biosynthesis.UDP-D-glucuronic acid biosynthesis.myo-inositol oxidation pathway (MIOP).myo-inositol oxygenase'	'b04_trinity_dn57087_c0_g1_i1'	'myo-inositol oxygenase (original description: none)'	T
'3.13.3.2.3'	'Carbohydrate metabolism.nucleotide sugar biosynthesis.UDP-D-glucuronic acid biosynthesis.myo-inositol oxidation pathway (MIOP).myo-inositol oxygenase'	'b05_trinity_dn57544_c0_g1_i9'	'myo-inositol oxygenase (original description: none)'	T
'3.13.3.2.4'	'Carbohydrate metabolism.nucleotide sugar biosynthesis.UDP-D-glucuronic acid biosynthesis.myo-inositol oxidation pathway (MIOP).D-glucuronic acid kinase'	'c09_r2660175'	'D-glucuronic acid kinase (original description: none)'	T
'3.13.3.2.5'	'Carbohydrate metabolism.nucleotide sugar biosynthesis.UDP-D-glucuronic acid biosynthesis.myo-inositol oxidation pathway (MIOP).multifunctional UDP-monosaccharide pyrophosphorylase'	'c11_r1228709'	'multifunctional UDP-monosaccharide pyrophosphorylase (original description: none)'	T
'3.13.4'	'Carbohydrate metabolism.nucleotide sugar biosynthesis.UDP-D-galacturonic acid biosynthesis'	''	''
'3.13.4.1'	'Carbohydrate metabolism.nucleotide sugar biosynthesis.UDP-D-galacturonic acid biosynthesis.UDP-D-glucuronic acid 4-epimerase'	'c04_r10648892'	'UDP-D-glucuronic acid 4-epimerase (original description: none)'	T
'3.13.4.1'	'Carbohydrate metabolism.nucleotide sugar biosynthesis.UDP-D-galacturonic acid biosynthesis.UDP-D-glucuronic acid 4-epimerase'	'c12_s86708'	'UDP-D-glucuronic acid 4-epimerase (original description: none)'	T
'3.13.4.1'	'Carbohydrate metabolism.nucleotide sugar biosynthesis.UDP-D-galacturonic acid biosynthesis.UDP-D-glucuronic acid 4-epimerase'	'c10_s2052516'	'UDP-D-glucuronic acid 4-epimerase (original description: none)'	T
'3.13.4.2'	'Carbohydrate metabolism.nucleotide sugar biosynthesis.UDP-D-galacturonic acid biosynthesis.salvage biosynthesis'	''	''
'3.13.4.2.1'	'Carbohydrate metabolism.nucleotide sugar biosynthesis.UDP-D-galacturonic acid biosynthesis.salvage biosynthesis.galacturonokinase'	'c09_r2658616'	'galacturonokinase (original description: none)'	T
'3.13.5'	'Carbohydrate metabolism.nucleotide sugar biosynthesis.UDP-D-xylose biosynthesis'	''	''
'3.13.5.1'	'Carbohydrate metabolism.nucleotide sugar biosynthesis.UDP-D-xylose biosynthesis.UDP-D-glucuronic acid decarboxylase'	'a11_trinity_dn49458_c0_g1_i1'	'UDP-D-glucuronic acid decarboxylase (original description: none)'	T
'3.13.5.1'	'Carbohydrate metabolism.nucleotide sugar biosynthesis.UDP-D-xylose biosynthesis.UDP-D-glucuronic acid decarboxylase'	'a01_trinity_dn19783_c7_g2_i3'	'UDP-D-glucuronic acid decarboxylase (original description: none)'	T
'3.13.5.1'	'Carbohydrate metabolism.nucleotide sugar biosynthesis.UDP-D-xylose biosynthesis.UDP-D-glucuronic acid decarboxylase'	'c09_r2669798'	'UDP-D-glucuronic acid decarboxylase (original description: none)'	T
'3.13.5.1'	'Carbohydrate metabolism.nucleotide sugar biosynthesis.UDP-D-xylose biosynthesis.UDP-D-glucuronic acid decarboxylase'	'a08_trinity_dn25108_c2_g7_i8'	'UDP-D-glucuronic acid decarboxylase (original description: none)'	T
'3.13.5.1'	'Carbohydrate metabolism.nucleotide sugar biosynthesis.UDP-D-xylose biosynthesis.UDP-D-glucuronic acid decarboxylase'	'a11_trinity_dn26157_c0_g1_i1'	'UDP-D-glucuronic acid decarboxylase (original description: none)'	T
'3.13.5.2'	'Carbohydrate metabolism.nucleotide sugar biosynthesis.UDP-D-xylose biosynthesis.UDP-D-apiose / UPD-D-xylose synthetase'	'b02_trinity_dn42322_c0_g5_i1'	'UDP-D-apiose / UPD-D-xylose synthetase (original description: none)'	T
'3.13.6'	'Carbohydrate metabolism.nucleotide sugar biosynthesis.UDP-L-rhamnose biosynthesis'	''	''
'3.13.6.1'	'Carbohydrate metabolism.nucleotide sugar biosynthesis.UDP-L-rhamnose biosynthesis.UDP-L-rhamnose synthase'	'c11_r1257428'	'UDP-L-rhamnose synthase (original description: none)'	T
'3.13.6.1'	'Carbohydrate metabolism.nucleotide sugar biosynthesis.UDP-L-rhamnose biosynthesis.UDP-L-rhamnose synthase'	'c11_r1160715'	'UDP-L-rhamnose synthase (original description: none)'	T
'3.13.6.1'	'Carbohydrate metabolism.nucleotide sugar biosynthesis.UDP-L-rhamnose biosynthesis.UDP-L-rhamnose synthase'	'a02_trinity_dn26015_c0_g5_i1'	'UDP-L-rhamnose synthase (original description: none)'	T
'3.13.7'	'Carbohydrate metabolism.nucleotide sugar biosynthesis.UDP-L-arabinose biosynthesis'	''	''
'3.13.7.1'	'Carbohydrate metabolism.nucleotide sugar biosynthesis.UDP-L-arabinose biosynthesis.UDP-D-xylose 4-epimerase'	'a08_trinity_dn27854_c4_g1_i1'	'UDP-D-xylose 4-epimerase (original description: none)'	T
'3.13.7.1'	'Carbohydrate metabolism.nucleotide sugar biosynthesis.UDP-L-arabinose biosynthesis.UDP-D-xylose 4-epimerase'	'a11_trinity_dn45735_c0_g1_i10'	'UDP-D-xylose 4-epimerase (original description: none)'	T
'3.13.7.2'	'Carbohydrate metabolism.nucleotide sugar biosynthesis.UDP-L-arabinose biosynthesis.salvage biosynthesis'	''	''
'3.13.7.2.1'	'Carbohydrate metabolism.nucleotide sugar biosynthesis.UDP-L-arabinose biosynthesis.salvage biosynthesis.L-arabinose kinase'	'a05_trinity_dn42709_c0_g2_i4'	'L-arabinose kinase (original description: none)'	T
'3.13.7.3'	'Carbohydrate metabolism.nucleotide sugar biosynthesis.UDP-L-arabinose biosynthesis.UDP-L-arabinose mutase'	'a05_trinity_dn46564_c0_g1_i4'	'UDP-L-arabinose mutase (original description: none)'	T
'3.13.7.3'	'Carbohydrate metabolism.nucleotide sugar biosynthesis.UDP-L-arabinose biosynthesis.UDP-L-arabinose mutase'	'b01_trinity_dn33555_c6_g1_i1'	'UDP-L-arabinose mutase (original description: none)'	T
'3.13.7.3'	'Carbohydrate metabolism.nucleotide sugar biosynthesis.UDP-L-arabinose biosynthesis.UDP-L-arabinose mutase'	'a03_trinity_dn29945_c0_g1_i3'	'UDP-L-arabinose mutase (original description: none)'	T
'3.13.7.3'	'Carbohydrate metabolism.nucleotide sugar biosynthesis.UDP-L-arabinose biosynthesis.UDP-L-arabinose mutase'	'a02_trinity_dn22205_c0_g1_i2'	'UDP-L-arabinose mutase (original description: none)'	T
'3.13.7.3'	'Carbohydrate metabolism.nucleotide sugar biosynthesis.UDP-L-arabinose biosynthesis.UDP-L-arabinose mutase'	'a11_trinity_dn56766_c0_g1_i1'	'UDP-L-arabinose mutase (original description: none)'	T
'3.13.8'	'Carbohydrate metabolism.nucleotide sugar biosynthesis.UDP-D-glucose 4-epimerase'	'c08_s1441361'	'UDP-D-glucose 4-epimerase (original description: none)'	T
'3.13.8'	'Carbohydrate metabolism.nucleotide sugar biosynthesis.UDP-D-glucose 4-epimerase'	'c12_r628988'	'UDP-D-glucose 4-epimerase (original description: none)'	T
'3.13.8'	'Carbohydrate metabolism.nucleotide sugar biosynthesis.UDP-D-glucose 4-epimerase'	'a08_trinity_dn27854_c4_g1_i1'	'UDP-D-glucose 4-epimerase (original description: none)'	T
'3.13.9'	'Carbohydrate metabolism.nucleotide sugar biosynthesis.UDP-N-acetylglucosamine biosynthesis'	''	''
'3.13.9.1'	'Carbohydrate metabolism.nucleotide sugar biosynthesis.UDP-N-acetylglucosamine biosynthesis.de novo biosynthesis'	''	''
'3.13.9.1.1'	'Carbohydrate metabolism.nucleotide sugar biosynthesis.UDP-N-acetylglucosamine biosynthesis.de novo biosynthesis.glutamine:fructose-6-phosphate amidotransferase'	'a05_trinity_dn49175_c0_g2_i3'	'glutamine:fructose-6-phosphate amidotransferase (original description: none)'	T
'3.13.9.1.2'	'Carbohydrate metabolism.nucleotide sugar biosynthesis.UDP-N-acetylglucosamine biosynthesis.de novo biosynthesis.glucosamine 6-phosphate N-acetyltransferase'	'c07_r5274614'	'glucosamine 6-phosphate N-acetyltransferase (original description: none)'	T
'3.13.9.1.3'	'Carbohydrate metabolism.nucleotide sugar biosynthesis.UDP-N-acetylglucosamine biosynthesis.de novo biosynthesis.N-acetylglucosamine-phosphate mutase'	'a01_trinity_dn18468_c5_g1_i3'	'N-acetylglucosamine-phosphate mutase (original description: none)'	T
'3.13.9.1.3'	'Carbohydrate metabolism.nucleotide sugar biosynthesis.UDP-N-acetylglucosamine biosynthesis.de novo biosynthesis.N-acetylglucosamine-phosphate mutase'	'a01_trinity_dn21709_c4_g1_i1'	'N-acetylglucosamine-phosphate mutase (original description: none)'	T
'3.13.9.1.4'	'Carbohydrate metabolism.nucleotide sugar biosynthesis.UDP-N-acetylglucosamine biosynthesis.de novo biosynthesis.UDP-N-acetylglucosamine pyrophosphorylase'	'b01_trinity_dn29288_c2_g5_i1'	'UDP-N-acetylglucosamine pyrophosphorylase (original description: none)'	T
'3.13.9.2'	'Carbohydrate metabolism.nucleotide sugar biosynthesis.UDP-N-acetylglucosamine biosynthesis.salvage biosynthesis'	''	''
'3.13.9.2.1'	'Carbohydrate metabolism.nucleotide sugar biosynthesis.UDP-N-acetylglucosamine biosynthesis.salvage biosynthesis.N-acetylglucosamine kinase'	'c12_r643840'	'N-acetylglucosamine kinase (original description: none)'	T
'4'	'Amino acid metabolism'	''	''
'4.1'	'Amino acid metabolism.biosynthesis'	''	''
'4.1.1'	'Amino acid metabolism.biosynthesis.glutamate family'	''	''
'4.1.1.1'	'Amino acid metabolism.biosynthesis.glutamate family.glutamate-derived amino acids'	''	''
'4.1.1.1.1'	'Amino acid metabolism.biosynthesis.glutamate family.glutamate-derived amino acids.ornithine'	''	''
'4.1.1.1.1.1'	'Amino acid metabolism.biosynthesis.glutamate family.glutamate-derived amino acids.ornithine.N-acetylglutamate synthase'	'c09_r2656728'	'N-acetylglutamate synthase (original description: none)'	T
'4.1.1.1.1.2'	'Amino acid metabolism.biosynthesis.glutamate family.glutamate-derived amino acids.ornithine.N-acetylglutamate kinase'	'c09_r2662302'	'N-acetylglutamate kinase (original description: none)'	T
'4.1.1.1.1.3'	'Amino acid metabolism.biosynthesis.glutamate family.glutamate-derived amino acids.ornithine.N-acetylglutamate-5-phosphate reductase'	'c09_r2659125'	'N-acetylglutamate-5-phosphate reductase (original description: none)'	T
'4.1.1.1.1.4'	'Amino acid metabolism.biosynthesis.glutamate family.glutamate-derived amino acids.ornithine.N2-acetylornithine aminotransferase'	'a01_trinity_dn19924_c1_g1_i1'	'N2-acetylornithine aminotransferase (original description: none)'	T
'4.1.1.1.1.5'	'Amino acid metabolism.biosynthesis.glutamate family.glutamate-derived amino acids.ornithine.N2-acetylornithine:glutamate acetyltransferase'	'c06_s6165855'	'N2-acetylornithine:glutamate acetyltransferase (original description: none)'	T
'4.1.1.1.1.5'	'Amino acid metabolism.biosynthesis.glutamate family.glutamate-derived amino acids.ornithine.N2-acetylornithine:glutamate acetyltransferase'	'a01_trinity_dn16560_c2_g1_i2'	'N2-acetylornithine:glutamate acetyltransferase (original description: none)'	T
'4.1.1.1.1.6'	'Amino acid metabolism.biosynthesis.glutamate family.glutamate-derived amino acids.ornithine.N2-acetylornithine deacetylase'	'c12_s618325'	'N2-acetylornithine deacetylase (original description: none)'	T
'4.1.1.1.2'	'Amino acid metabolism.biosynthesis.glutamate family.glutamate-derived amino acids.arginine'	''	''
'4.1.1.1.2.1'	'Amino acid metabolism.biosynthesis.glutamate family.glutamate-derived amino acids.arginine.carbamoyl phosphate synthetase heterodimer'	''	''
'4.1.1.1.2.1.1'	'Amino acid metabolism.biosynthesis.glutamate family.glutamate-derived amino acids.arginine.carbamoyl phosphate synthetase heterodimer.large subunit'	'c12_r665170'	'large subunit of carbamoyl phosphate synthetase heterodimer (original description: none)'	T
'4.1.1.1.2.1.2'	'Amino acid metabolism.biosynthesis.glutamate family.glutamate-derived amino acids.arginine.carbamoyl phosphate synthetase heterodimer.small subunit'	'c09_r2653747'	'small subunit of carbamoyl phosphate synthetase heterodimer (original description: none)'	T
'4.1.1.1.2.2'	'Amino acid metabolism.biosynthesis.glutamate family.glutamate-derived amino acids.arginine.ornithine carbamoyltransferase'	'a05_trinity_dn36594_c0_g1_i7'	'ornithine carbamoyltransferase (original description: none)'	T
'4.1.1.1.2.3'	'Amino acid metabolism.biosynthesis.glutamate family.glutamate-derived amino acids.arginine.argininosuccinate synthetase'	'a05_trinity_dn33416_c0_g1_i6'	'argininosuccinate synthetase (original description: none)'	T
'4.1.1.1.2.3'	'Amino acid metabolism.biosynthesis.glutamate family.glutamate-derived amino acids.arginine.argininosuccinate synthetase'	'a09_trinity_dn35965_c0_g1_i4'	'argininosuccinate synthetase (original description: none)'	T
'4.1.1.1.2.4'	'Amino acid metabolism.biosynthesis.glutamate family.glutamate-derived amino acids.arginine.argininosuccinate lyase'	'a01_trinity_dn17426_c6_g1_i1'	'argininosuccinate lyase (original description: none)'	T
'4.1.1.1.2.4'	'Amino acid metabolism.biosynthesis.glutamate family.glutamate-derived amino acids.arginine.argininosuccinate lyase'	'c10_j3446104'	'argininosuccinate lyase (original description: none)'	T
'4.1.1.1.3'	'Amino acid metabolism.biosynthesis.glutamate family.glutamate-derived amino acids.gamma-aminobutyrate (GABA)'	''	''
'4.1.1.1.3.1'	'Amino acid metabolism.biosynthesis.glutamate family.glutamate-derived amino acids.gamma-aminobutyrate (GABA).glutamate decarboxylase'	'c12_r628369'	'glutamate decarboxylase (original description: none)'	T
'4.1.1.1.3.1'	'Amino acid metabolism.biosynthesis.glutamate family.glutamate-derived amino acids.gamma-aminobutyrate (GABA).glutamate decarboxylase'	'c09_r2666354'	'glutamate decarboxylase (original description: none)'	T
'4.1.1.1.3.1'	'Amino acid metabolism.biosynthesis.glutamate family.glutamate-derived amino acids.gamma-aminobutyrate (GABA).glutamate decarboxylase'	'b04_trinity_dn59495_c0_g1_i8'	'glutamate decarboxylase (original description: none)'	T
'4.1.1.1.3.1'	'Amino acid metabolism.biosynthesis.glutamate family.glutamate-derived amino acids.gamma-aminobutyrate (GABA).glutamate decarboxylase'	'c10_s3619434'	'glutamate decarboxylase (original description: none)'	T
'4.1.1.1.3.1'	'Amino acid metabolism.biosynthesis.glutamate family.glutamate-derived amino acids.gamma-aminobutyrate (GABA).glutamate decarboxylase'	'a11_trinity_dn32762_c1_g2_i1'	'glutamate decarboxylase (original description: none)'	T
'4.1.1.1.3.1'	'Amino acid metabolism.biosynthesis.glutamate family.glutamate-derived amino acids.gamma-aminobutyrate (GABA).glutamate decarboxylase'	'b03_trinity_dn40674_c1_g1_i11'	'glutamate decarboxylase (original description: none)'	T
'4.1.1.1.3.1'	'Amino acid metabolism.biosynthesis.glutamate family.glutamate-derived amino acids.gamma-aminobutyrate (GABA).glutamate decarboxylase'	'c12_r636618'	'glutamate decarboxylase (original description: none)'	T
'4.1.1.1.3.1'	'Amino acid metabolism.biosynthesis.glutamate family.glutamate-derived amino acids.gamma-aminobutyrate (GABA).glutamate decarboxylase'	'b05_trinity_dn61491_c0_g1_i17'	'glutamate decarboxylase (original description: none)'	T
'4.1.1.1.3.1'	'Amino acid metabolism.biosynthesis.glutamate family.glutamate-derived amino acids.gamma-aminobutyrate (GABA).glutamate decarboxylase'	'c11_r1171388'	'glutamate decarboxylase (original description: none)'	T
'4.1.1.1.4'	'Amino acid metabolism.biosynthesis.glutamate family.glutamate-derived amino acids.proline'	''	''
'4.1.1.1.4.1'	'Amino acid metabolism.biosynthesis.glutamate family.glutamate-derived amino acids.proline.main pathway'	''	''
'4.1.1.1.4.1.1'	'Amino acid metabolism.biosynthesis.glutamate family.glutamate-derived amino acids.proline.main pathway.pyrroline-5-carboxylate synthetase'	'c11_r1226337'	'pyrroline-5-carboxylate synthetase (original description: none)'	T
'4.1.1.1.4.1.1'	'Amino acid metabolism.biosynthesis.glutamate family.glutamate-derived amino acids.proline.main pathway.pyrroline-5-carboxylate synthetase'	'a02_trinity_dn23135_c1_g2_i9'	'pyrroline-5-carboxylate synthetase (original description: none)'	T
'4.1.1.1.4.1.2'	'Amino acid metabolism.biosynthesis.glutamate family.glutamate-derived amino acids.proline.main pathway.pyrroline-5-carboxylate reductase'	'c12_r643424'	'pyrroline-5-carboxylate reductase (original description: none)'	T
'4.1.1.1.4.1.2'	'Amino acid metabolism.biosynthesis.glutamate family.glutamate-derived amino acids.proline.main pathway.pyrroline-5-carboxylate reductase'	'a01_trinity_dn24015_c0_g1_i1'	'pyrroline-5-carboxylate reductase (original description: none)'	T
'4.1.1.1.4.2'	'Amino acid metabolism.biosynthesis.glutamate family.glutamate-derived amino acids.proline.alternative pathway'	''	''
'4.1.1.1.4.2.1'	'Amino acid metabolism.biosynthesis.glutamate family.glutamate-derived amino acids.proline.alternative pathway.pyrroline-2-carboxylate reductase'	''	''
'4.1.1.1.4.2.2'	'Amino acid metabolism.biosynthesis.glutamate family.glutamate-derived amino acids.proline.alternative pathway.ornithine aminotransferase'	'c08_s3862940'	'ornithine aminotransferase (original description: none)'	T
'4.1.1.1.4.2.2'	'Amino acid metabolism.biosynthesis.glutamate family.glutamate-derived amino acids.proline.alternative pathway.ornithine aminotransferase'	'a01_trinity_dn20872_c8_g1_i3'	'ornithine aminotransferase (original description: none)'	T
'4.1.1.1.4.3'	'Amino acid metabolism.biosynthesis.glutamate family.glutamate-derived amino acids.proline.regulation'	''	''
'4.1.1.1.4.3.1'	'Amino acid metabolism.biosynthesis.glutamate family.glutamate-derived amino acids.proline.regulation.transcription factor (PHR1)'	'a05_trinity_dn40347_c0_g1_i3'	'PHR1 transcription factor involved in proline synthesis regulation (original description: none)'	T
'4.1.1.1.4.3.1'	'Amino acid metabolism.biosynthesis.glutamate family.glutamate-derived amino acids.proline.regulation.transcription factor (PHR1)'	'c11_r1220230'	'PHR1 transcription factor involved in proline synthesis regulation (original description: none)'	T
'4.1.1.2'	'Amino acid metabolism.biosynthesis.glutamate family.histidine'	''	''
'4.1.1.2.1'	'Amino acid metabolism.biosynthesis.glutamate family.histidine.ribose-phosphate diphosphokinase'	'a06_trinity_dn32526_c0_g1_i1'	'ribose-phosphate diphosphokinase (original description: none)'	T
'4.1.1.2.1'	'Amino acid metabolism.biosynthesis.glutamate family.histidine.ribose-phosphate diphosphokinase'	'c09_s987388'	'ribose-phosphate diphosphokinase (original description: none)'	T
'4.1.1.2.2'	'Amino acid metabolism.biosynthesis.glutamate family.histidine.ATP phosphoribosyl transferase'	'a01_trinity_dn18979_c3_g4_i11'	'ATP phosphoribosyl transferase (original description: none)'	T
'4.1.1.2.2'	'Amino acid metabolism.biosynthesis.glutamate family.histidine.ATP phosphoribosyl transferase'	'a09_trinity_dn33591_c3_g1_i17'	'ATP phosphoribosyl transferase (original description: none)'	T
'4.1.1.2.3'	'Amino acid metabolism.biosynthesis.glutamate family.histidine.bifunctional phosphoribosyl-ATP diphosphatase and phosphoribosyl-AMP cyclohydrolase'	'a01_trinity_dn19199_c3_g1_i1'	'bifunctional phosphoribosyl-ATP diphosphatase and phosphoribosyl-AMP cyclohydrolase (original description: none)'	T
'4.1.1.2.4'	'Amino acid metabolism.biosynthesis.glutamate family.histidine.phosphoribosyl-formimino-AICAR-phosphate isomerase'	'c09_r2701545'	'phosphoribosyl-formimino-AICAR-phosphate isomerase (original description: none)'	T
'4.1.1.2.4'	'Amino acid metabolism.biosynthesis.glutamate family.histidine.phosphoribosyl-formimino-AICAR-phosphate isomerase'	'c04_s2100429'	'phosphoribosyl-formimino-AICAR-phosphate isomerase (original description: none)'	T
'4.1.1.2.5'	'Amino acid metabolism.biosynthesis.glutamate family.histidine.imidazoleglycerol-phosphate synthase'	'a01_trinity_dn26778_c0_g1_i1'	'imidazoleglycerol-phosphate synthase (original description: none)'	T
'4.1.1.2.5'	'Amino acid metabolism.biosynthesis.glutamate family.histidine.imidazoleglycerol-phosphate synthase'	'a01_trinity_dn16659_c1_g1_i1'	'imidazoleglycerol-phosphate synthase (original description: none)'	T
'4.1.1.2.6'	'Amino acid metabolism.biosynthesis.glutamate family.histidine.imidazoleglycerol-phosphate dehydratase'	'c11_r1207808'	'imidazoleglycerol-phosphate dehydratase (original description: none)'	T
'4.1.1.2.6'	'Amino acid metabolism.biosynthesis.glutamate family.histidine.imidazoleglycerol-phosphate dehydratase'	'c09_s2633470'	'imidazoleglycerol-phosphate dehydratase (original description: none)'	T
'4.1.1.2.7'	'Amino acid metabolism.biosynthesis.glutamate family.histidine.histidinol-phosphate aminotransferase'	'b02_trinity_dn26735_c0_g1_i2'	'histidinol-phosphate aminotransferase (original description: none)'	T
'4.1.1.2.8'	'Amino acid metabolism.biosynthesis.glutamate family.histidine.histidinol-phosphate phosphatase'	'c11_r1172916'	'histidinol-phosphate phosphatase (original description: none)'	T
'4.1.1.2.9'	'Amino acid metabolism.biosynthesis.glutamate family.histidine.histidinol dehydrogenase'	'c12_r665223'	'histidinol dehydrogenase (original description: none)'	T
'4.1.1.3'	'Amino acid metabolism.biosynthesis.glutamate family.arginine and ornithine transporter'	'c12_s622606'	'arginine/ornithine transporter (original description: none)'	T
'4.1.2'	'Amino acid metabolism.biosynthesis.aspartate family'	''	''
'4.1.2.1'	'Amino acid metabolism.biosynthesis.aspartate family.asparagine'	''	''
'4.1.2.1.1'	'Amino acid metabolism.biosynthesis.aspartate family.asparagine.glutamine-dependent asparagine synthetase'	'c09_s2637107'	'glutamine-dependent asparagine synthetase (original description: none)'	T
'4.1.2.1.1'	'Amino acid metabolism.biosynthesis.aspartate family.asparagine.glutamine-dependent asparagine synthetase'	'b03_trinity_dn28134_c0_g1_i1'	'glutamine-dependent asparagine synthetase (original description: none)'	T
'4.1.2.1.1'	'Amino acid metabolism.biosynthesis.aspartate family.asparagine.glutamine-dependent asparagine synthetase'	'a02_trinity_dn26271_c0_g1_i24'	'glutamine-dependent asparagine synthetase (original description: none)'	T
'4.1.2.1.1'	'Amino acid metabolism.biosynthesis.aspartate family.asparagine.glutamine-dependent asparagine synthetase'	'a02_trinity_dn26271_c0_g1_i17'	'glutamine-dependent asparagine synthetase (original description: none)'	T
'4.1.2.1.1'	'Amino acid metabolism.biosynthesis.aspartate family.asparagine.glutamine-dependent asparagine synthetase'	'a11_trinity_dn50908_c2_g1_i6'	'glutamine-dependent asparagine synthetase (original description: none)'	T
'4.1.2.1.1'	'Amino acid metabolism.biosynthesis.aspartate family.asparagine.glutamine-dependent asparagine synthetase'	'a01_trinity_dn20846_c1_g1_i13'	'glutamine-dependent asparagine synthetase (original description: none)'	T
'4.1.2.1.2'	'Amino acid metabolism.biosynthesis.aspartate family.asparagine.L-asparaginase'	'c09_r2691073'	'L-asparaginase (original description: none)'	T
'4.1.2.1.2'	'Amino acid metabolism.biosynthesis.aspartate family.asparagine.L-asparaginase'	'a09_trinity_dn37461_c1_g1_i1'	'L-asparaginase (original description: none)'	T
'4.1.2.1.3'	'Amino acid metabolism.biosynthesis.aspartate family.asparagine.asparagine aminotransaminase'	'c10_r3601375'	'asparagine aminotransaminase (original description: none)'	T
'4.1.2.1.3'	'Amino acid metabolism.biosynthesis.aspartate family.asparagine.asparagine aminotransaminase'	'b02_trinity_dn57711_c0_g1_i1'	'asparagine aminotransaminase (original description: none)'	T
'4.1.2.1.4'	'Amino acid metabolism.biosynthesis.aspartate family.asparagine.omega-amidase'	'a01_trinity_dn16630_c5_g1_i2'	'omega-amidase (original description: none)'	T
'4.1.2.1.4'	'Amino acid metabolism.biosynthesis.aspartate family.asparagine.omega-amidase'	'c08_s3849327'	'omega-amidase (original description: none)'	T
'4.1.2.2'	'Amino acid metabolism.biosynthesis.aspartate family.aspartate-derived amino acids'	''	''
'4.1.2.2.1'	'Amino acid metabolism.biosynthesis.aspartate family.aspartate-derived amino acids.aspartate kinase'	'c12_r629132'	'aspartate kinase (original description: none)'	T
'4.1.2.2.2'	'Amino acid metabolism.biosynthesis.aspartate family.aspartate-derived amino acids.aspartate-semialdehyde dehydrogenase'	'a05_trinity_dn48404_c0_g1_i1'	'aspartate-semialdehyde dehydrogenase (original description: none)'	T
'4.1.2.2.2'	'Amino acid metabolism.biosynthesis.aspartate family.aspartate-derived amino acids.aspartate-semialdehyde dehydrogenase'	'c08_s740226'	'aspartate-semialdehyde dehydrogenase (original description: none)'	T
'4.1.2.2.3'	'Amino acid metabolism.biosynthesis.aspartate family.aspartate-derived amino acids.lysine'	''	''
'4.1.2.2.3.1'	'Amino acid metabolism.biosynthesis.aspartate family.aspartate-derived amino acids.lysine.hydroxy-tetrahydrodihydrodipicolinate synthase'	'a05_trinity_dn50496_c0_g1_i4'	'hydroxy-tetrahydrodihydrodipicolinate synthase (original description: none)'	T
'4.1.2.2.3.2'	'Amino acid metabolism.biosynthesis.aspartate family.aspartate-derived amino acids.lysine.hydroxy-tetrahydrodihydrodipicolinate reductase'	'a05_trinity_dn44942_c0_g1_i3'	'hydroxy-tetrahydrodihydrodipicolinate reductase (original description: none)'	T
'4.1.2.2.3.3'	'Amino acid metabolism.biosynthesis.aspartate family.aspartate-derived amino acids.lysine.LL-diaminopimelate aminotransferase'	'c11_r1215345'	'LL-diaminopimelate aminotransferase (original description: none)'	T
'4.1.2.2.3.4'	'Amino acid metabolism.biosynthesis.aspartate family.aspartate-derived amino acids.lysine.diaminopimelate epimerase'	'c12_s310905'	'diaminopimelate epimerase (original description: none)'	T
'4.1.2.2.3.5'	'Amino acid metabolism.biosynthesis.aspartate family.aspartate-derived amino acids.lysine.diaminopimelate decarboxylase'	'c11_r1189421'	'diaminopimelate decarboxylase (original description: none)'	T
'4.1.2.2.4'	'Amino acid metabolism.biosynthesis.aspartate family.aspartate-derived amino acids.bifunctional homoserine dehydrogenase and aspartate kinase'	'a01_trinity_dn16283_c1_g1_i1'	'bifunctional homoserine dehydrogenase and aspartate kinase (original description: none)'	T
'4.1.2.2.5'	'Amino acid metabolism.biosynthesis.aspartate family.aspartate-derived amino acids.homoserine kinase'	'a08_trinity_dn28785_c0_g1_i4'	'homoserine kinase (original description: none)'	T
'4.1.2.2.6'	'Amino acid metabolism.biosynthesis.aspartate family.aspartate-derived amino acids.methionine'	''	''
'4.1.2.2.6.1'	'Amino acid metabolism.biosynthesis.aspartate family.aspartate-derived amino acids.methionine.transsulfuration pathway'	''	''
'4.1.2.2.6.1.1'	'Amino acid metabolism.biosynthesis.aspartate family.aspartate-derived amino acids.methionine.transsulfuration pathway.cystathionine gamma-synthase'	'a01_trinity_dn16754_c4_g1_i3'	'cystathionine gamma-synthase (original description: none)'	T
'4.1.2.2.6.1.2'	'Amino acid metabolism.biosynthesis.aspartate family.aspartate-derived amino acids.methionine.transsulfuration pathway.cystathionine beta-lyase'	'a01_trinity_dn17088_c4_g5_i1'	'cystathionine beta-lyase (original description: none)'	T
'4.1.2.2.6.2'	'Amino acid metabolism.biosynthesis.aspartate family.aspartate-derived amino acids.methionine.L-homocysteine S-methyltransferase activities'	''	''
'4.1.2.2.6.2.1'	'Amino acid metabolism.biosynthesis.aspartate family.aspartate-derived amino acids.methionine.L-homocysteine S-methyltransferase activities.methyl-tetrahydrofolate-dependent methionine synthase'	'c05_r23845936'	'methyl-tetrahydrofolate-dependent methionine synthase (original description: none)'	T
'4.1.2.2.6.2.1'	'Amino acid metabolism.biosynthesis.aspartate family.aspartate-derived amino acids.methionine.L-homocysteine S-methyltransferase activities.methyl-tetrahydrofolate-dependent methionine synthase'	'c11_r1220246'	'methyl-tetrahydrofolate-dependent methionine synthase (original description: none)'	T
'4.1.2.2.6.2.1'	'Amino acid metabolism.biosynthesis.aspartate family.aspartate-derived amino acids.methionine.L-homocysteine S-methyltransferase activities.methyl-tetrahydrofolate-dependent methionine synthase'	'a02_trinity_dn22251_c0_g1_i1'	'methyl-tetrahydrofolate-dependent methionine synthase (original description: none)'	T
'4.1.2.2.6.2.1'	'Amino acid metabolism.biosynthesis.aspartate family.aspartate-derived amino acids.methionine.L-homocysteine S-methyltransferase activities.methyl-tetrahydrofolate-dependent methionine synthase'	'a10_trinity_dn46515_c0_g1_i9'	'methyl-tetrahydrofolate-dependent methionine synthase (original description: none)'	T
'4.1.2.2.6.2.2'	'Amino acid metabolism.biosynthesis.aspartate family.aspartate-derived amino acids.methionine.L-homocysteine S-methyltransferase activities.cobalamine-dependent methionine synthase'	''	''
'4.1.2.2.6.3'	'Amino acid metabolism.biosynthesis.aspartate family.aspartate-derived amino acids.methionine.S-methylmethionine cycle'	''	''
'4.1.2.2.6.3.1'	'Amino acid metabolism.biosynthesis.aspartate family.aspartate-derived amino acids.methionine.S-methylmethionine cycle.homocysteine S-methyltransferase'	'c10_r3598775'	'homocysteine S-methyltransferase (original description: none)'	T
'4.1.2.2.6.3.1'	'Amino acid metabolism.biosynthesis.aspartate family.aspartate-derived amino acids.methionine.S-methylmethionine cycle.homocysteine S-methyltransferase'	'a05_trinity_dn31095_c0_g1_i2'	'homocysteine S-methyltransferase (original description: none)'	T
'4.1.2.2.6.3.1'	'Amino acid metabolism.biosynthesis.aspartate family.aspartate-derived amino acids.methionine.S-methylmethionine cycle.homocysteine S-methyltransferase'	'a05_trinity_dn41440_c0_g1_i2'	'homocysteine S-methyltransferase (original description: none)'	T
'4.1.2.2.6.3.2'	'Amino acid metabolism.biosynthesis.aspartate family.aspartate-derived amino acids.methionine.S-methylmethionine cycle.methionine S-methyltransferase'	'a10_trinity_dn40559_c0_g1_i1'	'methionine S-methyltransferase (original description: none)'	T
'4.1.2.2.6.4'	'Amino acid metabolism.biosynthesis.aspartate family.aspartate-derived amino acids.methionine.salvage pathway'	''	''
'4.1.2.2.6.4.1'	'Amino acid metabolism.biosynthesis.aspartate family.aspartate-derived amino acids.methionine.salvage pathway.methylthioadenosine nucleosidase'	'c10_r3691662'	'methylthioadenosine nucleosidase (original description: none)'	T
'4.1.2.2.6.4.2'	'Amino acid metabolism.biosynthesis.aspartate family.aspartate-derived amino acids.methionine.salvage pathway.methylthioribose kinase'	'b01_trinity_dn35437_c4_g1_i1'	'methylthioribose kinase (original description: none)'	T
'4.1.2.2.6.4.3'	'Amino acid metabolism.biosynthesis.aspartate family.aspartate-derived amino acids.methionine.salvage pathway.methylthioribose-1-phosphate isomerase'	'c07_s2326794'	'methylthioribose-1-phosphate isomerase (original description: none)'	T
'4.1.2.2.6.4.3'	'Amino acid metabolism.biosynthesis.aspartate family.aspartate-derived amino acids.methionine.salvage pathway.methylthioribose-1-phosphate isomerase'	'a02_trinity_dn18527_c0_g1_i3'	'methylthioribose-1-phosphate isomerase (original description: none)'	T
'4.1.2.2.6.4.4'	'Amino acid metabolism.biosynthesis.aspartate family.aspartate-derived amino acids.methionine.salvage pathway.bifunctional methylthioribulose-1-phosphate dehydratase and enolase-phosphatase'	'a01_trinity_dn21058_c4_g4_i2'	'bifunctional methylthioribulose-1-phosphate dehydratase and enolase-phosphatase (original description: none)'	T
'4.1.2.2.6.4.5'	'Amino acid metabolism.biosynthesis.aspartate family.aspartate-derived amino acids.methionine.salvage pathway.acireductone dioxygenase'	'b01_trinity_dn35064_c4_g1_i1'	'acireductone dioxygenase (original description: none)'	T
'4.1.2.2.6.4.5'	'Amino acid metabolism.biosynthesis.aspartate family.aspartate-derived amino acids.methionine.salvage pathway.acireductone dioxygenase'	'a01_trinity_dn17425_c6_g1_i7'	'acireductone dioxygenase (original description: none)'	T
'4.1.2.2.6.4.5'	'Amino acid metabolism.biosynthesis.aspartate family.aspartate-derived amino acids.methionine.salvage pathway.acireductone dioxygenase'	'b01_trinity_dn37647_c0_g1_i1'	'acireductone dioxygenase (original description: none)'	T
'4.1.2.2.7'	'Amino acid metabolism.biosynthesis.aspartate family.aspartate-derived amino acids.threonine'	''	''
'4.1.2.2.7.1'	'Amino acid metabolism.biosynthesis.aspartate family.aspartate-derived amino acids.threonine.threonine synthase'	'a02_trinity_dn23801_c2_g2_i4'	'threonine synthase (original description: none)'	T
'4.1.2.2.8'	'Amino acid metabolism.biosynthesis.aspartate family.aspartate-derived amino acids.isoleucine'	''	''
'4.1.2.2.8.1'	'Amino acid metabolism.biosynthesis.aspartate family.aspartate-derived amino acids.isoleucine.threonine deaminase'	'c12_r638237'	'threonine deaminase (original description: none)'	T
'4.1.2.2.8.1'	'Amino acid metabolism.biosynthesis.aspartate family.aspartate-derived amino acids.isoleucine.threonine deaminase'	'c11_r1169786'	'threonine deaminase (original description: none)'	T
'4.1.2.2.8.2'	'Amino acid metabolism.biosynthesis.aspartate family.aspartate-derived amino acids.isoleucine.methionine gamma-lyase'	'c07_r5525022'	'methionine gamma-lyase (original description: none)'	T
'4.1.2.2.8.2'	'Amino acid metabolism.biosynthesis.aspartate family.aspartate-derived amino acids.isoleucine.methionine gamma-lyase'	'a03_trinity_dn29501_c0_g1_i5'	'methionine gamma-lyase (original description: none)'	T
'4.1.2.2.8.3'	'Amino acid metabolism.biosynthesis.aspartate family.aspartate-derived amino acids.isoleucine.acetolactate synthase complex'	''	''
'4.1.2.2.8.3.1'	'Amino acid metabolism.biosynthesis.aspartate family.aspartate-derived amino acids.isoleucine.acetolactate synthase complex.catalytic subunit'	'c08_r3897498'	'catalytic subunit of acetolactate synthase complex (original description: none)'	T
'4.1.2.2.8.3.2'	'Amino acid metabolism.biosynthesis.aspartate family.aspartate-derived amino acids.isoleucine.acetolactate synthase complex.regulatory subunit'	'c12_r658400'	'regulatory subunit of acetolactate synthase complex (original description: none)'	T
'4.1.2.2.8.4'	'Amino acid metabolism.biosynthesis.aspartate family.aspartate-derived amino acids.isoleucine.ketol-acid reductoisomerase'	'c10_j3566019'	'ketol-acid reductoisomerase (original description: none)'	T
'4.1.2.2.8.5'	'Amino acid metabolism.biosynthesis.aspartate family.aspartate-derived amino acids.isoleucine.dihydroxy-acid dehydratase'	'c12_r679976'	'dihydroxy-acid dehydratase (original description: none)'	T
'4.1.2.2.8.5'	'Amino acid metabolism.biosynthesis.aspartate family.aspartate-derived amino acids.isoleucine.dihydroxy-acid dehydratase'	'a05_trinity_dn27071_c0_g1_i3'	'dihydroxy-acid dehydratase (original description: none)'	T
'4.1.2.2.8.6'	'Amino acid metabolism.biosynthesis.aspartate family.aspartate-derived amino acids.isoleucine.valine/leucine/isoleucine aminotransferase'	'c12_r627265'	'valine/leucine/isoleucine aminotransferase (original description: none)'	T
'4.1.2.2.8.6'	'Amino acid metabolism.biosynthesis.aspartate family.aspartate-derived amino acids.isoleucine.valine/leucine/isoleucine aminotransferase'	'c12_r660850'	'valine/leucine/isoleucine aminotransferase (original description: none)'	T
'4.1.3'	'Amino acid metabolism.biosynthesis.pyruvate family'	''	''
'4.1.3.1'	'Amino acid metabolism.biosynthesis.pyruvate family.alanine'	''	''
'4.1.3.1.1'	'Amino acid metabolism.biosynthesis.pyruvate family.alanine.alanine aminotransferase'	'c11_r1221836'	'alanine aminotransferase (original description: none)'	T
'4.1.3.2'	'Amino acid metabolism.biosynthesis.pyruvate family.pyruvate-derived amino acids'	''	''
'4.1.3.2.1'	'Amino acid metabolism.biosynthesis.pyruvate family.pyruvate-derived amino acids.acetolactate synthase complex'	''	''
'4.1.3.2.1.1'	'Amino acid metabolism.biosynthesis.pyruvate family.pyruvate-derived amino acids.acetolactate synthase complex.catalytic subunit'	'c08_r3897498'	'catalytic subunit of acetolactate synthase complex (original description: none)'	T
'4.1.3.2.1.2'	'Amino acid metabolism.biosynthesis.pyruvate family.pyruvate-derived amino acids.acetolactate synthase complex.regulatory subunit'	'c12_r658400'	'regulatory subunit of acetolactate synthase complex (original description: none)'	T
'4.1.3.2.2'	'Amino acid metabolism.biosynthesis.pyruvate family.pyruvate-derived amino acids.ketol-acid reductoisomerase'	'c10_j3566019'	'ketol-acid reductoisomerase (original description: none)'	T
'4.1.3.2.3'	'Amino acid metabolism.biosynthesis.pyruvate family.pyruvate-derived amino acids.dihydroxy-acid dehydratase'	'c12_r679976'	'dihydroxy-acid dehydratase (original description: none)'	T
'4.1.3.2.3'	'Amino acid metabolism.biosynthesis.pyruvate family.pyruvate-derived amino acids.dihydroxy-acid dehydratase'	'a05_trinity_dn27071_c0_g1_i3'	'dihydroxy-acid dehydratase (original description: none)'	T
'4.1.3.2.4'	'Amino acid metabolism.biosynthesis.pyruvate family.pyruvate-derived amino acids.valine/leucine/isoleucine aminotransferase'	'c12_r627265'	'valine/leucine/isoleucine aminotransferase (original description: none)'	T
'4.1.3.2.4'	'Amino acid metabolism.biosynthesis.pyruvate family.pyruvate-derived amino acids.valine/leucine/isoleucine aminotransferase'	'c12_r660850'	'valine/leucine/isoleucine aminotransferase (original description: none)'	T
'4.1.3.2.5'	'Amino acid metabolism.biosynthesis.pyruvate family.pyruvate-derived amino acids.leucine'	''	''
'4.1.3.2.5.1'	'Amino acid metabolism.biosynthesis.pyruvate family.pyruvate-derived amino acids.leucine.2-isopropylmalate synthase'	''	''
'4.1.3.2.5.2'	'Amino acid metabolism.biosynthesis.pyruvate family.pyruvate-derived amino acids.leucine.isopropylmalate isomerase heterodimer'	''	''
'4.1.3.2.5.2.1'	'Amino acid metabolism.biosynthesis.pyruvate family.pyruvate-derived amino acids.leucine.isopropylmalate isomerase heterodimer.large subunit'	'a01_trinity_dn2133_c0_g1_i1'	'large subunit of isopropylmalate isomerase heterodimer (original description: none)'	T
'4.1.3.2.5.2.2'	'Amino acid metabolism.biosynthesis.pyruvate family.pyruvate-derived amino acids.leucine.isopropylmalate isomerase heterodimer.small subunit'	'b01_trinity_dn30240_c0_g2_i3'	'small subunit of isopropylmalate isomerase heterodimer (original description: none)'	T
'4.1.3.2.5.2.2'	'Amino acid metabolism.biosynthesis.pyruvate family.pyruvate-derived amino acids.leucine.isopropylmalate isomerase heterodimer.small subunit'	'a03_trinity_dn24766_c0_g1_i6'	'small subunit of isopropylmalate isomerase heterodimer (original description: none)'	T
'4.1.3.2.5.2.2'	'Amino acid metabolism.biosynthesis.pyruvate family.pyruvate-derived amino acids.leucine.isopropylmalate isomerase heterodimer.small subunit'	'a11_trinity_dn46090_c0_g1_i4'	'small subunit of isopropylmalate isomerase heterodimer (original description: none)'	T
'4.1.3.2.5.3'	'Amino acid metabolism.biosynthesis.pyruvate family.pyruvate-derived amino acids.leucine.3-isopropylmalate dehydrogenase'	'a01_trinity_dn28057_c0_g1_i1'	'3-isopropylmalate dehydrogenase (original description: none)'	T
'4.1.3.2.5.3'	'Amino acid metabolism.biosynthesis.pyruvate family.pyruvate-derived amino acids.leucine.3-isopropylmalate dehydrogenase'	'a10_trinity_dn29708_c0_g1_i2'	'3-isopropylmalate dehydrogenase (original description: none)'	T
'4.1.3.2.5.3'	'Amino acid metabolism.biosynthesis.pyruvate family.pyruvate-derived amino acids.leucine.3-isopropylmalate dehydrogenase'	'c04_s5223085'	'3-isopropylmalate dehydrogenase (original description: none)'	T
'4.1.4'	'Amino acid metabolism.biosynthesis.serine family'	''	''
'4.1.4.1'	'Amino acid metabolism.biosynthesis.serine family.non-photorespiratory serine'	''	''
'4.1.4.1.1'	'Amino acid metabolism.biosynthesis.serine family.non-photorespiratory serine.phosphoglycerate dehydrogenase'	'a02_trinity_dn21697_c3_g1_i7'	'phosphoglycerate dehydrogenase (original description: none)'	T
'4.1.4.1.1'	'Amino acid metabolism.biosynthesis.serine family.non-photorespiratory serine.phosphoglycerate dehydrogenase'	'a05_trinity_dn48191_c1_g1_i5'	'phosphoglycerate dehydrogenase (original description: none)'	T
'4.1.4.1.2'	'Amino acid metabolism.biosynthesis.serine family.non-photorespiratory serine.phosphoserine aminotransferase'	'c06_s4790697'	'phosphoserine aminotransferase (original description: none)'	T
'4.1.4.1.2'	'Amino acid metabolism.biosynthesis.serine family.non-photorespiratory serine.phosphoserine aminotransferase'	'a01_trinity_dn21491_c2_g1_i1'	'phosphoserine aminotransferase (original description: none)'	T
'4.1.4.1.3'	'Amino acid metabolism.biosynthesis.serine family.non-photorespiratory serine.phosphoserine phosphatase'	'c12_r674497'	'phosphoserine phosphatase (original description: none)'	T
'4.1.4.2'	'Amino acid metabolism.biosynthesis.serine family.cysteine'	''	''
'4.1.4.2.1'	'Amino acid metabolism.biosynthesis.serine family.cysteine.serine O-acetyltransferase (SAT)'	'c12_s632090'	'serine O-acetyltransferase (SAT) (original description: none)'	T
'4.1.4.2.1'	'Amino acid metabolism.biosynthesis.serine family.cysteine.serine O-acetyltransferase (SAT)'	'c07_r5269192'	'serine O-acetyltransferase (SAT) (original description: none)'	T
'4.1.4.2.1'	'Amino acid metabolism.biosynthesis.serine family.cysteine.serine O-acetyltransferase (SAT)'	'b01_trinity_dn29411_c4_g5_i2'	'serine O-acetyltransferase (SAT) (original description: none)'	T
'4.1.4.2.1'	'Amino acid metabolism.biosynthesis.serine family.cysteine.serine O-acetyltransferase (SAT)'	'c12_r626206'	'serine O-acetyltransferase (SAT) (original description: none)'	T
'4.1.4.2.1'	'Amino acid metabolism.biosynthesis.serine family.cysteine.serine O-acetyltransferase (SAT)'	'c09_r2657839'	'serine O-acetyltransferase (SAT) (original description: none)'	T
'4.1.4.2.1'	'Amino acid metabolism.biosynthesis.serine family.cysteine.serine O-acetyltransferase (SAT)'	'a01_trinity_dn17117_c1_g3_i1'	'serine O-acetyltransferase (SAT) (original description: none)'	T
'4.1.4.2.1'	'Amino acid metabolism.biosynthesis.serine family.cysteine.serine O-acetyltransferase (SAT)'	'a05_trinity_dn31981_c0_g1_i3'	'serine O-acetyltransferase (SAT) (original description: none)'	T
'4.1.4.2.2'	'Amino acid metabolism.biosynthesis.serine family.cysteine.O-acetylserine sulfydrylase'	''	''
'4.1.4.3'	'Amino acid metabolism.biosynthesis.serine family.glycine'	''	''
'4.1.4.3.1'	'Amino acid metabolism.biosynthesis.serine family.glycine.serine hydroxymethyltransferase'	'b01_trinity_dn31641_c8_g3_i1'	'serine hydroxymethyltransferase (original description: none)'	T
'4.1.4.3.1'	'Amino acid metabolism.biosynthesis.serine family.glycine.serine hydroxymethyltransferase'	'c11_r1232767'	'serine hydroxymethyltransferase (original description: none)'	T
'4.1.4.4'	'Amino acid metabolism.biosynthesis.serine family.serine racemization'	''	''
'4.1.4.4.1'	'Amino acid metabolism.biosynthesis.serine family.serine racemization.serine racemase'	'a06_trinity_dn40599_c1_g3_i4'	'serine racemase (original description: none)'	T
'4.1.5'	'Amino acid metabolism.biosynthesis.shikimate family'	''	''
'4.1.5.1'	'Amino acid metabolism.biosynthesis.shikimate family.shikimate pathway'	''	''
'4.1.5.1.1'	'Amino acid metabolism.biosynthesis.shikimate family.shikimate pathway.3-deoxy-D-arabino-heptulosonate 7-phosphate (DAHP) synthase'	'c07_r5226964'	'3-deoxy-D-arabino-heptulosonate 7-phosphate (DAHP) synthase (original description: none)'	T
'4.1.5.1.1'	'Amino acid metabolism.biosynthesis.shikimate family.shikimate pathway.3-deoxy-D-arabino-heptulosonate 7-phosphate (DAHP) synthase'	'b03_trinity_dn46460_c0_g1_i1'	'3-deoxy-D-arabino-heptulosonate 7-phosphate (DAHP) synthase (original description: none)'	T
'4.1.5.1.1'	'Amino acid metabolism.biosynthesis.shikimate family.shikimate pathway.3-deoxy-D-arabino-heptulosonate 7-phosphate (DAHP) synthase'	'c12_r628599'	'3-deoxy-D-arabino-heptulosonate 7-phosphate (DAHP) synthase (original description: none)'	T
'4.1.5.1.1'	'Amino acid metabolism.biosynthesis.shikimate family.shikimate pathway.3-deoxy-D-arabino-heptulosonate 7-phosphate (DAHP) synthase'	'a01_trinity_dn9498_c1_g1_i1'	'3-deoxy-D-arabino-heptulosonate 7-phosphate (DAHP) synthase (original description: none)'	T
'4.1.5.1.1'	'Amino acid metabolism.biosynthesis.shikimate family.shikimate pathway.3-deoxy-D-arabino-heptulosonate 7-phosphate (DAHP) synthase'	'c12_r627209'	'3-deoxy-D-arabino-heptulosonate 7-phosphate (DAHP) synthase (original description: none)'	T
'4.1.5.1.2'	'Amino acid metabolism.biosynthesis.shikimate family.shikimate pathway.3-dehydroquinate synthase'	'b02_trinity_dn42755_c1_g1_i1'	'3-dehydroquinate synthase (original description: none)'	T
'4.1.5.1.3'	'Amino acid metabolism.biosynthesis.shikimate family.shikimate pathway.3-dehydroquinate dehydratase and shikimate dehydrogenase'	'b02_trinity_dn42166_c0_g5_i1'	'3-dehydroquinate dehydratase and shikimate dehydrogenase (original description: none)'	T
'4.1.5.1.3'	'Amino acid metabolism.biosynthesis.shikimate family.shikimate pathway.3-dehydroquinate dehydratase and shikimate dehydrogenase'	'a02_trinity_dn21687_c0_g1_i1'	'3-dehydroquinate dehydratase and shikimate dehydrogenase (original description: none)'	T
'4.1.5.1.4'	'Amino acid metabolism.biosynthesis.shikimate family.shikimate pathway.shikimate kinase'	'c12_s380736'	'shikimate kinase (original description: none)'	T
'4.1.5.1.4'	'Amino acid metabolism.biosynthesis.shikimate family.shikimate pathway.shikimate kinase'	'a05_trinity_dn44560_c0_g1_i2'	'shikimate kinase (original description: none)'	T
'4.1.5.1.4'	'Amino acid metabolism.biosynthesis.shikimate family.shikimate pathway.shikimate kinase'	'c12_s574879'	'shikimate kinase (original description: none)'	T
'4.1.5.1.5'	'Amino acid metabolism.biosynthesis.shikimate family.shikimate pathway.5-enolpyruvyl-shikimate 3-phosphate (EPSP) synthase'	'c06_r7060922'	'5-enolpyruvyl-shikimate 3-phosphate (EPSP) synthase (original description: none)'	T
'4.1.5.1.6'	'Amino acid metabolism.biosynthesis.shikimate family.shikimate pathway.chorismate synthase'	'b01_trinity_dn33577_c0_g1_i1'	'chorismate synthase (original description: none)'	T
'4.1.5.1.6'	'Amino acid metabolism.biosynthesis.shikimate family.shikimate pathway.chorismate synthase'	'c09_r2651869'	'chorismate synthase (original description: none)'	T
'4.1.5.2'	'Amino acid metabolism.biosynthesis.shikimate family.phenylalanine and tyrosine'	''	''
'4.1.5.2.1'	'Amino acid metabolism.biosynthesis.shikimate family.phenylalanine and tyrosine.chorismate mutase'	'c07_s4323765'	'chorismate mutase (original description: none)'	T
'4.1.5.2.1'	'Amino acid metabolism.biosynthesis.shikimate family.phenylalanine and tyrosine.chorismate mutase'	'a07_trinity_dn31926_c0_g1_i2'	'chorismate mutase (original description: none)'	T
'4.1.5.2.1'	'Amino acid metabolism.biosynthesis.shikimate family.phenylalanine and tyrosine.chorismate mutase'	'c09_r2656303'	'chorismate mutase (original description: none)'	T
'4.1.5.2.2'	'Amino acid metabolism.biosynthesis.shikimate family.phenylalanine and tyrosine.prephenate aminotransferase (PPA-AT)'	'a11_trinity_dn43803_c3_g1_i5'	'prephenate aminotransferase (PPA-AT) (original description: none)'	T
'4.1.5.2.3'	'Amino acid metabolism.biosynthesis.shikimate family.phenylalanine and tyrosine.arogenate dehydrogenase (ADH)'	'c05_j23862775'	'arogenate dehydrogenase (ADH) (original description: none)'	T
'4.1.5.2.3'	'Amino acid metabolism.biosynthesis.shikimate family.phenylalanine and tyrosine.arogenate dehydrogenase (ADH)'	'a06_trinity_dn52462_c0_g1_i17'	'arogenate dehydrogenase (ADH) (original description: none)'	T
'4.1.5.2.3'	'Amino acid metabolism.biosynthesis.shikimate family.phenylalanine and tyrosine.arogenate dehydrogenase (ADH)'	'c10_s3652887'	'arogenate dehydrogenase (ADH) (original description: none)'	T
'4.1.5.2.4'	'Amino acid metabolism.biosynthesis.shikimate family.phenylalanine and tyrosine.arogenate dehydratase (ADT)'	'c12_r637692'	'arogenate dehydratase (ADT) (original description: none)'	T
'4.1.5.2.4'	'Amino acid metabolism.biosynthesis.shikimate family.phenylalanine and tyrosine.arogenate dehydratase (ADT)'	'c11_r1176396'	'arogenate dehydratase (ADT) (original description: none)'	T
'4.1.5.2.4'	'Amino acid metabolism.biosynthesis.shikimate family.phenylalanine and tyrosine.arogenate dehydratase (ADT)'	'b02_trinity_dn42903_c0_g2_i1'	'arogenate dehydratase (ADT) (original description: none)'	T
'4.1.5.2.4'	'Amino acid metabolism.biosynthesis.shikimate family.phenylalanine and tyrosine.arogenate dehydratase (ADT)'	'a02_trinity_dn27658_c1_g1_i5'	'arogenate dehydratase (ADT) (original description: none)'	T
'4.1.5.2.4'	'Amino acid metabolism.biosynthesis.shikimate family.phenylalanine and tyrosine.arogenate dehydratase (ADT)'	'a01_trinity_dn19002_c2_g5_i2'	'arogenate dehydratase (ADT) (original description: none)'	T
'4.1.5.2.4'	'Amino acid metabolism.biosynthesis.shikimate family.phenylalanine and tyrosine.arogenate dehydratase (ADT)'	'a08_trinity_dn21332_c0_g1_i1'	'arogenate dehydratase (ADT) (original description: none)'	T
'4.1.5.2.4'	'Amino acid metabolism.biosynthesis.shikimate family.phenylalanine and tyrosine.arogenate dehydratase (ADT)'	'a02_trinity_dn25323_c2_g9_i2'	'arogenate dehydratase (ADT) (original description: none)'	T
'4.1.5.2.4'	'Amino acid metabolism.biosynthesis.shikimate family.phenylalanine and tyrosine.arogenate dehydratase (ADT)'	'a10_trinity_dn39822_c0_g1_i4'	'arogenate dehydratase (ADT) (original description: none)'	T
'4.1.5.2.4'	'Amino acid metabolism.biosynthesis.shikimate family.phenylalanine and tyrosine.arogenate dehydratase (ADT)'	'a11_trinity_dn48316_c0_g1_i1'	'arogenate dehydratase (ADT) (original description: none)'	T
'4.1.5.3'	'Amino acid metabolism.biosynthesis.shikimate family.tryptophan'	''	''
'4.1.5.3.1'	'Amino acid metabolism.biosynthesis.shikimate family.tryptophan.anthranilate synthase heterodimer'	''	''
'4.1.5.3.1.1'	'Amino acid metabolism.biosynthesis.shikimate family.tryptophan.anthranilate synthase heterodimer.subunit alpha'	'b01_trinity_dn28095_c3_g1_i2'	'subunit alpha of anthranilate synthase complex (original description: none)'	T
'4.1.5.3.1.2'	'Amino acid metabolism.biosynthesis.shikimate family.tryptophan.anthranilate synthase heterodimer.subunit beta'	'c11_r1170979'	'subunit beta of anthranilate synthase complex (original description: none)'	T
'4.1.5.3.2'	'Amino acid metabolism.biosynthesis.shikimate family.tryptophan.anthranilate phosphoribosyltransferase'	'a11_trinity_dn55083_c5_g1_i4'	'anthranilate phosphoribosyltransferase (original description: none)'	T
'4.1.5.3.3'	'Amino acid metabolism.biosynthesis.shikimate family.tryptophan.phosphoribosyanthranilate isomerase'	'c11_s1254546'	'phosphoribosyanthranilate isomerase (original description: none)'	T
'4.1.5.3.4'	'Amino acid metabolism.biosynthesis.shikimate family.tryptophan.indole-3-glycerol phosphate synthase'	'c12_r670125'	'indole-3-glycerol phosphate synthase (original description: none)'	T
'4.1.5.3.4'	'Amino acid metabolism.biosynthesis.shikimate family.tryptophan.indole-3-glycerol phosphate synthase'	'c11_r1182141'	'indole-3-glycerol phosphate synthase (original description: none)'	T
'4.1.5.3.5'	'Amino acid metabolism.biosynthesis.shikimate family.tryptophan.tryptophan synthase heterodimer'	''	''
'4.1.5.3.5.1'	'Amino acid metabolism.biosynthesis.shikimate family.tryptophan.tryptophan synthase heterodimer.subunit alpha'	'c11_s1163351'	'subunit alpha of tryptophan synthase complex (original description: none)'	T
'4.1.5.3.5.2'	'Amino acid metabolism.biosynthesis.shikimate family.tryptophan.tryptophan synthase heterodimer.subunit beta'	'a11_trinity_dn55537_c0_g1_i5'	'subunit beta of tryptophan synthase complex (original description: none)'	T
'4.2'	'Amino acid metabolism.degradation'	''	''
'4.2.1'	'Amino acid metabolism.degradation.arginine'	''	''
'4.2.1.1'	'Amino acid metabolism.degradation.arginine.arginase'	'a02_trinity_dn21713_c3_g1_i1'	'arginase (original description: none)'	T
'4.2.1.2'	'Amino acid metabolism.degradation.arginine.urease'	'a06_trinity_dn50585_c0_g1_i3'	'urease (original description: none)'	T
'4.2.1.3'	'Amino acid metabolism.degradation.arginine.urease accessory protein activities'	''	''
'4.2.1.3.1'	'Amino acid metabolism.degradation.arginine.urease accessory protein activities.urease accessory protein (ureD)'	'b01_trinity_dn33710_c2_g2_i2'	'urease accessory protein (ureD) (original description: none)'	T
'4.2.1.3.2'	'Amino acid metabolism.degradation.arginine.urease accessory protein activities.urease accessory protein (ureF)'	'c10_r3531130'	'urease accessory protein (ureF) (original description: none)'	T
'4.2.1.3.3'	'Amino acid metabolism.degradation.arginine.urease accessory protein activities.urease accessory protein (ureG)'	'c07_r5213749'	'urease accessory protein (ureG) (original description: none)'	T
'4.2.2'	'Amino acid metabolism.degradation.gamma-aminobutyrate (GABA)'	''	''
'4.2.2.1'	'Amino acid metabolism.degradation.gamma-aminobutyrate (GABA).gamma-aminobutyric acid pyruvate transaminase'	'a07_trinity_dn42637_c0_g1_i2'	'GABA pyruvate transaminase (original description: none)'	T
'4.2.2.2'	'Amino acid metabolism.degradation.gamma-aminobutyrate (GABA).succinate formation'	''	''
'4.2.2.2.1'	'Amino acid metabolism.degradation.gamma-aminobutyrate (GABA).succinate formation.NAD-dependent succinic semialdehyde dehydrogenase'	'a05_trinity_dn57330_c0_g1_i1'	'NAD-dependent succinic semialdehyde dehydrogenase (original description: none)'	T
'4.2.2.2.1'	'Amino acid metabolism.degradation.gamma-aminobutyrate (GABA).succinate formation.NAD-dependent succinic semialdehyde dehydrogenase'	'a02_trinity_dn13550_c0_g1_i2'	'NAD-dependent succinic semialdehyde dehydrogenase (original description: none)'	T
'4.2.2.2.1'	'Amino acid metabolism.degradation.gamma-aminobutyrate (GABA).succinate formation.NAD-dependent succinic semialdehyde dehydrogenase'	'c09_r2756098'	'NAD-dependent succinic semialdehyde dehydrogenase (original description: none)'	T
'4.2.2.2.1'	'Amino acid metabolism.degradation.gamma-aminobutyrate (GABA).succinate formation.NAD-dependent succinic semialdehyde dehydrogenase'	'a05_trinity_dn44019_c3_g2_i6'	'NAD-dependent succinic semialdehyde dehydrogenase (original description: none)'	T
'4.2.2.2.2'	'Amino acid metabolism.degradation.gamma-aminobutyrate (GABA).succinate formation.NADP-dependent succinic semialdehyde dehydrogenase'	''	''
'4.2.2.3'	'Amino acid metabolism.degradation.gamma-aminobutyrate (GABA).gamma-hydroxybutyrate formation'	''	''
'4.2.2.3.1'	'Amino acid metabolism.degradation.gamma-aminobutyrate (GABA).gamma-hydroxybutyrate formation.bifunctional gamma-hydroxybutyrate dehydrogenase and glyoxylate reductase'	'c09_r2664920'	'bifunctional gamma-hydroxybutyrate dehydrogenase and glyoxylate reductase (original description: none)'	T
'4.2.2.3.1'	'Amino acid metabolism.degradation.gamma-aminobutyrate (GABA).gamma-hydroxybutyrate formation.bifunctional gamma-hydroxybutyrate dehydrogenase and glyoxylate reductase'	'c12_r642074'	'bifunctional gamma-hydroxybutyrate dehydrogenase and glyoxylate reductase (original description: none)'	T
'4.2.3'	'Amino acid metabolism.degradation.proline'	''	''
'4.2.3.1'	'Amino acid metabolism.degradation.proline.proline dehydrogenase'	'c06_r6814064'	'proline dehydrogenase (original description: none)'	T
'4.2.3.1'	'Amino acid metabolism.degradation.proline.proline dehydrogenase'	'b01_trinity_dn27559_c4_g1_i8'	'proline dehydrogenase (original description: none)'	T
'4.2.3.2'	'Amino acid metabolism.degradation.proline.delta-1-pyrroline-5-carboxylate dehydrogenase'	'a09_trinity_dn42080_c0_g1_i2'	'delta-1-pyrroline-5-carboxylate dehydrogenase (original description: none)'	T
'4.2.4'	'Amino acid metabolism.degradation.lysine'	''	''
'4.2.4.1'	'Amino acid metabolism.degradation.lysine.bifunctional lysine ketoglutarate reductase and saccharopine dehydrogenase'	'a05_trinity_dn40582_c2_g1_i1'	'bifunctional lysine ketoglutarate reductase and saccharopine dehydrogenase (original description: none)'	T
'4.2.5'	'Amino acid metabolism.degradation.threonine'	''	''
'4.2.5.1'	'Amino acid metabolism.degradation.threonine.threonine aldolase'	'c11_r1168208'	'threonine aldolase (original description: none)'	T
'4.2.5.2'	'Amino acid metabolism.degradation.threonine.threonine dehydratase'	'c12_r638237'	'threonine dehydratase (original description: none)'	T
'4.2.5.2'	'Amino acid metabolism.degradation.threonine.threonine dehydratase'	'c11_r1169786'	'threonine dehydratase (original description: none)'	T
'4.2.6'	'Amino acid metabolism.degradation.cysteine'	''	''
'4.2.6.1'	'Amino acid metabolism.degradation.cysteine.mercaptopyruvate sulfurtransferase'	'a05_trinity_dn37522_c7_g1_i2'	'mercaptopyruvate sulfurtransferase (original description: none)'	T
'4.2.6.2'	'Amino acid metabolism.degradation.cysteine.sulfur dioxygenase'	'c07_r5224939'	'sulfur dioxygenase (original description: none)'	T
'4.2.6.3'	'Amino acid metabolism.degradation.cysteine.cysteine desulfhydrase'	'a03_trinity_dn28735_c1_g1_i3'	'cysteine desulfhydrase (original description: none)'	T
'4.2.6.3'	'Amino acid metabolism.degradation.cysteine.cysteine desulfhydrase'	'a01_trinity_dn14945_c10_g1_i2'	'cysteine desulfhydrase (original description: none)'	T
'4.2.6.3'	'Amino acid metabolism.degradation.cysteine.cysteine desulfhydrase'	'c09_r2697677'	'cysteine desulfhydrase (original description: none)'	T
'4.2.6.3'	'Amino acid metabolism.degradation.cysteine.cysteine desulfhydrase'	'a01_trinity_dn15617_c4_g2_i1'	'cysteine desulfhydrase (original description: none)'	T
'4.2.7'	'Amino acid metabolism.degradation.branched-chain amino acid'	''	''
'4.2.7.1'	'Amino acid metabolism.degradation.branched-chain amino acid.branched-chain aminotransferase (BCAT)'	'c12_r627265'	'branched-chain aminotransferase (BCAT) (original description: none)'	T
'4.2.7.1'	'Amino acid metabolism.degradation.branched-chain amino acid.branched-chain aminotransferase (BCAT)'	'c12_r660850'	'branched-chain aminotransferase (BCAT) (original description: none)'	T
'4.2.7.2'	'Amino acid metabolism.degradation.branched-chain amino acid.branched-chain alpha-keto acid dehydrogenase complex'	''	''
'4.2.7.2.1'	'Amino acid metabolism.degradation.branched-chain amino acid.branched-chain alpha-keto acid dehydrogenase complex.E1 2-oxoisovalerate dehydrogenase subcomplex'	''	''
'4.2.7.2.1.1'	'Amino acid metabolism.degradation.branched-chain amino acid.branched-chain alpha-keto acid dehydrogenase complex.E1 2-oxoisovalerate dehydrogenase subcomplex.subunit alpha'	'c09_r2664791'	'subunit alpha of E1 2-oxoisovalerate dehydrogenase subcomplex (original description: none)'	T
'4.2.7.2.1.1'	'Amino acid metabolism.degradation.branched-chain amino acid.branched-chain alpha-keto acid dehydrogenase complex.E1 2-oxoisovalerate dehydrogenase subcomplex.subunit alpha'	'a10_trinity_dn35838_c0_g1_i1'	'subunit alpha of E1 2-oxoisovalerate dehydrogenase subcomplex (original description: none)'	T
'4.2.7.2.1.2'	'Amino acid metabolism.degradation.branched-chain amino acid.branched-chain alpha-keto acid dehydrogenase complex.E1 2-oxoisovalerate dehydrogenase subcomplex.subunit beta'	'c12_r644245'	'subunit beta of E1 2-oxoisovalerate dehydrogenase subcomplex (original description: none)'	T
'4.2.7.2.2'	'Amino acid metabolism.degradation.branched-chain amino acid.branched-chain alpha-keto acid dehydrogenase complex.lipoamide acyltransferase component E2'	'a01_trinity_dn22038_c5_g2_i2'	'lipoamide acyltransferase component E2 of branched-chain alpha-keto acid dehydrogenase complex (original description: none)'	T
'4.2.7.2.3'	'Amino acid metabolism.degradation.branched-chain amino acid.branched-chain alpha-keto acid dehydrogenase complex.dihydrolipoamide dehydrogenase component E3'	'b02_trinity_dn42293_c0_g1_i1'	'dihydrolipoamide dehydrogenase component E3 of branched-chain alpha-keto acid dehydrogenase complex (original description: none)'	T
'4.2.7.3'	'Amino acid metabolism.degradation.branched-chain amino acid.isovaleryl-CoA-dehydrogenase'	'b01_trinity_dn28461_c0_g2_i1'	'isovaleryl-CoA-dehydrogenase (original description: none)'	T
'4.2.7.4'	'Amino acid metabolism.degradation.branched-chain amino acid.enoyl-CoA hydratase'	'a01_trinity_dn22468_c2_g1_i1'	'enoyl-CoA hydratase (original description: none)'	T
'4.2.7.5'	'Amino acid metabolism.degradation.branched-chain amino acid.leucine'	''	''
'4.2.7.5.1'	'Amino acid metabolism.degradation.branched-chain amino acid.leucine.methylcrotonoyl-CoA carboxylase heterodimer'	''	''
'4.2.7.5.1.1'	'Amino acid metabolism.degradation.branched-chain amino acid.leucine.methylcrotonoyl-CoA carboxylase heterodimer.subunit alpha'	'c10_j3458261'	'subunit alpha of methylcrotonoyl-CoA carboxylase complex (original description: none)'	T
'4.2.7.5.1.2'	'Amino acid metabolism.degradation.branched-chain amino acid.leucine.methylcrotonoyl-CoA carboxylase heterodimer.subunit beta'	'a01_trinity_dn16329_c1_g1_i1'	'subunit beta of methylcrotonoyl-CoA carboxylase complex (original description: none)'	T
'4.2.7.5.2'	'Amino acid metabolism.degradation.branched-chain amino acid.leucine.hydroxymethylglutaryl-CoA lyase'	'c10_r3684115'	'hydroxymethylglutaryl-CoA lyase (original description: none)'	T
'4.2.7.5.3'	'Amino acid metabolism.degradation.branched-chain amino acid.leucine.methylglutaconyl-CoA hydratase'	'c08_r3901646'	'methylglutaconyl-CoA hydratase (original description: none)'	T
'4.2.7.6'	'Amino acid metabolism.degradation.branched-chain amino acid.valine'	''	''
'4.2.7.6.1'	'Amino acid metabolism.degradation.branched-chain amino acid.valine.3-hydroxyisobutyryl-CoA hydrolase'	'a01_trinity_dn22468_c2_g1_i1'	'3-hydroxyisobutyryl-CoA hydrolase (original description: none)'	T
'4.2.7.6.2'	'Amino acid metabolism.degradation.branched-chain amino acid.valine.3-hydroxyisobutyrate dehydrogenase'	'c09_r2708141'	'3-hydroxyisobutyrate dehydrogenase (original description: none)'	T
'4.2.7.6.2'	'Amino acid metabolism.degradation.branched-chain amino acid.valine.3-hydroxyisobutyrate dehydrogenase'	'c07_s3437082'	'3-hydroxyisobutyrate dehydrogenase (original description: none)'	T
'4.2.7.6.3'	'Amino acid metabolism.degradation.branched-chain amino acid.valine.methylmalonate-semialdehyde dehydrogenase'	'c12_r639244'	'methylmalonate-semialdehyde dehydrogenase (original description: none)'	T
'4.2.7.6.3'	'Amino acid metabolism.degradation.branched-chain amino acid.valine.methylmalonate-semialdehyde dehydrogenase'	'a01_trinity_dn23018_c6_g3_i2'	'methylmalonate-semialdehyde dehydrogenase (original description: none)'	T
'4.2.7.6.3'	'Amino acid metabolism.degradation.branched-chain amino acid.valine.methylmalonate-semialdehyde dehydrogenase'	'c11_s1120571'	'methylmalonate-semialdehyde dehydrogenase (original description: none)'	T
'4.2.7.7'	'Amino acid metabolism.degradation.branched-chain amino acid.isoleucine'	''	''
'4.2.7.7.1'	'Amino acid metabolism.degradation.branched-chain amino acid.isoleucine.3-hydroxypropionate dehydrogenase'	'c09_r2708141'	'3-hydroxypropionate dehydrogenase (original description: none)'	T
'4.2.7.7.1'	'Amino acid metabolism.degradation.branched-chain amino acid.isoleucine.3-hydroxypropionate dehydrogenase'	'c07_s3437082'	'3-hydroxypropionate dehydrogenase (original description: none)'	T
'4.2.7.8'	'Amino acid metabolism.degradation.branched-chain amino acid.acyl-CoA dehydrogenase oxidation'	''	''
'4.2.7.8.1'	'Amino acid metabolism.degradation.branched-chain amino acid.acyl-CoA dehydrogenase oxidation.ETF electron transfer flavoprotein heterodimer'	''	''
'4.2.7.8.1.1'	'Amino acid metabolism.degradation.branched-chain amino acid.acyl-CoA dehydrogenase oxidation.ETF electron transfer flavoprotein heterodimer.subunit alpha'	'a11_trinity_dn46870_c0_g1_i2'	'subunit alpha of ETF electron transfer flavoprotein complex (original description: none)'	T
'4.2.7.8.1.2'	'Amino acid metabolism.degradation.branched-chain amino acid.acyl-CoA dehydrogenase oxidation.ETF electron transfer flavoprotein heterodimer.subunit beta'	'c10_r3495702'	'subunit beta of ETF electron transfer flavoprotein complex (original description: none)'	T
'4.2.7.8.1.2'	'Amino acid metabolism.degradation.branched-chain amino acid.acyl-CoA dehydrogenase oxidation.ETF electron transfer flavoprotein heterodimer.subunit beta'	'c08_s921055'	'subunit beta of ETF electron transfer flavoprotein complex (original description: none)'	T
'4.2.7.8.2'	'Amino acid metabolism.degradation.branched-chain amino acid.acyl-CoA dehydrogenase oxidation.electron transfer flavoprotein-ubiquinone oxidoreductase (ETF-QO)'	'c10_r3676506'	'electron transfer flavoprotein-ubiquinone oxidoreductase (ETF-QO) (original description: none)'	T
'4.2.8'	'Amino acid metabolism.degradation.aromatic amino acid'	''	''
'4.2.8.1'	'Amino acid metabolism.degradation.aromatic amino acid.aromatic-amino-acid aminotransferase'	'a08_trinity_dn21990_c0_g1_i3'	'aromatic-amino-acid aminotransferase (original description: none)'	T
'4.2.8.2'	'Amino acid metabolism.degradation.aromatic amino acid.aromatic amino acid hydroxylase'	'c07_r5422047'	'aromatic amino acid hydroxylase (original description: none)'	T
'4.2.8.3'	'Amino acid metabolism.degradation.aromatic amino acid.tyrosine'	''	''
'4.2.8.3.1'	'Amino acid metabolism.degradation.aromatic amino acid.tyrosine.homogentisate dioxygenase'	'c11_j1181968'	'homogentisate dioxygenase (original description: none)'	T
'4.2.8.3.1'	'Amino acid metabolism.degradation.aromatic amino acid.tyrosine.homogentisate dioxygenase'	'a09_trinity_dn50527_c0_g1_i1'	'homogentisate dioxygenase (original description: none)'	T
'4.2.8.3.1'	'Amino acid metabolism.degradation.aromatic amino acid.tyrosine.homogentisate dioxygenase'	'a11_trinity_dn70224_c0_g1_i1'	'homogentisate dioxygenase (original description: none)'	T
'4.2.8.3.2'	'Amino acid metabolism.degradation.aromatic amino acid.tyrosine.maleylacetoacetate isomerase'	'c07_s1571030'	'maleylacetoacetate isomerase (original description: none)'	T
'4.2.8.3.2'	'Amino acid metabolism.degradation.aromatic amino acid.tyrosine.maleylacetoacetate isomerase'	'a11_trinity_dn51578_c0_g2_i9'	'maleylacetoacetate isomerase (original description: none)'	T
'4.2.8.3.3'	'Amino acid metabolism.degradation.aromatic amino acid.tyrosine.fumarylacetoacetate hydrolase'	'c09_s634119'	'fumarylacetoacetate hydrolase (original description: none)'	T
'4.2.8.3.3'	'Amino acid metabolism.degradation.aromatic amino acid.tyrosine.fumarylacetoacetate hydrolase'	'c10_r3620222'	'fumarylacetoacetate hydrolase (original description: none)'	T
'4.2.8.3.3'	'Amino acid metabolism.degradation.aromatic amino acid.tyrosine.fumarylacetoacetate hydrolase'	'c11_r1235578'	'fumarylacetoacetate hydrolase (original description: none)'	T
'4.2.8.3.3'	'Amino acid metabolism.degradation.aromatic amino acid.tyrosine.fumarylacetoacetate hydrolase'	'a01_trinity_dn16140_c1_g2_i1'	'fumarylacetoacetate hydrolase (original description: none)'	T
'4.2.8.3.3'	'Amino acid metabolism.degradation.aromatic amino acid.tyrosine.fumarylacetoacetate hydrolase'	'a11_trinity_dn16887_c0_g1_i1'	'fumarylacetoacetate hydrolase (original description: none)'	T
'4.2.8.3.3'	'Amino acid metabolism.degradation.aromatic amino acid.tyrosine.fumarylacetoacetate hydrolase'	'a11_trinity_dn65920_c0_g1_i1'	'fumarylacetoacetate hydrolase (original description: none)'	T
'4.2.9'	'Amino acid metabolism.degradation.methionine'	''	''
'4.2.9.1'	'Amino acid metabolism.degradation.methionine.methionine gamma-lyase'	'c07_r5525022'	'methionine gamma-lyase (original description: none)'	T
'4.2.9.1'	'Amino acid metabolism.degradation.methionine.methionine gamma-lyase'	'a03_trinity_dn29501_c0_g1_i5'	'methionine gamma-lyase (original description: none)'	T
'5'	'Lipid metabolism'	''	''
'5.1'	'Lipid metabolism.fatty acid biosynthesis'	''	''
'5.1.1'	'Lipid metabolism.fatty acid biosynthesis.citrate shuttle'	''	''
'5.1.1.1'	'Lipid metabolism.fatty acid biosynthesis.citrate shuttle.mitochondrial dicarboxylate transporter'	'a07_trinity_dn37448_c0_g1_i9'	'mitochondrial dicarboxylate transporter (original description: none)'	T
'5.1.1.2'	'Lipid metabolism.fatty acid biosynthesis.citrate shuttle.ATP-dependent citrate lyase heterodimer'	''	''
'5.1.1.2.1'	'Lipid metabolism.fatty acid biosynthesis.citrate shuttle.ATP-dependent citrate lyase heterodimer.alpha chain'	'c12_s612474'	'alpha chain of ATP-dependent citrate lyase complex (original description: none)'	T
'5.1.1.2.1'	'Lipid metabolism.fatty acid biosynthesis.citrate shuttle.ATP-dependent citrate lyase heterodimer.alpha chain'	'c12_r641272'	'alpha chain of ATP-dependent citrate lyase complex (original description: none)'	T
'5.1.1.2.1'	'Lipid metabolism.fatty acid biosynthesis.citrate shuttle.ATP-dependent citrate lyase heterodimer.alpha chain'	'c06_r7040410'	'alpha chain of ATP-dependent citrate lyase complex (original description: none)'	T
'5.1.1.2.2'	'Lipid metabolism.fatty acid biosynthesis.citrate shuttle.ATP-dependent citrate lyase heterodimer.beta chain'	''	''
'5.1.1.3'	'Lipid metabolism.fatty acid biosynthesis.citrate shuttle.cytosolic NAD-dependent malate dehydrogenase'	'c09_r2651122'	'cytosolic NAD-dependent malate dehydrogenase (original description: none)'	T
'5.1.1.4'	'Lipid metabolism.fatty acid biosynthesis.citrate shuttle.cytosolic NADP-dependent malic enzyme'	'c08_r3884937'	'cytosolic NADP-dependent malic enzyme (original description: none)'	T
'5.1.1.4'	'Lipid metabolism.fatty acid biosynthesis.citrate shuttle.cytosolic NADP-dependent malic enzyme'	'a08_trinity_dn28809_c0_g1_i7'	'cytosolic NADP-dependent malic enzyme (original description: none)'	T
'5.1.1.5'	'Lipid metabolism.fatty acid biosynthesis.citrate shuttle.mitochondrial pyruvate transporter'	'a07_trinity_dn51564_c1_g1_i20'	'mitochondrial pyruvate transporter (original description: none)'	T
'5.1.2'	'Lipid metabolism.fatty acid biosynthesis.acetyl-CoA generation'	''	''
'5.1.2.1'	'Lipid metabolism.fatty acid biosynthesis.acetyl-CoA generation.plastidial pyruvate kinase'	'c09_r2694579'	'plastidial pyruvate kinase (original description: none)'	T
'5.1.2.1'	'Lipid metabolism.fatty acid biosynthesis.acetyl-CoA generation.plastidial pyruvate kinase'	'a07_trinity_dn39833_c0_g1_i2'	'plastidial pyruvate kinase (original description: none)'	T
'5.1.2.1'	'Lipid metabolism.fatty acid biosynthesis.acetyl-CoA generation.plastidial pyruvate kinase'	'a08_trinity_dn28306_c5_g1_i6'	'plastidial pyruvate kinase (original description: none)'	T
'5.1.2.2'	'Lipid metabolism.fatty acid biosynthesis.acetyl-CoA generation.plastidial pyruvate dehydrogenase complex'	''	''
'5.1.2.2.1'	'Lipid metabolism.fatty acid biosynthesis.acetyl-CoA generation.plastidial pyruvate dehydrogenase complex.E1 pyruvate dehydrogenase subcomplex'	''	''
'5.1.2.2.1.1'	'Lipid metabolism.fatty acid biosynthesis.acetyl-CoA generation.plastidial pyruvate dehydrogenase complex.E1 pyruvate dehydrogenase subcomplex.subunit alpha'	'a05_trinity_dn46683_c0_g1_i1'	'subunit alpha of E1 pyruvate dehydrogenase component (original description: none)'	T
'5.1.2.2.1.1'	'Lipid metabolism.fatty acid biosynthesis.acetyl-CoA generation.plastidial pyruvate dehydrogenase complex.E1 pyruvate dehydrogenase subcomplex.subunit alpha'	'a05_trinity_dn46683_c0_g1_i2'	'subunit alpha of E1 pyruvate dehydrogenase component (original description: none)'	T
'5.1.2.2.1.2'	'Lipid metabolism.fatty acid biosynthesis.acetyl-CoA generation.plastidial pyruvate dehydrogenase complex.E1 pyruvate dehydrogenase subcomplex.subunit beta'	'a02_trinity_dn28101_c3_g1_i2'	'subunit beta of E1 pyruvate dehydrogenase component (original description: none)'	T
'5.1.2.2.2'	'Lipid metabolism.fatty acid biosynthesis.acetyl-CoA generation.plastidial pyruvate dehydrogenase complex.dihydrolipoamide acetyltransferase component E2'	'c11_r1190460'	'dihydrolipoamide acetyltransferase component E2 of plastidial pyruvate dehydrogenase complex (original description: none)'	T
'5.1.2.2.2'	'Lipid metabolism.fatty acid biosynthesis.acetyl-CoA generation.plastidial pyruvate dehydrogenase complex.dihydrolipoamide acetyltransferase component E2'	'a09_trinity_dn43929_c0_g1_i1'	'dihydrolipoamide acetyltransferase component E2 of plastidial pyruvate dehydrogenase complex (original description: none)'	T
'5.1.2.2.3'	'Lipid metabolism.fatty acid biosynthesis.acetyl-CoA generation.plastidial pyruvate dehydrogenase complex.dihydrolipoamide dehydrogenase component E3'	'c11_r1253980'	'dihydrolipoamide dehydrogenase component E3 of plastidial pyruvate dehydrogenase complex (original description: none)'	T
'5.1.2.3'	'Lipid metabolism.fatty acid biosynthesis.acetyl-CoA generation.acetyl-CoA synthetase'	'c09_r2659030'	'acetyl-CoA synthetase (original description: none)'	T
'5.1.2.4'	'Lipid metabolism.fatty acid biosynthesis.acetyl-CoA generation.malonyl-CoA decarboxylase'	'a06_trinity_dn38834_c0_g1_i2'	'malonyl-CoA decarboxylase (original description: none)'	T
'5.1.3'	'Lipid metabolism.fatty acid biosynthesis.acetyl-CoA carboxylation'	''	''
'5.1.3.1'	'Lipid metabolism.fatty acid biosynthesis.acetyl-CoA carboxylation.monomeric acetyl-CoA carboxylase'	'a02_trinity_dn21478_c1_g1_i12'	'monomeric acetyl-CoA carboxylase (original description: none)'	T
'5.1.3.1'	'Lipid metabolism.fatty acid biosynthesis.acetyl-CoA carboxylation.monomeric acetyl-CoA carboxylase'	'a02_trinity_dn21688_c2_g1_i1'	'monomeric acetyl-CoA carboxylase (original description: none)'	T
'5.1.3.2'	'Lipid metabolism.fatty acid biosynthesis.acetyl-CoA carboxylation.polymeric acetyl-CoA carboxylase complex'	''	''
'5.1.3.2.1'	'Lipid metabolism.fatty acid biosynthesis.acetyl-CoA carboxylation.polymeric acetyl-CoA carboxylase complex.carboxyltransferase subunit alpha'	'a06_trinity_dn42675_c0_g1_i4'	'carboxyltransferase subunit alpha of polymeric acetyl-CoA carboxylase complex (original description: none)'	T
'5.1.3.2.2'	'Lipid metabolism.fatty acid biosynthesis.acetyl-CoA carboxylation.polymeric acetyl-CoA carboxylase complex.carboxyltransferase subunit beta'	'a01_trinity_dn16838_c12_g2_i1'	'carboxyltransferase subunit beta of polymeric acetyl-CoA carboxylase complex (original description: none)'	T
'5.1.3.2.3'	'Lipid metabolism.fatty acid biosynthesis.acetyl-CoA carboxylation.polymeric acetyl-CoA carboxylase complex.biotin carboxyl carrier subunit'	'a01_trinity_dn21290_c1_g1_i1'	'biotin carboxyl carrier subunit of polymeric acetyl-CoA carboxylase complex (original description: none)'	T
'5.1.3.2.4'	'Lipid metabolism.fatty acid biosynthesis.acetyl-CoA carboxylation.polymeric acetyl-CoA carboxylase complex.biotin carboxylase subunit'	'a06_trinity_dn37275_c0_g1_i5'	'biotin carboxylase subunit of polymeric acetyl-CoA carboxylase complex (original description: none)'	T
'5.1.3.3'	'Lipid metabolism.fatty acid biosynthesis.acetyl-CoA carboxylation.acetyl-CoA carboxylase regulator (BADC)'	'a06_trinity_dn36571_c0_g1_i2'	'acetyl-CoA carboxylase regulator (BADC) (original description: none)'	T
'5.1.3.3'	'Lipid metabolism.fatty acid biosynthesis.acetyl-CoA carboxylation.acetyl-CoA carboxylase regulator (BADC)'	'a06_trinity_dn34761_c0_g1_i4'	'acetyl-CoA carboxylase regulator (BADC) (original description: none)'	T
'5.1.4'	'Lipid metabolism.fatty acid biosynthesis.plastidial fatty acid synthase (ptFAS) system'	''	''
'5.1.4.1'	'Lipid metabolism.fatty acid biosynthesis.plastidial fatty acid synthase (ptFAS) system.acyl carrier protein (ptACP)'	'c12_r687268'	'acyl carrier protein (ptACP) (original description: none)'	T
'5.1.4.1'	'Lipid metabolism.fatty acid biosynthesis.plastidial fatty acid synthase (ptFAS) system.acyl carrier protein (ptACP)'	'b01_trinity_dn28406_c0_g1_i14'	'acyl carrier protein (ptACP) (original description: none)'	T
'5.1.4.1'	'Lipid metabolism.fatty acid biosynthesis.plastidial fatty acid synthase (ptFAS) system.acyl carrier protein (ptACP)'	'b05_trinity_dn59891_c1_g1_i5'	'acyl carrier protein (ptACP) (original description: none)'	T
'5.1.4.2'	'Lipid metabolism.fatty acid biosynthesis.plastidial fatty acid synthase (ptFAS) system.ketoacyl-ACP synthase activities'	''	''
'5.1.4.2.1'	'Lipid metabolism.fatty acid biosynthesis.plastidial fatty acid synthase (ptFAS) system.ketoacyl-ACP synthase activities.ketoacyl-ACP synthase I'	'c06_r6960332'	'ketoacyl-ACP synthase I (original description: none)'	T
'5.1.4.2.1'	'Lipid metabolism.fatty acid biosynthesis.plastidial fatty acid synthase (ptFAS) system.ketoacyl-ACP synthase activities.ketoacyl-ACP synthase I'	'a10_trinity_dn38371_c1_g3_i1'	'ketoacyl-ACP synthase I (original description: none)'	T
'5.1.4.2.1'	'Lipid metabolism.fatty acid biosynthesis.plastidial fatty acid synthase (ptFAS) system.ketoacyl-ACP synthase activities.ketoacyl-ACP synthase I'	'b03_trinity_dn36928_c3_g1_i3'	'ketoacyl-ACP synthase I (original description: none)'	T
'5.1.4.2.1'	'Lipid metabolism.fatty acid biosynthesis.plastidial fatty acid synthase (ptFAS) system.ketoacyl-ACP synthase activities.ketoacyl-ACP synthase I'	'a08_trinity_dn25576_c1_g1_i6'	'ketoacyl-ACP synthase I (original description: none)'	T
'5.1.4.2.2'	'Lipid metabolism.fatty acid biosynthesis.plastidial fatty acid synthase (ptFAS) system.ketoacyl-ACP synthase activities.ketoacyl-ACP synthase II'	'a02_trinity_dn23018_c1_g1_i14'	'ketoacyl-ACP synthase II (original description: none)'	T
'5.1.4.2.3'	'Lipid metabolism.fatty acid biosynthesis.plastidial fatty acid synthase (ptFAS) system.ketoacyl-ACP synthase activities.ketoacyl-ACP synthase III'	'a09_trinity_dn44909_c1_g1_i11'	'ketoacyl-ACP synthase III (original description: none)'	T
'5.1.4.3'	'Lipid metabolism.fatty acid biosynthesis.plastidial fatty acid synthase (ptFAS) system.hydroxyacyl-ACP dehydratase (ptHD)'	'a01_trinity_dn20812_c8_g1_i1'	'hydroxyacyl-ACP dehydratase (ptHD) (original description: none)'	T
'5.1.4.4'	'Lipid metabolism.fatty acid biosynthesis.plastidial fatty acid synthase (ptFAS) system.ketoacyl-ACP reductase (KAR1)'	'a02_trinity_dn21025_c6_g5_i1'	'ketoacyl-ACP reductase (original description: none)'	T
'5.1.4.5'	'Lipid metabolism.fatty acid biosynthesis.plastidial fatty acid synthase (ptFAS) system.enoyl-ACP reductase (MOD1)'	'a02_trinity_dn25369_c2_g2_i7'	'enoyl-ACP reductase (original description: none)'	T
'5.1.4.5'	'Lipid metabolism.fatty acid biosynthesis.plastidial fatty acid synthase (ptFAS) system.enoyl-ACP reductase (MOD1)'	'a06_trinity_dn44803_c0_g3_i3'	'enoyl-ACP reductase (original description: none)'	T
'5.1.4.6'	'Lipid metabolism.fatty acid biosynthesis.plastidial fatty acid synthase (ptFAS) system.fatty acid chain termination'	''	''
'5.1.4.6.1'	'Lipid metabolism.fatty acid biosynthesis.plastidial fatty acid synthase (ptFAS) system.fatty acid chain termination.oleoyl-ACP thioesterase'	'c11_r1208132'	'oleoyl-ACP thioesterase (original description: none)'	T
'5.1.4.6.1'	'Lipid metabolism.fatty acid biosynthesis.plastidial fatty acid synthase (ptFAS) system.fatty acid chain termination.oleoyl-ACP thioesterase'	'c09_r2656056'	'oleoyl-ACP thioesterase (original description: none)'	T
'5.1.4.6.2'	'Lipid metabolism.fatty acid biosynthesis.plastidial fatty acid synthase (ptFAS) system.fatty acid chain termination.palmitoyl-ACP thioesterase'	'c12_r640317'	'palmitoyl-ACP thioesterase (original description: none)'	T
'5.1.4.6.2'	'Lipid metabolism.fatty acid biosynthesis.plastidial fatty acid synthase (ptFAS) system.fatty acid chain termination.palmitoyl-ACP thioesterase'	'c06_s4561683'	'palmitoyl-ACP thioesterase (original description: none)'	T
'5.1.4.6.2'	'Lipid metabolism.fatty acid biosynthesis.plastidial fatty acid synthase (ptFAS) system.fatty acid chain termination.palmitoyl-ACP thioesterase'	'a06_trinity_dn41701_c0_g1_i2'	'palmitoyl-ACP thioesterase (original description: none)'	T
'5.1.5'	'Lipid metabolism.fatty acid biosynthesis.mitochondrial fatty acid synthase (mtFAS) system'	''	''
'5.1.5.1'	'Lipid metabolism.fatty acid biosynthesis.mitochondrial fatty acid synthase (mtFAS) system.acyl carrier protein (mtACP)'	'b03_trinity_dn36207_c0_g1_i1'	'acyl carrier protein (mtACP) (original description: none)'	T
'5.1.5.1'	'Lipid metabolism.fatty acid biosynthesis.mitochondrial fatty acid synthase (mtFAS) system.acyl carrier protein (mtACP)'	'c04_s11125055'	'acyl carrier protein (mtACP) (original description: none)'	T
'5.1.5.1'	'Lipid metabolism.fatty acid biosynthesis.mitochondrial fatty acid synthase (mtFAS) system.acyl carrier protein (mtACP)'	'c12_r637499'	'acyl carrier protein (mtACP) (original description: none)'	T
'5.1.5.1'	'Lipid metabolism.fatty acid biosynthesis.mitochondrial fatty acid synthase (mtFAS) system.acyl carrier protein (mtACP)'	'c08_r3909644'	'acyl carrier protein (mtACP) (original description: none)'	T
'5.1.5.2'	'Lipid metabolism.fatty acid biosynthesis.mitochondrial fatty acid synthase (mtFAS) system.phosphopantetheinyl transferase (mtPPT)'	'a01_trinity_dn17633_c2_g2_i13'	'phosphopantetheinyl transferase (mtPPT) (original description: none)'	T
'5.1.5.3'	'Lipid metabolism.fatty acid biosynthesis.mitochondrial fatty acid synthase (mtFAS) system.malonyl-CoA synthetase (mtMCS)'	'a10_trinity_dn44804_c0_g1_i4'	'malonyl-CoA synthetase (mtMCS) (original description: none)'	T
'5.1.5.3'	'Lipid metabolism.fatty acid biosynthesis.mitochondrial fatty acid synthase (mtFAS) system.malonyl-CoA synthetase (mtMCS)'	'a11_trinity_dn47014_c1_g2_i1'	'malonyl-CoA synthetase (mtMCS) (original description: none)'	T
'5.1.5.4'	'Lipid metabolism.fatty acid biosynthesis.mitochondrial fatty acid synthase (mtFAS) system.malonyl-CoA:ACP transacylase'	'c12_r652989'	'malonyl-CoA:ACP transacylase (original description: none)'	T
'5.1.5.5'	'Lipid metabolism.fatty acid biosynthesis.mitochondrial fatty acid synthase (mtFAS) system.ketoacyl-ACP synthase (mtKAS)'	'c12_s615488'	'ketoacyl-ACP synthase (mtKAS) (original description: none)'	T
'5.1.5.5'	'Lipid metabolism.fatty acid biosynthesis.mitochondrial fatty acid synthase (mtFAS) system.ketoacyl-ACP synthase (mtKAS)'	'a02_trinity_dn38051_c0_g1_i1'	'ketoacyl-ACP synthase (mtKAS) (original description: none)'	T
'5.1.5.6'	'Lipid metabolism.fatty acid biosynthesis.mitochondrial fatty acid synthase (mtFAS) system.hydroxyacyl-ACP dehydratase (mtHD)'	'b01_trinity_dn30566_c3_g1_i1'	'hydroxyacyl-ACP dehydratase (mtHD) (original description: none)'	T
'5.1.6'	'Lipid metabolism.fatty acid biosynthesis.endoplasmic reticulum-localized fatty acid elongase (FAE) system'	''	''
'5.1.6.1'	'Lipid metabolism.fatty acid biosynthesis.endoplasmic reticulum-localized fatty acid elongase (FAE) system.fatty acid elongation complex'	''	''
'5.1.6.1.1'	'Lipid metabolism.fatty acid biosynthesis.endoplasmic reticulum-localized fatty acid elongase (FAE) system.fatty acid elongation complex.3-ketoacyl-CoA synthase (KCS)'	'c12_s428369'	'3-ketoacyl-CoA synthase (KCS) (original description: none)'	T
'5.1.6.1.1'	'Lipid metabolism.fatty acid biosynthesis.endoplasmic reticulum-localized fatty acid elongase (FAE) system.fatty acid elongation complex.3-ketoacyl-CoA synthase (KCS)'	'c11_r1187185'	'3-ketoacyl-CoA synthase (KCS) (original description: none)'	T
'5.1.6.1.1'	'Lipid metabolism.fatty acid biosynthesis.endoplasmic reticulum-localized fatty acid elongase (FAE) system.fatty acid elongation complex.3-ketoacyl-CoA synthase (KCS)'	'c07_r5286843'	'3-ketoacyl-CoA synthase (KCS) (original description: none)'	T
'5.1.6.1.1'	'Lipid metabolism.fatty acid biosynthesis.endoplasmic reticulum-localized fatty acid elongase (FAE) system.fatty acid elongation complex.3-ketoacyl-CoA synthase (KCS)'	'c04_j10712972'	'3-ketoacyl-CoA synthase (KCS) (original description: none)'	T
'5.1.6.1.1'	'Lipid metabolism.fatty acid biosynthesis.endoplasmic reticulum-localized fatty acid elongase (FAE) system.fatty acid elongation complex.3-ketoacyl-CoA synthase (KCS)'	'a05_trinity_dn42482_c0_g1_i9'	'3-ketoacyl-CoA synthase (KCS) (original description: none)'	T
'5.1.6.1.1'	'Lipid metabolism.fatty acid biosynthesis.endoplasmic reticulum-localized fatty acid elongase (FAE) system.fatty acid elongation complex.3-ketoacyl-CoA synthase (KCS)'	'a05_trinity_dn36133_c0_g1_i2'	'3-ketoacyl-CoA synthase (KCS) (original description: none)'	T
'5.1.6.1.1'	'Lipid metabolism.fatty acid biosynthesis.endoplasmic reticulum-localized fatty acid elongase (FAE) system.fatty acid elongation complex.3-ketoacyl-CoA synthase (KCS)'	'c11_r1170175'	'3-ketoacyl-CoA synthase (KCS) (original description: none)'	T
'5.1.6.1.1'	'Lipid metabolism.fatty acid biosynthesis.endoplasmic reticulum-localized fatty acid elongase (FAE) system.fatty acid elongation complex.3-ketoacyl-CoA synthase (KCS)'	'a01_trinity_dn17064_c6_g2_i1'	'3-ketoacyl-CoA synthase (KCS) (original description: none)'	T
'5.1.6.1.1'	'Lipid metabolism.fatty acid biosynthesis.endoplasmic reticulum-localized fatty acid elongase (FAE) system.fatty acid elongation complex.3-ketoacyl-CoA synthase (KCS)'	'c04_s10774507'	'3-ketoacyl-CoA synthase (KCS) (original description: none)'	T
'5.1.6.1.1'	'Lipid metabolism.fatty acid biosynthesis.endoplasmic reticulum-localized fatty acid elongase (FAE) system.fatty acid elongation complex.3-ketoacyl-CoA synthase (KCS)'	'a05_trinity_dn46482_c0_g1_i3'	'3-ketoacyl-CoA synthase (KCS) (original description: none)'	T
'5.1.6.1.1'	'Lipid metabolism.fatty acid biosynthesis.endoplasmic reticulum-localized fatty acid elongase (FAE) system.fatty acid elongation complex.3-ketoacyl-CoA synthase (KCS)'	'a09_trinity_dn28074_c0_g1_i2'	'3-ketoacyl-CoA synthase (KCS) (original description: none)'	T
'5.1.6.1.1'	'Lipid metabolism.fatty acid biosynthesis.endoplasmic reticulum-localized fatty acid elongase (FAE) system.fatty acid elongation complex.3-ketoacyl-CoA synthase (KCS)'	'b01_trinity_dn36785_c0_g1_i1'	'3-ketoacyl-CoA synthase (KCS) (original description: none)'	T
'5.1.6.1.1'	'Lipid metabolism.fatty acid biosynthesis.endoplasmic reticulum-localized fatty acid elongase (FAE) system.fatty acid elongation complex.3-ketoacyl-CoA synthase (KCS)'	'a08_trinity_dn22217_c0_g1_i1'	'3-ketoacyl-CoA synthase (KCS) (original description: none)'	T
'5.1.6.1.2'	'Lipid metabolism.fatty acid biosynthesis.endoplasmic reticulum-localized fatty acid elongase (FAE) system.fatty acid elongation complex.3-ketoacyl-CoA reductase (KCR)'	'b04_trinity_dn55608_c0_g3_i1'	'3-ketoacyl-CoA reductase (KCR) (original description: none)'	T
'5.1.6.1.3'	'Lipid metabolism.fatty acid biosynthesis.endoplasmic reticulum-localized fatty acid elongase (FAE) system.fatty acid elongation complex.3-hydroxyacyl-CoA dehydratase (HCD)'	'c10_r3459576'	'3-hydroxyacyl-CoA dehydratase (HCD) (original description: none)'	T
'5.1.6.1.4'	'Lipid metabolism.fatty acid biosynthesis.endoplasmic reticulum-localized fatty acid elongase (FAE) system.fatty acid elongation complex.enoyl-CoA reductase (ECR)'	'a10_trinity_dn46760_c1_g1_i4'	'enoyl-CoA reductase (ECR) (original description: none)'	T
'5.1.6.2'	'Lipid metabolism.fatty acid biosynthesis.endoplasmic reticulum-localized fatty acid elongase (FAE) system.very long chain fatty acid elongation'	''	''
'5.1.6.2.1'	'Lipid metabolism.fatty acid biosynthesis.endoplasmic reticulum-localized fatty acid elongase (FAE) system.very long chain fatty acid elongation.catalytic protein (CER2)'	'c12_r660191'	'catalytic protein (CER2) (original description: none)'	T
'5.1.7'	'Lipid metabolism.fatty acid biosynthesis.fatty acid desaturation'	''	''
'5.1.7.1'	'Lipid metabolism.fatty acid biosynthesis.fatty acid desaturation.stearoyl-ACP desaturase'	'c12_j642787'	'stearoyl-ACP desaturase (original description: none)'	T
'5.1.7.1'	'Lipid metabolism.fatty acid biosynthesis.fatty acid desaturation.stearoyl-ACP desaturase'	'c05_r24119142'	'stearoyl-ACP desaturase (original description: none)'	T
'5.1.7.1'	'Lipid metabolism.fatty acid biosynthesis.fatty acid desaturation.stearoyl-ACP desaturase'	'c07_s5342491'	'stearoyl-ACP desaturase (original description: none)'	T
'5.1.7.1'	'Lipid metabolism.fatty acid biosynthesis.fatty acid desaturation.stearoyl-ACP desaturase'	'a09_trinity_dn42075_c1_g1_i2'	'stearoyl-ACP desaturase (original description: none)'	T
'5.1.7.2'	'Lipid metabolism.fatty acid biosynthesis.fatty acid desaturation.delta-7/delta-9 fatty acid desaturase (FAD5/ADS)'	'b01_trinity_dn33486_c2_g1_i1'	'delta-7/delta-9 fatty acid desaturase (original description: none)'	T
'5.1.7.3'	'Lipid metabolism.fatty acid biosynthesis.fatty acid desaturation.omega-3/omega-6 fatty acid desaturase (FAD2/3/6-8)'	'c09_r2740499'	'omega-3/omega-6 fatty acid desaturase (original description: none)'	T
'5.1.7.3'	'Lipid metabolism.fatty acid biosynthesis.fatty acid desaturation.omega-3/omega-6 fatty acid desaturase (FAD2/3/6-8)'	'b02_trinity_dn38182_c1_g1_i3'	'omega-3/omega-6 fatty acid desaturase (original description: none)'	T
'5.1.7.3'	'Lipid metabolism.fatty acid biosynthesis.fatty acid desaturation.omega-3/omega-6 fatty acid desaturase (FAD2/3/6-8)'	'a09_trinity_dn36155_c0_g2_i2'	'omega-3/omega-6 fatty acid desaturase (original description: none)'	T
'5.1.7.3'	'Lipid metabolism.fatty acid biosynthesis.fatty acid desaturation.omega-3/omega-6 fatty acid desaturase (FAD2/3/6-8)'	'a09_trinity_dn32656_c0_g1_i8'	'omega-3/omega-6 fatty acid desaturase (original description: none)'	T
'5.1.7.4'	'Lipid metabolism.fatty acid biosynthesis.fatty acid desaturation.delta 3-trans-hexadecenoic acid phosphatidylglycerol desaturase (FAD4)'	'c10_r3616383'	'delta 3-trans-hexadecenoic acid phosphatidylglycerol desaturase (original description: none)'	T
'5.2'	'Lipid metabolism.glycerolipid biosynthesis'	''	''
'5.2.1'	'Lipid metabolism.glycerolipid biosynthesis.phosphatidate'	''	''
'5.2.1.1'	'Lipid metabolism.glycerolipid biosynthesis.phosphatidate.plastidial phosphatidate biosynthesis'	''	''
'5.2.1.1.1'	'Lipid metabolism.glycerolipid biosynthesis.phosphatidate.plastidial phosphatidate biosynthesis.dihydroxyacetone phosphate reductase (SFD1)'	'a08_trinity_dn26913_c1_g4_i7'	'dihydroxyacetone phosphate reductase (SFD1) (original description: none)'	T
'5.2.1.1.2'	'Lipid metabolism.glycerolipid biosynthesis.phosphatidate.plastidial phosphatidate biosynthesis.glycerol-3-phosphate acyltransferase (ATS1)'	'a02_trinity_dn27700_c1_g1_i3'	'glycerol-3-phosphate acyltransferase (ATS1) (original description: none)'	T
'5.2.1.1.3'	'Lipid metabolism.glycerolipid biosynthesis.phosphatidate.plastidial phosphatidate biosynthesis.lysophosphatidate acyltransferase (ATS2)'	'c10_r3713907'	'lysophosphatidate acyltransferase (ATS2) (original description: none)'	T
'5.2.1.2'	'Lipid metabolism.glycerolipid biosynthesis.phosphatidate.endoplasmic reticulum phosphatidate biosynthesis'	''	''
'5.2.1.2.1'	'Lipid metabolism.glycerolipid biosynthesis.phosphatidate.endoplasmic reticulum phosphatidate biosynthesis.NAD-dependent glycerol-3-phosphate dehydrogenase'	'c12_r669280'	'NAD-dependent glycerol-3-phosphate dehydrogenase (original description: none)'	T
'5.2.1.2.1'	'Lipid metabolism.glycerolipid biosynthesis.phosphatidate.endoplasmic reticulum phosphatidate biosynthesis.NAD-dependent glycerol-3-phosphate dehydrogenase'	'a08_trinity_dn25704_c0_g5_i1'	'NAD-dependent glycerol-3-phosphate dehydrogenase (original description: none)'	T
'5.2.1.2.2'	'Lipid metabolism.glycerolipid biosynthesis.phosphatidate.endoplasmic reticulum phosphatidate biosynthesis.glycerol-3-phosphate acyltransferase (GPAT4-8)'	'c09_s1346512'	'glycerol-3-phosphate acyltransferase (GPAT4-8) (original description: none)'	T
'5.2.1.2.2'	'Lipid metabolism.glycerolipid biosynthesis.phosphatidate.endoplasmic reticulum phosphatidate biosynthesis.glycerol-3-phosphate acyltransferase (GPAT4-8)'	'c09_r2679606'	'glycerol-3-phosphate acyltransferase (GPAT4-8) (original description: none)'	T
'5.2.1.2.2'	'Lipid metabolism.glycerolipid biosynthesis.phosphatidate.endoplasmic reticulum phosphatidate biosynthesis.glycerol-3-phosphate acyltransferase (GPAT4-8)'	'c08_r4121492'	'glycerol-3-phosphate acyltransferase (GPAT4-8) (original description: none)'	T
'5.2.1.2.2'	'Lipid metabolism.glycerolipid biosynthesis.phosphatidate.endoplasmic reticulum phosphatidate biosynthesis.glycerol-3-phosphate acyltransferase (GPAT4-8)'	'c06_j6976320'	'glycerol-3-phosphate acyltransferase (GPAT4-8) (original description: none)'	T
'5.2.1.2.2'	'Lipid metabolism.glycerolipid biosynthesis.phosphatidate.endoplasmic reticulum phosphatidate biosynthesis.glycerol-3-phosphate acyltransferase (GPAT4-8)'	'c12_s445830'	'glycerol-3-phosphate acyltransferase (GPAT4-8) (original description: none)'	T
'5.2.1.2.2'	'Lipid metabolism.glycerolipid biosynthesis.phosphatidate.endoplasmic reticulum phosphatidate biosynthesis.glycerol-3-phosphate acyltransferase (GPAT4-8)'	'a09_trinity_dn33951_c0_g1_i3'	'glycerol-3-phosphate acyltransferase (GPAT4-8) (original description: none)'	T
'5.2.1.2.3'	'Lipid metabolism.glycerolipid biosynthesis.phosphatidate.endoplasmic reticulum phosphatidate biosynthesis.glycerol-3-phosphate acyltransferase (GPAT9)'	'a07_trinity_dn45959_c1_g2_i13'	'glycerol-3-phosphate acyltransferase (GPAT9) (original description: none)'	T
'5.2.1.2.4'	'Lipid metabolism.glycerolipid biosynthesis.phosphatidate.endoplasmic reticulum phosphatidate biosynthesis.lysophosphatidate acyltransferase (LPAT)'	'c12_s47091'	'1-acylglycerol-3-phosphate O-acyltransferase (original description: none)'	T
'5.2.1.2.4'	'Lipid metabolism.glycerolipid biosynthesis.phosphatidate.endoplasmic reticulum phosphatidate biosynthesis.lysophosphatidate acyltransferase (LPAT)'	'c12_r653077'	'1-acylglycerol-3-phosphate O-acyltransferase (original description: none)'	T
'5.2.1.2.4'	'Lipid metabolism.glycerolipid biosynthesis.phosphatidate.endoplasmic reticulum phosphatidate biosynthesis.lysophosphatidate acyltransferase (LPAT)'	'a06_trinity_dn51720_c0_g2_i3'	'1-acylglycerol-3-phosphate O-acyltransferase (original description: none)'	T
'5.2.1.2.4'	'Lipid metabolism.glycerolipid biosynthesis.phosphatidate.endoplasmic reticulum phosphatidate biosynthesis.lysophosphatidate acyltransferase (LPAT)'	'c11_r1221593'	'1-acylglycerol-3-phosphate O-acyltransferase (original description: none)'	T
'5.2.1.3'	'Lipid metabolism.glycerolipid biosynthesis.phosphatidate.mitochondrial lysophosphatidate biosynthesis'	''	''
'5.2.1.3.1'	'Lipid metabolism.glycerolipid biosynthesis.phosphatidate.mitochondrial lysophosphatidate biosynthesis.glycerol-3-phosphate acyltransferase (GPAT1-3)'	'c09_r2679606'	'glycerol-3-phosphate acyltransferase (GPAT) (original description: none)'	T
'5.2.1.3.1'	'Lipid metabolism.glycerolipid biosynthesis.phosphatidate.mitochondrial lysophosphatidate biosynthesis.glycerol-3-phosphate acyltransferase (GPAT1-3)'	'c12_s445830'	'glycerol-3-phosphate acyltransferase (GPAT) (original description: none)'	T
'5.2.1.4'	'Lipid metabolism.glycerolipid biosynthesis.phosphatidate.diacylglycerol kinase'	'c11_s1189029'	'diacylglycerol kinase (original description: none)'	T
'5.2.1.4'	'Lipid metabolism.glycerolipid biosynthesis.phosphatidate.diacylglycerol kinase'	'c11_r1258878'	'diacylglycerol kinase (original description: none)'	T
'5.2.1.4'	'Lipid metabolism.glycerolipid biosynthesis.phosphatidate.diacylglycerol kinase'	'c12_r655095'	'diacylglycerol kinase (original description: none)'	T
'5.2.1.4'	'Lipid metabolism.glycerolipid biosynthesis.phosphatidate.diacylglycerol kinase'	'b01_trinity_dn30235_c5_g1_i5'	'diacylglycerol kinase (original description: none)'	T
'5.2.1.4'	'Lipid metabolism.glycerolipid biosynthesis.phosphatidate.diacylglycerol kinase'	'a07_trinity_dn42064_c0_g1_i3'	'diacylglycerol kinase (original description: none)'	T
'5.2.2'	'Lipid metabolism.glycerolipid biosynthesis.diacylglycerol'	''	''
'5.2.2.1'	'Lipid metabolism.glycerolipid biosynthesis.diacylglycerol.phosphatidate phosphatase (LPP-alpha)'	'a07_trinity_dn53911_c0_g1_i2'	'phosphatidate phosphatase (LPP-alpha) (original description: none)'	T
'5.2.2.1'	'Lipid metabolism.glycerolipid biosynthesis.diacylglycerol.phosphatidate phosphatase (LPP-alpha)'	'a09_trinity_dn34933_c1_g1_i4'	'phosphatidate phosphatase (LPP-alpha) (original description: none)'	T
'5.2.2.2'	'Lipid metabolism.glycerolipid biosynthesis.diacylglycerol.phosphatidate phosphatase (LPP-beta)'	'a07_trinity_dn41574_c2_g4_i1'	'phosphatidate phosphatase (LPP-beta) (original description: none)'	T
'5.2.2.3'	'Lipid metabolism.glycerolipid biosynthesis.diacylglycerol.phosphatidate phosphatase (LPP-gamma)'	'b02_trinity_dn55708_c0_g1_i2'	'phosphatidate phosphatase (LPP-gamma) (original description: none)'	T
'5.2.2.4'	'Lipid metabolism.glycerolipid biosynthesis.diacylglycerol.phosphatidate phosphatase (LPP-epsilon)'	'c08_r3929343'	'phosphatidate phosphatase (LPP-epsilon) (original description: none)'	T
'5.2.2.4'	'Lipid metabolism.glycerolipid biosynthesis.diacylglycerol.phosphatidate phosphatase (LPP-epsilon)'	'a01_trinity_dn20551_c4_g5_i1'	'phosphatidate phosphatase (LPP-epsilon) (original description: none)'	T
'5.2.2.4'	'Lipid metabolism.glycerolipid biosynthesis.diacylglycerol.phosphatidate phosphatase (LPP-epsilon)'	'a07_trinity_dn48241_c0_g3_i1'	'phosphatidate phosphatase (LPP-epsilon) (original description: none)'	T
'5.2.3'	'Lipid metabolism.glycerolipid biosynthesis.phosphatidylethanolamine'	''	''
'5.2.3.1'	'Lipid metabolism.glycerolipid biosynthesis.phosphatidylethanolamine.CDP-ethanolamine pathway'	''	''
'5.2.3.1.1'	'Lipid metabolism.glycerolipid biosynthesis.phosphatidylethanolamine.CDP-ethanolamine pathway.serine decarboxylase'	'c04_r10645425'	'serine decarboxylase (original description: none)'	T
'5.2.3.1.2'	'Lipid metabolism.glycerolipid biosynthesis.phosphatidylethanolamine.CDP-ethanolamine pathway.ethanolamine kinase'	'b01_trinity_dn30575_c4_g5_i1'	'ethanolamine kinase (original description: none)'	T
'5.2.3.1.3'	'Lipid metabolism.glycerolipid biosynthesis.phosphatidylethanolamine.CDP-ethanolamine pathway.CTP:phosphorylethanolamine cytidylyltransferase'	'a05_trinity_dn39623_c1_g1_i2'	'CTP:phosphorylethanolamine cytidylyltransferase (original description: none)'	T
'5.2.3.1.3'	'Lipid metabolism.glycerolipid biosynthesis.phosphatidylethanolamine.CDP-ethanolamine pathway.CTP:phosphorylethanolamine cytidylyltransferase'	'a02_trinity_dn21879_c1_g6_i1'	'CTP:phosphorylethanolamine cytidylyltransferase (original description: none)'	T
'5.2.3.1.4'	'Lipid metabolism.glycerolipid biosynthesis.phosphatidylethanolamine.CDP-ethanolamine pathway.aminoalcohol phosphotransferase'	'a07_trinity_dn48028_c0_g1_i6'	'aminoalcohol phosphotransferase (original description: none)'	T
'5.2.3.1.4'	'Lipid metabolism.glycerolipid biosynthesis.phosphatidylethanolamine.CDP-ethanolamine pathway.aminoalcohol phosphotransferase'	'a08_trinity_dn29695_c1_g8_i1'	'aminoalcohol phosphotransferase (original description: none)'	T
'5.2.3.2'	'Lipid metabolism.glycerolipid biosynthesis.phosphatidylethanolamine.extramitochondrial phosphatidylserine decarboxylation pathway'	''	''
'5.2.3.2.1'	'Lipid metabolism.glycerolipid biosynthesis.phosphatidylethanolamine.extramitochondrial phosphatidylserine decarboxylation pathway.phosphatidylserine decarboxylase'	'c12_s192129'	'extramitochondrial phosphatidylserine decarboxylase (original description: none)'	T
'5.2.3.3'	'Lipid metabolism.glycerolipid biosynthesis.phosphatidylethanolamine.mitochondrial phosphatidylserine decarboxylation pathway'	''	''
'5.2.3.3.1'	'Lipid metabolism.glycerolipid biosynthesis.phosphatidylethanolamine.mitochondrial phosphatidylserine decarboxylation pathway.phosphatidylserine-transfer-dependent route'	''	''
'5.2.3.3.1.1'	'Lipid metabolism.glycerolipid biosynthesis.phosphatidylethanolamine.mitochondrial phosphatidylserine decarboxylation pathway.phosphatidylserine-transfer-dependent route.UPS2-Mdm35 phospholipid transfer complex'	''	''
'5.2.3.3.1.1.1'	'Lipid metabolism.glycerolipid biosynthesis.phosphatidylethanolamine.mitochondrial phosphatidylserine decarboxylation pathway.phosphatidylserine-transfer-dependent route.UPS2-Mdm35 phospholipid transfer complex.component UPS2'	'c09_r2736368'	'component UPS2 of UPS2-Mdm35 phospholipid transfer complex (original description: none)'	T
'5.2.3.3.1.1.2'	'Lipid metabolism.glycerolipid biosynthesis.phosphatidylethanolamine.mitochondrial phosphatidylserine decarboxylation pathway.phosphatidylserine-transfer-dependent route.UPS2-Mdm35 phospholipid transfer complex.component Mdm35'	''	''
'5.2.3.3.2'	'Lipid metabolism.glycerolipid biosynthesis.phosphatidylethanolamine.mitochondrial phosphatidylserine decarboxylation pathway.membrane juxtaposition-dependent route'	''	''
'5.2.3.3.2.1'	'Lipid metabolism.glycerolipid biosynthesis.phosphatidylethanolamine.mitochondrial phosphatidylserine decarboxylation pathway.membrane juxtaposition-dependent route.MICOS complex'	''	''
'5.2.3.3.2.1.1'	'Lipid metabolism.glycerolipid biosynthesis.phosphatidylethanolamine.mitochondrial phosphatidylserine decarboxylation pathway.membrane juxtaposition-dependent route.MICOS complex.component Mic60'	'c12_r638934'	'component Mic60 of MICOS complex (original description: none)'	T
'5.2.3.3.2.1.2'	'Lipid metabolism.glycerolipid biosynthesis.phosphatidylethanolamine.mitochondrial phosphatidylserine decarboxylation pathway.membrane juxtaposition-dependent route.MICOS complex.component Mic10'	''	''
'5.2.3.3.2.1.3'	'Lipid metabolism.glycerolipid biosynthesis.phosphatidylethanolamine.mitochondrial phosphatidylserine decarboxylation pathway.membrane juxtaposition-dependent route.MICOS complex.component DGS1'	'a09_trinity_dn39932_c1_g3_i3'	'component DGS1 of MICOS complex (original description: none)'	T
'5.2.3.3.3'	'Lipid metabolism.glycerolipid biosynthesis.phosphatidylethanolamine.mitochondrial phosphatidylserine decarboxylation pathway.phosphatidylserine decarboxylase'	'a11_trinity_dn53747_c0_g2_i4'	'mitochondrial phosphatidylserine decarboxylase (original description: none)'	T
'5.2.4'	'Lipid metabolism.glycerolipid biosynthesis.phosphatidylcholine'	''	''
'5.2.4.1'	'Lipid metabolism.glycerolipid biosynthesis.phosphatidylcholine.phospho-base N-methyltransferase'	'a09_trinity_dn36334_c0_g1_i5'	'phospho-base N-methyltransferase (original description: none)'	T
'5.2.4.2'	'Lipid metabolism.glycerolipid biosynthesis.phosphatidylcholine.phosphotidyl-base N-methyltransferase'	'c11_s1161338'	'phosphotidyl-base N-methyltransferase (original description: none)'	T
'5.2.4.3'	'Lipid metabolism.glycerolipid biosynthesis.phosphatidylcholine.CTP:phosphorylcholine cytidylyltransferase'	'b05_trinity_dn59752_c0_g1_i2'	'CTP:phosphorylcholine cytidylyltransferase (original description: none)'	T
'5.2.4.4'	'Lipid metabolism.glycerolipid biosynthesis.phosphatidylcholine.aminoalcohol phosphotransferase'	'a07_trinity_dn48028_c0_g1_i6'	'aminoalcohol phosphotransferase (original description: none)'	T
'5.2.4.4'	'Lipid metabolism.glycerolipid biosynthesis.phosphatidylcholine.aminoalcohol phosphotransferase'	'a08_trinity_dn29695_c1_g8_i1'	'aminoalcohol phosphotransferase (original description: none)'	T
'5.2.4.5'	'Lipid metabolism.glycerolipid biosynthesis.phosphatidylcholine.choline homeostasis'	''	''
'5.2.4.5.1'	'Lipid metabolism.glycerolipid biosynthesis.phosphatidylcholine.choline homeostasis.phosphocholine phosphatase'	'a05_trinity_dn47092_c0_g1_i10'	'phosphocholine phosphatase (original description: none)'	T
'5.2.4.5.1'	'Lipid metabolism.glycerolipid biosynthesis.phosphatidylcholine.choline homeostasis.phosphocholine phosphatase'	'a08_trinity_dn26622_c0_g1_i7'	'phosphocholine phosphatase (original description: none)'	T
'5.2.4.5.1'	'Lipid metabolism.glycerolipid biosynthesis.phosphatidylcholine.choline homeostasis.phosphocholine phosphatase'	'a10_trinity_dn34279_c0_g1_i1'	'phosphocholine phosphatase (original description: none)'	T
'5.2.4.5.2'	'Lipid metabolism.glycerolipid biosynthesis.phosphatidylcholine.choline homeostasis.choline kinase'	'c09_r2677169'	'choline kinase (original description: none)'	T
'5.2.4.5.2'	'Lipid metabolism.glycerolipid biosynthesis.phosphatidylcholine.choline homeostasis.choline kinase'	'c09_r2663456'	'choline kinase (original description: none)'	T
'5.2.4.5.2'	'Lipid metabolism.glycerolipid biosynthesis.phosphatidylcholine.choline homeostasis.choline kinase'	'b01_trinity_dn30575_c4_g1_i5'	'choline kinase (original description: none)'	T
'5.2.4.5.2'	'Lipid metabolism.glycerolipid biosynthesis.phosphatidylcholine.choline homeostasis.choline kinase'	'b02_trinity_dn37606_c2_g1_i1'	'choline kinase (original description: none)'	T
'5.2.4.6'	'Lipid metabolism.glycerolipid biosynthesis.phosphatidylcholine.acyl-CoA:lysophosphatidylcholine acyltransferase'	'a11_trinity_dn46905_c2_g1_i13'	'acyl-CoA:lysophosphatidylcholine acyltransferase (original description: none)'	T
'5.2.5'	'Lipid metabolism.glycerolipid biosynthesis.phosphatidylserine'	''	''
'5.2.5.1'	'Lipid metabolism.glycerolipid biosynthesis.phosphatidylserine.base-exchange pathway'	''	''
'5.2.5.1.1'	'Lipid metabolism.glycerolipid biosynthesis.phosphatidylserine.base-exchange pathway.base-exchange-type phosphatidylserine synthase'	'a05_trinity_dn41094_c0_g1_i16'	'base-exchange-type phosphatidylserine synthase (original description: none)'	T
'5.2.5.2'	'Lipid metabolism.glycerolipid biosynthesis.phosphatidylserine.CDP-diacylglycerol pathway'	''	''
'5.2.5.2.1'	'Lipid metabolism.glycerolipid biosynthesis.phosphatidylserine.CDP-diacylglycerol pathway.CDP-diacylglycerol phosphatidylserine synthase'	''	''
'5.2.6'	'Lipid metabolism.glycerolipid biosynthesis.phosphatidylglycerol'	''	''
'5.2.6.1'	'Lipid metabolism.glycerolipid biosynthesis.phosphatidylglycerol.CDP-diacylglycerol synthase'	'b04_trinity_dn42201_c0_g1_i2'	'CDP-diacylglycerol synthase (original description: none)'	T
'5.2.6.1'	'Lipid metabolism.glycerolipid biosynthesis.phosphatidylglycerol.CDP-diacylglycerol synthase'	'c08_r4028184'	'CDP-diacylglycerol synthase (original description: none)'	T
'5.2.6.2'	'Lipid metabolism.glycerolipid biosynthesis.phosphatidylglycerol.phosphatidylglycerophosphate synthase'	'c08_r3890580'	'phosphatidylglycerophosphate synthase (original description: none)'	T
'5.2.6.3'	'Lipid metabolism.glycerolipid biosynthesis.phosphatidylglycerol.phosphatidylglycerophosphate phosphatase'	'a08_trinity_dn28247_c1_g1_i2'	'phosphatidylglycerophosphate phosphatase (original description: none)'	T
'5.2.7'	'Lipid metabolism.glycerolipid biosynthesis.phosphatidylinositol'	''	''
'5.2.7.1'	'Lipid metabolism.glycerolipid biosynthesis.phosphatidylinositol.phosphatidylinositol synthase'	'a01_trinity_dn16968_c5_g1_i3'	'phosphatidylinositol synthase (original description: none)'	T
'5.2.8'	'Lipid metabolism.glycerolipid biosynthesis.cardiolipin'	''	''
'5.2.8.1'	'Lipid metabolism.glycerolipid biosynthesis.cardiolipin.cardiolipin synthase'	'c06_s7248284'	'cardiolipin synthase (original description: none)'	T
'5.2.8.2'	'Lipid metabolism.glycerolipid biosynthesis.cardiolipin.cardiolipin deacylase'	'c12_r626724'	'cardiolipin deacylase (original description: none)'	T
'5.2.8.3'	'Lipid metabolism.glycerolipid biosynthesis.cardiolipin.cardiolipin transacylase'	'c09_r2680036'	'cardiolipin transacylase (original description: none)'	T
'5.2.9'	'Lipid metabolism.glycerolipid biosynthesis.betaine lipids'	''	''
'5.2.9.1'	'Lipid metabolism.glycerolipid biosynthesis.betaine lipids.betaine lipid synthase'	''	''
'5.2.10'	'Lipid metabolism.glycerolipid biosynthesis.triacylglycerols'	''	''
'5.2.10.1'	'Lipid metabolism.glycerolipid biosynthesis.triacylglycerols.diacylglycerol O-acyltransferase (DGAT1)'	'c12_s604119'	'diacylglycerol O-acyltransferase (DGAT1) (original description: none)'	T
'5.2.10.2'	'Lipid metabolism.glycerolipid biosynthesis.triacylglycerols.iron-sulfur protein (DGAT3)'	'b02_trinity_dn37985_c0_g3_i2'	'iron-sulfur protein (DGAT3) (original description: none)'	T
'5.2.10.2'	'Lipid metabolism.glycerolipid biosynthesis.triacylglycerols.iron-sulfur protein (DGAT3)'	'b02_trinity_dn4580_c0_g1_i1'	'iron-sulfur protein (DGAT3) (original description: none)'	T
'5.2.10.2'	'Lipid metabolism.glycerolipid biosynthesis.triacylglycerols.iron-sulfur protein (DGAT3)'	'a02_trinity_dn24073_c1_g1_i3'	'iron-sulfur protein (DGAT3) (original description: none)'	T
'5.3'	'Lipid metabolism.galactolipid and sulfolipid biosynthesis'	''	''
'5.3.1'	'Lipid metabolism.galactolipid and sulfolipid biosynthesis.phosphatidate phosphatase'	'c12_s617932'	'phosphatidic acid phosphatase (original description: none)'	T
'5.3.1'	'Lipid metabolism.galactolipid and sulfolipid biosynthesis.phosphatidate phosphatase'	'b03_trinity_dn38490_c0_g1_i2'	'phosphatidic acid phosphatase (original description: none)'	T
'5.3.2'	'Lipid metabolism.galactolipid and sulfolipid biosynthesis.monogalactosyldiacylglycerol synthase (MGD)'	'c09_r2698799'	'monogalactosyldiacylglycerol synthase (original description: none)'	T
'5.3.2'	'Lipid metabolism.galactolipid and sulfolipid biosynthesis.monogalactosyldiacylglycerol synthase (MGD)'	'c08_r3899126'	'monogalactosyldiacylglycerol synthase (original description: none)'	T
'5.3.3'	'Lipid metabolism.galactolipid and sulfolipid biosynthesis.digalactosyldiacylglycerol synthase (DGD)'	'a09_trinity_dn34851_c0_g3_i1'	'digalactosyldiacylglycerol synthase (original description: none)'	T
'5.3.3'	'Lipid metabolism.galactolipid and sulfolipid biosynthesis.digalactosyldiacylglycerol synthase (DGD)'	'a02_trinity_dn23246_c0_g3_i1'	'digalactosyldiacylglycerol synthase (original description: none)'	T
'5.3.4'	'Lipid metabolism.galactolipid and sulfolipid biosynthesis.galactolipid galactosyltransferase (SFR2)'	'c09_r2655910'	'galactolipid galactosyltransferase (SFR2) (original description: none)'	T
'5.3.4'	'Lipid metabolism.galactolipid and sulfolipid biosynthesis.galactolipid galactosyltransferase (SFR2)'	'a08_trinity_dn25619_c0_g1_i5'	'galactolipid galactosyltransferase (SFR2) (original description: none)'	T
'5.3.5'	'Lipid metabolism.galactolipid and sulfolipid biosynthesis.plastidial UDP-glucose pyrophosphorylase'	'c12_s611609'	'plastidial UDP-glucose pyrophosphorylase (original description: none)'	T
'5.3.6'	'Lipid metabolism.galactolipid and sulfolipid biosynthesis.UDP-sulfoquinovose synthase'	'a05_trinity_dn36382_c0_g1_i7'	'UDP-sulfoquinovose synthase (original description: none)'	T
'5.3.7'	'Lipid metabolism.galactolipid and sulfolipid biosynthesis.UDP-sulfoquinovose:DAG sulfoquinovosyltransferase'	'a05_trinity_dn34296_c0_g2_i2'	'UDP-sulfoquinovose:DAG sulfoquinovosyltransferase (original description: none)'	T
'5.4'	'Lipid metabolism.sphingolipid biosynthesis'	''	''
'5.4.1'	'Lipid metabolism.sphingolipid biosynthesis.serine C-palmitoyltransferase complex'	''	''
'5.4.1.1'	'Lipid metabolism.sphingolipid biosynthesis.serine C-palmitoyltransferase complex.catalytic subunit 1'	'a05_trinity_dn41059_c1_g4_i1'	'catalytic subunit 1 of serine C-palmitoyltransferase complex (original description: none)'	T
'5.4.1.2'	'Lipid metabolism.sphingolipid biosynthesis.serine C-palmitoyltransferase complex.catalytic subunit 2'	'a03_trinity_dn25418_c0_g1_i1'	'catalytic subunit 2 of serine C-palmitoyltransferase complex (original description: none)'	T
'5.4.1.3'	'Lipid metabolism.sphingolipid biosynthesis.serine C-palmitoyltransferase complex.small regulatory subunit'	'a02_trinity_dn21871_c3_g2_i5'	'small regulatory subunit of serine C-palmitoyltransferase complex (original description: none)'	T
'5.4.2'	'Lipid metabolism.sphingolipid biosynthesis.ketosphinganine reductase'	'c12_r637677'	'ketosphinganine reductase (original description: none)'	T
'5.4.3'	'Lipid metabolism.sphingolipid biosynthesis.sphingobase hydroxylase'	'a01_trinity_dn16146_c4_g2_i1'	'sphingobase hydroxylase (original description: none)'	T
'5.4.3'	'Lipid metabolism.sphingolipid biosynthesis.sphingobase hydroxylase'	'a09_trinity_dn22889_c0_g1_i1'	'sphingobase hydroxylase (original description: none)'	T
'5.4.4'	'Lipid metabolism.sphingolipid biosynthesis.delta-4 sphingolipid desaturase'	'c12_s601790'	'delta-4 sphingolipid desaturase (original description: none)'	T
'5.4.5'	'Lipid metabolism.sphingolipid biosynthesis.ceramide synthase'	'c11_s505987'	'ceramide synthase (original description: none)'	T
'5.4.5'	'Lipid metabolism.sphingolipid biosynthesis.ceramide synthase'	'a03_trinity_dn22595_c0_g1_i3'	'ceramide synthase (original description: none)'	T
'5.4.5'	'Lipid metabolism.sphingolipid biosynthesis.ceramide synthase'	'a01_trinity_dn18390_c3_g1_i5'	'ceramide synthase (original description: none)'	T
'5.4.5'	'Lipid metabolism.sphingolipid biosynthesis.ceramide synthase'	'c10_r3607251'	'ceramide synthase (original description: none)'	T
'5.4.6'	'Lipid metabolism.sphingolipid biosynthesis.sphingosine transfer protein'	'a08_trinity_dn23682_c0_g1_i12'	'sphingosine transfer protein (original description: none)'	T
'5.4.6'	'Lipid metabolism.sphingolipid biosynthesis.sphingosine transfer protein'	'a06_trinity_dn37116_c2_g1_i1'	'sphingosine transfer protein (original description: none)'	T
'5.4.6'	'Lipid metabolism.sphingolipid biosynthesis.sphingosine transfer protein'	'a07_trinity_dn45597_c0_g1_i3'	'sphingosine transfer protein (original description: none)'	T
'5.4.6'	'Lipid metabolism.sphingolipid biosynthesis.sphingosine transfer protein'	'a06_trinity_dn44276_c0_g1_i9'	'sphingosine transfer protein (original description: none)'	T
'5.4.7'	'Lipid metabolism.sphingolipid biosynthesis.sphingoid long-chain base kinase'	'b01_trinity_dn35497_c1_g2_i1'	'sphingoid long-chain base kinase (original description: none)'	T
'5.4.8'	'Lipid metabolism.sphingolipid biosynthesis.sphingoid long-chain base phosphate phosphatase'	'c09_s729308'	'sphingoid long-chain base phosphate phosphatase (original description: none)'	T
'5.4.8'	'Lipid metabolism.sphingolipid biosynthesis.sphingoid long-chain base phosphate phosphatase'	'c12_r628023'	'sphingoid long-chain base phosphate phosphatase (original description: none)'	T
'5.4.9'	'Lipid metabolism.sphingolipid biosynthesis.delta-8 sphingolipid desaturase'	'c12_r648164'	'delta-8 sphingolipid desaturase (original description: none)'	T
'5.4.9'	'Lipid metabolism.sphingolipid biosynthesis.delta-8 sphingolipid desaturase'	'a08_trinity_dn26926_c1_g2_i1'	'delta-8 sphingolipid desaturase (original description: none)'	T
'5.4.10'	'Lipid metabolism.sphingolipid biosynthesis.sphingolipid fatty acid 2-hydroxylase'	'a11_trinity_dn49138_c5_g1_i2'	'sphingolipid fatty acid 2-hydroxylase (original description: none)'	T
'5.4.11'	'Lipid metabolism.sphingolipid biosynthesis.ceramide glucosyltransferase'	'c11_r1237727'	'ceramide glucosyltransferase (original description: none)'	T
'5.4.12'	'Lipid metabolism.sphingolipid biosynthesis.ceramide kinase'	'c12_s191956'	'ceramide kinase (original description: none)'	T
'5.4.13'	'Lipid metabolism.sphingolipid biosynthesis.glycosylinositol phosphorylceramide (GIPC) biosynthesis'	''	''
'5.4.13.1'	'Lipid metabolism.sphingolipid biosynthesis.glycosylinositol phosphorylceramide (GIPC) biosynthesis.inositol phosphorylceramide synthase (IPCS)'	'a08_trinity_dn28076_c5_g3_i4'	'inositol phosphorylceramide synthase (IPCS) (original description: none)'	T
'5.4.13.2'	'Lipid metabolism.sphingolipid biosynthesis.glycosylinositol phosphorylceramide (GIPC) biosynthesis.inositol phosphorylceramide glucuronosyltransferase (IPUT1)'	'c09_r2661207'	'inositol phosphorylceramide glucuronosyltransferase (IPUT1) (original description: none)'	T
'5.4.13.3'	'Lipid metabolism.sphingolipid biosynthesis.glycosylinositol phosphorylceramide (GIPC) biosynthesis.GIPC mannosyltransferase (GMT1)'	'a01_trinity_dn17356_c5_g2_i1'	'GIPC mannosyltransferase (GMT1) (original description: none)'	T
'5.4.13.4'	'Lipid metabolism.sphingolipid biosynthesis.glycosylinositol phosphorylceramide (GIPC) biosynthesis.GIPC N-acetylglucosamine transferase (GINT1)'	'c09_r2656258'	'GIPC N-acetylglucosamine transferase (GINT1) (original description: none)'	T
'5.5'	'Lipid metabolism.phytosterol biosynthesis'	''	''
'5.5.1'	'Lipid metabolism.phytosterol biosynthesis.campesterol'	''	''
'5.5.1.1'	'Lipid metabolism.phytosterol biosynthesis.campesterol.sterol C-24 methyltransferase'	'b01_trinity_dn40294_c0_g1_i1'	'sterol C-24 methyltransferase (original description: none)'	T
'5.5.1.1'	'Lipid metabolism.phytosterol biosynthesis.campesterol.sterol C-24 methyltransferase'	'a05_trinity_dn36674_c0_g1_i3'	'sterol C-24 methyltransferase (original description: none)'	T
'5.5.1.2'	'Lipid metabolism.phytosterol biosynthesis.campesterol.obtusifoliol 14-alpha demethylase'	'b04_trinity_dn49097_c0_g1_i2'	'obtusifoliol 14-alpha demethylase (original description: none)'	T
'5.5.1.2'	'Lipid metabolism.phytosterol biosynthesis.campesterol.obtusifoliol 14-alpha demethylase'	'b01_trinity_dn18201_c0_g1_i1'	'obtusifoliol 14-alpha demethylase (original description: none)'	T
'5.5.1.3'	'Lipid metabolism.phytosterol biosynthesis.campesterol.sterol delta14 reductase'	'a01_trinity_dn16513_c6_g1_i2'	'sterol delta14 reductase (original description: none)'	T
'5.5.1.4'	'Lipid metabolism.phytosterol biosynthesis.campesterol.sterol delta8-delta7 isomerase'	'a05_trinity_dn16487_c0_g1_i1'	'sterol delta8-delta7 isomerase (original description: none)'	T
'5.5.1.4'	'Lipid metabolism.phytosterol biosynthesis.campesterol.sterol delta8-delta7 isomerase'	'a11_trinity_dn48121_c4_g1_i1'	'sterol delta8-delta7 isomerase (original description: none)'	T
'5.5.1.5'	'Lipid metabolism.phytosterol biosynthesis.campesterol.delta7-sterol C-5 desaturase'	'c11_r1176984'	'delta7-sterol C-5 desaturase (original description: none)'	T
'5.5.1.6'	'Lipid metabolism.phytosterol biosynthesis.campesterol.sterol delta7 reductase'	'a06_trinity_dn40910_c0_g1_i5'	'sterol delta7 reductase (original description: none)'	T
'5.5.1.7'	'Lipid metabolism.phytosterol biosynthesis.campesterol.sterol delta24 reductase'	'c04_r10648162'	'sterol delta24 reductase (original description: none)'	T
'5.5.1.7'	'Lipid metabolism.phytosterol biosynthesis.campesterol.sterol delta24 reductase'	'c12_j632668'	'sterol delta24 reductase (original description: none)'	T
'5.5.2'	'Lipid metabolism.phytosterol biosynthesis.phytosterol conjugation'	''	''
'5.5.2.1'	'Lipid metabolism.phytosterol biosynthesis.phytosterol conjugation.methylsterol monooxygenase'	'c11_j1212761'	'methylsterol monooxygenase (original description: none)'	T
'5.5.2.1'	'Lipid metabolism.phytosterol biosynthesis.phytosterol conjugation.methylsterol monooxygenase'	'c10_r3505341'	'methylsterol monooxygenase (original description: none)'	T
'5.5.2.2'	'Lipid metabolism.phytosterol biosynthesis.phytosterol conjugation.3-beta hydroxysteroid dehydrogenase'	'c12_r632955'	'3-beta hydroxysteroid dehydrogenase (original description: none)'	T
'5.5.2.2'	'Lipid metabolism.phytosterol biosynthesis.phytosterol conjugation.3-beta hydroxysteroid dehydrogenase'	'a03_trinity_dn27041_c0_g1_i1'	'3-beta hydroxysteroid dehydrogenase (original description: none)'	T
'5.5.2.3'	'Lipid metabolism.phytosterol biosynthesis.phytosterol conjugation.phytosterol esterification'	''	''
'5.5.2.3.1'	'Lipid metabolism.phytosterol biosynthesis.phytosterol conjugation.phytosterol esterification.phospholipid:sterol acyltransferase'	'a05_trinity_dn36580_c0_g1_i3'	'phospholipid:sterol acyltransferase (original description: none)'	T
'5.5.2.3.2'	'Lipid metabolism.phytosterol biosynthesis.phytosterol conjugation.phytosterol esterification.acyl-CoA:cholesterol acyltransferase'	'c06_s6806751'	'acyl-CoA:cholesterol acyltransferase (original description: none)'	T
'5.5.2.3.2'	'Lipid metabolism.phytosterol biosynthesis.phytosterol conjugation.phytosterol esterification.acyl-CoA:cholesterol acyltransferase'	'a01_trinity_dn11869_c0_g1_i1'	'acyl-CoA:cholesterol acyltransferase (original description: none)'	T
'5.5.2.4'	'Lipid metabolism.phytosterol biosynthesis.phytosterol conjugation.phytosterol glycosylation'	''	''
'5.5.2.4.1'	'Lipid metabolism.phytosterol biosynthesis.phytosterol conjugation.phytosterol glycosylation.UDP-glucose:sterol glucosyltransferase'	'c09_r2706377'	'UDP-glucose:sterol glucosyltransferase (original description: none)'	T
'5.5.2.4.1'	'Lipid metabolism.phytosterol biosynthesis.phytosterol conjugation.phytosterol glycosylation.UDP-glucose:sterol glucosyltransferase'	'a01_trinity_dn14538_c0_g1_i3'	'UDP-glucose:sterol glucosyltransferase (original description: none)'	T
'5.6'	'Lipid metabolism.lipid A biosynthesis'	''	''
'5.6.1'	'Lipid metabolism.lipid A biosynthesis.UDP-N-acetylglucosamine O-acyltransferase (LpxA)'	'a06_trinity_dn40000_c3_g1_i4'	'UDP-N-acetylglucosamine O-acyltransferase (LpxA) (original description: none)'	T
'5.6.2'	'Lipid metabolism.lipid A biosynthesis.UDP-3-O-acyl N-acetylglucosamine deacetylase (LpxC)'	'b01_trinity_dn22946_c0_g1_i1'	'UDP-3-O-acyl N-acetylglucosamine deacetylase (LpxC) (original description: none)'	T
'5.6.3'	'Lipid metabolism.lipid A biosynthesis.UDP-3-O-(3-hydroxymyristoyl)glucosamine N-acyltransferase (LpxD)'	'c09_r2796565'	'UDP-3-O-(3-hydroxymyristoyl)glucosamine N-acyltransferase (LpxD) (original description: none)'	T
'5.6.4'	'Lipid metabolism.lipid A biosynthesis.lipid-A-disaccharide synthase (LpxB)'	'c09_s2624521'	'lipid-A-disaccharide synthase (LpxB) (original description: none)'	T
'5.6.4'	'Lipid metabolism.lipid A biosynthesis.lipid-A-disaccharide synthase (LpxB)'	'c09_r2731603'	'lipid-A-disaccharide synthase (LpxB) (original description: none)'	T
'5.6.5'	'Lipid metabolism.lipid A biosynthesis.tetra-acyl-disaccharide kinase (LpxK)'	'a06_trinity_dn42570_c0_g1_i4'	'tetra-acyl-disaccharide kinase (LpxK) (original description: none)'	T
'5.6.6'	'Lipid metabolism.lipid A biosynthesis.3-deoxy-D-manno-octulosonic acid (Kdo) transferase (KdtA)'	'c09_r2691293'	'3-deoxy-D-manno-octulosonic acid (Kdo) transferase (KdtA) (original description: none)'	T
'5.7'	'Lipid metabolism.lipid degradation'	''	''
'5.7.1'	'Lipid metabolism.lipid degradation.triacylglycerol lipase activities'	''	''
'5.7.1.1'	'Lipid metabolism.lipid degradation.triacylglycerol lipase activities.monoacylglycerol lipase'	'c12_r637792'	'monoacylglycerol lipase (original description: none)'	T
'5.7.1.1'	'Lipid metabolism.lipid degradation.triacylglycerol lipase activities.monoacylglycerol lipase'	'c12_r626914'	'monoacylglycerol lipase (original description: none)'	T
'5.7.1.1'	'Lipid metabolism.lipid degradation.triacylglycerol lipase activities.monoacylglycerol lipase'	'c05_s23987329'	'monoacylglycerol lipase (original description: none)'	T
'5.7.1.1'	'Lipid metabolism.lipid degradation.triacylglycerol lipase activities.monoacylglycerol lipase'	'a08_trinity_dn28667_c3_g1_i15'	'monoacylglycerol lipase (original description: none)'	T
'5.7.1.1'	'Lipid metabolism.lipid degradation.triacylglycerol lipase activities.monoacylglycerol lipase'	'b01_trinity_dn38138_c0_g1_i1'	'monoacylglycerol lipase (original description: none)'	T
'5.7.1.2'	'Lipid metabolism.lipid degradation.triacylglycerol lipase activities.diacyl-/triacylglycerol lipase activities'	''	''
'5.7.1.2.1'	'Lipid metabolism.lipid degradation.triacylglycerol lipase activities.diacyl-/triacylglycerol lipase activities.lipase (Patatin/SDP)'	'c11_r1204674'	'Patatin-type lipase (original description: none)'	T
'5.7.1.2.1'	'Lipid metabolism.lipid degradation.triacylglycerol lipase activities.diacyl-/triacylglycerol lipase activities.lipase (Patatin/SDP)'	'a05_trinity_dn29149_c0_g1_i2'	'Patatin-type lipase (original description: none)'	T
'5.7.1.2.2'	'Lipid metabolism.lipid degradation.triacylglycerol lipase activities.diacyl-/triacylglycerol lipase activities.lipase (LIP)'	'c06_s7230946'	'lipase (LIP) (original description: none)'	T
'5.7.1.2.2'	'Lipid metabolism.lipid degradation.triacylglycerol lipase activities.diacyl-/triacylglycerol lipase activities.lipase (LIP)'	'c11_r1226267'	'lipase (LIP) (original description: none)'	T
'5.7.1.2.2'	'Lipid metabolism.lipid degradation.triacylglycerol lipase activities.diacyl-/triacylglycerol lipase activities.lipase (LIP)'	'a05_trinity_dn41766_c0_g2_i2'	'lipase (LIP) (original description: none)'	T
'5.7.1.2.2'	'Lipid metabolism.lipid degradation.triacylglycerol lipase activities.diacyl-/triacylglycerol lipase activities.lipase (LIP)'	'a07_trinity_dn52636_c0_g1_i9'	'lipase (LIP) (original description: none)'	T
'5.7.1.2.2'	'Lipid metabolism.lipid degradation.triacylglycerol lipase activities.diacyl-/triacylglycerol lipase activities.lipase (LIP)'	'a11_trinity_dn45528_c0_g2_i4'	'lipase (LIP) (original description: none)'	T
'5.7.1.2.2'	'Lipid metabolism.lipid degradation.triacylglycerol lipase activities.diacyl-/triacylglycerol lipase activities.lipase (LIP)'	'a01_trinity_dn19267_c1_g1_i3'	'lipase (LIP) (original description: none)'	T
'5.7.1.2.3'	'Lipid metabolism.lipid degradation.triacylglycerol lipase activities.diacyl-/triacylglycerol lipase activities.lipase (OBL)'	'a05_trinity_dn35555_c0_g1_i6'	'lipase (OBL) (original description: none)'	T
'5.7.1.2.3'	'Lipid metabolism.lipid degradation.triacylglycerol lipase activities.diacyl-/triacylglycerol lipase activities.lipase (OBL)'	'a10_trinity_dn46843_c0_g1_i11'	'lipase (OBL) (original description: none)'	T
'5.7.1.2.3'	'Lipid metabolism.lipid degradation.triacylglycerol lipase activities.diacyl-/triacylglycerol lipase activities.lipase (OBL)'	'a09_trinity_dn45809_c1_g1_i1'	'lipase (OBL) (original description: none)'	T
'5.7.1.2.4'	'Lipid metabolism.lipid degradation.triacylglycerol lipase activities.diacyl-/triacylglycerol lipase activities.lipase (ATGL)'	'c09_r2663259'	'lipase (ATGL) (original description: none)'	T
'5.7.2'	'Lipid metabolism.lipid degradation.phospholipase activities'	''	''
'5.7.2.1'	'Lipid metabolism.lipid degradation.phospholipase activities.phospholipase A1 activities'	''	''
'5.7.2.1.1'	'Lipid metabolism.lipid degradation.phospholipase activities.phospholipase A1 activities.phospholipase A1 (PC-PLA1)'	'c11_r1246660'	'phospholipase A1 (PC-PLA1) (original description: none)'	T
'5.7.2.1.1'	'Lipid metabolism.lipid degradation.phospholipase activities.phospholipase A1 activities.phospholipase A1 (PC-PLA1)'	'c11_r1219704'	'phospholipase A1 (PC-PLA1) (original description: none)'	T
'5.7.2.1.1'	'Lipid metabolism.lipid degradation.phospholipase activities.phospholipase A1 activities.phospholipase A1 (PC-PLA1)'	'c07_r5251325'	'phospholipase A1 (PC-PLA1) (original description: none)'	T
'5.7.2.1.1'	'Lipid metabolism.lipid degradation.phospholipase activities.phospholipase A1 activities.phospholipase A1 (PC-PLA1)'	'c04_s3341868'	'phospholipase A1 (PC-PLA1) (original description: none)'	T
'5.7.2.1.1'	'Lipid metabolism.lipid degradation.phospholipase activities.phospholipase A1 activities.phospholipase A1 (PC-PLA1)'	'b02_trinity_dn57366_c0_g1_i1'	'phospholipase A1 (PC-PLA1) (original description: none)'	T
'5.7.2.1.1'	'Lipid metabolism.lipid degradation.phospholipase activities.phospholipase A1 activities.phospholipase A1 (PC-PLA1)'	'a03_trinity_dn29474_c0_g1_i23'	'phospholipase A1 (PC-PLA1) (original description: none)'	T
'5.7.2.1.1'	'Lipid metabolism.lipid degradation.phospholipase activities.phospholipase A1 activities.phospholipase A1 (PC-PLA1)'	'a06_trinity_dn46958_c0_g1_i5'	'phospholipase A1 (PC-PLA1) (original description: none)'	T
'5.7.2.1.1'	'Lipid metabolism.lipid degradation.phospholipase activities.phospholipase A1 activities.phospholipase A1 (PC-PLA1)'	'c07_r5505384'	'phospholipase A1 (PC-PLA1) (original description: none)'	T
'5.7.2.1.1'	'Lipid metabolism.lipid degradation.phospholipase activities.phospholipase A1 activities.phospholipase A1 (PC-PLA1)'	'a03_trinity_dn26173_c0_g1_i2'	'phospholipase A1 (PC-PLA1) (original description: none)'	T
'5.7.2.1.1'	'Lipid metabolism.lipid degradation.phospholipase activities.phospholipase A1 activities.phospholipase A1 (PC-PLA1)'	'b05_trinity_dn56349_c0_g2_i2'	'phospholipase A1 (PC-PLA1) (original description: none)'	T
'5.7.2.1.1'	'Lipid metabolism.lipid degradation.phospholipase activities.phospholipase A1 activities.phospholipase A1 (PC-PLA1)'	'a06_trinity_dn45612_c0_g3_i4'	'phospholipase A1 (PC-PLA1) (original description: none)'	T
'5.7.2.1.1'	'Lipid metabolism.lipid degradation.phospholipase activities.phospholipase A1 activities.phospholipase A1 (PC-PLA1)'	'a08_trinity_dn25413_c1_g7_i3'	'phospholipase A1 (PC-PLA1) (original description: none)'	T
'5.7.2.1.1'	'Lipid metabolism.lipid degradation.phospholipase activities.phospholipase A1 activities.phospholipase A1 (PC-PLA1)'	'a11_trinity_dn44497_c0_g1_i4'	'phospholipase A1 (PC-PLA1) (original description: none)'	T
'5.7.2.1.2'	'Lipid metabolism.lipid degradation.phospholipase activities.phospholipase A1 activities.phospholipase A1 (PA-PLA1)'	'a09_trinity_dn36838_c0_g5_i6'	'phospholipase A1 (PA-PLA1) (original description: none)'	T
'5.7.2.1.3'	'Lipid metabolism.lipid degradation.phospholipase activities.phospholipase A1 activities.phosphatidylglycerol lipase (PLIP1)'	'c05_r23763602'	'phosphatidylglycerol lipase (PLIP1) (original description: none)'	T
'5.7.2.1.3'	'Lipid metabolism.lipid degradation.phospholipase activities.phospholipase A1 activities.phosphatidylglycerol lipase (PLIP1)'	'a03_trinity_dn24255_c0_g2_i14'	'phosphatidylglycerol lipase (PLIP1) (original description: none)'	T
'5.7.2.2'	'Lipid metabolism.lipid degradation.phospholipase activities.phospholipase A2 activities'	''	''
'5.7.2.2.1'	'Lipid metabolism.lipid degradation.phospholipase activities.phospholipase A2 activities.phospholipase A2 (sPLA2)'	'c04_r10702924'	'phospholipase A2 (sPLA2) (original description: none)'	T
'5.7.2.2.1'	'Lipid metabolism.lipid degradation.phospholipase activities.phospholipase A2 activities.phospholipase A2 (sPLA2)'	'b01_trinity_dn29573_c1_g1_i2'	'phospholipase A2 (sPLA2) (original description: none)'	T
'5.7.2.2.1'	'Lipid metabolism.lipid degradation.phospholipase activities.phospholipase A2 activities.phospholipase A2 (sPLA2)'	'a05_trinity_dn40600_c0_g1_i8'	'phospholipase A2 (sPLA2) (original description: none)'	T
'5.7.2.2.2'	'Lipid metabolism.lipid degradation.phospholipase activities.phospholipase A2 activities.phospholipase A2 (pPLA2-I)'	'c12_r642372'	'phospholipase A2 (pPLA2-I) (original description: none)'	T
'5.7.2.2.3'	'Lipid metabolism.lipid degradation.phospholipase activities.phospholipase A2 activities.phospholipase A2 (pPLA2-II)'	'c11_s1247769'	'phospholipase A2 (pPLA2-II) (original description: none)'	T
'5.7.2.2.3'	'Lipid metabolism.lipid degradation.phospholipase activities.phospholipase A2 activities.phospholipase A2 (pPLA2-II)'	'b04_trinity_dn51299_c1_g1_i8'	'phospholipase A2 (pPLA2-II) (original description: none)'	T
'5.7.2.2.3'	'Lipid metabolism.lipid degradation.phospholipase activities.phospholipase A2 activities.phospholipase A2 (pPLA2-II)'	'a10_trinity_dn41049_c0_g1_i9'	'phospholipase A2 (pPLA2-II) (original description: none)'	T
'5.7.2.2.3'	'Lipid metabolism.lipid degradation.phospholipase activities.phospholipase A2 activities.phospholipase A2 (pPLA2-II)'	'a02_trinity_dn16511_c0_g1_i1'	'phospholipase A2 (pPLA2-II) (original description: none)'	T
'5.7.2.2.3'	'Lipid metabolism.lipid degradation.phospholipase activities.phospholipase A2 activities.phospholipase A2 (pPLA2-II)'	'a08_trinity_dn26926_c2_g1_i1'	'phospholipase A2 (pPLA2-II) (original description: none)'	T
'5.7.2.2.3'	'Lipid metabolism.lipid degradation.phospholipase activities.phospholipase A2 activities.phospholipase A2 (pPLA2-II)'	'a07_trinity_dn52447_c1_g1_i5'	'phospholipase A2 (pPLA2-II) (original description: none)'	T
'5.7.2.2.3'	'Lipid metabolism.lipid degradation.phospholipase activities.phospholipase A2 activities.phospholipase A2 (pPLA2-II)'	'c07_r5337829'	'phospholipase A2 (pPLA2-II) (original description: none)'	T
'5.7.2.2.4'	'Lipid metabolism.lipid degradation.phospholipase activities.phospholipase A2 activities.phospholipase A2 (pPLA2-III)'	'c07_r5274453'	'phospholipase A2 (pPLA2-III) (original description: none)'	T
'5.7.2.2.4'	'Lipid metabolism.lipid degradation.phospholipase activities.phospholipase A2 activities.phospholipase A2 (pPLA2-III)'	'c06_r7143797'	'phospholipase A2 (pPLA2-III) (original description: none)'	T
'5.7.2.2.4'	'Lipid metabolism.lipid degradation.phospholipase activities.phospholipase A2 activities.phospholipase A2 (pPLA2-III)'	'a10_trinity_dn46985_c0_g1_i7'	'phospholipase A2 (pPLA2-III) (original description: none)'	T
'5.7.2.2.4'	'Lipid metabolism.lipid degradation.phospholipase activities.phospholipase A2 activities.phospholipase A2 (pPLA2-III)'	'a02_trinity_dn25892_c0_g1_i2'	'phospholipase A2 (pPLA2-III) (original description: none)'	T
'5.7.2.2.4'	'Lipid metabolism.lipid degradation.phospholipase activities.phospholipase A2 activities.phospholipase A2 (pPLA2-III)'	'a03_trinity_dn27150_c2_g1_i2'	'phospholipase A2 (pPLA2-III) (original description: none)'	T
'5.7.2.2.4'	'Lipid metabolism.lipid degradation.phospholipase activities.phospholipase A2 activities.phospholipase A2 (pPLA2-III)'	'a07_trinity_dn51183_c1_g4_i3'	'phospholipase A2 (pPLA2-III) (original description: none)'	T
'5.7.2.2.4'	'Lipid metabolism.lipid degradation.phospholipase activities.phospholipase A2 activities.phospholipase A2 (pPLA2-III)'	'a11_trinity_dn55195_c0_g1_i4'	'phospholipase A2 (pPLA2-III) (original description: none)'	T
'5.7.2.2.4'	'Lipid metabolism.lipid degradation.phospholipase activities.phospholipase A2 activities.phospholipase A2 (pPLA2-III)'	'c09_s2624577'	'phospholipase A2 (pPLA2-III) (original description: none)'	T
'5.7.2.3'	'Lipid metabolism.lipid degradation.phospholipase activities.phospholipase C activities'	''	''
'5.7.2.3.1'	'Lipid metabolism.lipid degradation.phospholipase activities.phospholipase C activities.phospholipase C (nPLC)'	'c11_r1163852'	'phospholipase C (nPLC) (original description: none)'	T
'5.7.2.3.1'	'Lipid metabolism.lipid degradation.phospholipase activities.phospholipase C activities.phospholipase C (nPLC)'	'b01_trinity_dn29059_c1_g1_i5'	'phospholipase C (nPLC) (original description: none)'	T
'5.7.2.3.1'	'Lipid metabolism.lipid degradation.phospholipase activities.phospholipase C activities.phospholipase C (nPLC)'	'c08_s3945445'	'phospholipase C (nPLC) (original description: none)'	T
'5.7.2.3.1'	'Lipid metabolism.lipid degradation.phospholipase activities.phospholipase C activities.phospholipase C (nPLC)'	'a03_trinity_dn26213_c0_g1_i7'	'phospholipase C (nPLC) (original description: none)'	T
'5.7.2.3.1'	'Lipid metabolism.lipid degradation.phospholipase activities.phospholipase C activities.phospholipase C (nPLC)'	'a06_trinity_dn50934_c0_g1_i1'	'phospholipase C (nPLC) (original description: none)'	T
'5.7.2.3.1'	'Lipid metabolism.lipid degradation.phospholipase activities.phospholipase C activities.phospholipase C (nPLC)'	'a06_trinity_dn49516_c0_g1_i10'	'phospholipase C (nPLC) (original description: none)'	T
'5.7.2.3.1'	'Lipid metabolism.lipid degradation.phospholipase activities.phospholipase C activities.phospholipase C (nPLC)'	'c09_r2695138'	'phospholipase C (nPLC) (original description: none)'	T
'5.7.2.3.1'	'Lipid metabolism.lipid degradation.phospholipase activities.phospholipase C activities.phospholipase C (nPLC)'	'a05_trinity_dn48050_c0_g2_i1'	'phospholipase C (nPLC) (original description: none)'	T
'5.7.2.3.2'	'Lipid metabolism.lipid degradation.phospholipase activities.phospholipase C activities.phospholipase C (PI-PLC)'	'a02_trinity_dn24286_c2_g1_i2'	'phospholipase C (PI-PLC) (original description: none)'	T
'5.7.2.3.2'	'Lipid metabolism.lipid degradation.phospholipase activities.phospholipase C activities.phospholipase C (PI-PLC)'	'a08_trinity_dn25855_c0_g1_i4'	'phospholipase C (PI-PLC) (original description: none)'	T
'5.7.2.4'	'Lipid metabolism.lipid degradation.phospholipase activities.phospholipase D activities'	''	''
'5.7.2.4.1'	'Lipid metabolism.lipid degradation.phospholipase activities.phospholipase D activities.phospholipase D (PLD-alpha)'	'c04_s11118368'	'phospholipase D (PLD-alpha) (original description: none)'	T
'5.7.2.4.1'	'Lipid metabolism.lipid degradation.phospholipase activities.phospholipase D activities.phospholipase D (PLD-alpha)'	'c11_r1185339'	'phospholipase D (PLD-alpha) (original description: none)'	T
'5.7.2.4.1'	'Lipid metabolism.lipid degradation.phospholipase activities.phospholipase D activities.phospholipase D (PLD-alpha)'	'c11_r1177204'	'phospholipase D (PLD-alpha) (original description: none)'	T
'5.7.2.4.1'	'Lipid metabolism.lipid degradation.phospholipase activities.phospholipase D activities.phospholipase D (PLD-alpha)'	'c10_r3609759'	'phospholipase D (PLD-alpha) (original description: none)'	T
'5.7.2.4.1'	'Lipid metabolism.lipid degradation.phospholipase activities.phospholipase D activities.phospholipase D (PLD-alpha)'	'c08_r3884012'	'phospholipase D (PLD-alpha) (original description: none)'	T
'5.7.2.4.2'	'Lipid metabolism.lipid degradation.phospholipase activities.phospholipase D activities.phospholipase D (PLD-beta|gamma)'	'a03_trinity_dn29283_c1_g1_i9'	'phospholipase D (PLD-beta|gamma) (original description: none)'	T
'5.7.2.4.2'	'Lipid metabolism.lipid degradation.phospholipase activities.phospholipase D activities.phospholipase D (PLD-beta|gamma)'	'a08_trinity_dn25553_c2_g10_i1'	'phospholipase D (PLD-beta|gamma) (original description: none)'	T
'5.7.2.4.2'	'Lipid metabolism.lipid degradation.phospholipase activities.phospholipase D activities.phospholipase D (PLD-beta|gamma)'	'a10_trinity_dn46821_c0_g1_i4'	'phospholipase D (PLD-beta|gamma) (original description: none)'	T
'5.7.2.4.3'	'Lipid metabolism.lipid degradation.phospholipase activities.phospholipase D activities.phospholipase D (PLD-delta)'	'a08_trinity_dn25553_c2_g10_i1'	'phospholipase D (PLD-delta) (original description: none)'	T
'5.7.2.4.3'	'Lipid metabolism.lipid degradation.phospholipase activities.phospholipase D activities.phospholipase D (PLD-delta)'	'a10_trinity_dn46821_c0_g1_i4'	'phospholipase D (PLD-delta) (original description: none)'	T
'5.7.2.4.4'	'Lipid metabolism.lipid degradation.phospholipase activities.phospholipase D activities.phospholipase D (PLD-epsilon)'	'c04_s11118368'	'phospholipase D (PLD-epsilon) (original description: none)'	T
'5.7.2.4.4'	'Lipid metabolism.lipid degradation.phospholipase activities.phospholipase D activities.phospholipase D (PLD-epsilon)'	'c11_r1177204'	'phospholipase D (PLD-epsilon) (original description: none)'	T
'5.7.2.4.4'	'Lipid metabolism.lipid degradation.phospholipase activities.phospholipase D activities.phospholipase D (PLD-epsilon)'	'c08_r3884012'	'phospholipase D (PLD-epsilon) (original description: none)'	T
'5.7.2.4.5'	'Lipid metabolism.lipid degradation.phospholipase activities.phospholipase D activities.phospholipase D (PLD-zeta)'	'c09_r2694724'	'phospholipase D (PLD-zeta) (original description: none)'	T
'5.7.3'	'Lipid metabolism.lipid degradation.fatty acid degradation'	''	''
'5.7.3.1'	'Lipid metabolism.lipid degradation.fatty acid degradation.peroxisomal long-chain acyl-CoA synthetase'	'c11_r1285401'	'peroxisomal long-chain acyl-CoA synthetase (original description: none)'	T
'5.7.3.1'	'Lipid metabolism.lipid degradation.fatty acid degradation.peroxisomal long-chain acyl-CoA synthetase'	'c04_r10646972'	'peroxisomal long-chain acyl-CoA synthetase (original description: none)'	T
'5.7.3.2'	'Lipid metabolism.lipid degradation.fatty acid degradation.core beta-oxidation'	''	''
'5.7.3.2.1'	'Lipid metabolism.lipid degradation.fatty acid degradation.core beta-oxidation.acyl CoA oxidase (ACX)'	'c12_r660110'	'acyl CoA oxidase (ACX) (original description: none)'	T
'5.7.3.2.1'	'Lipid metabolism.lipid degradation.fatty acid degradation.core beta-oxidation.acyl CoA oxidase (ACX)'	'c09_r2663210'	'acyl CoA oxidase (ACX) (original description: none)'	T
'5.7.3.2.1'	'Lipid metabolism.lipid degradation.fatty acid degradation.core beta-oxidation.acyl CoA oxidase (ACX)'	'b01_trinity_dn34584_c2_g2_i1'	'acyl CoA oxidase (ACX) (original description: none)'	T
'5.7.3.2.1'	'Lipid metabolism.lipid degradation.fatty acid degradation.core beta-oxidation.acyl CoA oxidase (ACX)'	'a02_trinity_dn34889_c0_g1_i1'	'acyl CoA oxidase (ACX) (original description: none)'	T
'5.7.3.2.1'	'Lipid metabolism.lipid degradation.fatty acid degradation.core beta-oxidation.acyl CoA oxidase (ACX)'	'b02_trinity_dn63938_c0_g1_i1'	'acyl CoA oxidase (ACX) (original description: none)'	T
'5.7.3.2.1'	'Lipid metabolism.lipid degradation.fatty acid degradation.core beta-oxidation.acyl CoA oxidase (ACX)'	'c11_j1209495'	'acyl CoA oxidase (ACX) (original description: none)'	T
'5.7.3.2.1'	'Lipid metabolism.lipid degradation.fatty acid degradation.core beta-oxidation.acyl CoA oxidase (ACX)'	'a01_trinity_dn17344_c1_g2_i3'	'acyl CoA oxidase (ACX) (original description: none)'	T
'5.7.3.2.2'	'Lipid metabolism.lipid degradation.fatty acid degradation.core beta-oxidation.multifunctional enzyme (MFP)'	'a02_trinity_dn24951_c2_g6_i4'	'multifunctional enzyme (MFP) (original description: none)'	T
'5.7.3.2.2'	'Lipid metabolism.lipid degradation.fatty acid degradation.core beta-oxidation.multifunctional enzyme (MFP)'	'c09_r2652514'	'multifunctional enzyme (MFP) (original description: none)'	T
'5.7.3.2.2'	'Lipid metabolism.lipid degradation.fatty acid degradation.core beta-oxidation.multifunctional enzyme (MFP)'	'c11_r1198593'	'multifunctional enzyme (MFP) (original description: none)'	T
'5.7.3.2.3'	'Lipid metabolism.lipid degradation.fatty acid degradation.core beta-oxidation.3-ketoacyl-CoA thiolase (KAT)'	'c08_s2779243'	'3-ketoacyl-CoA thiolase (KAT) (original description: none)'	T
'5.7.3.2.3'	'Lipid metabolism.lipid degradation.fatty acid degradation.core beta-oxidation.3-ketoacyl-CoA thiolase (KAT)'	'b04_trinity_dn56497_c0_g1_i3'	'3-ketoacyl-CoA thiolase (KAT) (original description: none)'	T
'5.7.3.2.3'	'Lipid metabolism.lipid degradation.fatty acid degradation.core beta-oxidation.3-ketoacyl-CoA thiolase (KAT)'	'c08_s2543287'	'3-ketoacyl-CoA thiolase (KAT) (original description: none)'	T
'5.7.3.2.3'	'Lipid metabolism.lipid degradation.fatty acid degradation.core beta-oxidation.3-ketoacyl-CoA thiolase (KAT)'	'a07_trinity_dn44159_c0_g2_i15'	'3-ketoacyl-CoA thiolase (KAT) (original description: none)'	T
'5.7.3.2.3'	'Lipid metabolism.lipid degradation.fatty acid degradation.core beta-oxidation.3-ketoacyl-CoA thiolase (KAT)'	'a10_trinity_dn39347_c2_g1_i2'	'3-ketoacyl-CoA thiolase (KAT) (original description: none)'	T
'5.7.3.3'	'Lipid metabolism.lipid degradation.fatty acid degradation.alternative beta-oxidation'	''	''
'5.7.3.3.1'	'Lipid metabolism.lipid degradation.fatty acid degradation.alternative beta-oxidation.monofunctional enoyl-CoA hydratase'	'a11_trinity_dn54711_c1_g2_i10'	'monofunctional enoyl-CoA hydratase (original description: none)'	T
'5.7.3.3.2'	'Lipid metabolism.lipid degradation.fatty acid degradation.alternative beta-oxidation.monofunctionial hydroxyacyl-CoA dehydrogenase'	'a03_trinity_dn28259_c0_g1_i1'	'monofunctionial hydroxyacyl-CoA dehydrogenase (original description: none)'	T
'5.7.3.4'	'Lipid metabolism.lipid degradation.fatty acid degradation.alpha-oxidation'	''	''
'5.7.3.4.1'	'Lipid metabolism.lipid degradation.fatty acid degradation.alpha-oxidation.alpha dioxygenase'	'a07_trinity_dn40018_c0_g1_i1'	'alpha dioxygenase (original description: none)'	T
'5.7.3.4.1'	'Lipid metabolism.lipid degradation.fatty acid degradation.alpha-oxidation.alpha dioxygenase'	'a07_trinity_dn40018_c0_g2_i1'	'alpha dioxygenase (original description: none)'	T
'5.7.3.5'	'Lipid metabolism.lipid degradation.fatty acid degradation.auxiliary degradation activities'	''	''
'5.7.3.5.1'	'Lipid metabolism.lipid degradation.fatty acid degradation.auxiliary degradation activities.dodecenoyl-CoA isomerase'	'c12_r644149'	'dodecenoyl-CoA isomerase (original description: none)'	T
'5.7.3.5.1'	'Lipid metabolism.lipid degradation.fatty acid degradation.auxiliary degradation activities.dodecenoyl-CoA isomerase'	'b01_trinity_dn33830_c0_g1_i2'	'dodecenoyl-CoA isomerase (original description: none)'	T
'5.7.3.5.1'	'Lipid metabolism.lipid degradation.fatty acid degradation.auxiliary degradation activities.dodecenoyl-CoA isomerase'	'c10_r3588929'	'dodecenoyl-CoA isomerase (original description: none)'	T
'5.7.3.5.1'	'Lipid metabolism.lipid degradation.fatty acid degradation.auxiliary degradation activities.dodecenoyl-CoA isomerase'	'a01_trinity_dn15436_c0_g4_i1'	'dodecenoyl-CoA isomerase (original description: none)'	T
'5.7.3.5.2'	'Lipid metabolism.lipid degradation.fatty acid degradation.auxiliary degradation activities.dienoyl-CoA isomerase'	'a03_trinity_dn19635_c0_g1_i1'	'dienoyl-CoA isomerase (original description: none)'	T
'5.7.3.5.3'	'Lipid metabolism.lipid degradation.fatty acid degradation.auxiliary degradation activities.dienoyl-CoA reductase'	'c11_j1188310'	'dienoyl-CoA reductase (original description: none)'	T
'5.7.3.5.4'	'Lipid metabolism.lipid degradation.fatty acid degradation.auxiliary degradation activities.acyl-CoA thioesterase'	'c09_r2679368'	'acyl-CoA thioesterase (original description: none)'	T
'5.7.3.6'	'Lipid metabolism.lipid degradation.fatty acid degradation.glyoxylate cycle'	''	''
'5.7.3.6.1'	'Lipid metabolism.lipid degradation.fatty acid degradation.glyoxylate cycle.citrate synthase'	'b02_trinity_dn43021_c1_g1_i1'	'citrate synthase (original description: none)'	T
'5.7.3.6.2'	'Lipid metabolism.lipid degradation.fatty acid degradation.glyoxylate cycle.aconitase'	'b02_trinity_dn43765_c0_g1_i1'	'aconitase (original description: none)'	T
'5.7.3.6.3'	'Lipid metabolism.lipid degradation.fatty acid degradation.glyoxylate cycle.isocitrate lyase'	'b01_trinity_dn41966_c0_g1_i1'	'isocitrate lyase (original description: none)'	T
'5.7.3.6.3'	'Lipid metabolism.lipid degradation.fatty acid degradation.glyoxylate cycle.isocitrate lyase'	'a01_trinity_dn9741_c0_g1_i1'	'isocitrate lyase (original description: none)'	T
'5.7.3.6.3'	'Lipid metabolism.lipid degradation.fatty acid degradation.glyoxylate cycle.isocitrate lyase'	'c06_r7142540'	'isocitrate lyase (original description: none)'	T
'5.7.3.6.3'	'Lipid metabolism.lipid degradation.fatty acid degradation.glyoxylate cycle.isocitrate lyase'	'a11_trinity_dn26808_c0_g1_i1'	'isocitrate lyase (original description: none)'	T
'5.7.3.6.4'	'Lipid metabolism.lipid degradation.fatty acid degradation.glyoxylate cycle.malate synthase'	'a02_trinity_dn24307_c0_g2_i11'	'malate synthase (original description: none)'	T
'5.7.3.6.4'	'Lipid metabolism.lipid degradation.fatty acid degradation.glyoxylate cycle.malate synthase'	'a01_trinity_dn26710_c0_g1_i1'	'malate synthase (original description: none)'	T
'5.7.3.6.5'	'Lipid metabolism.lipid degradation.fatty acid degradation.glyoxylate cycle.peroxisomal NAD-dependent malate dehydrogenase'	'b01_trinity_dn34418_c5_g1_i1'	'peroxisomal NAD-dependent malate dehydrogenase (original description: none)'	T
'5.7.3.6.5'	'Lipid metabolism.lipid degradation.fatty acid degradation.glyoxylate cycle.peroxisomal NAD-dependent malate dehydrogenase'	'a06_trinity_dn49631_c0_g2_i10'	'peroxisomal NAD-dependent malate dehydrogenase (original description: none)'	T
'5.7.4'	'Lipid metabolism.lipid degradation.glycerol metabolism'	''	''
'5.7.4.1'	'Lipid metabolism.lipid degradation.glycerol metabolism.glycerol-3-phosphatase'	'c09_r2662074'	'glycerol-3-phosphatase (original description: none)'	T
'5.7.4.2'	'Lipid metabolism.lipid degradation.glycerol metabolism.glycerol kinase'	'b01_trinity_dn36782_c4_g5_i2'	'glycerol kinase (original description: none)'	T
'5.7.4.2'	'Lipid metabolism.lipid degradation.glycerol metabolism.glycerol kinase'	'c11_r1169268'	'glycerol kinase (original description: none)'	T
'5.7.4.2'	'Lipid metabolism.lipid degradation.glycerol metabolism.glycerol kinase'	'c08_s2286496'	'glycerol kinase (original description: none)'	T
'5.7.4.3'	'Lipid metabolism.lipid degradation.glycerol metabolism.NAD-dependent glycerol-3-phosphate dehydrogenase'	'c12_r669280'	'NAD-dependent glycerol-3-phosphate dehydrogenase (original description: none)'	T
'5.7.4.3'	'Lipid metabolism.lipid degradation.glycerol metabolism.NAD-dependent glycerol-3-phosphate dehydrogenase'	'a08_trinity_dn25704_c0_g5_i1'	'NAD-dependent glycerol-3-phosphate dehydrogenase (original description: none)'	T
'5.7.4.4'	'Lipid metabolism.lipid degradation.glycerol metabolism.FAD-dependent glycerol-3-phosphate dehydrogenase'	'a06_trinity_dn46042_c0_g1_i1'	'FAD-dependent glycerol-3-phosphate dehydrogenase (original description: none)'	T
'5.7.5'	'Lipid metabolism.lipid degradation.sphingolipid degradation'	''	''
'5.7.5.1'	'Lipid metabolism.lipid degradation.sphingolipid degradation.ceramidase activities'	''	''
'5.7.5.1.1'	'Lipid metabolism.lipid degradation.sphingolipid degradation.ceramidase activities.neutral ceramidase (NCER)'	'a01_trinity_dn22243_c1_g3_i1'	'neutral ceramidase (NCER) (original description: none)'	T
'5.7.5.1.1'	'Lipid metabolism.lipid degradation.sphingolipid degradation.ceramidase activities.neutral ceramidase (NCER)'	'c09_r2685927'	'neutral ceramidase (NCER) (original description: none)'	T
'5.7.5.1.2'	'Lipid metabolism.lipid degradation.sphingolipid degradation.ceramidase activities.alkaline ceramidase (ACER)'	'c12_r678769'	'alkaline ceramidase (ACER) (original description: none)'	T
'5.7.5.2'	'Lipid metabolism.lipid degradation.sphingolipid degradation.sphingosine kinase'	'a05_trinity_dn36741_c0_g1_i1'	'sphingosine kinase (original description: none)'	T
'5.7.5.3'	'Lipid metabolism.lipid degradation.sphingolipid degradation.sphingosine-1-phosphate lyase'	'a05_trinity_dn48459_c0_g1_i6'	'sphingosine-1-phosphate lyase (original description: none)'	T
'5.8'	'Lipid metabolism.lipid trafficking'	''	''
'5.8.1'	'Lipid metabolism.lipid trafficking.endoplasmic reticulum-plasma membrane lipid transfer'	''	''
'5.8.1.1'	'Lipid metabolism.lipid trafficking.endoplasmic reticulum-plasma membrane lipid transfer.lipid transfer protein (ORP3a)'	'b03_trinity_dn45633_c1_g1_i1'	'lipid transfer protein (ORP3a) (original description: none)'	T
'5.8.1.2'	'Lipid metabolism.lipid trafficking.endoplasmic reticulum-plasma membrane lipid transfer.endoplasmic reticulum-plasma membrane tethering protein (SYTa/b/c)'	'c08_r3980815'	'endoplasmic reticulum-plasma membrane tethering protein (SYTa/b/c) (original description: none)'	T
'5.8.2'	'Lipid metabolism.lipid trafficking.endoplasmic reticulum-plastid lipid transfer'	''	''
'5.8.2.1'	'Lipid metabolism.lipid trafficking.endoplasmic reticulum-plastid lipid transfer.phospholipid transverse translocation'	''	''
'5.8.2.1.1'	'Lipid metabolism.lipid trafficking.endoplasmic reticulum-plastid lipid transfer.phospholipid transverse translocation.ALA-ALIS flippase complex'	''	''
'5.8.2.1.1.1'	'Lipid metabolism.lipid trafficking.endoplasmic reticulum-plastid lipid transfer.phospholipid transverse translocation.ALA-ALIS flippase complex.active component ALA'	'b04_trinity_dn57878_c1_g1_i3'	'active component ALA of ALA-ALIS flippase complex (original description: none)'	T
'5.8.2.1.1.1'	'Lipid metabolism.lipid trafficking.endoplasmic reticulum-plastid lipid transfer.phospholipid transverse translocation.ALA-ALIS flippase complex.active component ALA'	'c12_r631770'	'active component ALA of ALA-ALIS flippase complex (original description: none)'	T
'5.8.2.1.1.1'	'Lipid metabolism.lipid trafficking.endoplasmic reticulum-plastid lipid transfer.phospholipid transverse translocation.ALA-ALIS flippase complex.active component ALA'	'c12_j636178'	'active component ALA of ALA-ALIS flippase complex (original description: none)'	T
'5.8.2.1.1.1'	'Lipid metabolism.lipid trafficking.endoplasmic reticulum-plastid lipid transfer.phospholipid transverse translocation.ALA-ALIS flippase complex.active component ALA'	'c08_r3928279'	'active component ALA of ALA-ALIS flippase complex (original description: none)'	T
'5.8.2.1.1.1'	'Lipid metabolism.lipid trafficking.endoplasmic reticulum-plastid lipid transfer.phospholipid transverse translocation.ALA-ALIS flippase complex.active component ALA'	'a07_trinity_dn35341_c0_g1_i2'	'active component ALA of ALA-ALIS flippase complex (original description: none)'	T
'5.8.2.1.1.1'	'Lipid metabolism.lipid trafficking.endoplasmic reticulum-plastid lipid transfer.phospholipid transverse translocation.ALA-ALIS flippase complex.active component ALA'	'b02_trinity_dn33676_c0_g2_i12'	'active component ALA of ALA-ALIS flippase complex (original description: none)'	T
'5.8.2.1.1.1'	'Lipid metabolism.lipid trafficking.endoplasmic reticulum-plastid lipid transfer.phospholipid transverse translocation.ALA-ALIS flippase complex.active component ALA'	'c09_r2669353'	'active component ALA of ALA-ALIS flippase complex (original description: none)'	T
'5.8.2.1.1.2'	'Lipid metabolism.lipid trafficking.endoplasmic reticulum-plastid lipid transfer.phospholipid transverse translocation.ALA-ALIS flippase complex.regulatory component ALIS'	'c11_r1202312'	'regulatory component ALIS of ALA-ALIS flippase complex (original description: none)'	T
'5.8.2.1.1.2'	'Lipid metabolism.lipid trafficking.endoplasmic reticulum-plastid lipid transfer.phospholipid transverse translocation.ALA-ALIS flippase complex.regulatory component ALIS'	'a08_trinity_dn25472_c0_g1_i1'	'regulatory component ALIS of ALA-ALIS flippase complex (original description: none)'	T
'5.8.2.1.1.2'	'Lipid metabolism.lipid trafficking.endoplasmic reticulum-plastid lipid transfer.phospholipid transverse translocation.ALA-ALIS flippase complex.regulatory component ALIS'	'c06_r6937010'	'regulatory component ALIS of ALA-ALIS flippase complex (original description: none)'	T
'5.8.2.1.2'	'Lipid metabolism.lipid trafficking.endoplasmic reticulum-plastid lipid transfer.phospholipid transverse translocation.phospholipid scramblase'	'c09_r2667203'	'phospholipid scramblase (original description: none)'	T
'5.8.2.2'	'Lipid metabolism.lipid trafficking.endoplasmic reticulum-plastid lipid transfer.TGD lipid importer complex'	''	''
'5.8.2.2.1'	'Lipid metabolism.lipid trafficking.endoplasmic reticulum-plastid lipid transfer.TGD lipid importer complex.permease component TGD1'	'c12_r637713'	'permease component TGD1 of TGD lipid importer complex (original description: none)'	T
'5.8.2.2.2'	'Lipid metabolism.lipid trafficking.endoplasmic reticulum-plastid lipid transfer.TGD lipid importer complex.substrate binding component TGD2'	'c11_j1154352'	'substrate binding component TGD2 of TGD lipid importer complex (original description: none)'	T
'5.8.2.2.3'	'Lipid metabolism.lipid trafficking.endoplasmic reticulum-plastid lipid transfer.TGD lipid importer complex.ATPase component TGD3'	'b01_trinity_dn31691_c4_g1_i1'	'ATPase component TGD3 of TGD lipid importer complex (original description: none)'	T
'5.8.2.3'	'Lipid metabolism.lipid trafficking.endoplasmic reticulum-plastid lipid transfer.lipid trafficking cofactor (TGD4)'	''	''
'5.8.2.4'	'Lipid metabolism.lipid trafficking.endoplasmic reticulum-plastid lipid transfer.lipid trafficking cofactor (TGD5)'	''	''
'5.8.3'	'Lipid metabolism.lipid trafficking.fatty acid export protein (FAX)'	'c12_r631127'	'fatty acid export protein (FAX) (original description: none)'	T
'5.8.3'	'Lipid metabolism.lipid trafficking.fatty acid export protein (FAX)'	'a11_trinity_dn52351_c0_g1_i2'	'fatty acid export protein (FAX) (original description: none)'	T
'5.8.3'	'Lipid metabolism.lipid trafficking.fatty acid export protein (FAX)'	'a11_trinity_dn47549_c0_g1_i5'	'fatty acid export protein (FAX) (original description: none)'	T
'5.8.4'	'Lipid metabolism.lipid trafficking.peroxisomal fatty acid transporter (PXA1)'	'c10_r3451859'	'peroxisomal fatty acid transporter (PXA1) (original description: none)'	T
'5.8.5'	'Lipid metabolism.lipid trafficking.fatty acid transporter (ABCA)'	'a03_trinity_dn27368_c0_g3_i3'	'fatty acid transporter (ABCA) (original description: none)'	T
'5.9'	'Lipid metabolism.lipid bodies-associated activities'	''	''
'5.9.1'	'Lipid metabolism.lipid bodies-associated activities.lipid droplet biogenesis factor (SEIPIN)'	'c11_r1198194'	'lipid droplet biogenesis factor (SEIPIN) (original description: none)'	T
'5.9.2'	'Lipid metabolism.lipid bodies-associated activities.oleosin structural protein'	'a01_trinity_dn18891_c1_g1_i1'	'oleosin (original description: none)'	T
'5.9.3'	'Lipid metabolism.lipid bodies-associated activities.caleosin lipid body surface protein (CLO/PXG)'	'c12_r653716'	'caleosin (original description: none)'	T
'5.9.3'	'Lipid metabolism.lipid bodies-associated activities.caleosin lipid body surface protein (CLO/PXG)'	'c10_j3561847'	'caleosin (original description: none)'	T
'5.9.3'	'Lipid metabolism.lipid bodies-associated activities.caleosin lipid body surface protein (CLO/PXG)'	'c09_s2757862'	'caleosin (original description: none)'	T
'5.9.3'	'Lipid metabolism.lipid bodies-associated activities.caleosin lipid body surface protein (CLO/PXG)'	'c05_r23835978'	'caleosin (original description: none)'	T
'5.9.3'	'Lipid metabolism.lipid bodies-associated activities.caleosin lipid body surface protein (CLO/PXG)'	'b05_trinity_dn54006_c0_g1_i2'	'caleosin (original description: none)'	T
'5.9.3'	'Lipid metabolism.lipid bodies-associated activities.caleosin lipid body surface protein (CLO/PXG)'	'a07_trinity_dn44529_c0_g1_i2'	'caleosin (original description: none)'	T
'5.9.3'	'Lipid metabolism.lipid bodies-associated activities.caleosin lipid body surface protein (CLO/PXG)'	'a06_trinity_dn47454_c0_g1_i5'	'caleosin (original description: none)'	T
'5.9.4'	'Lipid metabolism.lipid bodies-associated activities.steroleosin dehydrogenase (HSD/SLO)'	'c09_s675579'	'steroleosin (original description: none)'	T
'5.9.4'	'Lipid metabolism.lipid bodies-associated activities.steroleosin dehydrogenase (HSD/SLO)'	'c08_r4065513'	'steroleosin (original description: none)'	T
'5.9.4'	'Lipid metabolism.lipid bodies-associated activities.steroleosin dehydrogenase (HSD/SLO)'	'a02_trinity_dn36894_c0_g1_i1'	'steroleosin (original description: none)'	T
'5.9.5'	'Lipid metabolism.lipid bodies-associated activities.associated factor (LDAP)'	'a05_trinity_dn25416_c0_g1_i4'	'associated factor (LDAP) (original description: none)'	T
'5.9.5'	'Lipid metabolism.lipid bodies-associated activities.associated factor (LDAP)'	'b01_trinity_dn29907_c2_g4_i1'	'associated factor (LDAP) (original description: none)'	T
'5.9.5'	'Lipid metabolism.lipid bodies-associated activities.associated factor (LDAP)'	'a08_trinity_dn26039_c0_g2_i5'	'associated factor (LDAP) (original description: none)'	T
'5.9.6'	'Lipid metabolism.lipid bodies-associated activities.associated factor (LDIP)'	'c06_r6815391'	'associated factor (LDIP) (original description: none)'	T
'5.9.6'	'Lipid metabolism.lipid bodies-associated activities.associated factor (LDIP)'	'a07_trinity_dn42589_c2_g2_i4'	'associated factor (LDIP) (original description: none)'	T
'6'	'Nucleotide metabolism'	''	''
'6.1'	'Nucleotide metabolism.purines'	''	''
'6.1.1'	'Nucleotide metabolism.purines.ribonucleotide (RN) anabolism'	''	''
'6.1.1.1'	'Nucleotide metabolism.purines.ribonucleotide (RN) anabolism.phosphoribosyldiphosphate 5-amidotransferase'	'c08_s3582369'	'phosphoribosyldiphosphate 5-amidotransferase (original description: none)'	T
'6.1.1.1'	'Nucleotide metabolism.purines.ribonucleotide (RN) anabolism.phosphoribosyldiphosphate 5-amidotransferase'	'a06_trinity_dn36435_c0_g1_i7'	'phosphoribosyldiphosphate 5-amidotransferase (original description: none)'	T
'6.1.1.1'	'Nucleotide metabolism.purines.ribonucleotide (RN) anabolism.phosphoribosyldiphosphate 5-amidotransferase'	'a02_trinity_dn22971_c0_g1_i2'	'phosphoribosyldiphosphate 5-amidotransferase (original description: none)'	T
'6.1.1.2'	'Nucleotide metabolism.purines.ribonucleotide (RN) anabolism.glycinamide RN synthetase (GARS)'	'c12_s680220'	'glycinamide RN synthetase (GARS) (original description: none)'	T
'6.1.1.3'	'Nucleotide metabolism.purines.ribonucleotide (RN) anabolism.glycinamide RN transformylase'	'a09_trinity_dn38035_c0_g1_i18'	'glycinamide RN transformylase (original description: none)'	T
'6.1.1.4'	'Nucleotide metabolism.purines.ribonucleotide (RN) anabolism.formylglycinamidine RN synthase'	'c12_r630272'	'formylglycinamidine RN synthase (original description: none)'	T
'6.1.1.5'	'Nucleotide metabolism.purines.ribonucleotide (RN) anabolism.aminoimidazole RN synthase'	'a03_trinity_dn28475_c1_g4_i3'	'aminoimidazole RN synthase (original description: none)'	T
'6.1.1.6'	'Nucleotide metabolism.purines.ribonucleotide (RN) anabolism.aminoimidazole RN carboxylase'	'a01_trinity_dn4802_c0_g1_i1'	'aminoimidazole RN carboxylase (original description: none)'	T
'6.1.1.6'	'Nucleotide metabolism.purines.ribonucleotide (RN) anabolism.aminoimidazole RN carboxylase'	'a02_trinity_dn22877_c1_g1_i6'	'aminoimidazole RN carboxylase (original description: none)'	T
'6.1.1.7'	'Nucleotide metabolism.purines.ribonucleotide (RN) anabolism.N-succinyl 5-aminoimidazole-4-carboxamide RN synthase'	'c07_s2823951'	'N-succinyl 5-aminoimidazole-4-carboxamide RN synthase (original description: none)'	T
'6.1.1.7'	'Nucleotide metabolism.purines.ribonucleotide (RN) anabolism.N-succinyl 5-aminoimidazole-4-carboxamide RN synthase'	'c12_r655436'	'N-succinyl 5-aminoimidazole-4-carboxamide RN synthase (original description: none)'	T
'6.1.1.8'	'Nucleotide metabolism.purines.ribonucleotide (RN) anabolism.adenylosuccinate lyase'	'c11_j1210795'	'adenylosuccinate lyase (original description: none)'	T
'6.1.1.9'	'Nucleotide metabolism.purines.ribonucleotide (RN) anabolism.bifunctional 5-aminoimidazole-4-carboxamide RN transformylase and IMP cyclohydrolase'	'a02_trinity_dn23607_c0_g3_i1'	'bifunctional 5-aminoimidazole-4-carboxamide RN transformylase and IMP cyclohydrolase (original description: none)'	T
'6.1.1.10'	'Nucleotide metabolism.purines.ribonucleotide (RN) anabolism.adenylosuccinate synthase'	'c12_r625446'	'adenylosuccinate synthase (original description: none)'	T
'6.1.1.10'	'Nucleotide metabolism.purines.ribonucleotide (RN) anabolism.adenylosuccinate synthase'	'a01_trinity_dn17068_c6_g2_i1'	'adenylosuccinate synthase (original description: none)'	T
'6.1.1.10'	'Nucleotide metabolism.purines.ribonucleotide (RN) anabolism.adenylosuccinate synthase'	'a01_trinity_dn17068_c6_g1_i3'	'adenylosuccinate synthase (original description: none)'	T
'6.1.1.11'	'Nucleotide metabolism.purines.ribonucleotide (RN) anabolism.GMP synthase'	'c08_s3536095'	'GMP synthase (original description: none)'	T
'6.1.1.11'	'Nucleotide metabolism.purines.ribonucleotide (RN) anabolism.GMP synthase'	'b05_trinity_dn57805_c0_g1_i2'	'GMP synthase (original description: none)'	T
'6.1.2'	'Nucleotide metabolism.purines.salvage pathway'	''	''
'6.1.2.1'	'Nucleotide metabolism.purines.salvage pathway.adenine phosphoribosyltransferase'	'c08_r4034918'	'adenine phosphoribosyltransferase (original description: none)'	T
'6.1.2.1'	'Nucleotide metabolism.purines.salvage pathway.adenine phosphoribosyltransferase'	'a05_trinity_dn42176_c2_g2_i6'	'adenine phosphoribosyltransferase (original description: none)'	T
'6.1.2.2'	'Nucleotide metabolism.purines.salvage pathway.hypoxanthine/guanine phosphoribosyltransferase'	''	''
'6.1.2.3'	'Nucleotide metabolism.purines.salvage pathway.adenosine kinase'	'a06_trinity_dn51924_c2_g1_i9'	'adenosine kinase (original description: none)'	T
'6.1.2.4'	'Nucleotide metabolism.purines.salvage pathway.AMP deaminase activities'	''	''
'6.1.2.4.1'	'Nucleotide metabolism.purines.salvage pathway.AMP deaminase activities.membrane-associated AMP deaminase'	'a07_trinity_dn48453_c0_g1_i3'	'membrane-associated AMP deaminase (original description: none)'	T
'6.1.2.4.2'	'Nucleotide metabolism.purines.salvage pathway.AMP deaminase activities.N6-methylated-AMP deaminase (MAPDA/ADAL)'	'c11_r1252726'	'N6-methylated-AMP deaminase (MAPDA/ADAL) (original description: none)'	T
'6.1.2.4.2'	'Nucleotide metabolism.purines.salvage pathway.AMP deaminase activities.N6-methylated-AMP deaminase (MAPDA/ADAL)'	'a01_trinity_dn26998_c0_g1_i1'	'N6-methylated-AMP deaminase (MAPDA/ADAL) (original description: none)'	T
'6.1.2.5'	'Nucleotide metabolism.purines.salvage pathway.IMP dehydrogenase'	'a01_trinity_dn16827_c3_g1_i3'	'IMP dehydrogenase (original description: none)'	T
'6.1.3'	'Nucleotide metabolism.purines.phosphotransfers'	''	''
'6.1.3.1'	'Nucleotide metabolism.purines.phosphotransfers.adenylate kinase'	'c09_r2733918'	'adenylate kinase (original description: none)'	T
'6.1.3.1'	'Nucleotide metabolism.purines.phosphotransfers.adenylate kinase'	'c11_r1210203'	'adenylate kinase (original description: none)'	T
'6.1.3.1'	'Nucleotide metabolism.purines.phosphotransfers.adenylate kinase'	'a05_trinity_dn38984_c0_g1_i7'	'adenylate kinase (original description: none)'	T
'6.1.3.1'	'Nucleotide metabolism.purines.phosphotransfers.adenylate kinase'	'a03_trinity_dn30236_c7_g1_i2'	'adenylate kinase (original description: none)'	T
'6.1.3.1'	'Nucleotide metabolism.purines.phosphotransfers.adenylate kinase'	'a07_trinity_dn14974_c0_g1_i3'	'adenylate kinase (original description: none)'	T
'6.1.3.1'	'Nucleotide metabolism.purines.phosphotransfers.adenylate kinase'	'a06_trinity_dn34225_c0_g1_i2'	'adenylate kinase (original description: none)'	T
'6.1.3.1'	'Nucleotide metabolism.purines.phosphotransfers.adenylate kinase'	'c12_r634311'	'adenylate kinase (original description: none)'	T
'6.1.3.2'	'Nucleotide metabolism.purines.phosphotransfers.guanylate kinase'	'c08_r3899420'	'guanylate kinase (original description: none)'	T
'6.1.3.2'	'Nucleotide metabolism.purines.phosphotransfers.guanylate kinase'	'a09_trinity_dn42670_c0_g1_i16'	'guanylate kinase (original description: none)'	T
'6.1.4'	'Nucleotide metabolism.purines.catabolism'	''	''
'6.1.4.1'	'Nucleotide metabolism.purines.catabolism.5'-nucleotidase'	'a11_trinity_dn39320_c0_g1_i2'	'5prime-nucleotidase (original description: none)'	T
'6.1.4.2'	'Nucleotide metabolism.purines.catabolism.guanosine deaminase'	'c11_r1283752'	'guanosine deaminase (original description: none)'	T
'6.1.4.3'	'Nucleotide metabolism.purines.catabolism.NSH1-NSH2 nucleoside hydrolase heterodimer'	''	''
'6.1.4.3.1'	'Nucleotide metabolism.purines.catabolism.NSH1-NSH2 nucleoside hydrolase heterodimer.component NSH1'	'a01_trinity_dn19115_c6_g3_i2'	'nucleoside hydrolase (original description: none)'	T
'6.1.4.3.2'	'Nucleotide metabolism.purines.catabolism.NSH1-NSH2 nucleoside hydrolase heterodimer.component NSH2'	'b01_trinity_dn31250_c3_g1_i6'	'component NSH2 of NSH1-NSH2 nucleoside hydrolase heterodimer (original description: none)'	T
'6.1.4.4'	'Nucleotide metabolism.purines.catabolism.nucleoside hydrolase (NSH3)'	'a02_trinity_dn26068_c0_g2_i8'	'nucleoside hydrolase (original description: none)'	T
'6.1.4.4'	'Nucleotide metabolism.purines.catabolism.nucleoside hydrolase (NSH3)'	'c11_s56420'	'nucleoside hydrolase (original description: none)'	T
'6.1.4.5'	'Nucleotide metabolism.purines.catabolism.xanthine dehydrogenase'	'a07_trinity_dn43662_c0_g1_i3'	'xanthine dehydrogenase (original description: none)'	T
'6.1.4.5'	'Nucleotide metabolism.purines.catabolism.xanthine dehydrogenase'	'a01_trinity_dn17675_c1_g1_i1'	'xanthine dehydrogenase (original description: none)'	T
'6.1.4.6'	'Nucleotide metabolism.purines.catabolism.uricase'	'c12_r650276'	'uricase (original description: none)'	T
'6.1.4.6'	'Nucleotide metabolism.purines.catabolism.uricase'	'a01_trinity_dn26984_c0_g1_i1'	'uricase (original description: none)'	T
'6.1.4.7'	'Nucleotide metabolism.purines.catabolism.S-allantoin synthase (TTL)'	'b02_trinity_dn25308_c0_g1_i6'	'S-allantoin synthase (TTL) (original description: none)'	T
'6.1.4.8'	'Nucleotide metabolism.purines.catabolism.allantoinase'	'a03_trinity_dn30724_c8_g1_i3'	'allantoinase (original description: none)'	T
'6.1.4.9'	'Nucleotide metabolism.purines.catabolism.allantoate amidohydrolase (AAH)'	'a06_trinity_dn38630_c0_g1_i3'	'allantoate amidohydrolase (original description: none)'	T
'6.1.4.10'	'Nucleotide metabolism.purines.catabolism.ureidoglycine aminohydrolase'	'a03_trinity_dn28252_c5_g1_i11'	'ureidoglycine aminohydrolase (original description: none)'	T
'6.1.4.11'	'Nucleotide metabolism.purines.catabolism.ureidoglycolate amidohydrolase'	'c09_r2661904'	'ureidoglycolate amidohydrolase (original description: none)'	T
'6.2'	'Nucleotide metabolism.pyrimidines'	''	''
'6.2.1'	'Nucleotide metabolism.pyrimidines.de novo biosynthesis'	''	''
'6.2.1.1'	'Nucleotide metabolism.pyrimidines.de novo biosynthesis.carbamoyl phosphate synthetase heterodimer'	''	''
'6.2.1.1.1'	'Nucleotide metabolism.pyrimidines.de novo biosynthesis.carbamoyl phosphate synthetase heterodimer.large subunit'	'c12_r665170'	'large subunit of carbamoyl phosphate synthetase heterodimer (original description: none)'	T
'6.2.1.1.2'	'Nucleotide metabolism.pyrimidines.de novo biosynthesis.carbamoyl phosphate synthetase heterodimer.small subunit'	'c09_r2653747'	'small subunit of carbamoyl phosphate synthetase heterodimer (original description: none)'	T
'6.2.1.2'	'Nucleotide metabolism.pyrimidines.de novo biosynthesis.aspartate transcarbamoylase'	'a06_trinity_dn49838_c0_g2_i1'	'aspartate transcarbamoylase (original description: none)'	T
'6.2.1.3'	'Nucleotide metabolism.pyrimidines.de novo biosynthesis.dihydroorotase'	'c11_r1235998'	'dihydroorotase (original description: none)'	T
'6.2.1.4'	'Nucleotide metabolism.pyrimidines.de novo biosynthesis.dihydroorotate dehydrogenase'	'c10_r3522525'	'dihydroorotate dehydrogenase (original description: none)'	T
'6.2.1.5'	'Nucleotide metabolism.pyrimidines.de novo biosynthesis.UMP synthase'	'a11_trinity_dn52766_c1_g1_i5'	'UMP synthase (original description: none)'	T
'6.2.1.6'	'Nucleotide metabolism.pyrimidines.de novo biosynthesis.CTP synthetase'	'c12_s673754'	'CTP synthetase (original description: none)'	T
'6.2.1.6'	'Nucleotide metabolism.pyrimidines.de novo biosynthesis.CTP synthetase'	'a02_trinity_dn33825_c0_g1_i1'	'CTP synthetase (original description: none)'	T
'6.2.2'	'Nucleotide metabolism.pyrimidines.salvage pathway'	''	''
'6.2.2.1'	'Nucleotide metabolism.pyrimidines.salvage pathway.uridine/cytidine kinase (UCK)'	'b01_trinity_dn36485_c5_g1_i12'	'uridine/cytidine kinase (original description: none)'	T
'6.2.2.2'	'Nucleotide metabolism.pyrimidines.salvage pathway.uracil phosphoribosyltransferase (UPP)'	'a08_trinity_dn35653_c0_g1_i1'	'uracil phosphoribosyltransferase (UPP) (original description: none)'	T
'6.2.2.2'	'Nucleotide metabolism.pyrimidines.salvage pathway.uracil phosphoribosyltransferase (UPP)'	'a06_trinity_dn43384_c2_g1_i2'	'uracil phosphoribosyltransferase (UPP) (original description: none)'	T
'6.2.3'	'Nucleotide metabolism.pyrimidines.phosphotransfers'	''	''
'6.2.3.1'	'Nucleotide metabolism.pyrimidines.phosphotransfers.uridylate kinase'	'c04_r10911494'	'uridylate kinase (original description: none)'	T
'6.2.3.2'	'Nucleotide metabolism.pyrimidines.phosphotransfers.plastidial UMP kinase (PUMPKIN)'	'c11_r1199013'	'plastidial UMP kinase (PUMPKIN) (original description: none)'	T
'6.2.3.2'	'Nucleotide metabolism.pyrimidines.phosphotransfers.plastidial UMP kinase (PUMPKIN)'	'a02_trinity_dn19803_c0_g1_i6'	'plastidial UMP kinase (PUMPKIN) (original description: none)'	T
'6.2.4'	'Nucleotide metabolism.pyrimidines.catabolism'	''	''
'6.2.4.1'	'Nucleotide metabolism.pyrimidines.catabolism.5'-nucleotidase'	'a02_trinity_dn23837_c0_g1_i11'	'5prime-nucleotidase (original description: none)'	T
'6.2.4.2'	'Nucleotide metabolism.pyrimidines.catabolism.cytidine deaminase'	'b05_trinity_dn52098_c0_g1_i9'	'cytidine deaminase (original description: none)'	T
'6.2.4.2'	'Nucleotide metabolism.pyrimidines.catabolism.cytidine deaminase'	'a05_trinity_dn51211_c0_g1_i11'	'cytidine deaminase (original description: none)'	T
'6.2.4.2'	'Nucleotide metabolism.pyrimidines.catabolism.cytidine deaminase'	'b03_trinity_dn41501_c1_g1_i1'	'cytidine deaminase (original description: none)'	T
'6.2.4.3'	'Nucleotide metabolism.pyrimidines.catabolism.dihydropyrimidine dehydrogenase (PYD1)'	'c12_r627926'	'dihydropyrimidine dehydrogenase (original description: none)'	T
'6.2.4.4'	'Nucleotide metabolism.pyrimidines.catabolism.dihydopyrimidine aminohydrolase (PYD2)'	'a02_trinity_dn27272_c1_g1_i10'	'dihydopyrimidine aminohydrolase (original description: none)'	T
'6.2.4.5'	'Nucleotide metabolism.pyrimidines.catabolism.beta-ureidopropionase (PYD3)'	'c12_r650724'	'beta-ureidopropionase (original description: none)'	T
'6.2.4.6'	'Nucleotide metabolism.pyrimidines.catabolism.alanine aminotransferase (PYD4)'	'a10_trinity_dn46704_c0_g1_i2'	'alanine aminotransferase (PYD4) (original description: none)'	T
'6.2.4.6'	'Nucleotide metabolism.pyrimidines.catabolism.alanine aminotransferase (PYD4)'	'a06_trinity_dn50256_c0_g1_i2'	'alanine aminotransferase (PYD4) (original description: none)'	T
'6.3'	'Nucleotide metabolism.deoxynucleotides'	''	''
'6.3.1'	'Nucleotide metabolism.deoxynucleotides.biosynthesis'	''	''
'6.3.1.1'	'Nucleotide metabolism.deoxynucleotides.biosynthesis.ribonucleoside-diphosphate reductase heterodimer'	''	''
'6.3.1.1.1'	'Nucleotide metabolism.deoxynucleotides.biosynthesis.ribonucleoside-diphosphate reductase heterodimer.large subunit'	'b02_trinity_dn35122_c0_g1_i2'	'large subunit of ribonucleoside-diphosphate reductase heterodimer (original description: none)'	T
'6.3.1.1.1'	'Nucleotide metabolism.deoxynucleotides.biosynthesis.ribonucleoside-diphosphate reductase heterodimer.large subunit'	'a05_trinity_dn47164_c0_g2_i2'	'large subunit of ribonucleoside-diphosphate reductase heterodimer (original description: none)'	T
'6.3.1.1.2'	'Nucleotide metabolism.deoxynucleotides.biosynthesis.ribonucleoside-diphosphate reductase heterodimer.small subunit'	'c12_r662630'	'small subunit of ribonucleoside-diphosphate reductase heterodimer (original description: none)'	T
'6.3.1.1.2'	'Nucleotide metabolism.deoxynucleotides.biosynthesis.ribonucleoside-diphosphate reductase heterodimer.small subunit'	'c09_r2676194'	'small subunit of ribonucleoside-diphosphate reductase heterodimer (original description: none)'	T
'6.3.1.1.2'	'Nucleotide metabolism.deoxynucleotides.biosynthesis.ribonucleoside-diphosphate reductase heterodimer.small subunit'	'a02_trinity_dn25001_c1_g1_i23'	'small subunit of ribonucleoside-diphosphate reductase heterodimer (original description: none)'	T
'6.3.1.1.2'	'Nucleotide metabolism.deoxynucleotides.biosynthesis.ribonucleoside-diphosphate reductase heterodimer.small subunit'	'a09_trinity_dn43268_c0_g1_i3'	'small subunit of ribonucleoside-diphosphate reductase heterodimer (original description: none)'	T
'6.3.1.2'	'Nucleotide metabolism.deoxynucleotides.biosynthesis.thymidylate synthase'	'c05_s10450287'	'thymidylate synthase (original description: none)'	T
'6.3.1.2'	'Nucleotide metabolism.deoxynucleotides.biosynthesis.thymidylate synthase'	'a10_trinity_dn44373_c0_g3_i13'	'thymidylate synthase (original description: none)'	T
'6.3.2'	'Nucleotide metabolism.deoxynucleotides.salvage pathway'	''	''
'6.3.2.1'	'Nucleotide metabolism.deoxynucleotides.salvage pathway.thymidine kinase (TK1)'	'b01_trinity_dn30145_c1_g1_i2'	'thymidine kinase (TK1) (original description: none)'	T
'6.3.2.2'	'Nucleotide metabolism.deoxynucleotides.salvage pathway.multisubstrate deoxyribonucleoside kinase (TK2)'	'a05_trinity_dn49875_c0_g1_i4'	'multisubstrate deoxyribonucleoside kinase (TK2) (original description: none)'	T
'6.3.2.3'	'Nucleotide metabolism.deoxynucleotides.salvage pathway.thymidylate kinase'	'a02_trinity_dn22015_c2_g1_i1'	'thymidylate kinase (original description: none)'	T
'6.3.2.4'	'Nucleotide metabolism.deoxynucleotides.salvage pathway.nucleoside diphosphate kinase'	'a09_trinity_dn33889_c0_g1_i3'	'nucleoside diphosphate kinase (original description: none)'	T
'6.3.2.4'	'Nucleotide metabolism.deoxynucleotides.salvage pathway.nucleoside diphosphate kinase'	'b01_trinity_dn41810_c0_g1_i1'	'nucleoside diphosphate kinase (original description: none)'	T
'6.3.2.4'	'Nucleotide metabolism.deoxynucleotides.salvage pathway.nucleoside diphosphate kinase'	'c12_s185096'	'nucleoside diphosphate kinase (original description: none)'	T
'6.3.2.4'	'Nucleotide metabolism.deoxynucleotides.salvage pathway.nucleoside diphosphate kinase'	'a08_trinity_dn41048_c0_g1_i1'	'nucleoside diphosphate kinase (original description: none)'	T
'6.3.2.4'	'Nucleotide metabolism.deoxynucleotides.salvage pathway.nucleoside diphosphate kinase'	'a11_trinity_dn35616_c0_g1_i2'	'nucleoside diphosphate kinase (original description: none)'	T
'6.3.3'	'Nucleotide metabolism.deoxynucleotides.catabolism'	''	''
'6.3.3.1'	'Nucleotide metabolism.deoxynucleotides.catabolism.dCMP deaminase'	'c07_r5276778'	'dCMP deaminase (original description: none)'	T
'6.3.3.2'	'Nucleotide metabolism.deoxynucleotides.catabolism.deoxyuridine triphosphatase (DUT)'	'b01_trinity_dn27968_c2_g1_i6'	'deoxyuridine triphosphatase (DUT) (original description: none)'	T
'6.3.3.2'	'Nucleotide metabolism.deoxynucleotides.catabolism.deoxyuridine triphosphatase (DUT)'	'a09_trinity_dn41193_c0_g2_i1'	'deoxyuridine triphosphatase (DUT) (original description: none)'	T
'6.3.3.2'	'Nucleotide metabolism.deoxynucleotides.catabolism.deoxyuridine triphosphatase (DUT)'	'a08_trinity_dn24621_c0_g2_i6'	'deoxyuridine triphosphatase (DUT) (original description: none)'	T
'6.3.3.3'	'Nucleotide metabolism.deoxynucleotides.catabolism.deoxyguanidine triphosphatase'	'a06_trinity_dn47427_c3_g1_i11'	'deoxyguanidine triphosphatase (original description: none)'	T
'6.3.3.3'	'Nucleotide metabolism.deoxynucleotides.catabolism.deoxyguanidine triphosphatase'	'a07_trinity_dn40118_c1_g1_i1'	'deoxyguanidine triphosphatase (original description: none)'	T
'7'	'Coenzyme metabolism'	''	''
'7.1'	'Coenzyme metabolism.molybdenum cofactor biosynthesis'	''	''
'7.1.1'	'Coenzyme metabolism.molybdenum cofactor biosynthesis.precursor Z biosynthesis'	''	''
'7.1.1.1'	'Coenzyme metabolism.molybdenum cofactor biosynthesis.precursor Z biosynthesis.cyclic pyranopterin monophosphate synthase (CNX2)'	'c06_j6932332'	'cyclic pyranopterin monophosphate synthase (CNX2) (original description: none)'	T
'7.1.1.2'	'Coenzyme metabolism.molybdenum cofactor biosynthesis.precursor Z biosynthesis.accessory protein (CNX3)'	'c07_r5347409'	'accessory protein (CNX3) (original description: none)'	T
'7.1.2'	'Coenzyme metabolism.molybdenum cofactor biosynthesis.molybdopterin biosynthesis'	''	''
'7.1.2.1'	'Coenzyme metabolism.molybdenum cofactor biosynthesis.molybdopterin biosynthesis.sulphurylase (CNX5)'	'c12_r650289'	'sulphurylase (CNX5) (original description: none)'	T
'7.1.2.2'	'Coenzyme metabolism.molybdenum cofactor biosynthesis.molybdopterin biosynthesis.molybdopterin synthase complex'	''	''
'7.1.2.2.1'	'Coenzyme metabolism.molybdenum cofactor biosynthesis.molybdopterin biosynthesis.molybdopterin synthase complex.catalytic component CNX6'	'c11_r1218387'	'catalytic component CNX6 of molybdopterin synthase complex (original description: none)'	T
'7.1.2.2.1'	'Coenzyme metabolism.molybdenum cofactor biosynthesis.molybdopterin biosynthesis.molybdopterin synthase complex.catalytic component CNX6'	'a08_trinity_dn26673_c0_g1_i3'	'catalytic component CNX6 of molybdopterin synthase complex (original description: none)'	T
'7.1.2.2.2'	'Coenzyme metabolism.molybdenum cofactor biosynthesis.molybdopterin biosynthesis.molybdopterin synthase complex.sulfur carrier component CNX7'	''	''
'7.1.3'	'Coenzyme metabolism.molybdenum cofactor biosynthesis.molybdenum ion insertion'	''	''
'7.1.3.1'	'Coenzyme metabolism.molybdenum cofactor biosynthesis.molybdenum ion insertion.bifunctional molybdopterin adenylyltransferase and molybdenumtransferase (CNX1)'	'a11_trinity_dn41517_c0_g2_i5'	'bifunctional molybdopterin adenylyltransferase and molybdenumtransferase (CNX1) (original description: none)'	T
'7.1.4'	'Coenzyme metabolism.molybdenum cofactor biosynthesis.modification'	''	''
'7.1.4.1'	'Coenzyme metabolism.molybdenum cofactor biosynthesis.modification.sulfurase'	'a02_trinity_dn22759_c2_g1_i2'	'sulfurase (original description: none)'	T
'7.1.4.1'	'Coenzyme metabolism.molybdenum cofactor biosynthesis.modification.sulfurase'	'a01_trinity_dn21560_c4_g3_i1'	'sulfurase (original description: none)'	T
'7.2'	'Coenzyme metabolism.thiamine pyrophosphate biosynthesis'	''	''
'7.2.1'	'Coenzyme metabolism.thiamine pyrophosphate biosynthesis.hydroxymethylpyrimidine diphosphate biosynthesis'	''	''
'7.2.1.1'	'Coenzyme metabolism.thiamine pyrophosphate biosynthesis.hydroxymethylpyrimidine diphosphate biosynthesis.hydroxymethylpyrimidine phosphate synthase (ThiC)'	'a05_trinity_dn52491_c1_g1_i3'	'hydroxymethylpyrimidine phosphate synthase (ThiC) (original description: none)'	T
'7.2.1.1'	'Coenzyme metabolism.thiamine pyrophosphate biosynthesis.hydroxymethylpyrimidine diphosphate biosynthesis.hydroxymethylpyrimidine phosphate synthase (ThiC)'	'a01_trinity_dn11456_c0_g1_i1'	'hydroxymethylpyrimidine phosphate synthase (ThiC) (original description: none)'	T
'7.2.1.2'	'Coenzyme metabolism.thiamine pyrophosphate biosynthesis.hydroxymethylpyrimidine diphosphate biosynthesis.bifunctional hydroxymethylpyrimidine kinase and thiamine-phosphate diphosphorylase (Th1)'	'a01_trinity_dn20506_c0_g1_i1'	'bifunctional hydroxymethylpyrimidine kinase and thiamine-phosphate diphosphorylase (Th1) (original description: none)'	T
'7.2.1.3'	'Coenzyme metabolism.thiamine pyrophosphate biosynthesis.hydroxymethylpyrimidine diphosphate biosynthesis.thiamine monophosphate phosphatase (Th2)'	'b01_trinity_dn28192_c4_g1_i2'	'thiamine monophosphate phosphatase (Th2) (original description: none)'	T
'7.2.2'	'Coenzyme metabolism.thiamine pyrophosphate biosynthesis.thiazole biosynthesis'	''	''
'7.2.2.1'	'Coenzyme metabolism.thiamine pyrophosphate biosynthesis.thiazole biosynthesis.biosynthetic protein (Thi4)'	'c08_s381855'	'biosynthetic protein (Thi4) (original description: none)'	T
'7.2.2.1'	'Coenzyme metabolism.thiamine pyrophosphate biosynthesis.thiazole biosynthesis.biosynthetic protein (Thi4)'	'a02_trinity_dn24282_c1_g3_i6'	'biosynthetic protein (Thi4) (original description: none)'	T
'7.2.2.1'	'Coenzyme metabolism.thiamine pyrophosphate biosynthesis.thiazole biosynthesis.biosynthetic protein (Thi4)'	'b03_trinity_dn3556_c0_g1_i1'	'biosynthetic protein (Thi4) (original description: none)'	T
'7.2.2.2'	'Coenzyme metabolism.thiamine pyrophosphate biosynthesis.thiazole biosynthesis.hydoxyethylthiazole kinase'	'c10_s3561463'	'hydoxyethylthiazole kinase (original description: none)'	T
'7.2.3'	'Coenzyme metabolism.thiamine pyrophosphate biosynthesis.thiamine diphosphokinase'	'c08_r3935193'	'thiamine diphosphokinase (original description: none)'	T
'7.2.3'	'Coenzyme metabolism.thiamine pyrophosphate biosynthesis.thiamine diphosphokinase'	'b01_trinity_dn28663_c0_g1_i1'	'thiamine diphosphokinase (original description: none)'	T
'7.3'	'Coenzyme metabolism.S-adenosyl methionine (SAM) cycle'	''	''
'7.3.1'	'Coenzyme metabolism.S-adenosyl methionine (SAM) cycle.S-adenosyl methionine synthetase'	'c10_r3567508'	'S-adenosyl methionine synthetase (original description: none)'	T
'7.3.1'	'Coenzyme metabolism.S-adenosyl methionine (SAM) cycle.S-adenosyl methionine synthetase'	'b02_trinity_dn42476_c0_g1_i3'	'S-adenosyl methionine synthetase (original description: none)'	T
'7.3.1'	'Coenzyme metabolism.S-adenosyl methionine (SAM) cycle.S-adenosyl methionine synthetase'	'c06_r6934092'	'S-adenosyl methionine synthetase (original description: none)'	T
'7.3.1'	'Coenzyme metabolism.S-adenosyl methionine (SAM) cycle.S-adenosyl methionine synthetase'	'a03_trinity_dn28109_c1_g1_i4'	'S-adenosyl methionine synthetase (original description: none)'	T
'7.3.1'	'Coenzyme metabolism.S-adenosyl methionine (SAM) cycle.S-adenosyl methionine synthetase'	'a03_trinity_dn10974_c0_g1_i1'	'S-adenosyl methionine synthetase (original description: none)'	T
'7.3.1'	'Coenzyme metabolism.S-adenosyl methionine (SAM) cycle.S-adenosyl methionine synthetase'	'a10_trinity_dn44254_c0_g1_i14'	'S-adenosyl methionine synthetase (original description: none)'	T
'7.3.1'	'Coenzyme metabolism.S-adenosyl methionine (SAM) cycle.S-adenosyl methionine synthetase'	'a03_trinity_dn30938_c0_g1_i6'	'S-adenosyl methionine synthetase (original description: none)'	T
'7.3.1'	'Coenzyme metabolism.S-adenosyl methionine (SAM) cycle.S-adenosyl methionine synthetase'	'a09_trinity_dn44447_c1_g1_i5'	'S-adenosyl methionine synthetase (original description: none)'	T
'7.3.1'	'Coenzyme metabolism.S-adenosyl methionine (SAM) cycle.S-adenosyl methionine synthetase'	'a03_trinity_dn30938_c0_g1_i7'	'S-adenosyl methionine synthetase (original description: none)'	T
'7.3.2'	'Coenzyme metabolism.S-adenosyl methionine (SAM) cycle.S-adenosyl homocysteine hydrolase'	'a05_trinity_dn47725_c0_g1_i6'	'S-adenosyl homocysteine hydrolase (original description: none)'	T
'7.3.2'	'Coenzyme metabolism.S-adenosyl methionine (SAM) cycle.S-adenosyl homocysteine hydrolase'	'a06_trinity_dn48792_c0_g1_i1'	'S-adenosyl homocysteine hydrolase (original description: none)'	T
'7.4'	'Coenzyme metabolism.coenzyme A biosynthesis'	''	''
'7.4.1'	'Coenzyme metabolism.coenzyme A biosynthesis.pantothenate biosynthesis'	''	''
'7.4.1.1'	'Coenzyme metabolism.coenzyme A biosynthesis.pantothenate biosynthesis.ketopantoate hydroxymethyltransferase'	'a06_trinity_dn50716_c0_g1_i9'	'ketopantoate hydroxymethyltransferase (original description: none)'	T
'7.4.1.1'	'Coenzyme metabolism.coenzyme A biosynthesis.pantothenate biosynthesis.ketopantoate hydroxymethyltransferase'	'b04_trinity_dn51301_c0_g1_i3'	'ketopantoate hydroxymethyltransferase (original description: none)'	T
'7.4.1.2'	'Coenzyme metabolism.coenzyme A biosynthesis.pantothenate biosynthesis.pantoate:beta-alanine ligase'	'b03_trinity_dn38595_c1_g1_i4'	'pantoate:beta-alanine ligase (original description: none)'	T
'7.4.2'	'Coenzyme metabolism.coenzyme A biosynthesis.pantothenate kinase'	'a09_trinity_dn42407_c1_g3_i3'	'pantothenate kinase (original description: none)'	T
'7.4.2'	'Coenzyme metabolism.coenzyme A biosynthesis.pantothenate kinase'	'a01_trinity_dn20481_c7_g2_i2'	'pantothenate kinase (original description: none)'	T
'7.4.3'	'Coenzyme metabolism.coenzyme A biosynthesis.phosphopantothenoylcysteine synthetase'	'a08_trinity_dn26255_c0_g1_i2'	'phosphopantothenoylcysteine synthetase (original description: none)'	T
'7.4.4'	'Coenzyme metabolism.coenzyme A biosynthesis.phosphopantothenoylcysteine decarboxylase'	'c10_j3444845'	'phosphopantothenoylcysteine decarboxylase (original description: none)'	T
'7.4.4'	'Coenzyme metabolism.coenzyme A biosynthesis.phosphopantothenoylcysteine decarboxylase'	'c10_r3578350'	'phosphopantothenoylcysteine decarboxylase (original description: none)'	T
'7.4.5'	'Coenzyme metabolism.coenzyme A biosynthesis.phosphopantetheine adenylyl transferase'	'a11_trinity_dn43146_c2_g2_i4'	'phosphopantetheine adenylyl transferase (original description: none)'	T
'7.4.6'	'Coenzyme metabolism.coenzyme A biosynthesis.dephospho-coenzyme A kinase'	'a02_trinity_dn22425_c2_g7_i3'	'dephospho-coenzyme A kinase (original description: none)'	T
'7.5'	'Coenzyme metabolism.tetrahydrofolate biosynthesis'	''	''
'7.5.1'	'Coenzyme metabolism.tetrahydrofolate biosynthesis.p-aminobenzoate biosynthesis'	''	''
'7.5.1.1'	'Coenzyme metabolism.tetrahydrofolate biosynthesis.p-aminobenzoate biosynthesis.aminodeoxychorismate synthase'	'c12_s297598'	'aminodeoxychorismate synthase (original description: none)'	T
'7.5.1.2'	'Coenzyme metabolism.tetrahydrofolate biosynthesis.p-aminobenzoate biosynthesis.aminodeoxychorismate lyase'	'c09_s2710204'	'aminodeoxychorismate lyase (original description: none)'	T
'7.5.1.2'	'Coenzyme metabolism.tetrahydrofolate biosynthesis.p-aminobenzoate biosynthesis.aminodeoxychorismate lyase'	'c08_j3911098'	'aminodeoxychorismate lyase (original description: none)'	T
'7.5.2'	'Coenzyme metabolism.tetrahydrofolate biosynthesis.pterin biosynthesis'	''	''
'7.5.2.1'	'Coenzyme metabolism.tetrahydrofolate biosynthesis.pterin biosynthesis.GTP-cyclohydrolase (GCH1)'	'c11_r1182370'	'GTP-cyclohydrolase (GCH1) (original description: none)'	T
'7.5.2.1'	'Coenzyme metabolism.tetrahydrofolate biosynthesis.pterin biosynthesis.GTP-cyclohydrolase (GCH1)'	'b01_trinity_dn37216_c2_g1_i1'	'GTP-cyclohydrolase (GCH1) (original description: none)'	T
'7.5.2.2'	'Coenzyme metabolism.tetrahydrofolate biosynthesis.pterin biosynthesis.Nudix-type hydrolase'	'c09_s2696173'	'Nudix-type hydrolase (original description: none)'	T
'7.5.2.3'	'Coenzyme metabolism.tetrahydrofolate biosynthesis.pterin biosynthesis.dihydroneopterin aldolase'	'c10_s3510383'	'dihydroneopterin aldolase (original description: none)'	T
'7.5.3'	'Coenzyme metabolism.tetrahydrofolate biosynthesis.bifunctional dihydropterin diphosphokinase and dihydropteroate synthase'	'c06_j6971183'	'bifunctional dihydropterin diphosphokinase and dihydropteroate synthase (original description: none)'	T
'7.5.4'	'Coenzyme metabolism.tetrahydrofolate biosynthesis.dihydrofolate synthetase'	'c12_r657244'	'dihydrofolate synthetase (original description: none)'	T
'7.5.5'	'Coenzyme metabolism.tetrahydrofolate biosynthesis.dihydrofolate reductase'	'c05_s10450287'	'dihydrofolate reductase (original description: none)'	T
'7.5.5'	'Coenzyme metabolism.tetrahydrofolate biosynthesis.dihydrofolate reductase'	'a10_trinity_dn44373_c0_g3_i13'	'dihydrofolate reductase (original description: none)'	T
'7.5.6'	'Coenzyme metabolism.tetrahydrofolate biosynthesis.folyl-polyglutamate synthetase'	'c12_r677869'	'folyl-polyglutamate synthetase (original description: none)'	T
'7.5.6'	'Coenzyme metabolism.tetrahydrofolate biosynthesis.folyl-polyglutamate synthetase'	'a01_trinity_dn22628_c2_g2_i2'	'folyl-polyglutamate synthetase (original description: none)'	T
'7.5.6'	'Coenzyme metabolism.tetrahydrofolate biosynthesis.folyl-polyglutamate synthetase'	'a05_trinity_dn47107_c0_g2_i7'	'folyl-polyglutamate synthetase (original description: none)'	T
'7.5.7'	'Coenzyme metabolism.tetrahydrofolate biosynthesis.tetrahydrofolate (THF) interconversions'	''	''
'7.5.7.1'	'Coenzyme metabolism.tetrahydrofolate biosynthesis.tetrahydrofolate (THF) interconversions.10-formyl-THF synthetase'	'c11_r1157518'	'10-formyl-THF synthetase (original description: none)'	T
'7.5.7.2'	'Coenzyme metabolism.tetrahydrofolate biosynthesis.tetrahydrofolate (THF) interconversions.bifunctional 5,10-methylene-THF dehydrogenase and 5,10-methenyl-THF cyclohydrolase'	'c12_s230866'	'bifunctional 5,10-methylene-THF dehydrogenase and 5,10-methenyl-THF cyclohydrolase (original description: none)'	T
'7.5.7.2'	'Coenzyme metabolism.tetrahydrofolate biosynthesis.tetrahydrofolate (THF) interconversions.bifunctional 5,10-methylene-THF dehydrogenase and 5,10-methenyl-THF cyclohydrolase'	'a02_trinity_dn26393_c2_g2_i1'	'bifunctional 5,10-methylene-THF dehydrogenase and 5,10-methenyl-THF cyclohydrolase (original description: none)'	T
'7.5.7.3'	'Coenzyme metabolism.tetrahydrofolate biosynthesis.tetrahydrofolate (THF) interconversions.5,10-methenyl-THF synthetase'	'c11_r1168304'	'5,10-methenyl-THF synthetase (original description: none)'	T
'7.5.7.4'	'Coenzyme metabolism.tetrahydrofolate biosynthesis.tetrahydrofolate (THF) interconversions.5,10-methylene-THF reductase'	'c10_r3608212'	'5,10-methylene-THF reductase (original description: none)'	T
'7.5.7.5'	'Coenzyme metabolism.tetrahydrofolate biosynthesis.tetrahydrofolate (THF) interconversions.5-formyl-THF cycloligase'	'c12_s173715'	'5-formyl-THF cycloligase (original description: none)'	T
'7.6'	'Coenzyme metabolism.biotin biosynthesis'	''	''
'7.6.1'	'Coenzyme metabolism.biotin biosynthesis.7-keto-8-aminopelargonic acid (KAPA) synthase'	''	''
'7.6.2'	'Coenzyme metabolism.biotin biosynthesis.bifunctional diaminopelargonic acid (DAPA) aminotransferase and dethiobiotin synthetase'	'a10_trinity_dn45322_c0_g1_i10'	'bifunctional diaminopelargonic acid (DAPA) aminotransferase and dethiobiotin synthetase (original description: none)'	T
'7.6.3'	'Coenzyme metabolism.biotin biosynthesis.biotin synthase'	'c12_r634473'	'biotin synthase (original description: none)'	T
'7.6.4'	'Coenzyme metabolism.biotin biosynthesis.biotin:protein ligase'	'a02_trinity_dn25554_c2_g1_i6'	'biotin:protein ligase (original description: none)'	T
'7.7'	'Coenzyme metabolism.pyridoxalphosphate biosynthesis'	''	''
'7.7.1'	'Coenzyme metabolism.pyridoxalphosphate biosynthesis.pyridoxal 5'-phosphate synthase complex'	''	''
'7.7.1.1'	'Coenzyme metabolism.pyridoxalphosphate biosynthesis.pyridoxal 5'-phosphate synthase complex.synthase component'	'c07_j5338028'	'synthase component of pyridoxal 5-phosphate synthase complex (original description: none)'	T
'7.7.1.1'	'Coenzyme metabolism.pyridoxalphosphate biosynthesis.pyridoxal 5'-phosphate synthase complex.synthase component'	'c12_r653049'	'synthase component of pyridoxal 5-phosphate synthase complex (original description: none)'	T
'7.7.1.1'	'Coenzyme metabolism.pyridoxalphosphate biosynthesis.pyridoxal 5'-phosphate synthase complex.synthase component'	'c11_r1193073'	'synthase component of pyridoxal 5-phosphate synthase complex (original description: none)'	T
'7.7.1.1'	'Coenzyme metabolism.pyridoxalphosphate biosynthesis.pyridoxal 5'-phosphate synthase complex.synthase component'	'c11_r1184999'	'synthase component of pyridoxal 5-phosphate synthase complex (original description: none)'	T
'7.7.1.2'	'Coenzyme metabolism.pyridoxalphosphate biosynthesis.pyridoxal 5'-phosphate synthase complex.glutaminase component'	'a08_trinity_dn21212_c0_g1_i1'	'glutaminase component of pyridoxal 5-phosphate synthase complex (original description: none)'	T
'7.7.1.2'	'Coenzyme metabolism.pyridoxalphosphate biosynthesis.pyridoxal 5'-phosphate synthase complex.glutaminase component'	'c07_s975106'	'glutaminase component of pyridoxal 5-phosphate synthase complex (original description: none)'	T
'7.7.2'	'Coenzyme metabolism.pyridoxalphosphate biosynthesis.salvage biosynthetic pathway'	''	''
'7.7.2.1'	'Coenzyme metabolism.pyridoxalphosphate biosynthesis.salvage biosynthetic pathway.pyridoxal kinase'	'b04_trinity_dn43893_c0_g2_i2'	'pyridoxal kinase (original description: none)'	T
'7.7.2.1'	'Coenzyme metabolism.pyridoxalphosphate biosynthesis.salvage biosynthetic pathway.pyridoxal kinase'	'b01_trinity_dn30246_c2_g2_i11'	'pyridoxal kinase (original description: none)'	T
'7.7.2.1'	'Coenzyme metabolism.pyridoxalphosphate biosynthesis.salvage biosynthetic pathway.pyridoxal kinase'	'a01_trinity_dn20602_c1_g1_i1'	'pyridoxal kinase (original description: none)'	T
'7.7.2.1'	'Coenzyme metabolism.pyridoxalphosphate biosynthesis.salvage biosynthetic pathway.pyridoxal kinase'	'c12_s623667'	'pyridoxal kinase (original description: none)'	T
'7.8'	'Coenzyme metabolism.prenylquinone biosynthesis'	''	''
'7.8.1'	'Coenzyme metabolism.prenylquinone biosynthesis.4-hydroxybenzoate biosynthesis'	''	''
'7.8.1.1'	'Coenzyme metabolism.prenylquinone biosynthesis.4-hydroxybenzoate biosynthesis.p-coumarate:CoA ligase'	'b04_trinity_dn59499_c0_g1_i6'	'p-coumarate:CoA ligase (original description: none)'	T
'7.8.1.1'	'Coenzyme metabolism.prenylquinone biosynthesis.4-hydroxybenzoate biosynthesis.p-coumarate:CoA ligase'	'c08_r3941311'	'p-coumarate:CoA ligase (original description: none)'	T
'7.8.2'	'Coenzyme metabolism.prenylquinone biosynthesis.solanesyl diphosphate synthase activities'	''	''
'7.8.2.1'	'Coenzyme metabolism.prenylquinone biosynthesis.solanesyl diphosphate synthase activities.solanesyl diphosphate synthase (SPS1/2)'	'a02_trinity_dn18196_c0_g2_i2'	'solanesyl diphosphate synthase (SPS1/2) (original description: none)'	T
'7.8.2.2'	'Coenzyme metabolism.prenylquinone biosynthesis.solanesyl diphosphate synthase activities.trans-long-chain prenyl diphosphate synthase (PPPS)'	'c09_r2670406'	'trans-long-chain prenyl diphosphate synthase (PPPS) (original description: none)'	T
'7.8.3'	'Coenzyme metabolism.prenylquinone biosynthesis.ubiquinone biosynthesis'	''	''
'7.8.3.1'	'Coenzyme metabolism.prenylquinone biosynthesis.ubiquinone biosynthesis.4-hydroxybenzoate:polyprenyl diphosphate transferase (COQ2)'	'a09_trinity_dn34422_c0_g1_i1'	'4-hydroxybenzoate:polyprenyl diphosphate transferase (COQ2) (original description: none)'	T
'7.8.3.2'	'Coenzyme metabolism.prenylquinone biosynthesis.ubiquinone biosynthesis.hexaprenyldihydroxybenzoate O-methyltransferase (COQ3)'	'c12_s552200'	'hexaprenyldihydroxybenzoate O-methyltransferase (COQ3) (original description: none)'	T
'7.8.3.3'	'Coenzyme metabolism.prenylquinone biosynthesis.ubiquinone biosynthesis.C-methyltransferase (COQ5)'	'a01_trinity_dn19533_c7_g2_i1'	'C-methyltransferase (COQ5) (original description: none)'	T
'7.8.3.4'	'Coenzyme metabolism.prenylquinone biosynthesis.ubiquinone biosynthesis.hydroxylase (COQ6)'	'a05_trinity_dn38629_c0_g1_i2'	'hydroxylase (COQ6) (original description: none)'	T
'7.8.4'	'Coenzyme metabolism.prenylquinone biosynthesis.plastoquinone biosynthesis'	''	''
'7.8.4.1'	'Coenzyme metabolism.prenylquinone biosynthesis.plastoquinone biosynthesis.homogentisate solanesyltransferase (HST)'	'a10_trinity_dn32646_c0_g1_i2'	'homogentisate solanesyltransferase (HST) (original description: none)'	T
'7.8.4.2'	'Coenzyme metabolism.prenylquinone biosynthesis.plastoquinone biosynthesis.MSBQ-methyltransferase (APG1)'	'c10_r3634657'	'MSBQ-methyltransferase (APG1) (original description: none)'	T
'7.8.5'	'Coenzyme metabolism.prenylquinone biosynthesis.accessory protein activities'	''	''
'7.8.5.1'	'Coenzyme metabolism.prenylquinone biosynthesis.accessory protein activities.accessory protein (COQ4)'	'b01_trinity_dn27473_c7_g1_i4'	'accessory protein (COQ4) (original description: none)'	T
'7.8.5.2'	'Coenzyme metabolism.prenylquinone biosynthesis.accessory protein activities.ABC1-type kinase (COQ8)'	'a02_trinity_dn21579_c3_g5_i1'	'ABC1-type kinase (COQ8) (original description: none)'	T
'7.8.5.3'	'Coenzyme metabolism.prenylquinone biosynthesis.accessory protein activities.accessory protein (COQ9)'	'a09_trinity_dn33785_c0_g1_i3'	'accessory protein (COQ9) (original description: none)'	T
'7.9'	'Coenzyme metabolism.NAD/NADP biosynthesis'	''	''
'7.9.1'	'Coenzyme metabolism.NAD/NADP biosynthesis.de-novo pathway'	''	''
'7.9.1.1'	'Coenzyme metabolism.NAD/NADP biosynthesis.de-novo pathway.aspartate oxidase'	'c09_s2762522'	'aspartate oxidase (original description: none)'	T
'7.9.1.2'	'Coenzyme metabolism.NAD/NADP biosynthesis.de-novo pathway.quinolinate synthase'	'c12_s559645'	'quinolinate synthase (original description: none)'	T
'7.9.1.3'	'Coenzyme metabolism.NAD/NADP biosynthesis.de-novo pathway.quinolinate phosphoribosyl transferase'	'c11_r1204667'	'quinolinate phosphoribosyl transferase (original description: none)'	T
'7.9.2'	'Coenzyme metabolism.NAD/NADP biosynthesis.Preiss-Handler salvage pathway'	''	''
'7.9.2.1'	'Coenzyme metabolism.NAD/NADP biosynthesis.Preiss-Handler salvage pathway.nicotinamidase'	'c09_r2659501'	'nicotinamidase (original description: none)'	T
'7.9.2.2'	'Coenzyme metabolism.NAD/NADP biosynthesis.Preiss-Handler salvage pathway.nicotinate phosphoribosyltransferase'	'a05_trinity_dn45080_c0_g1_i15'	'nicotinate phosphoribosyltransferase (original description: none)'	T
'7.9.3'	'Coenzyme metabolism.NAD/NADP biosynthesis.nicotinamide/nicotinate mononucleotide adenylyltransferase'	'a07_trinity_dn49486_c1_g1_i4'	'nicotinamide/nicotinate mononucleotide adenylyltransferase (original description: none)'	T
'7.9.4'	'Coenzyme metabolism.NAD/NADP biosynthesis.NAD synthase'	'a01_trinity_dn21778_c9_g1_i2'	'NAD synthase (original description: none)'	T
'7.9.4'	'Coenzyme metabolism.NAD/NADP biosynthesis.NAD synthase'	'a01_trinity_dn20967_c6_g1_i3'	'NAD synthase (original description: none)'	T
'7.9.5'	'Coenzyme metabolism.NAD/NADP biosynthesis.NAD kinase'	'a05_trinity_dn48074_c0_g1_i2'	'NAD kinase (original description: none)'	T
'7.9.6'	'Coenzyme metabolism.NAD/NADP biosynthesis.NAD homeostasis'	''	''
'7.9.6.1'	'Coenzyme metabolism.NAD/NADP biosynthesis.NAD homeostasis.nicotinate N-methyltransferase'	'c08_r3896539'	'nicotinate N-methyltransferase (original description: none)'	T
'7.10'	'Coenzyme metabolism.FMN/FAD biosynthesis'	''	''
'7.10.1'	'Coenzyme metabolism.FMN/FAD biosynthesis.ribitol kinase'	'a08_trinity_dn12599_c0_g1_i1'	'ribitol kinase (original description: none)'	T
'7.10.2'	'Coenzyme metabolism.FMN/FAD biosynthesis.bifunctional GTP cyclohydrolase II (RibA) and DHBP synthase (RibB)'	'c11_j1194481'	'bifunctional GTP cyclohydrolase II (RibA) and DHBP synthase (RibB) (original description: none)'	T
'7.10.2'	'Coenzyme metabolism.FMN/FAD biosynthesis.bifunctional GTP cyclohydrolase II (RibA) and DHBP synthase (RibB)'	'a06_trinity_dn53678_c1_g3_i2'	'bifunctional GTP cyclohydrolase II (RibA) and DHBP synthase (RibB) (original description: none)'	T
'7.10.3'	'Coenzyme metabolism.FMN/FAD biosynthesis.pyrimidine deaminase (RibD)'	'c10_r3548938'	'pyrimidine deaminase (RibD) (original description: none)'	T
'7.10.4'	'Coenzyme metabolism.FMN/FAD biosynthesis.pyrimidine reductase'	'c11_r1159016'	'pyrimidine reductase (original description: none)'	T
'7.10.4'	'Coenzyme metabolism.FMN/FAD biosynthesis.pyrimidine reductase'	'c10_s3535906'	'pyrimidine reductase (original description: none)'	T
'7.10.5'	'Coenzyme metabolism.FMN/FAD biosynthesis.pyrimidine phosphatase (PyrP)'	'a01_trinity_dn20396_c2_g2_i2'	'pyrimidine phosphatase (PyrP) (original description: none)'	T
'7.10.6'	'Coenzyme metabolism.FMN/FAD biosynthesis.lumazine synthase (RibE)'	'a05_trinity_dn35661_c0_g1_i5'	'lumazine synthase (RibE) (original description: none)'	T
'7.10.7'	'Coenzyme metabolism.FMN/FAD biosynthesis.riboflavin synthase (RibC)'	'a02_trinity_dn19033_c0_g1_i1'	'riboflavin synthase (RibC) (original description: none)'	T
'7.10.8'	'Coenzyme metabolism.FMN/FAD biosynthesis.riboflavin kinase'	'a07_trinity_dn41581_c0_g1_i2'	'riboflavin kinase (original description: none)'	T
'7.10.9'	'Coenzyme metabolism.FMN/FAD biosynthesis.FMN hydrolase'	'a07_trinity_dn38552_c0_g1_i7'	'FMN hydrolase (original description: none)'	T
'7.10.10'	'Coenzyme metabolism.FMN/FAD biosynthesis.FAD synthetase (RibF)'	'a05_trinity_dn44119_c0_g1_i2'	'FAD synthetase (RibF) (original description: none)'	T
'7.10.11'	'Coenzyme metabolism.FMN/FAD biosynthesis.FAD pyrophosphatase'	'a11_trinity_dn36742_c0_g1_i4'	'FAD pyrophosphatase (original description: none)'	T
'7.11'	'Coenzyme metabolism.iron-sulfur cluster assembly machinery'	''	''
'7.11.1'	'Coenzyme metabolism.iron-sulfur cluster assembly machinery.plastidial SUF system'	''	''
'7.11.1.1'	'Coenzyme metabolism.iron-sulfur cluster assembly machinery.plastidial SUF system.assembly phase'	''	''
'7.11.1.1.1'	'Coenzyme metabolism.iron-sulfur cluster assembly machinery.plastidial SUF system.assembly phase.SUF-BCD scaffold complex'	''	''
'7.11.1.1.1.1'	'Coenzyme metabolism.iron-sulfur cluster assembly machinery.plastidial SUF system.assembly phase.SUF-BCD scaffold complex.component SUF-B'	'b02_trinity_dn38078_c0_g1_i1'	'component SUF-B of plastidial SUF system assembly phase (original description: none)'	T
'7.11.1.1.1.1'	'Coenzyme metabolism.iron-sulfur cluster assembly machinery.plastidial SUF system.assembly phase.SUF-BCD scaffold complex.component SUF-B'	'a05_trinity_dn42256_c0_g1_i1'	'component SUF-B of plastidial SUF system assembly phase (original description: none)'	T
'7.11.1.1.1.2'	'Coenzyme metabolism.iron-sulfur cluster assembly machinery.plastidial SUF system.assembly phase.SUF-BCD scaffold complex.component SUF-C'	'c11_r1238208'	'component SUF-C of plastidial SUF system assembly phase (original description: none)'	T
'7.11.1.1.1.3'	'Coenzyme metabolism.iron-sulfur cluster assembly machinery.plastidial SUF system.assembly phase.SUF-BCD scaffold complex.component SUF-D'	'c12_r632552'	'component SUF-D of plastidial SUF system assembly phase (original description: none)'	T
'7.11.1.1.2'	'Coenzyme metabolism.iron-sulfur cluster assembly machinery.plastidial SUF system.assembly phase.SUF-SE sulfur transfer complex'	''	''
'7.11.1.1.2.1'	'Coenzyme metabolism.iron-sulfur cluster assembly machinery.plastidial SUF system.assembly phase.SUF-SE sulfur transfer complex.cysteine desulfurase component NFS2'	'a01_trinity_dn19681_c3_g3_i1'	'cysteine desulfurase component NFS2 of plastidial SUF system assembly phase (original description: none)'	T
'7.11.1.1.2.2'	'Coenzyme metabolism.iron-sulfur cluster assembly machinery.plastidial SUF system.assembly phase.SUF-SE sulfur transfer complex.component SUF-E1'	'c05_s24002382'	'component SUF-E1 of plastidial SUF system assembly phase (original description: none)'	T
'7.11.1.1.2.2'	'Coenzyme metabolism.iron-sulfur cluster assembly machinery.plastidial SUF system.assembly phase.SUF-SE sulfur transfer complex.component SUF-E1'	'c12_r658300'	'component SUF-E1 of plastidial SUF system assembly phase (original description: none)'	T
'7.11.1.1.2.3'	'Coenzyme metabolism.iron-sulfur cluster assembly machinery.plastidial SUF system.assembly phase.SUF-SE sulfur transfer complex.component SUF-E2/-E3'	'c12_s559645'	'component SUF-E2/-E3 of plastidial SUF system assembly phase (original description: none)'	T
'7.11.1.2'	'Coenzyme metabolism.iron-sulfur cluster assembly machinery.plastidial SUF system.transfer phase'	''	''
'7.11.1.2.1'	'Coenzyme metabolism.iron-sulfur cluster assembly machinery.plastidial SUF system.transfer phase.scaffold protein (SUF-A)'	'b04_trinity_dn48329_c1_g1_i1'	'scaffold protein SUF-A of plastidial SUF system transfer phase (original description: none)'	T
'7.11.1.2.2'	'Coenzyme metabolism.iron-sulfur cluster assembly machinery.plastidial SUF system.transfer phase.scaffold protein (NFU1|2|3)'	'c11_r1195247'	'scaffold protein NFU of plastidial SUF system transfer phase (original description: none)'	T
'7.11.1.2.2'	'Coenzyme metabolism.iron-sulfur cluster assembly machinery.plastidial SUF system.transfer phase.scaffold protein (NFU1|2|3)'	'a11_trinity_dn48462_c1_g1_i3'	'scaffold protein NFU of plastidial SUF system transfer phase (original description: none)'	T
'7.11.1.2.2'	'Coenzyme metabolism.iron-sulfur cluster assembly machinery.plastidial SUF system.transfer phase.scaffold protein (NFU1|2|3)'	'c11_r1157348'	'scaffold protein NFU of plastidial SUF system transfer phase (original description: none)'	T
'7.11.1.2.3'	'Coenzyme metabolism.iron-sulfur cluster assembly machinery.plastidial SUF system.transfer phase.scaffold protein (HCF101)'	'c11_r1189306'	'scaffold protein HCF101 of plastidial SUF system transfer phase (original description: none)'	T
'7.11.1.2.4'	'Coenzyme metabolism.iron-sulfur cluster assembly machinery.plastidial SUF system.transfer phase.assembly factor (IBA57)'	'a03_trinity_dn24931_c1_g5_i1'	'assembly factor IBA57 of plastidial SUF system transfer phase (original description: none)'	T
'7.11.1.2.5'	'Coenzyme metabolism.iron-sulfur cluster assembly machinery.plastidial SUF system.transfer phase.redox-dependent regulator (BolA4)'	'c12_s651905'	'redox-dependent regulator (BolA4) of iron-sulfur cluster assembly machinery (original description: none)'	T
'7.11.1.2.6'	'Coenzyme metabolism.iron-sulfur cluster assembly machinery.plastidial SUF system.transfer phase.redox-dependent regulator (BolA2)'	''	''
'7.11.2'	'Coenzyme metabolism.iron-sulfur cluster assembly machinery.mitochondrial ISC system'	''	''
'7.11.2.1'	'Coenzyme metabolism.iron-sulfur cluster assembly machinery.mitochondrial ISC system.assembly phase'	''	''
'7.11.2.1.1'	'Coenzyme metabolism.iron-sulfur cluster assembly machinery.mitochondrial ISC system.assembly phase.cysteine desulfurase (NFS1)'	'b01_trinity_dn28533_c6_g7_i1'	'cysteine desulfurase component NFS1 of mitochondrial ISC system assembly phase (original description: none)'	T
'7.11.2.1.1'	'Coenzyme metabolism.iron-sulfur cluster assembly machinery.mitochondrial ISC system.assembly phase.cysteine desulfurase (NFS1)'	'a05_trinity_dn47240_c0_g1_i5'	'cysteine desulfurase component NFS1 of mitochondrial ISC system assembly phase (original description: none)'	T
'7.11.2.1.2'	'Coenzyme metabolism.iron-sulfur cluster assembly machinery.mitochondrial ISC system.assembly phase.scaffold protein (ISU)'	'c11_r1260090'	'scaffold component ISU1/2/3 of mitochondrial ISC system assembly phase (original description: none)'	T
'7.11.2.1.2'	'Coenzyme metabolism.iron-sulfur cluster assembly machinery.mitochondrial ISC system.assembly phase.scaffold protein (ISU)'	'c10_r3492876'	'scaffold component ISU1/2/3 of mitochondrial ISC system assembly phase (original description: none)'	T
'7.11.2.1.3'	'Coenzyme metabolism.iron-sulfur cluster assembly machinery.mitochondrial ISC system.assembly phase.frataxin'	'c12_r676651'	'frataxin component of mitochondrial ISC system assembly phase (original description: none)'	T
'7.11.2.1.4'	'Coenzyme metabolism.iron-sulfur cluster assembly machinery.mitochondrial ISC system.assembly phase.assembly factor (ISD11)'	''	''
'7.11.2.1.5'	'Coenzyme metabolism.iron-sulfur cluster assembly machinery.mitochondrial ISC system.assembly phase.adrenodoxin'	'c05_r23768884'	'adrenodoxin of mitochondrial ISC system assembly phase (original description: none)'	T
'7.11.2.1.6'	'Coenzyme metabolism.iron-sulfur cluster assembly machinery.mitochondrial ISC system.assembly phase.adrenodoxin oxidoreductase'	'c09_r2711569'	'adrenodoxin oxidoreductase of mitochondrial ISC system assembly phase (original description: none)'	T
'7.11.2.2'	'Coenzyme metabolism.iron-sulfur cluster assembly machinery.mitochondrial ISC system.transfer phase'	''	''
'7.11.2.2.1'	'Coenzyme metabolism.iron-sulfur cluster assembly machinery.mitochondrial ISC system.transfer phase.scaffold protein (ISC-A)'	'c10_r3474892'	'scaffold protein ISC-A of mitochondrial ISC system transfer phase (original description: none)'	T
'7.11.2.2.1'	'Coenzyme metabolism.iron-sulfur cluster assembly machinery.mitochondrial ISC system.transfer phase.scaffold protein (ISC-A)'	'b01_trinity_dn35247_c7_g1_i1'	'scaffold protein ISC-A of mitochondrial ISC system transfer phase (original description: none)'	T
'7.11.2.2.1'	'Coenzyme metabolism.iron-sulfur cluster assembly machinery.mitochondrial ISC system.transfer phase.scaffold protein (ISC-A)'	'c08_r3908465'	'scaffold protein ISC-A of mitochondrial ISC system transfer phase (original description: none)'	T
'7.11.2.2.2'	'Coenzyme metabolism.iron-sulfur cluster assembly machinery.mitochondrial ISC system.transfer phase.scaffold protein (NFU4|5)'	'c11_r1166187'	'scaffold protein NFU4/5 of mitochondrial ISC system transfer phase (original description: none)'	T
'7.11.2.2.3'	'Coenzyme metabolism.iron-sulfur cluster assembly machinery.mitochondrial ISC system.transfer phase.assembly factor (INDL)'	'a05_trinity_dn41341_c1_g1_i2'	'assembly factor INDL of mitochondrial ISC system transfer phase (original description: none)'	T
'7.11.2.2.4'	'Coenzyme metabolism.iron-sulfur cluster assembly machinery.mitochondrial ISC system.transfer phase.assembly factor (IBA57)'	'c12_s304723'	'assembly factor BA57 of mitochondrial ISC system transfer phase (original description: none)'	T
'7.11.2.2.5'	'Coenzyme metabolism.iron-sulfur cluster assembly machinery.mitochondrial ISC system.transfer phase.chaperone (HSCA)'	'c10_r3639436'	'chaperone HSCA of mitochondrial ISC system transfer phase (original description: none)'	T
'7.11.2.2.5'	'Coenzyme metabolism.iron-sulfur cluster assembly machinery.mitochondrial ISC system.transfer phase.chaperone (HSCA)'	'a02_trinity_dn22065_c2_g1_i2'	'chaperone HSCA of mitochondrial ISC system transfer phase (original description: none)'	T
'7.11.2.2.5'	'Coenzyme metabolism.iron-sulfur cluster assembly machinery.mitochondrial ISC system.transfer phase.chaperone (HSCA)'	'a06_trinity_dn50284_c0_g2_i2'	'chaperone HSCA of mitochondrial ISC system transfer phase (original description: none)'	T
'7.11.2.2.5'	'Coenzyme metabolism.iron-sulfur cluster assembly machinery.mitochondrial ISC system.transfer phase.chaperone (HSCA)'	'a08_trinity_dn24737_c0_g5_i2'	'chaperone HSCA of mitochondrial ISC system transfer phase (original description: none)'	T
'7.11.2.2.6'	'Coenzyme metabolism.iron-sulfur cluster assembly machinery.mitochondrial ISC system.transfer phase.chaperone (HSCB)'	'c11_r1224136'	'chaperone HSCB of mitochondrial ISC system transfer phase (original description: none)'	T
'7.11.2.2.6'	'Coenzyme metabolism.iron-sulfur cluster assembly machinery.mitochondrial ISC system.transfer phase.chaperone (HSCB)'	'a07_trinity_dn47776_c0_g1_i2'	'chaperone HSCB of mitochondrial ISC system transfer phase (original description: none)'	T
'7.11.2.3'	'Coenzyme metabolism.iron-sulfur cluster assembly machinery.mitochondrial ISC system.export machinery'	''	''
'7.11.2.3.1'	'Coenzyme metabolism.iron-sulfur cluster assembly machinery.mitochondrial ISC system.export machinery.transport protein (ATM)'	'c09_r2693040'	'transport protein ATM of mitochondrial ISC system export machinery (original description: none)'	T
'7.11.2.3.1'	'Coenzyme metabolism.iron-sulfur cluster assembly machinery.mitochondrial ISC system.export machinery.transport protein (ATM)'	'c09_r2714431'	'transport protein ATM of mitochondrial ISC system export machinery (original description: none)'	T
'7.11.2.3.2'	'Coenzyme metabolism.iron-sulfur cluster assembly machinery.mitochondrial ISC system.export machinery.sulfhydryl oxidase (ERV1)'	'a10_trinity_dn41081_c0_g1_i2'	'sulfhydryl oxidase ERV1 of mitochondrial ISC system export machinery (original description: none)'	T
'7.11.3'	'Coenzyme metabolism.iron-sulfur cluster assembly machinery.cytosolic CIA system'	''	''
'7.11.3.1'	'Coenzyme metabolism.iron-sulfur cluster assembly machinery.cytosolic CIA system.assembly phase'	''	''
'7.11.3.1.1'	'Coenzyme metabolism.iron-sulfur cluster assembly machinery.cytosolic CIA system.assembly phase.electron donor complex'	''	''
'7.11.3.1.1.1'	'Coenzyme metabolism.iron-sulfur cluster assembly machinery.cytosolic CIA system.assembly phase.electron donor complex.component DRE2'	'a06_trinity_dn52275_c0_g1_i13'	'assembly factor DRE2 of cytosolic CIA system assembly phase (original description: none)'	T
'7.11.3.1.1.1'	'Coenzyme metabolism.iron-sulfur cluster assembly machinery.cytosolic CIA system.assembly phase.electron donor complex.component DRE2'	'a05_trinity_dn48778_c0_g1_i7'	'assembly factor DRE2 of cytosolic CIA system assembly phase (original description: none)'	T
'7.11.3.1.1.2'	'Coenzyme metabolism.iron-sulfur cluster assembly machinery.cytosolic CIA system.assembly phase.electron donor complex.component TAH18'	'a08_trinity_dn25606_c0_g4_i2'	'component TAH18 of cytosolic CIA system assembly phase (original description: none)'	T
'7.11.3.1.2'	'Coenzyme metabolism.iron-sulfur cluster assembly machinery.cytosolic CIA system.assembly phase.scaffold protein (NBP35)'	'c09_r2656517'	'scaffold protein NBP35 of cytosolic CIA system assembly phase (original description: none)'	T
'7.11.3.2'	'Coenzyme metabolism.iron-sulfur cluster assembly machinery.cytosolic CIA system.transfer phase'	''	''
'7.11.3.2.1'	'Coenzyme metabolism.iron-sulfur cluster assembly machinery.cytosolic CIA system.transfer phase.assembly factor (CIA1)'	'a06_trinity_dn52686_c0_g2_i21'	'assembly factor CIA1 of cytosolic CIA system transfer phase (original description: none)'	T
'7.11.3.2.2'	'Coenzyme metabolism.iron-sulfur cluster assembly machinery.cytosolic CIA system.transfer phase.carrier protein (CIA2/AE7)'	'c05_s12183365'	'carrier protein CIA2/AE7 of cytosolic CIA system transfer phase (original description: none)'	T
'7.11.3.2.2'	'Coenzyme metabolism.iron-sulfur cluster assembly machinery.cytosolic CIA system.transfer phase.carrier protein (CIA2/AE7)'	'a10_trinity_dn37590_c0_g2_i3'	'carrier protein CIA2/AE7 of cytosolic CIA system transfer phase (original description: none)'	T
'7.11.3.2.3'	'Coenzyme metabolism.iron-sulfur cluster assembly machinery.cytosolic CIA system.transfer phase.assembly factor (MMS19)'	'a07_trinity_dn51709_c0_g1_i5'	'assembly factor MMS19 of cytosolic CIA system transfer phase (original description: none)'	T
'7.11.3.2.4'	'Coenzyme metabolism.iron-sulfur cluster assembly machinery.cytosolic CIA system.transfer phase.assembly factor (NAR1)'	'a01_trinity_dn22621_c2_g1_i1'	'assembly factor NAR1 of cytosolic CIA system transfer phase (original description: none)'	T
'7.12'	'Coenzyme metabolism.tetrapyrrol biosynthesis'	''	''
'7.12.1'	'Coenzyme metabolism.tetrapyrrol biosynthesis.5-aminolevulinic acid formation'	''	''
'7.12.1.1'	'Coenzyme metabolism.tetrapyrrol biosynthesis.5-aminolevulinic acid formation.glutamyl-tRNA synthetase'	'c11_r1226880'	'glutamyl-tRNA synthetase (original description: none)'	T
'7.12.1.2'	'Coenzyme metabolism.tetrapyrrol biosynthesis.5-aminolevulinic acid formation.glutamyl-tRNA reductase'	'c12_r648430'	'glutamyl-tRNA reductase (original description: none)'	T
'7.12.1.3'	'Coenzyme metabolism.tetrapyrrol biosynthesis.5-aminolevulinic acid formation.glutamyl-tRNA reductase regulation'	''	''
'7.12.1.3.1'	'Coenzyme metabolism.tetrapyrrol biosynthesis.5-aminolevulinic acid formation.glutamyl-tRNA reductase regulation.regulatory factor (FLU)'	'c11_r1229793'	'glutamyl-tRNA reductase regulator protein (FLU) (original description: none)'	T
'7.12.1.3.2'	'Coenzyme metabolism.tetrapyrrol biosynthesis.5-aminolevulinic acid formation.glutamyl-tRNA reductase regulation.regulatory factor (GluTRBP)'	'a01_trinity_dn19042_c2_g4_i1'	'regulatory glutamyl-tRNA reductase-binding protein (original description: none)'	T
'7.12.1.4'	'Coenzyme metabolism.tetrapyrrol biosynthesis.5-aminolevulinic acid formation.glutamate-1-semialdehyde-2,1-aminomutase'	'c11_r1187774'	'glutamate-1-semialdehyde-2,1-aminomutase (original description: none)'	T
'7.12.2'	'Coenzyme metabolism.tetrapyrrol biosynthesis.uroporphyrinogen III formation'	''	''
'7.12.2.1'	'Coenzyme metabolism.tetrapyrrol biosynthesis.uroporphyrinogen III formation.porphobilinogen synthase'	'a07_trinity_dn51426_c0_g1_i34'	'porphobilinogen synthase (original description: none)'	T
'7.12.2.2'	'Coenzyme metabolism.tetrapyrrol biosynthesis.uroporphyrinogen III formation.porphobilinogen deaminase'	'a05_trinity_dn34456_c0_g1_i3'	'porphobilinogen deaminase (original description: none)'	T
'7.12.2.3'	'Coenzyme metabolism.tetrapyrrol biosynthesis.uroporphyrinogen III formation.uroporphyrinogen III synthase'	'a09_trinity_dn36608_c3_g4_i3'	'uroporphyrinogen III synthase (original description: none)'	T
'7.12.3'	'Coenzyme metabolism.tetrapyrrol biosynthesis.siroheme biosynthesis'	''	''
'7.12.3.1'	'Coenzyme metabolism.tetrapyrrol biosynthesis.siroheme biosynthesis.uroporphyrinogen III methyltransferase'	'a10_trinity_dn29425_c0_g1_i1'	'uroporphyrinogen III methyltransferase (original description: none)'	T
'7.12.3.2'	'Coenzyme metabolism.tetrapyrrol biosynthesis.siroheme biosynthesis.sirohydrochlorin ferrochelatase'	'c11_r1242664'	'sirohydrochlorin ferrochelatase (original description: none)'	T
'7.12.4'	'Coenzyme metabolism.tetrapyrrol biosynthesis.protoporphyrin IX formation'	''	''
'7.12.4.1'	'Coenzyme metabolism.tetrapyrrol biosynthesis.protoporphyrin IX formation.uroporphyrinogen III decarboxylase'	'c09_r2658756'	'uroporphyrinogen III decarboxylase (original description: none)'	T
'7.12.4.1'	'Coenzyme metabolism.tetrapyrrol biosynthesis.protoporphyrin IX formation.uroporphyrinogen III decarboxylase'	'a01_trinity_dn15175_c5_g4_i1'	'uroporphyrinogen III decarboxylase (original description: none)'	T
'7.12.4.2'	'Coenzyme metabolism.tetrapyrrol biosynthesis.protoporphyrin IX formation.coproporphyrinogen III oxidase activities'	''	''
'7.12.4.2.1'	'Coenzyme metabolism.tetrapyrrol biosynthesis.protoporphyrin IX formation.coproporphyrinogen III oxidase activities.oxygen-dependent coproporphyrinogen III oxidase (HemF)'	'a01_trinity_dn15637_c10_g1_i2'	'oxygen-dependent coproporphyrinogen III oxidase (HemF) (original description: none)'	T
'7.12.4.2.1'	'Coenzyme metabolism.tetrapyrrol biosynthesis.protoporphyrin IX formation.coproporphyrinogen III oxidase activities.oxygen-dependent coproporphyrinogen III oxidase (HemF)'	'a02_trinity_dn21104_c1_g2_i6'	'oxygen-dependent coproporphyrinogen III oxidase (HemF) (original description: none)'	T
'7.12.4.2.2'	'Coenzyme metabolism.tetrapyrrol biosynthesis.protoporphyrin IX formation.coproporphyrinogen III oxidase activities.oxygen-independent coproporphyrinogen III oxidase (HemN)'	'c07_r5343401'	'oxygen-independent coproporphyrinogen III oxidase (HemN) (original description: none)'	T
'7.12.4.3'	'Coenzyme metabolism.tetrapyrrol biosynthesis.protoporphyrin IX formation.protoporphyrinogen IX oxidase'	'c09_r2663237'	'protoporphyrinogen IX oxidase (original description: none)'	T
'7.12.5'	'Coenzyme metabolism.tetrapyrrol biosynthesis.heme biosynthesis and modification'	''	''
'7.12.5.1'	'Coenzyme metabolism.tetrapyrrol biosynthesis.heme biosynthesis and modification.ferrochelatase'	'a01_trinity_dn15666_c4_g1_i2'	'ferrochelatase (original description: none)'	T
'7.12.5.2'	'Coenzyme metabolism.tetrapyrrol biosynthesis.heme biosynthesis and modification.heme oxygenase'	'c09_r2714086'	'heme oxygenase (original description: none)'	T
'7.12.5.2'	'Coenzyme metabolism.tetrapyrrol biosynthesis.heme biosynthesis and modification.heme oxygenase'	'c12_r692179'	'heme oxygenase (original description: none)'	T
'7.12.5.3'	'Coenzyme metabolism.tetrapyrrol biosynthesis.heme biosynthesis and modification.phytochromobilin synthase'	'a01_trinity_dn18584_c5_g1_i1'	'phytochromobilin synthase (original description: none)'	T
'7.12.6'	'Coenzyme metabolism.tetrapyrrol biosynthesis.chlorophyll metabolism'	''	''
'7.12.6.1'	'Coenzyme metabolism.tetrapyrrol biosynthesis.chlorophyll metabolism.magnesium-chelatase complex'	''	''
'7.12.6.1.1'	'Coenzyme metabolism.tetrapyrrol biosynthesis.chlorophyll metabolism.magnesium-chelatase complex.component CHL-D'	'a01_trinity_dn14909_c4_g2_i2'	'component CHL-D of magnesium-chelatase complex (original description: none)'	T
'7.12.6.1.2'	'Coenzyme metabolism.tetrapyrrol biosynthesis.chlorophyll metabolism.magnesium-chelatase complex.component CHL-H'	'a02_trinity_dn24439_c1_g1_i5'	'component CHL-H of magnesium-chelatase complex (original description: none)'	T
'7.12.6.1.3'	'Coenzyme metabolism.tetrapyrrol biosynthesis.chlorophyll metabolism.magnesium-chelatase complex.component CHL-I'	'b01_trinity_dn28957_c0_g1_i1'	'component CHL-I of magnesium-chelatase complex (original description: none)'	T
'7.12.6.1.4'	'Coenzyme metabolism.tetrapyrrol biosynthesis.chlorophyll metabolism.magnesium-chelatase complex.accessory component GUN4'	'c11_r1169123'	'accessory component GUN4 (original description: none)'	T
'7.12.6.2'	'Coenzyme metabolism.tetrapyrrol biosynthesis.chlorophyll metabolism.Mg-protoporphyrin IX O-methyltransferase'	'c12_r645084'	'Mg-protoporphyrin IX O-methyltransferase (original description: none)'	T
'7.12.6.3'	'Coenzyme metabolism.tetrapyrrol biosynthesis.chlorophyll metabolism.Mg-protoporphyrin IX monomethylester cyclase complex'	''	''
'7.12.6.3.1'	'Coenzyme metabolism.tetrapyrrol biosynthesis.chlorophyll metabolism.Mg-protoporphyrin IX monomethylester cyclase complex.catalytic component CRD1'	'a10_trinity_dn39404_c0_g2_i2'	'catalytic component CRD1 of Mg-protoporphyrin IX monomethylester cyclase complex (original description: none)'	T
'7.12.6.3.2'	'Coenzyme metabolism.tetrapyrrol biosynthesis.chlorophyll metabolism.Mg-protoporphyrin IX monomethylester cyclase complex.scaffolding component LCAA'	'c11_r1167710'	'scaffolding component LCAA of Mg-protoporphyrin IX monomethylester cyclase complex (original description: none)'	T
'7.12.6.4'	'Coenzyme metabolism.tetrapyrrol biosynthesis.chlorophyll metabolism.divinyl chlorophyllide-a 8-vinyl-reductase'	'c11_s1173457'	'divinyl chlorophyllide-a 8-vinyl-reductase (original description: none)'	T
'7.12.6.5'	'Coenzyme metabolism.tetrapyrrol biosynthesis.chlorophyll metabolism.protochlorophyllide oxidoreductase (POR) activities'	''	''
'7.12.6.5.1'	'Coenzyme metabolism.tetrapyrrol biosynthesis.chlorophyll metabolism.protochlorophyllide oxidoreductase (POR) activities.light-dependent POR'	'c12_r637344'	'light-dependent protochlorophyllide oxidoreductase (original description: none)'	T
'7.12.6.5.1'	'Coenzyme metabolism.tetrapyrrol biosynthesis.chlorophyll metabolism.protochlorophyllide oxidoreductase (POR) activities.light-dependent POR'	'b01_trinity_dn9102_c0_g1_i1'	'light-dependent protochlorophyllide oxidoreductase (original description: none)'	T
'7.12.6.5.2'	'Coenzyme metabolism.tetrapyrrol biosynthesis.chlorophyll metabolism.protochlorophyllide oxidoreductase (POR) activities.light-dependent POR chaperone (CPP1)'	'a01_trinity_dn16768_c3_g1_i1'	'light-dependent protochlorophyllide oxidoreductase chaperone (CPP1) (original description: none)'	T
'7.12.6.5.2'	'Coenzyme metabolism.tetrapyrrol biosynthesis.chlorophyll metabolism.protochlorophyllide oxidoreductase (POR) activities.light-dependent POR chaperone (CPP1)'	'a01_trinity_dn19029_c8_g1_i2'	'light-dependent protochlorophyllide oxidoreductase chaperone (CPP1) (original description: none)'	T
'7.12.6.5.3'	'Coenzyme metabolism.tetrapyrrol biosynthesis.chlorophyll metabolism.protochlorophyllide oxidoreductase (POR) activities.light-independent POR complex'	''	''
[truncated: 25,299 more rows]
