# Supplementary material for: The transcriptome of Pinus pinaster under Fusarium circinatum challenge
Source: BMC Genomics. 2020 Jan 8;21:28. doi: 10.1186/s12864-019-6444-0 (PMC6950806; doi:10.1186/s12864-019-6444-0)
Supplement: Supplementary file 7 — Additional file 7. mapped reads for each species. Number of differential expressed (DE) genes for Pinus pinaster and DE genes for Fusarium circinatum at each time point in inoculated samples (FDR < 0.05; |log2(Fold Change)| > 0.5). Ppin: P. pinaster; Fcir: F. circinatum;HC: high confident. [file 12864_2019_6444_MOESM7_ESM.xlsx]

## Sheet: Mapped reads and DE genes
Additional file 8: mapped reads for each species. Number of differential expressed (DE) genes for Pinus pinaster and DE genes for Fusarium circinatum at each time point in inoculated samples (FDR < 0.05; |log2(Fold Change)| > 0.5). Ppin: P. pinaster; Fcir: F. circinatum;HC: high confident.
Sample	Replicate	Total read pairs	Total mapped pairs (%)		Ppin mapped pairs (%)		Fcir mapped pairs (%)		Ppin DE genes up-regulated (down-regulated)		Fcir HC genes	Fcir DE genes up-regulated (down-regulated)
Mock-inoc 3dpi	BR1	47560680	3.59506e+07	0.755888	3.59502e+07	0.75588	400.431	8.41937e-06	1 338 (679)			3 dpi vs. 5 dpi	11 (3 472)
Mock-inoc 3dpi	BR2	49304321	3.73884e+07	0.758319	3.73879e+07	0.758309	496.848	1.00772e-05
Mock-inoc 3dpi	BR3	55202436	4.18362e+07	0.757869	4.18358e+07	0.757861	426.004	7.71713e-06
Mock-inoc 3dpi	BR4	57664110	4.39522e+07	0.76221	4.39507e+07	0.762185	1447.83	2.5108e-05
Inoc 3dpi	BR1	47685626	3.66293e+07	0.768142	3.65731e+07	0.766964	56195.6	0.00117846			4076
Inoc 3dpi	BR2	48814763	3.63887e+07	0.745445	3.6313e+07	0.743893	75754.2	0.00155187
Inoc 3dpi	BR3	53563502	4.05439e+07	0.756932	4.04736e+07	0.755619	70337.9	0.00131317
Inoc 3dpi	BR4	70028248	5.30354e+07	0.757343	5.29151e+07	0.755625	120265	0.00171737
Mock-inoc 5dpi	BR1	60020039	4.53942e+07	0.756317	4.53937e+07	0.756309	495.329	8.25273e-06	3 783 (2 447)			3 dpi vs. 10 dpi	21 (4 307)
Mock-inoc 5dpi	BR2	48698072	3.6977e+07	0.759312	3.69766e+07	0.759304	396.746	8.14705e-06
Mock-inoc 5dpi	BR3	67646789	5.11866e+07	0.756675	5.1186e+07	0.756666	583.584	8.62692e-06
Mock-inoc 5dpi	BR4	49237615	3.73691e+07	0.758955	3.73677e+07	0.758926	1448.17	2.9412e-05
Inoc 5dpi	BR1	56674997	4.3211e+07	0.762435	4.2964e+07	0.758077	246959	0.00435746			4366
Inoc 5dpi	BR2	50285308	3.7892e+07	0.75354	3.76728e+07	0.749181	219211	0.00435934
Inoc 5dpi	BR3	56625000	4.31807e+07	0.762574	4.26651e+07	0.753468	515606	0.00910563
Inoc 5dpi	BR4	46585164	3.53788e+07	0.759444	3.50155e+07	0.751645	363345	0.00779958
Mock-inoc 10dpi	BR1	76067369	5.6885e+07	0.747824	5.6878e+07	0.747732	7015.84	9.2232e-05	6 577 (6 102)			5 dpi vs. 10 dpi	24 (1 599)
Mock-inoc 10dpi	BR2	86509928	6.25196e+07	0.722687	6.25192e+07	0.722682	402.568	4.65343e-06
Mock-inoc 10dpi	BR3	90517427	6.60432e+07	0.729618	6.60426e+07	0.729612	541	5.97675e-06
Mock-inoc 10dpi	BR4	40772260	3.05062e+07	0.748209	3.05044e+07	0.748167	1744.86	4.27952e-05
Inoc 10dpi	BR1	80561442	5.59842e+07	0.694926	4.87641e+07	0.605303	7.22014e+06	0.0896228			4373
Inoc 10dpi	BR2	48417238	3.66315e+07	0.756579	3.03929e+07	0.627729	6.23854e+06	0.12885
Total		1288442334	9.64884e+08	0.748876	9.49742e+08	0.737124	1.51418e+07	0.011752		13323			4375

## Sheet: P. pinaster DE genes
Additional file 8: Pinus pinaster differential expressed (DE) genes.
Sequence ID	3-dpi (Inoculated vs. Mock-inoculated)		5-dpi (Inoculated vs. Mock-inoculated)		10-dpi (Inoculated vs. Mock-inoculated)
	log2(Fold-change)	FDR	log2(Fold-change)	FDR	log2(Fold-change)	FDR
A01_TRINITY_DN10172_c0_g1_i1	4.74192	0.000547761	4.22061	2.06802e-09	10.9858	7.29798e-22
A01_TRINITY_DN10475_c0_g1_i1				2.0468e-08	11.2943	2.05204e-19
A01_TRINITY_DN10744_c0_g1_i1	5.24736	7.14433e-05	4.72068	5.64607e-11	12.0806	1.73062e-26
A01_TRINITY_DN10817_c0_g1_i1	5.15771	8.22783e-05	4.68946	2.74514e-10	10.2045	5.25614e-22
A01_TRINITY_DN11558_c0_g1_i1	5.62792	3.05397e-05	4.91654	1.28632e-12	12.4563	1.9393e-25
A01_TRINITY_DN11685_c0_g1_i1	6.18258	8.30324e-07	5.65114	2.71385e-12	12.4213	4.64701e-28
A01_TRINITY_DN12037_c0_g1_i1	5.34396	4.93782e-05	4.81104	4.41836e-10	12.417	9.16944e-28
A01_TRINITY_DN12045_c0_g2_i1	5.06028	0.000199822	4.47615	3.86025e-10	11.8371	1.69956e-24
A01_TRINITY_DN12117_c0_g1_i1				0.0262026	11.996	0.000705436
A01_TRINITY_DN12443_c0_g1_i1	5.01635	0.000481911	4.25483	1.10391e-10	12.3109	1.19129e-23
A01_TRINITY_DN12518_c0_g1_i1				0.000607681	-2.62142	2.82819e-15
A01_TRINITY_DN12610_c0_g1_i1	5.56823	1.73872e-05	5.03677	1.97451e-12	12.5968	1.1991e-28
A01_TRINITY_DN13229_c0_g1_i1				8.74276e-14	4.45414	1.26056e-62
A01_TRINITY_DN13694_c0_g1_i1					-1.21712	1.50357e-16
A01_TRINITY_DN13947_c0_g1_i1				0.00483806	-1.45576	1.33411e-07
A01_TRINITY_DN14014_c0_g1_i1					0.746986	0.00402032
A01_TRINITY_DN14123_c0_g1_i1				0.00695769	-1.33191	3.44276e-05
A01_TRINITY_DN14459_c0_g1_i1				0.00183584	-2.65931	4.58848e-07
A01_TRINITY_DN14599_c0_g1_i1				6.11489e-05	-1.98222	4.24967e-26
A01_TRINITY_DN14661_c0_g2_i5					0.600057	6.10084e-05
A01_TRINITY_DN14753_c7_g2_i5					-0.641719	0.0097985
A01_TRINITY_DN14790_c2_g7_i1				0.000246737
A01_TRINITY_DN14794_c2_g1_i3	0.599116	0.00264614	3.76841		0.555802	0.00703848
A01_TRINITY_DN14797_c9_g1_i3					0.875194	4.74707e-15
A01_TRINITY_DN14809_c4_g1_i2				0.0263361	1.6709	1.00871e-06
A01_TRINITY_DN14838_c4_g2_i1					1.12062	0.0106765
A01_TRINITY_DN14841_c0_g1_i8	2.15304	2.62648e-08	6.27574	5.79929e-83	10.1968	1.56908e-123
A01_TRINITY_DN14848_c3_g1_i1					0.58339	0.001022
A01_TRINITY_DN14863_c7_g4_i5				1.49447e-07
A01_TRINITY_DN14876_c3_g3_i1	5.59993	2.08411e-05	4.99744	3.32196e-13	12.8222	1.7193e-28
A01_TRINITY_DN14877_c2_g1_i2					-0.58	0.00806947
A01_TRINITY_DN14881_c0_g1_i1				6.36423e-08	10.1823	7.93306e-22
A01_TRINITY_DN14903_c1_g2_i1	2.99914	0.0128333	3.23132	1.60901e-17	11.4961	2.43297e-91
A01_TRINITY_DN14908_c3_g2_i2					0.886335	1.84481e-05
A01_TRINITY_DN14909_c4_g2_i2					-0.606986	0.000214433
A01_TRINITY_DN14909_c6_g1_i3					0.545108	0.00375328
A01_TRINITY_DN14929_c3_g1_i1					-4.06047	1.04898e-09
A01_TRINITY_DN14955_c4_g2_i2					-2.41456	0.0265194
A01_TRINITY_DN14960_c2_g3_i1					-0.625429	1.11697e-10
A01_TRINITY_DN14969_c10_g2_i2					-1.95341	0.0084967
A01_TRINITY_DN14982_c2_g1_i2				0.00704589	-1.00167	0.00489263
A01_TRINITY_DN14993_c1_g2_i1	-1.48649	0.00382926	-3.64924		-4.48344	5.99021e-05
A01_TRINITY_DN14997_c4_g1_i1					0.604233	0.000634555
A01_TRINITY_DN15001_c5_g1_i3					0.857311	1.31888e-16
A01_TRINITY_DN15002_c0_g2_i1				0.0113223	-3.25119	6.99353e-08
A01_TRINITY_DN15005_c4_g2_i2					0.655739	0.00137103
A01_TRINITY_DN15008_c5_g1_i6					0.978466	0.0376061
A01_TRINITY_DN15014_c9_g1_i1					0.639738	0.000244766
A01_TRINITY_DN15019_c7_g1_i1				1.33885e-05	12.1482	8.63852e-11
A01_TRINITY_DN15026_c0_g3_i1	3.83731	0.0101542	3.31411	8.71578e-11	11.9153	3.77092e-29
A01_TRINITY_DN15034_c4_g2_i2				0.00119514	-1.30885	4.88029e-05
A01_TRINITY_DN15035_c4_g6_i3					0.539652	1.61709e-07
A01_TRINITY_DN15078_c8_g1_i3				3.1204e-17	1.95664	3.13515e-37
A01_TRINITY_DN15089_c1_g1_i3				0.000368111	-1.78995	0.0058969
A01_TRINITY_DN15113_c1_g1_i2					-1.71367	4.90314e-05
A01_TRINITY_DN15114_c7_g2_i1	7.04525	6.78103e-09	6.50848	1.12803e-16	13.9877	8.95402e-36
A01_TRINITY_DN15118_c6_g4_i4					-0.994414	0.000414215
A01_TRINITY_DN15137_c9_g1_i1					0.614966	0.000669837
A01_TRINITY_DN15146_c3_g1_i4					-0.78708	1.70202e-07
A01_TRINITY_DN15166_c3_g3_i1				7.62693e-05	-1.29197	5.87097e-12
A01_TRINITY_DN15166_c4_g4_i1					-1.18868	1.13935e-05
A01_TRINITY_DN15175_c1_g2_i1				1.72626e-06	10.5032	7.42567e-17
A01_TRINITY_DN15175_c5_g4_i1					-0.73122	2.99779e-13
A01_TRINITY_DN15210_c0_g1_i1					-0.758371	0.000214959
A01_TRINITY_DN15224_c3_g1_i1					0.793914	6.86008e-09
A01_TRINITY_DN15240_c8_g1_i1					0.654017	3.64388e-05
A01_TRINITY_DN15245_c2_g1_i2				0.000290355	-3.56299	1.52224e-18
A01_TRINITY_DN15249_c6_g2_i4					0.558166	4.95904e-05
A01_TRINITY_DN15255_c6_g10_i1	5.65989	5.20193e-06	5.28735	2.13378e-13	11.9783	5.23494e-32
A01_TRINITY_DN15258_c1_g1_i1					0.927557	0.000816418
A01_TRINITY_DN15279_c4_g4_i2					0.656599	4.69403e-17
A01_TRINITY_DN15281_c1_g1_i2				9.96246e-10	2.88153	6.26172e-24
A01_TRINITY_DN15305_c0_g1_i1					0.734874	4.48029e-11
A01_TRINITY_DN15326_c3_g2_i1	8.82365	7.83944e-15	8.43422	1.72553e-27	12.8078	2.35757e-84
A01_TRINITY_DN15341_c4_g2_i3				0.000647609	-1.54831	5.98698e-11
A01_TRINITY_DN15343_c3_g1_i3				3.92638e-05	0.517119	0.00626716
A01_TRINITY_DN15346_c3_g3_i10				0.00829718	-2.54788	7.78045e-08
A01_TRINITY_DN15420_c3_g1_i1					-0.927495	0.000575529
A01_TRINITY_DN15436_c0_g4_i1					1.82066	4.65636e-15
A01_TRINITY_DN15443_c3_g3_i3				0.0129616	-1.29976	2.19648e-07
A01_TRINITY_DN15460_c1_g1_i1	1.02112	0.00193202	3.86255	1.45388e-13	4.84794	2.61608e-53
A01_TRINITY_DN15461_c11_g1_i1	6.95401	8.77478e-09	6.46509	2.46479e-16	13.6113	1.33271e-34
A01_TRINITY_DN15469_c2_g1_i1					-0.886048	2.1933e-05
A01_TRINITY_DN15469_c2_g8_i1	4.1364	0.0112017	3.27934	4.46399e-09	9.41205	2.83379e-19
A01_TRINITY_DN15482_c2_g1_i8				5.27996e-06	1.6849	1.0916e-17
A01_TRINITY_DN15488_c7_g3_i6					0.534705	7.47995e-06
A01_TRINITY_DN15509_c5_g1_i1				4.12164e-11	1.66933	1.62641e-19
A01_TRINITY_DN15516_c5_g1_i8					-1.0218	5.6915e-10
A01_TRINITY_DN15516_c9_g1_i1	7.55781	2.83886e-10	7.01059	7.88212e-23	12.857	7.1016e-78
A01_TRINITY_DN15517_c5_g1_i1				0.000162928	-1.55357	1.26761e-12
A01_TRINITY_DN15527_c6_g2_i3					1.52134	5.05095e-10
A01_TRINITY_DN15529_c3_g4_i1					1.30768	4.02607e-11
A01_TRINITY_DN15555_c3_g3_i11	0.537933	0.015481	3.16036
A01_TRINITY_DN15574_c2_g3_i1	6.34076	2.34533e-07	5.89054	1.52246e-15	13.3197	1.37239e-33
A01_TRINITY_DN15577_c3_g3_i1				0.0382318	2.42791	0.000118301
A01_TRINITY_DN15580_c11_g1_i1					-2.26497	0.00500769
A01_TRINITY_DN15582_c3_g2_i2					-0.718735	5.69681e-08
A01_TRINITY_DN15610_c0_g1_i1				0.00959355	-3.4548	0.00494555
A01_TRINITY_DN15637_c10_g1_i2					0.820917	4.44591e-06
A01_TRINITY_DN15637_c4_g1_i1					-2.01178	1.86324e-11
A01_TRINITY_DN15658_c11_g1_i1					-1.54252	0.0189752
A01_TRINITY_DN15659_c0_g1_i1					-5.58172	0.000540097
A01_TRINITY_DN15661_c10_g3_i3					-0.662974	1.6558e-05
A01_TRINITY_DN15669_c4_g2_i1					1.14959	5.18258e-08
A01_TRINITY_DN15676_c0_g1_i2					0.889497	5.8191e-12
A01_TRINITY_DN15695_c6_g1_i2					0.939405	5.7992e-16
A01_TRINITY_DN15703_c9_g1_i1				1.02008e-06
A01_TRINITY_DN15711_c1_g2_i1					-1.47322	1.2227e-12
A01_TRINITY_DN15712_c3_g1_i13					-0.863457	2.91653e-08
A01_TRINITY_DN15718_c0_g1_i1				0.000278905	1.0689	0.021406
A01_TRINITY_DN15741_c4_g1_i5					0.731115	2.14811e-05
A01_TRINITY_DN15744_c0_g1_i1				0.000155077	2.35805	9.56518e-35
A01_TRINITY_DN15745_c4_g1_i1	4.2502	0.00527199	3.5411	1.95049e-10	12.732	4.78125e-25
A01_TRINITY_DN15768_c3_g2_i3					-0.670626	2.94855e-05
A01_TRINITY_DN15784_c8_g2_i1				0.000128383
A01_TRINITY_DN15789_c8_g1_i7					-2.70121	1.52586e-05
A01_TRINITY_DN15812_c5_g1_i1					-0.653422	0.0102387
A01_TRINITY_DN15817_c3_g1_i6					0.830128	1.70084e-08
A01_TRINITY_DN15817_c4_g1_i10					-0.810475	1.33089e-06
A01_TRINITY_DN15838_c3_g2_i1					-0.550391	0.00986733
A01_TRINITY_DN15840_c0_g1_i2					0.916238	1.07438e-33
A01_TRINITY_DN15840_c2_g2_i1	3.96061	0.00950961	3.33838	1.22223e-10	11.5138	3.53334e-22
A01_TRINITY_DN15841_c5_g2_i1					0.51615	1.52795e-05
A01_TRINITY_DN15847_c1_g1_i1					0.695062	7.67945e-07
A01_TRINITY_DN15858_c2_g3_i1				0.0365483	1.78006	0.000223375
A01_TRINITY_DN15859_c4_g5_i1					2.2986	1.92877e-11
A01_TRINITY_DN15861_c1_g6_i1					-1.72244	0.0307216
A01_TRINITY_DN15866_c3_g1_i2					0.681628	0.00709087
A01_TRINITY_DN15878_c1_g1_i2	1.47979	0.000496224	4.24652	2.89694e-96	10.151	1.3986e-148
A01_TRINITY_DN15882_c5_g2_i1	6.22615	0.00258306	3.77699	1.93162e-05	13.0887	1.22451e-11
A01_TRINITY_DN15889_c3_g1_i2	5.76917	0.00438088	3.60318	1.49544e-07	10.8483	3.33147e-10
A01_TRINITY_DN15892_c9_g1_i11					0.580855	6.54699e-10
A01_TRINITY_DN15898_c2_g5_i3				3.54803e-33	1.40495	5.11986e-76
A01_TRINITY_DN15906_c3_g1_i2				0.0274253	-1.76648	0.000678866
A01_TRINITY_DN15908_c4_g2_i1	9.13678	5.87126e-15	8.46931	2.56589e-25	13.6198	1.91924e-75
A01_TRINITY_DN15908_c5_g1_i5	1.34402	0.0013661	3.96326	0.0481738	-3.68518	5.18406e-15
A01_TRINITY_DN15912_c3_g7_i1				4.79644e-08	9.63753	4.60501e-16
A01_TRINITY_DN15913_c8_g1_i1					1.21387	9.26238e-14
A01_TRINITY_DN15915_c1_g1_i4				2.17012e-06	3.0229	1.53095e-45
A01_TRINITY_DN15925_c1_g4_i1					0.674736	5.14509e-07
A01_TRINITY_DN15925_c1_g9_i3				7.65253e-08	-1.17229	1.50353e-22
A01_TRINITY_DN15940_c6_g1_i1					-0.692009	0.0157666
A01_TRINITY_DN15944_c7_g1_i1				0.0092359	-3.59623	0.00429596
A01_TRINITY_DN15946_c1_g2_i2					-0.839529	8.85306e-18
A01_TRINITY_DN15953_c1_g1_i2					0.568391	1.06831e-06
A01_TRINITY_DN15962_c1_g2_i1					-4.38128	2.61896e-06
A01_TRINITY_DN15968_c1_g1_i6				5.49192e-07	-0.678734	0.000178377
A01_TRINITY_DN15968_c1_g2_i10					-0.734031	0.0345462
A01_TRINITY_DN15987_c4_g2_i2	4.19985	0.00436052	3.60488	1.40464e-08	11.4575	1.54212e-22
A01_TRINITY_DN16001_c5_g1_i4	-2.24138	0.00364567	-3.66625	0.0168524	-3.27607	0.000649151
A01_TRINITY_DN16005_c7_g1_i2					0.564075	1.01082e-11
A01_TRINITY_DN16008_c2_g2_i2					-0.654265	0.00306992
A01_TRINITY_DN16043_c0_g1_i9				0.0106608	-2.71875	4.01097e-13
A01_TRINITY_DN16060_c4_g2_i2				3.33747e-05	-1.8534	3.18398e-25
A01_TRINITY_DN16062_c0_g1_i1					-1.23755	1.03861e-07
A01_TRINITY_DN16069_c4_g1_i1					0.53482	6.21784e-07
A01_TRINITY_DN16072_c5_g1_i2					0.709673	1.12084e-07
A01_TRINITY_DN16076_c6_g1_i2				0.0372848	-2.63062	3.63977e-14
A01_TRINITY_DN16078_c5_g4_i1					0.86629	1.63813e-08
A01_TRINITY_DN16084_c3_g1_i6					-0.775642	3.88312e-05
A01_TRINITY_DN16093_c3_g1_i2				0.00106235
A01_TRINITY_DN16110_c4_g5_i1					-0.536606	5.64015e-06
A01_TRINITY_DN16118_c4_g1_i1				0.00446903
A01_TRINITY_DN16146_c4_g2_i1				1.04309e-71	4.3473	5.56176e-184
A01_TRINITY_DN16153_c7_g1_i1					-2.22646	0.0112818
A01_TRINITY_DN16167_c1_g1_i1	5.9695	1.77143e-06	5.50347	2.21471e-13	12.4602	3.65635e-29
A01_TRINITY_DN16173_c4_g1_i2					1.35877	0.0048838
A01_TRINITY_DN16196_c7_g2_i7				0.00536883	1.2066	2.21353e-07
A01_TRINITY_DN16200_c3_g2_i1					1.09566	3.64568e-18
A01_TRINITY_DN16221_c7_g1_i4					-3.65802	0.00103271
A01_TRINITY_DN16243_c3_g2_i2					0.961923	1.88799e-09
A01_TRINITY_DN16246_c5_g1_i2					0.615585	4.58625e-05
A01_TRINITY_DN16291_c0_g1_i1					1.04345	0.000821524
A01_TRINITY_DN16292_c0_g2_i1	3.73414	0.0251139	2.96881	1.0035e-06	11.3311	2.02813e-18
A01_TRINITY_DN16324_c4_g2_i1					-0.535621	0.00415182
A01_TRINITY_DN16329_c1_g1_i1					0.534182	4.58042e-07
A01_TRINITY_DN16356_c4_g1_i1					0.929059	1.06798e-09
A01_TRINITY_DN16366_c2_g1_i4					0.509736	7.03988e-08
A01_TRINITY_DN16367_c2_g1_i2				0.00126777	1.56959	6.22876e-11
A01_TRINITY_DN16372_c1_g1_i3					0.950882	0.0348756
A01_TRINITY_DN16392_c4_g1_i1					-2.51438	3.09464e-16
A01_TRINITY_DN16400_c2_g9_i1				0.0109803	0.761567	0.000732821
A01_TRINITY_DN16424_c1_g1_i12	-0.720232	0.00834076	-3.38259		-1.10363	5.47558e-05
A01_TRINITY_DN16455_c3_g2_i7				0.000162104	-3.3302	1.01682e-20
A01_TRINITY_DN16476_c7_g1_i4					0.757138	9.1547e-10
A01_TRINITY_DN16478_c4_g1_i1					1.66675	0.00962714
A01_TRINITY_DN16492_c0_g1_i1					0.602048	8.65687e-08
A01_TRINITY_DN16496_c2_g3_i5				2.6898e-06	-1.93825	7.80856e-08
A01_TRINITY_DN16501_c3_g1_i4				3.09651e-10	1.63014	3.47732e-36
A01_TRINITY_DN16503_c3_g3_i2				9.42612e-06	-1.94445	4.85672e-12
A01_TRINITY_DN16522_c2_g1_i2					0.528762	2.19483e-05
A01_TRINITY_DN16532_c9_g2_i1					0.594253	1.72064e-06
A01_TRINITY_DN16537_c7_g2_i1	6.14101	3.15615e-06	5.38907	1.03632e-12	13.6998	2.72975e-30
A01_TRINITY_DN16554_c4_g2_i1					1.08427	6.80003e-21
A01_TRINITY_DN16565_c1_g2_i1					2.36254	0.00769977
A01_TRINITY_DN16565_c1_g6_i1					-1.6113	9.95611e-13
A01_TRINITY_DN16589_c3_g3_i1				4.26208e-07	11.0201	2.35865e-16
A01_TRINITY_DN16594_c4_g1_i4				0.0117939	1.87607	0.0014521
A01_TRINITY_DN16596_c4_g2_i1					0.691942	8.63504e-08
A01_TRINITY_DN16603_c6_g1_i5				9.8622e-19	1.67722	2.61993e-67
A01_TRINITY_DN16609_c8_g1_i1				0.000140205	-1.46096	7.77942e-09
A01_TRINITY_DN16641_c10_g2_i2					0.692218	4.31479e-11
A01_TRINITY_DN16641_c6_g2_i1					0.604801	5.73634e-22
A01_TRINITY_DN16646_c2_g2_i1				4.73822e-18	1.39298	6.00875e-38
A01_TRINITY_DN16649_c4_g1_i1					-4.69116	0.00384887
A01_TRINITY_DN16652_c6_g4_i2					1.53655	1.82098e-50
A01_TRINITY_DN16666_c3_g1_i3					0.828783	1.28941e-11
A01_TRINITY_DN16669_c2_g2_i5	1.54062	2.90124e-06	5.40694	1.38489e-32	5.25693	3.09424e-50
A01_TRINITY_DN16678_c3_g5_i1	-1.6119	0.00604522	-3.49302	0.000876954	-4.92474	3.7692e-13
A01_TRINITY_DN16685_c8_g1_i1				4.04544e-07	2.52109	4.97674e-07
A01_TRINITY_DN16688_c5_g1_i7					1.20585	1.54173e-10
A01_TRINITY_DN16731_c5_g1_i5				7.35667e-07	-0.697756	4.3334e-05
A01_TRINITY_DN16733_c4_g1_i3					-0.510974	0.0270309
A01_TRINITY_DN16763_c2_g4_i1					0.87785	2.61088e-06
A01_TRINITY_DN16763_c2_g5_i1					0.928095	1.83572e-15
A01_TRINITY_DN16767_c0_g3_i1	5.28659	6.17053e-05	4.75742	1.65714e-14	13.1116	4.0321e-30
A01_TRINITY_DN16772_c9_g4_i1					1.13165	4.67815e-28
A01_TRINITY_DN16797_c1_g1_i1					-0.648508	0.00388247
A01_TRINITY_DN16799_c8_g1_i1	5.94534	0.000372149	4.31913	4.25728e-11	13.9187	1.59277e-19
A01_TRINITY_DN16801_c4_g1_i12					-0.875613	0.00414862
A01_TRINITY_DN16811_c4_g1_i1	4.79187	0.0018576	3.87378	1.25198e-07	11.1377	2.10978e-17
A01_TRINITY_DN16812_c3_g1_i1					-3.57197	0.00170308
A01_TRINITY_DN16827_c3_g1_i3					0.672224	6.78299e-07
A01_TRINITY_DN16838_c12_g2_i1					0.943422	0.0312025
A01_TRINITY_DN16844_c1_g1_i10					-2.44415	1.77878e-06
A01_TRINITY_DN16854_c1_g3_i2					-0.511609	0.000272693
A01_TRINITY_DN16868_c7_g1_i1					-3.13686	2.41529e-10
A01_TRINITY_DN16878_c2_g2_i1					-0.565976	0.0368508
A01_TRINITY_DN16894_c5_g1_i1					0.693642	2.21822e-07
A01_TRINITY_DN16901_c8_g1_i1					0.698078	5.32326e-07
A01_TRINITY_DN16925_c7_g1_i7				2.91016e-31	2.05967	1.20876e-35
A01_TRINITY_DN16929_c4_g3_i1					-2.9003	0.0109676
A01_TRINITY_DN16950_c1_g1_i1					-1.82242	0.00208352
A01_TRINITY_DN16953_c4_g3_i1	6.95816	5.40593e-09	6.54912	4.95637e-17	12.7791	2.53875e-46
A01_TRINITY_DN16962_c7_g1_i2				0.00237269	-2.47625	1.36944e-22
A01_TRINITY_DN16972_c1_g1_i3				0.0290486	-1.9467	2.65081e-09
A01_TRINITY_DN16973_c9_g1_i1	5.08606	0.000109092	4.62364	1.88462e-10	12.4454	1.24402e-32
A01_TRINITY_DN16978_c1_g1_i1					1.21531	0.00145606
A01_TRINITY_DN16989_c2_g3_i3	-1.39275	0.00551847	-3.52529		-3.36183	2.36919e-07
A01_TRINITY_DN16989_c4_g1_i1	5.54973	6.87216e-05	4.73209	2.5609e-09	10.2515	1.89973e-16
A01_TRINITY_DN17022_c6_g1_i1					0.838876	4.56571e-07
A01_TRINITY_DN17031_c1_g6_i3					0.547897	7.55152e-08
A01_TRINITY_DN17033_c6_g4_i2				4.63328e-10	1.11339	4.6198e-19
A01_TRINITY_DN17034_c4_g1_i2				0.000127586	2.34594	1.08755e-05
A01_TRINITY_DN17039_c1_g1_i1				2.29082e-07	11.1988	6.1539e-18
A01_TRINITY_DN17060_c4_g1_i11				2.91534e-48	2.39009	1.41284e-101
A01_TRINITY_DN17064_c6_g2_i1					-1.74867	0.00404313
A01_TRINITY_DN17068_c6_g1_i3	5.25534	5.51937e-05	4.78364	8.6428e-11	12.988	1.93273e-31
A01_TRINITY_DN17068_c6_g2_i1	5.81449	3.39673e-06	5.37468	2.41791e-12	13.0237	2.8935e-32
A01_TRINITY_DN17072_c6_g1_i2	2.8466	1.02489e-07	6.04083	6.21218e-11	4.73321	1.08235e-15
A01_TRINITY_DN17080_c1_g2_i1					0.963199	5.78962e-17
A01_TRINITY_DN17097_c1_g1_i2	5.68107	3.32e-06	5.37918	4.46259e-16	14.0844	1.67536e-39
A01_TRINITY_DN17097_c3_g2_i1	5.77747	5.27604e-06	5.28326	4.41354e-14	13.4092	2.64846e-33
A01_TRINITY_DN17106_c0_g1_i3					0.969072	7.45599e-15
A01_TRINITY_DN17107_c1_g3_i4				0.0159437	0.965232	0.00264967
A01_TRINITY_DN17114_c6_g1_i1					0.669227	4.02662e-08
A01_TRINITY_DN17159_c3_g2_i2				1.30275e-08	1.85772	2.22693e-41
A01_TRINITY_DN17192_c1_g1_i12				4.10937e-05	3.64647	2.21537e-20
A01_TRINITY_DN17208_c6_g1_i6					-0.827334	1.62818e-07
A01_TRINITY_DN17217_c5_g1_i7				0.00227598	-0.565262	0.00674217
A01_TRINITY_DN17220_c0_g1_i2					-0.694574	2.96127e-05
A01_TRINITY_DN17242_c0_g2_i5					-3.41766	2.40386e-10
A01_TRINITY_DN17245_c10_g3_i1				0.000296276	12.5137	1.45005e-12
A01_TRINITY_DN17251_c0_g4_i4					-0.820557	1.98819e-07
A01_TRINITY_DN17258_c4_g6_i1					-1.51723	7.08238e-10
A01_TRINITY_DN17279_c6_g1_i2					-0.888218	2.4199e-05
A01_TRINITY_DN17279_c7_g3_i3					1.14085	4.17008e-18
A01_TRINITY_DN17298_c6_g5_i1					0.659326	4.01494e-09
A01_TRINITY_DN17304_c6_g3_i1					0.903545	1.82086e-24
A01_TRINITY_DN17313_c4_g1_i4				6.07236e-14	1.26552	9.89023e-14
A01_TRINITY_DN17315_c2_g1_i2					0.568229	3.31585e-07
A01_TRINITY_DN17321_c6_g1_i3					-1.4536	1.32017e-08
A01_TRINITY_DN17336_c3_g2_i1					-1.23247	1.45285e-05
A01_TRINITY_DN17348_c3_g2_i2				2.99628e-05	-2.05535	3.00894e-26
A01_TRINITY_DN17372_c2_g1_i1					1.20691	1.0069e-14
A01_TRINITY_DN17389_c7_g1_i1					-1.16161	1.85874e-13
A01_TRINITY_DN17401_c0_g1_i4					1.81499	0.017384
A01_TRINITY_DN17419_c4_g1_i1	5.51756	1.45205e-05	5.0767	2.21794e-15	10.7768	3.3689e-46
A01_TRINITY_DN17425_c6_g1_i7	1.26117	1.07011e-14	8.3964	2.50618e-215	6.54388	6.79241e-281
A01_TRINITY_DN17426_c2_g1_i2					0.788613	9.09951e-12
A01_TRINITY_DN17426_c6_g1_i1	4.40059	4.78638e-05	4.81758	3.76386e-15	11.9787	6.97453e-30
A01_TRINITY_DN17434_c5_g5_i6					0.64983	2.56591e-11
A01_TRINITY_DN17440_c5_g2_i1	4.85162	0.000854702	4.10027	9.61224e-08	11.9927	3.00024e-22
A01_TRINITY_DN17448_c2_g2_i1					1.14466	2.04267e-11
A01_TRINITY_DN17459_c5_g3_i1					-2.07611	0.000356405
A01_TRINITY_DN1746_c0_g1_i1	4.89126	0.000568634	4.21065	1.05644e-07	12.0559	9.67442e-24
A01_TRINITY_DN17466_c6_g2_i4				1.15215e-13	1.90711	4.53013e-35
A01_TRINITY_DN17469_c4_g1_i4				2.47726e-31	2.84254	3.49621e-129
A01_TRINITY_DN17471_c2_g3_i1					0.678049	7.9188e-05
A01_TRINITY_DN17472_c7_g1_i1	5.27688	7.02718e-05	4.72495	2.55492e-11	12.7252	9.57716e-29
A01_TRINITY_DN17489_c0_g2_i1	5.14751	0.000530409	4.22863	3.5235e-09	11.2764	2.67203e-18
A01_TRINITY_DN17498_c5_g1_i1	5.27738	0.000136986	4.56496	1.39739e-08	12.8564	1.29373e-26
A01_TRINITY_DN17505_c7_g6_i7				1.7101e-20	1.86583	1.19795e-19
A01_TRINITY_DN17519_c1_g2_i2	7.6805	5.91583e-11	7.24277	4.32817e-22	12.8327	2.25972e-85
A01_TRINITY_DN17530_c3_g4_i2					1.1114	1.28971e-11
A01_TRINITY_DN17533_c0_g1_i1					-0.605291	0.0020982
A01_TRINITY_DN17552_c3_g1_i1	-0.619148	0.046131	-2.70071		-1.56687	3.81312e-05
A01_TRINITY_DN17558_c7_g1_i3					1.21332	4.00904e-15
A01_TRINITY_DN17571_c4_g3_i2				7.59286e-16	5.6509	4.00717e-18
A01_TRINITY_DN17586_c5_g1_i1	4.75745	0.00185324	3.87518	9.14096e-10	12.2841	2.2882e-21
A01_TRINITY_DN17594_c6_g6_i3					-1.20709	3.03842e-08
A01_TRINITY_DN17595_c3_g1_i2	3.96455	5.06315e-12	7.59125	7.76356e-22	9.36327	5.23288e-37
A01_TRINITY_DN17603_c2_g1_i2					0.583519	3.51575e-06
A01_TRINITY_DN17624_c3_g4_i3				1.24771e-05	2.42604	4.83531e-07
A01_TRINITY_DN17629_c5_g1_i11				0.0123558	1.6559	1.83812e-11
A01_TRINITY_DN17642_c5_g3_i2					0.968536	1.20513e-08
A01_TRINITY_DN17653_c7_g2_i2				0.000288915	-1.37081	9.1932e-13
A01_TRINITY_DN17659_c5_g2_i1	-1.49118	0.0479782	-2.68073
A01_TRINITY_DN17675_c1_g1_i1	6.47352	7.83751e-07	5.66394	3.17868e-12	12.4298	7.27114e-25
A01_TRINITY_DN17680_c3_g3_i1					2.82262	1.66004e-07
A01_TRINITY_DN17683_c2_g3_i2				6.8656e-10	-0.840056	7.04514e-13
A01_TRINITY_DN17705_c3_g2_i1				5.02236e-05	1.02831	7.45962e-11
A01_TRINITY_DN17712_c0_g1_i1				2.36838e-05	1.79991	7.63271e-27
A01_TRINITY_DN17712_c3_g7_i1					1.12228	3.67059e-49
A01_TRINITY_DN17715_c3_g1_i1					-0.558831	2.69124e-05
A01_TRINITY_DN17721_c4_g2_i3				0.0183649	-1.08547	5.83487e-05
A01_TRINITY_DN17722_c3_g4_i2				8.59947e-20	-2.19321	3.95031e-45
A01_TRINITY_DN17747_c6_g2_i1	9.29212	6.97619e-16	8.73412	1.06614e-25	13.4435	1.45341e-80
A01_TRINITY_DN17747_c8_g2_i2					0.966698	1.45119e-30
A01_TRINITY_DN17754_c6_g1_i3				0.000793713	-0.516372	0.00819965
A01_TRINITY_DN17755_c4_g1_i1	4.17156	0.00809953	3.39223	2.99095e-06	10.2213	1.43578e-15
A01_TRINITY_DN17761_c5_g1_i3					0.654185	0.00115486
A01_TRINITY_DN17771_c5_g3_i1					-1.01484	5.04818e-06
A01_TRINITY_DN17781_c3_g1_i4					0.814051	2.53742e-08
A01_TRINITY_DN17782_c6_g1_i1				0.000468819	-2.21182	7.10464e-10
A01_TRINITY_DN17810_c4_g2_i1				3.5872e-05	-2.24909	4.09706e-08
A01_TRINITY_DN17821_c3_g1_i4				0.00672575	2.11239	3.91219e-05
A01_TRINITY_DN17828_c1_g1_i4					-2.26489	4.69497e-08
A01_TRINITY_DN17830_c2_g1_i1					1.15597	0.00143109
A01_TRINITY_DN17831_c1_g1_i1					-1.01706	5.18052e-06
A01_TRINITY_DN17856_c6_g1_i3				1.14733e-22	1.24867	7.0637e-06
A01_TRINITY_DN17866_c8_g2_i1					0.571763	1.35514e-11
A01_TRINITY_DN17878_c8_g3_i4					1.11076	9.90524e-07
A01_TRINITY_DN17884_c4_g2_i1	7.24593	1.18551e-09	6.79036	1.65184e-18	14.7419	3.9865e-41
A01_TRINITY_DN17899_c1_g2_i5				1.13113e-10	2.76454	1.84798e-27
A01_TRINITY_DN17935_c5_g6_i2					-0.527165	0.0144683
A01_TRINITY_DN17940_c4_g1_i1					-3.93907	0.0143728
A01_TRINITY_DN17954_c2_g1_i1	5.73027	8.89803e-06	5.17712	4.12409e-13	13.4462	4.91405e-32
A01_TRINITY_DN17967_c1_g1_i6					0.687138	4.2367e-13
A01_TRINITY_DN17973_c3_g3_i1	5.0148	0.00017156	4.51302	7.90527e-10	13.2426	6.49991e-32
A01_TRINITY_DN17996_c2_g1_i8					-2.58761	0.014774
A01_TRINITY_DN17998_c2_g1_i2				3.19136e-10	10.9093	2.86455e-18
A01_TRINITY_DN18020_c2_g5_i3					-0.653929	0.000644507
A01_TRINITY_DN18028_c7_g2_i9					0.84534	1.76729e-18
A01_TRINITY_DN18046_c3_g3_i2					1.06437	1.00242e-31
A01_TRINITY_DN18051_c4_g1_i1					2.74663	6.76733e-23
A01_TRINITY_DN18056_c9_g1_i4					-1.5209	1.97815e-15
A01_TRINITY_DN18057_c8_g1_i3					-0.558274	4.60201e-07
A01_TRINITY_DN18066_c0_g2_i1					-1.12764	7.41211e-26
A01_TRINITY_DN18107_c4_g2_i1					-0.850506	2.74567e-11
A01_TRINITY_DN18111_c2_g1_i2					-0.777766	0.0139056
A01_TRINITY_DN18114_c0_g1_i1	0.586118	0.00572158	3.51217
A01_TRINITY_DN18129_c3_g4_i1				1.52569e-06	-0.68637	3.75848e-06
A01_TRINITY_DN18145_c1_g1_i16					3.70666	1.94074e-09
A01_TRINITY_DN18155_c3_g1_i5					0.66011	5.26419e-06
A01_TRINITY_DN18169_c1_g1_i1					0.554581	2.81446e-07
A01_TRINITY_DN18175_c6_g1_i3				4.56395e-13	-1.37441	1.32339e-11
A01_TRINITY_DN18176_c2_g5_i1				0.000367295
A01_TRINITY_DN18180_c4_g3_i4	1.54431	6.67905e-05	4.73893	4.97946e-49	5.04481	1.26948e-35
A01_TRINITY_DN18202_c5_g3_i1	4.15963	0.00595331	3.49827	8.92503e-08	11.6022	4.79354e-22
A01_TRINITY_DN18217_c0_g2_i1	5.25453	4.67796e-38	13.4471	1.70443e-62	8.72279	6.91032e-119
A01_TRINITY_DN18217_c1_g1_i1				0.00163544	2.21913	3.86144e-07
A01_TRINITY_DN18226_c2_g2_i1					-2.9261	3.31144e-24
A01_TRINITY_DN18236_c6_g7_i1					-1.15765	1.27901e-05
A01_TRINITY_DN18280_c4_g1_i1					-1.0827	1.40139e-08
A01_TRINITY_DN18283_c3_g1_i1					10.9672	0.0292109
A01_TRINITY_DN18327_c1_g4_i1	5.99225	5.72382e-06	5.2661	3.84539e-12	13.1012	4.06603e-28
A01_TRINITY_DN18334_c1_g1_i9				7.69178e-06	-1.50199	3.61196e-09
A01_TRINITY_DN18346_c1_g1_i1	6.26022	4.96501e-07	5.75031	5.21482e-15	12.8936	4.33451e-34
A01_TRINITY_DN18354_c5_g2_i1	4.95525	0.000734948	4.1411	1.04577e-10	12.1992	3.1448e-22
A01_TRINITY_DN18371_c4_g3_i1					4.14089	1.13793e-06
A01_TRINITY_DN18371_c6_g1_i1					0.922369	1.4902e-11
A01_TRINITY_DN18375_c7_g5_i3				0.000401268	-1.97186	2.42495e-15
A01_TRINITY_DN18379_c1_g2_i2					0.540058	9.87971e-08
A01_TRINITY_DN18383_c3_g3_i3					-0.855598	6.85836e-07
A01_TRINITY_DN18392_c2_g1_i1				2.08412e-06	12.134	1.17892e-20
A01_TRINITY_DN18414_c5_g4_i1				0.0217194	-1.60715	4.00984e-06
A01_TRINITY_DN18417_c4_g6_i2				0.0110248	1.32677	0.00281504
A01_TRINITY_DN18435_c1_g2_i10				2.07607e-15	1.54629	6.85074e-45
A01_TRINITY_DN18451_c3_g5_i1				0.00698565	12.4425	0.000117961
A01_TRINITY_DN18457_c2_g2_i2					-0.762904	1.58709e-12
A01_TRINITY_DN18467_c3_g1_i1					0.658865	9.17344e-06
A01_TRINITY_DN18478_c2_g1_i1	-1.84161	0.00822738	-3.38728		-3.15469	0.00858947
A01_TRINITY_DN18480_c2_g1_i2					-1.05784	6.48379e-05
A01_TRINITY_DN18483_c4_g6_i1	-1.19417	0.0161134	-3.1427		-4.33329	0.000144025
A01_TRINITY_DN18483_c6_g1_i1					-2.73032	0.000998455
A01_TRINITY_DN18547_c3_g1_i2				0.00200991
A01_TRINITY_DN18565_c2_g1_i1					-0.768795	1.12488e-05
A01_TRINITY_DN18577_c3_g2_i1				4.19587e-14	3.79112	7.00175e-41
A01_TRINITY_DN18584_c5_g1_i1					-1.06406	2.4168e-16
A01_TRINITY_DN18585_c3_g2_i1	5.44758	4.45658e-05	4.83342	1.67509e-11	12.4942	6.20016e-27
A01_TRINITY_DN18593_c3_g1_i1	5.21413	6.26708e-05	4.75374	1.12157e-10	13.4124	1.00783e-33
A01_TRINITY_DN18593_c7_g1_i1	4.7054	0.0035655	3.67379	6.04013e-07	11.0909	8.67834e-16
A01_TRINITY_DN18609_c2_g4_i2					0.743414	3.64468e-17
A01_TRINITY_DN18621_c1_g1_i1					-3.10853	1.09969e-06
A01_TRINITY_DN18634_c6_g1_i1	-1.69698	0.0352497	-2.82333	0.0102571	-5.48405	0.00106716
A01_TRINITY_DN18679_c2_g2_i1	4.5512	0.00103528	4.0427	1.17031e-11	12.5325	2.79909e-27
A01_TRINITY_DN18679_c4_g2_i1					0.735187	6.05008e-08
A01_TRINITY_DN18691_c6_g3_i2	5.12921	7.013e-05	4.72617	3.79195e-11	12.5114	2.51101e-30
A01_TRINITY_DN18696_c5_g1_i1				0.000576662	-0.844098	2.85673e-05
A01_TRINITY_DN18698_c5_g2_i2	-2.2978	0.00315037	-3.71202		-6.0647	0.000208952
A01_TRINITY_DN18731_c0_g1_i2					2.19863	0.000179061
A01_TRINITY_DN18752_c2_g1_i5				4.54536e-07	0.822118	1.98563e-08
A01_TRINITY_DN18754_c4_g11_i1				0.00557019	1.14295	2.29256e-08
A01_TRINITY_DN18758_c1_g1_i2					0.895816	2.75503e-09
A01_TRINITY_DN18760_c6_g5_i4					0.683866	6.64011e-05
A01_TRINITY_DN18771_c3_g2_i2					1.2072	6.16915e-27
A01_TRINITY_DN18794_c8_g2_i1	4.33639	0.00287866	3.74089	6.13638e-10	9.98793	2.14172e-22
A01_TRINITY_DN18796_c0_g1_i1				3.53751e-34	1.25173	2.11466e-49
A01_TRINITY_DN18814_c6_g2_i1				0.000321498
A01_TRINITY_DN18828_c2_g1_i4				0.0105911	-1.57925	0.010992
A01_TRINITY_DN18832_c2_g1_i2				1.28714e-05	1.48115	0.000197779
A01_TRINITY_DN18833_c1_g1_i1				0.0188756	-5.40634	0.00144078
A01_TRINITY_DN18837_c1_g1_i2					-0.840036	3.04155e-05
A01_TRINITY_DN18839_c3_g4_i1					-1.07581	1.33066e-07
A01_TRINITY_DN18846_c1_g1_i2					-1.46323	3.87651e-17
A01_TRINITY_DN1885_c0_g1_i1					1.84094	9.57317e-09
A01_TRINITY_DN18862_c5_g3_i1					0.980936	3.41279e-06
A01_TRINITY_DN18876_c1_g1_i1					-1.66559	9.33294e-23
A01_TRINITY_DN18891_c1_g1_i1				2.28674e-08	-2.06198	3.95837e-17
A01_TRINITY_DN18911_c5_g3_i1					1.17607	2.81388e-10
A01_TRINITY_DN18934_c0_g2_i5	1.24014	0.00023696	4.4344	9.33941e-56	5.56888	2.71892e-74
A01_TRINITY_DN18938_c3_g2_i2				0.00178571	-1.06464	1.29301e-06
A01_TRINITY_DN18938_c4_g2_i2					0.832669	1.14426e-08
A01_TRINITY_DN18947_c8_g1_i1					1.47002	2.03559e-41
A01_TRINITY_DN18953_c7_g3_i1	4.94146	0.000365639	4.32379	7.96482e-11	11.7735	9.31283e-24
A01_TRINITY_DN18956_c3_g1_i6				5.81719e-22	1.54739	1.2064e-30
A01_TRINITY_DN18961_c6_g3_i1					-0.626061	0.000848489
A01_TRINITY_DN18964_c4_g1_i1	6.18413	7.88075e-07	5.66171	3.28244e-13	13.946	2.24798e-35
A01_TRINITY_DN18969_c3_g2_i1	0.504679	0.0169635	3.12173	1.88536e-30	3.03389	7.72664e-53
A01_TRINITY_DN18979_c3_g4_i11					0.72617	4.54965e-12
A01_TRINITY_DN19002_c2_g5_i2	0.774038	0.000830271	4.10947	1.67301e-47	2.9175	6.20676e-36
A01_TRINITY_DN19015_c4_g3_i1					0.708495	0.00148008
A01_TRINITY_DN19018_c1_g3_i6					-2.78439	3.91306e-22
A01_TRINITY_DN19028_c4_g4_i2					0.749309	0.000736249
A01_TRINITY_DN19038_c1_g2_i2					0.539125	2.6068e-05
A01_TRINITY_DN19048_c3_g8_i2					-1.09793	2.85541e-11
A01_TRINITY_DN19072_c1_g1_i2				4.91175e-09	-1.66514	5.10442e-19
A01_TRINITY_DN19080_c1_g1_i1					-0.794748	5.58148e-05
A01_TRINITY_DN19097_c10_g1_i1					0.691161	5.80575e-06
A01_TRINITY_DN19105_c9_g1_i1				4.11373e-05	2.21984	5.18118e-36
A01_TRINITY_DN19107_c1_g2_i1					-0.619547	0.0146131
A01_TRINITY_DN19115_c6_g3_i2					1.42606	2.14936e-38
A01_TRINITY_DN19126_c3_g4_i2					-1.71596	2.67515e-10
A01_TRINITY_DN19128_c10_g1_i5	1.07801	0.00108008	4.03164	1.40977e-07	2.55927	2.30128e-14
A01_TRINITY_DN19128_c9_g3_i1	4.15775	0.0159139	3.14842	3.78794e-06	11.1898	1.92032e-15
A01_TRINITY_DN19133_c1_g1_i1				2.69345e-06	11.1786	7.6066e-19
A01_TRINITY_DN19136_c4_g1_i9					0.966521	1.25319e-20
A01_TRINITY_DN19136_c4_g2_i3	7.92764	1.44256e-09	6.76124	8.62879e-18	12.2091	1.47584e-49
A01_TRINITY_DN19136_c4_g3_i2				0.0243451
A01_TRINITY_DN19147_c6_g1_i1	5.18046	0.000301544	4.37241	2.12435e-11	12.9598	2.17138e-25
A01_TRINITY_DN19195_c4_g2_i1					-1.02161	3.02622e-05
A01_TRINITY_DN19199_c0_g2_i1	6.19947	1.17789e-06	5.58536	1.30741e-12	13.3473	5.12751e-31
A01_TRINITY_DN19209_c1_g2_i7					-0.992284	0.000178717
A01_TRINITY_DN19213_c1_g2_i1	5.69015	1.20141e-05	5.11541	3.38614e-16	12.7852	2.54102e-28
A01_TRINITY_DN19216_c0_g1_i1					-4.63478	4.04615e-06
A01_TRINITY_DN19233_c5_g2_i10					1.15978	1.62996e-18
A01_TRINITY_DN19240_c4_g1_i4	-1.17439	0.0389427	-2.77916		-1.35328	0.0202209
A01_TRINITY_DN19263_c5_g1_i1					-0.503725	0.000855079
A01_TRINITY_DN19264_c1_g2_i1					-0.905162	0.000385132
A01_TRINITY_DN19267_c1_g1_i3					-1.70551	0.0172996
A01_TRINITY_DN19274_c4_g1_i1					-0.69406	0.00570223
A01_TRINITY_DN19282_c4_g1_i2					-1.44062	2.83827e-20
A01_TRINITY_DN19286_c4_g1_i1				0.000876405	2.50126	6.57081e-22
A01_TRINITY_DN19287_c3_g2_i12				0.000116633	1.29447	1.32515e-10
A01_TRINITY_DN19319_c0_g2_i1					0.892619	1.42219e-09
A01_TRINITY_DN19321_c1_g2_i1				0.000659281	-1.54313	4.19288e-16
A01_TRINITY_DN19324_c2_g1_i4	-0.508131	0.015562	-3.15744
A01_TRINITY_DN19332_c7_g3_i2					-0.760538	5.78932e-05
A01_TRINITY_DN19347_c4_g5_i1				1.4905e-13	2.82629	1.57358e-35
A01_TRINITY_DN19349_c1_g2_i1				0.000876501	1.89186	4.59987e-08
A01_TRINITY_DN19350_c3_g9_i1	7.55285	1.17393e-10	7.14111	1.87865e-27	13.6388	2.43274e-74
A01_TRINITY_DN19365_c6_g1_i12					0.939135	2.26826e-11
A01_TRINITY_DN19376_c2_g7_i1					0.545068	8.22261e-07
A01_TRINITY_DN19392_c0_g1_i1					1.19406	1.79631e-12
A01_TRINITY_DN19401_c4_g1_i2					0.985363	2.68884e-16
A01_TRINITY_DN19401_c4_g5_i1	5.37445	1.89597e-05	5.01742	1.39215e-12	13.2997	4.57197e-35
A01_TRINITY_DN19407_c3_g2_i1				1.0464e-13	1.08186	1.49909e-19
A01_TRINITY_DN19414_c0_g1_i1	-3.59851	0.000613603	-4.18901	0.0307495	-5.742	0.00108257
A01_TRINITY_DN19420_c3_g2_i5				1.71689e-12	1.46904	1.84898e-07
A01_TRINITY_DN19447_c1_g1_i2				0.0208972	-0.894544	0.00150868
A01_TRINITY_DN19447_c2_g2_i1					-1.0313	0.000337661
A01_TRINITY_DN19452_c3_g1_i1				5.96013e-07	11.4118	3.59919e-17
A01_TRINITY_DN19453_c3_g1_i1					3.43418	0.0230896
A01_TRINITY_DN19456_c2_g1_i5					2.08176	4.43358e-25
A01_TRINITY_DN19472_c1_g5_i1				1.50929e-10	3.38359	1.43658e-13
A01_TRINITY_DN19473_c2_g2_i2					0.735266	2.10316e-10
A01_TRINITY_DN19518_c3_g2_i1					-0.561925	5.37169e-05
A01_TRINITY_DN19528_c5_g3_i5					-2.51259	3.56734e-29
A01_TRINITY_DN19532_c10_g1_i1	5.88233	2.02614e-06	5.47689	6.25804e-14	12.9405	2.10151e-32
A01_TRINITY_DN19533_c7_g2_i1					0.788517	1.45265e-14
A01_TRINITY_DN19542_c5_g2_i1	-0.575808	0.00146962	-3.94129	6.43913e-05	3.40129	2.2827e-81
A01_TRINITY_DN19543_c4_g1_i5				2.86397e-07	4.88082	8.54875e-56
A01_TRINITY_DN19544_c2_g5_i1	5.51156	2.20787e-05	4.98502	1.78884e-08	12.3891	5.60184e-28
A01_TRINITY_DN19548_c1_g2_i1					0.927352	4.63921e-10
A01_TRINITY_DN19558_c1_g3_i1	4.51725	0.00358267	3.67182	2.34971e-09	11.5123	4.19657e-19
A01_TRINITY_DN19578_c3_g2_i5					-1.08855	0.0244926
A01_TRINITY_DN19597_c6_g1_i1				2.10641e-69	2.20196	7.42721e-120
A01_TRINITY_DN19609_c1_g1_i1					1.12546	7.10153e-15
A01_TRINITY_DN19615_c2_g1_i4				0.0254888	-2.3062	0.00716305
A01_TRINITY_DN19619_c3_g1_i5				2.15853e-08	2.39708	2.17551e-08
A01_TRINITY_DN19620_c8_g1_i5					-1.06774	1.15383e-08
A01_TRINITY_DN19624_c0_g1_i10					-0.735066	6.19692e-07
A01_TRINITY_DN19641_c0_g3_i3					-0.501838	0.0186225
A01_TRINITY_DN19644_c4_g1_i4	-0.88321	0.00323447	-3.70421	0.00423272	-2.50161	6.07069e-10
A01_TRINITY_DN19664_c6_g9_i1				1.78823e-07	6.7006	1.08715e-57
A01_TRINITY_DN19686_c3_g7_i1	7.11269	4.54841e-09	6.57792	1.68492e-20	12.7655	4.17121e-68
A01_TRINITY_DN19690_c2_g4_i2				0.0317513	-1.21205	0.00601694
A01_TRINITY_DN19697_c8_g4_i1	6.90062	1.3774e-08	6.38532	3.85642e-16	12.0247	9.40736e-47
A01_TRINITY_DN19701_c5_g3_i2					-0.890017	0.00169066
A01_TRINITY_DN19703_c5_g6_i2	0.580717	2.85739e-05	4.93055	8.25478e-63	3.81907	9.27376e-153
A01_TRINITY_DN19704_c1_g3_i1					2.80489	0.00630911
A01_TRINITY_DN19719_c8_g1_i7				1.58455e-05	-2.51508	9.33917e-31
A01_TRINITY_DN19720_c7_g7_i1					1.47886	8.9617e-42
A01_TRINITY_DN19733_c5_g4_i1					-0.600029	6.08328e-05
A01_TRINITY_DN19750_c8_g3_i1					0.723737	1.48541e-09
A01_TRINITY_DN19768_c3_g3_i9					-0.947421	0.000145957
A01_TRINITY_DN19776_c5_g1_i1				0.0180685	-0.861069	0.0049727
A01_TRINITY_DN19787_c3_g5_i1					-0.691543	2.6592e-08
A01_TRINITY_DN19816_c5_g3_i1				1.88411e-09	10.2242	1.66461e-13
A01_TRINITY_DN19820_c2_g1_i2					0.614716	3.96664e-05
A01_TRINITY_DN19826_c3_g4_i1					0.716028	3.04902e-10
A01_TRINITY_DN19846_c2_g2_i1	1.95686	2.5306e-05	4.95756	1.47228e-97	9.88859	2.74772e-108
A01_TRINITY_DN19874_c3_g1_i1				0.0375627	2.93515	8.73466e-11
A01_TRINITY_DN19890_c3_g2_i1	3.42192	0.00782434	3.40448	1.06134e-10	11.0346	1.44603e-16
A01_TRINITY_DN19899_c5_g4_i2					-0.969346	2.31047e-11
A01_TRINITY_DN19910_c4_g1_i5					-0.60839	0.0140639
A01_TRINITY_DN19923_c1_g5_i1	8.8371	3.92482e-14	8.23574	5.05715e-23	14.4543	1.71463e-41
A01_TRINITY_DN19927_c3_g2_i2	3.29239	3.868e-12	7.63119	2.59358e-24	8.29506	2.4179e-34
A01_TRINITY_DN19931_c2_g4_i1				1.97085e-05
A01_TRINITY_DN19933_c2_g1_i3	5.55998	1.824e-05	5.02656	7.19551e-14	13.7537	4.90292e-34
A01_TRINITY_DN19948_c0_g3_i1					1.08338	7.43919e-15
A01_TRINITY_DN19951_c2_g1_i1				1.43241e-84	2.60073	3.95252e-186
A01_TRINITY_DN19954_c1_g1_i4				4.29328e-28	5.04031	2.5118e-70
A01_TRINITY_DN19960_c6_g2_i1	5.50797	3.38031e-09	6.6265	4.639e-18	12.3633	5.90866e-40
A01_TRINITY_DN19967_c1_g4_i2					0.740988	1.21104e-06
A01_TRINITY_DN19968_c7_g4_i1					0.793363	2.18139e-08
A01_TRINITY_DN19976_c5_g3_i1	4.69641	0.000840498	4.10641	4.03281e-12	10.8598	5.63058e-23
A01_TRINITY_DN19979_c7_g1_i7					-0.808165	0.000823251
A01_TRINITY_DN19984_c9_g2_i3					0.558533	0.000353642
A01_TRINITY_DN19992_c3_g1_i1	4.60411	0.00116343	4.00879	8.34787e-10	11.6735	1.24762e-23
A01_TRINITY_DN19997_c1_g3_i1					2.07537	0.000682848
A01_TRINITY_DN19998_c0_g1_i1					0.757789	2.03509e-09
A01_TRINITY_DN20001_c9_g1_i1	4.58118	0.00207124	3.84082	4.8966e-11	13.2304	8.62651e-27
A01_TRINITY_DN20006_c3_g1_i1				0.00540465	1.38031	9.75679e-12
A01_TRINITY_DN20007_c6_g1_i1					-0.901556	3.97938e-08
A01_TRINITY_DN20012_c6_g1_i1					1.53922	1.64532e-23
A01_TRINITY_DN20018_c1_g2_i5	-0.550903	0.0398532	-2.76832		-0.826393	0.00138346
A01_TRINITY_DN20020_c1_g2_i4					-0.545801	0.0132878
A01_TRINITY_DN20030_c1_g7_i2	9.24387	1.88147e-15	8.61208	8.29281e-21	13.0738	1.68905e-80
A01_TRINITY_DN20063_c2_g2_i1	5.80287	8.89803e-06	5.17739	1.88207e-13	12.2738	6.19605e-26
A01_TRINITY_DN20070_c3_g2_i1	5.9952	5.71304e-07	5.7247	1.25752e-18	11.3271	4.29779e-73
A01_TRINITY_DN20071_c5_g5_i1					-2.09694	0.00554046
A01_TRINITY_DN20072_c0_g1_i2					-0.783571	2.1258e-06
A01_TRINITY_DN20078_c3_g2_i2				4.25938e-12	0.936717	5.08141e-15
A01_TRINITY_DN20078_c4_g1_i7				0.000534753	1.01428	0.021406
A01_TRINITY_DN20104_c1_g1_i1				0.0044405	1.94361	7.24093e-10
A01_TRINITY_DN20104_c4_g1_i8					-0.891287	7.50102e-07
A01_TRINITY_DN20107_c0_g1_i2					-0.704573	0.00251079
A01_TRINITY_DN20109_c6_g3_i1	0.73737	0.00354688	3.67587	6.62929e-28	4.09312	6.2303e-63
A01_TRINITY_DN20125_c10_g1_i3	2.55419	0.0223674	3.01579	2.64376e-06	5.53387	5.77058e-09
A01_TRINITY_DN20152_c4_g2_i3					0.649587	3.72442e-09
A01_TRINITY_DN20178_c3_g5_i1	7.02803	1.24911e-08	6.40639	7.93784e-17	14.1705	2.28206e-35
A01_TRINITY_DN20182_c1_g2_i2				2.88656e-17	6.22299	7.68407e-32
A01_TRINITY_DN20189_c3_g2_i3					2.53728	2.31495e-06
A01_TRINITY_DN20192_c3_g2_i1					-0.970541	5.70379e-06
A01_TRINITY_DN20199_c3_g1_i1				0.00177506	-2.08399	2.15516e-06
A01_TRINITY_DN20221_c1_g1_i1					1.26343	9.68674e-32
A01_TRINITY_DN20237_c3_g1_i2					-3.04833	6.235e-05
A01_TRINITY_DN20252_c7_g3_i6				0.00811937
A01_TRINITY_DN20257_c3_g1_i2					-1.40596	0.00758649
A01_TRINITY_DN20271_c3_g3_i2					0.505319	1.73377e-05
A01_TRINITY_DN20273_c2_g1_i1				0.0127231	-1.86777	2.18912e-10
A01_TRINITY_DN20293_c8_g5_i1					-0.828403	0.00238124
A01_TRINITY_DN20329_c4_g1_i4					-1.7685	0.00179467
A01_TRINITY_DN20335_c3_g2_i1				0.000104277	-2.56415	8.22162e-05
A01_TRINITY_DN20338_c3_g1_i2				2.10795e-05	-0.873892	0.010137
A01_TRINITY_DN20338_c6_g1_i1				3.11564e-07	-2.22023	8.69724e-32
A01_TRINITY_DN20348_c2_g2_i2				1.42815e-05	2.03651	4.81328e-14
A01_TRINITY_DN20366_c0_g5_i1	5.01771	0.000288223	4.38451	3.36059e-12	11.1446	2.25135e-23
A01_TRINITY_DN20386_c2_g3_i2				2.09741e-17
A01_TRINITY_DN20396_c2_g2_i2					1.3305	4.77575e-47
A01_TRINITY_DN20401_c0_g1_i1	6.7759	5.98596e-09	6.5305	1.98367e-19	12.0162	3.82991e-65
A01_TRINITY_DN20418_c1_g1_i1					-1.27809	0.000132925
A01_TRINITY_DN20460_c3_g1_i3					2.99877	1.94002e-15
A01_TRINITY_DN20461_c3_g1_i2				8.50741e-09	1.22658	1.11779e-21
A01_TRINITY_DN20474_c3_g3_i1					0.975524	1.01335e-05
A01_TRINITY_DN20477_c3_g1_i1				1.24684e-09	0.924233	8.60551e-14
A01_TRINITY_DN20482_c5_g2_i4				7.00909e-05	4.70726	2.26294e-25
A01_TRINITY_DN20482_c5_g5_i1					-0.58624	0.00394716
A01_TRINITY_DN20486_c6_g5_i2					1.1634	5.20387e-23
A01_TRINITY_DN20488_c3_g4_i4					-0.723451	0.000306018
A01_TRINITY_DN20499_c1_g1_i7					-1.77571	0.00867035
A01_TRINITY_DN20526_c8_g1_i3					-0.529552	0.000796628
A01_TRINITY_DN20537_c4_g5_i3				5.40592e-05	-0.513936	0.00272186
A01_TRINITY_DN20540_c5_g1_i2					-0.806884	0.00775364
A01_TRINITY_DN20550_c5_g2_i2	6.45729	0.000382515	4.31255	2.40582e-07	13.8459	7.3309e-16
A01_TRINITY_DN20560_c1_g1_i4					-2.36861	0.00460383
A01_TRINITY_DN20564_c8_g1_i4					0.639377	0.0475377
A01_TRINITY_DN20602_c1_g1_i1	4.57144	0.00088679	4.08838	8.03112e-07	10.1675	5.55136e-22
A01_TRINITY_DN20616_c1_g2_i1					11.4013	0.011278
A01_TRINITY_DN20628_c7_g1_i1					0.69115	4.56031e-06
A01_TRINITY_DN20641_c2_g2_i1					-0.612146	0.000142057
A01_TRINITY_DN20669_c6_g6_i1					-0.852338	2.22144e-07
A01_TRINITY_DN20671_c4_g4_i1					1.78718	1.65918e-27
A01_TRINITY_DN20674_c0_g2_i1					-0.59843	8.93706e-05
A01_TRINITY_DN20681_c4_g1_i1					-0.844236	7.99892e-07
A01_TRINITY_DN20683_c0_g1_i4				9.45483e-05	3.17096	5.97148e-19
A01_TRINITY_DN20702_c7_g1_i1	-0.651014	0.0132865	-3.21892		-0.587037	0.0341976
A01_TRINITY_DN20711_c3_g1_i4				1.97759e-08	2.90081	8.18245e-14
A01_TRINITY_DN20720_c8_g4_i2					-1.55427	7.28779e-13
A01_TRINITY_DN20745_c3_g3_i2					-1.42312	6.27319e-28
A01_TRINITY_DN20749_c1_g1_i1	7.69328	1.17393e-10	7.14053	2.90749e-19	13.0249	4.35388e-54
A01_TRINITY_DN20806_c2_g2_i1				0.0415357	-5.28352	0.000566705
A01_TRINITY_DN20812_c8_g1_i1					0.538084	1.90139e-09
A01_TRINITY_DN20818_c1_g1_i3					1.0685	1.26332e-19
A01_TRINITY_DN20829_c4_g2_i1				1.20114e-18	1.28069	7.86991e-23
A01_TRINITY_DN20832_c1_g9_i1					1.06273	6.62516e-26
A01_TRINITY_DN20846_c1_g1_i13				7.10523e-07	1.91663	2.29971e-31
A01_TRINITY_DN20850_c2_g2_i2					0.559051	1.56323e-12
A01_TRINITY_DN20850_c3_g1_i1				0.000161448	-1.62711	1.86317e-16
A01_TRINITY_DN20861_c3_g1_i3				1.40197e-24	1.44692	3.9025e-27
A01_TRINITY_DN20871_c6_g7_i1				7.92851e-10	5.69064	3.31353e-10
A01_TRINITY_DN20872_c8_g1_i3					1.21075	6.27749e-17
A01_TRINITY_DN20877_c3_g5_i2					-0.610829	0.00892716
A01_TRINITY_DN20882_c5_g1_i2					1.61051	4.6227e-38
A01_TRINITY_DN20887_c7_g1_i1	5.16882	0.000255907	4.41484	3.15596e-09	11.675	1.50256e-21
A01_TRINITY_DN20888_c4_g2_i1				2.96213e-09	1.2612	2.13013e-26
A01_TRINITY_DN20895_c2_g4_i1					2.43364	2.20166e-13
A01_TRINITY_DN20897_c4_g1_i2				2.831e-16	0.710902	2.85963e-14
A01_TRINITY_DN20911_c1_g3_i2					0.70183	0.0157857
A01_TRINITY_DN20914_c2_g3_i1					1.01065	1.28228e-12
A01_TRINITY_DN20922_c4_g1_i1					0.688093	1.17171e-11
A01_TRINITY_DN20949_c3_g2_i1					0.654176	2.56683e-16
A01_TRINITY_DN20949_c5_g4_i1	5.09712	0.000102305	4.63959	1.14968e-08	11.3043	2.92175e-24
A01_TRINITY_DN20953_c9_g1_i1	4.60586	0.000695904	4.15743	4.26898e-11	12.0241	1.06737e-27
A01_TRINITY_DN20959_c5_g1_i22				8.51954e-15	1.8267	4.62563e-61
A01_TRINITY_DN20974_c0_g2_i2					-1.73723	2.55523e-30
A01_TRINITY_DN20990_c1_g4_i2					1.91825	3.96284e-13
A01_TRINITY_DN20993_c10_g1_i1				0.016748	10.1307	0.000259916
A01_TRINITY_DN21002_c4_g1_i1					-0.808546	0.0123175
A01_TRINITY_DN21006_c1_g3_i1	-1.02299	5.31136e-11	-7.25826		-1.04815	4.18074e-09
A01_TRINITY_DN21026_c3_g6_i1					0.777951	2.28259e-07
A01_TRINITY_DN21039_c1_g2_i1					-1.87652	0.00287975
A01_TRINITY_DN21048_c3_g3_i1	4.48558	0.00747019	3.4217	1.22118e-06	11.2651	1.06799e-15
A01_TRINITY_DN21054_c1_g1_i2					-0.636504	0.0011231
A01_TRINITY_DN21055_c1_g2_i2					-0.673356	1.50922e-05
A01_TRINITY_DN21063_c0_g3_i2					-3.71146	0.000103393
A01_TRINITY_DN21067_c5_g2_i7					0.72159	1.45848e-16
A01_TRINITY_DN21077_c5_g1_i1	5.57566	1.82546e-05	5.02606	5.56426e-12	12.5844	2.5502e-28
A01_TRINITY_DN21084_c7_g2_i1					0.929509	1.76744e-06
A01_TRINITY_DN21091_c1_g2_i3				0.000473787	-3.53404	4.52407e-09
A01_TRINITY_DN21109_c0_g2_i3				0.000704059
A01_TRINITY_DN21110_c2_g1_i2				1.51073e-38	1.8168	1.08026e-89
A01_TRINITY_DN21112_c4_g1_i2				0.00121981	-1.75865	4.61237e-07
A01_TRINITY_DN21125_c2_g1_i4	-1.07531	0.0431242	-2.73166		-2.37345	3.08914e-06
A01_TRINITY_DN21158_c0_g2_i1	5.01358	0.000146417	4.55041	3.46687e-12	11.2575	1.94267e-26
A01_TRINITY_DN21162_c3_g4_i1				8.07067e-27	1.4113	4.95954e-35
A01_TRINITY_DN21162_c4_g1_i2				1.71903e-46	2.67781	1.30978e-101
A01_TRINITY_DN21183_c3_g1_i2					-2.11529	0.0222005
A01_TRINITY_DN21185_c4_g1_i1				1.20707e-08	2.22515	1.4184e-11
A01_TRINITY_DN21186_c4_g1_i3				1.86242e-13	2.67766	1.37858e-08
A01_TRINITY_DN21190_c0_g1_i2				0.000720124	2.86607	0.00486466
A01_TRINITY_DN21190_c5_g3_i1	7.04686	1.3774e-08	6.3864	4.64551e-16	14.1809	6.69731e-35
A01_TRINITY_DN21209_c0_g1_i3					1.70687	4.78399e-14
A01_TRINITY_DN21235_c8_g5_i1				1.50387e-07	-1.55564	2.93042e-09
A01_TRINITY_DN21237_c3_g1_i4				9.14096e-10	1.1404	2.51591e-17
A01_TRINITY_DN21257_c0_g2_i1	5.32533	7.57031e-05	4.70798	3.1842e-08	11.4465	1.76692e-22
A01_TRINITY_DN21280_c7_g1_i1					0.621556	1.93539e-14
A01_TRINITY_DN21283_c3_g1_i4					-6.90876	9.85037e-06
A01_TRINITY_DN21291_c5_g3_i1					2.00677	1.01939e-28
A01_TRINITY_DN21291_c5_g3_i4					1.43029	1.03161e-15
A01_TRINITY_DN21294_c7_g1_i1				0.0365358	-1.09086	0.00835545
A01_TRINITY_DN21310_c3_g4_i1					0.744158	5.7429e-07
A01_TRINITY_DN21318_c4_g6_i1				0.0310039
A01_TRINITY_DN21342_c6_g5_i1					0.512196	3.89859e-07
A01_TRINITY_DN21372_c2_g2_i1					0.949313	1.99304e-14
A01_TRINITY_DN21384_c1_g2_i1				0.0133275	1.27194	4.05663e-06
A01_TRINITY_DN21393_c2_g2_i2				0.00578485	4.952	3.98927e-08
A01_TRINITY_DN21408_c5_g1_i5					0.59756	1.15331e-06
A01_TRINITY_DN21421_c5_g1_i3					0.906807	2.70126e-14
A01_TRINITY_DN21432_c8_g1_i1					0.726253	0.00765075
A01_TRINITY_DN21445_c9_g2_i2					-0.558768	0.032493
A01_TRINITY_DN21452_c5_g4_i1					1.77612	1.16106e-16
A01_TRINITY_DN21463_c6_g1_i10					-1.2015	0.00188723
A01_TRINITY_DN21467_c5_g1_i1	0.886643	0.0412065	2.7536	1.69448e-17	4.63486	5.80137e-39
A01_TRINITY_DN21473_c4_g1_i3					-0.865768	1.27221e-05
A01_TRINITY_DN21477_c3_g1_i11					-1.78842	2.48018e-10
A01_TRINITY_DN21491_c2_g1_i1				1.33987e-36	2.27465	2.2409e-37
A01_TRINITY_DN21494_c0_g2_i9				0.0401855	-2.12166	4.33933e-12
A01_TRINITY_DN21511_c6_g3_i2				0.0411168
A01_TRINITY_DN21513_c3_g2_i1					-1.16892	2.57311e-18
A01_TRINITY_DN21515_c1_g1_i1	3.80211	0.0148959	3.17522	9.7768e-09	12.1855	6.19777e-23
A01_TRINITY_DN21525_c5_g2_i3					1.89554	0.000841902
A01_TRINITY_DN21534_c3_g1_i2					0.599103	1.63607e-09
A01_TRINITY_DN21540_c5_g1_i1				1.83058e-35	5.68746	6.55516e-133
A01_TRINITY_DN21560_c4_g3_i1	4.76391	0.00175533	3.89066	5.01061e-07	11.0565	1.00026e-17
A01_TRINITY_DN21575_c6_g1_i1					-1.96977	0.00361825
A01_TRINITY_DN21590_c2_g1_i1					-0.647184	9.21595e-10
A01_TRINITY_DN21592_c3_g9_i1					0.540973	0.00103345
A01_TRINITY_DN21596_c1_g1_i4					0.816984	3.86685e-09
A01_TRINITY_DN21603_c2_g2_i10				2.80642e-11	-1.67446	9.10681e-13
A01_TRINITY_DN21635_c3_g1_i3				0.0489258	4.21115	7.03869e-07
A01_TRINITY_DN21640_c2_g1_i1					-0.955607	0.000464234
A01_TRINITY_DN21640_c6_g3_i1	4.63582	0.00187184	3.87171	1.06409e-09	12.1159	2.565e-22
A01_TRINITY_DN21643_c3_g5_i2				5.62478e-18	2.66293	2.21075e-47
A01_TRINITY_DN21649_c1_g2_i3					-0.649068	0.0057255
A01_TRINITY_DN21694_c0_g1_i3					0.745519	0.00253766
A01_TRINITY_DN21709_c4_g1_i1	6.52738	4.62758e-07	5.76358	7.5635e-15	12.7455	8.73817e-29
A01_TRINITY_DN21741_c4_g2_i11					-1.06235	1.68956e-11
A01_TRINITY_DN21768_c1_g4_i2				1.38212e-05	0.633171	0.000165449
A01_TRINITY_DN21778_c9_g1_i2	5.71365	4.99311e-05	4.80817	9.97549e-12	11.551	1.26097e-21
A01_TRINITY_DN21780_c4_g2_i1					-0.989047	0.000330772
A01_TRINITY_DN21780_c7_g2_i4	3.36715	1.43009e-06	5.54686	9.37691e-06	3.54602	7.60687e-07
A01_TRINITY_DN21783_c1_g1_i7				5.59074e-10
A01_TRINITY_DN21797_c2_g1_i1					-0.944904	0.00060397
A01_TRINITY_DN21806_c1_g1_i6	1.10948	0.000441558	4.27713	2.62398e-26	6.63576	1.14201e-96
A01_TRINITY_DN21820_c0_g1_i1				0.000170538	0.809477	0.0292181
A01_TRINITY_DN21830_c4_g1_i8					0.561583	1.15949e-13
A01_TRINITY_DN21859_c2_g5_i1					-0.615397	0.00069046
A01_TRINITY_DN21885_c1_g7_i1					1.04124	1.26734e-08
A01_TRINITY_DN21890_c3_g2_i1					1.74586	0.01083
A01_TRINITY_DN21894_c5_g1_i3					0.973913	8.51371e-10
A01_TRINITY_DN21903_c1_g1_i3				1.13389e-15	1.53378	4.77677e-10
A01_TRINITY_DN21904_c1_g3_i1	8.66754	2.54214e-13	7.9918	4.16215e-23	15.8182	1.3006e-44
A01_TRINITY_DN21904_c2_g1_i13				2.31657e-13	3.0228	6.82797e-21
A01_TRINITY_DN21907_c6_g2_i1				0.00036676	-2.35428	2.44546e-17
A01_TRINITY_DN21924_c6_g1_i4					-0.554921	0.00553317
A01_TRINITY_DN21947_c2_g1_i1					0.770984	8.84935e-15
A01_TRINITY_DN21961_c7_g1_i4					0.728749	0.000113159
A01_TRINITY_DN21964_c5_g1_i1					0.743747	0.000285075
A01_TRINITY_DN21989_c4_g1_i4				0.030269
A01_TRINITY_DN21993_c3_g3_i2					0.935417	1.74139e-06
A01_TRINITY_DN21995_c3_g1_i3					0.725668	3.00674e-08
A01_TRINITY_DN22007_c2_g1_i1	4.07868	0.00800088	3.39663	2.40582e-07	12.9733	3.8199e-26
A01_TRINITY_DN22009_c4_g7_i3				8.05646e-26	2.50599	1.09811e-37
A01_TRINITY_DN22016_c5_g4_i2				1.34698e-08	0.607132	6.12851e-07
A01_TRINITY_DN22022_c1_g1_i1					1.54516	0.00750179
A01_TRINITY_DN22032_c2_g3_i1				0.0484229	-4.41732	0.00757496
A01_TRINITY_DN22032_c5_g2_i6				0.00112764	-0.748765	0.00170296
A01_TRINITY_DN22038_c5_g2_i2					0.874643	2.6453e-17
A01_TRINITY_DN22038_c8_g2_i2					-0.719587	0.000239658
A01_TRINITY_DN22044_c1_g3_i3					-5.36408	0.00100868
A01_TRINITY_DN22068_c5_g2_i1				8.20854e-05	12.3848	2.77031e-08
A01_TRINITY_DN22078_c3_g1_i3					1.01585	6.44067e-21
A01_TRINITY_DN22088_c1_g1_i12				4.67122e-28	4.72288	2.89018e-27
A01_TRINITY_DN22119_c6_g4_i1					-4.03723	0.00148434
A01_TRINITY_DN22120_c1_g10_i1				1.27132e-07	10.8999	2.45363e-19
A01_TRINITY_DN22122_c0_g1_i9				9.31827e-06	-1.15412	6.2973e-05
A01_TRINITY_DN22127_c5_g1_i1				1.92998e-27	3.44218	1.82615e-95
A01_TRINITY_DN22128_c3_g2_i14					0.921133	1.56711e-20
A01_TRINITY_DN22135_c3_g3_i8					0.77353	3.10838e-21
A01_TRINITY_DN22135_c3_g5_i9				0.00925568
A01_TRINITY_DN22137_c7_g1_i1	8.36992	2.34232e-10	7.03857	2.82172e-22	13.0353	8.73371e-47
A01_TRINITY_DN22139_c3_g1_i7					-0.521575	0.00132124
A01_TRINITY_DN22147_c3_g2_i3					-1.42745	4.15432e-06
A01_TRINITY_DN22151_c4_g1_i1				1.80564e-05	0.603619	3.6402e-05
A01_TRINITY_DN22154_c1_g3_i1					1.28374	3.7527e-27
A01_TRINITY_DN22157_c3_g2_i3				1.48844e-14	-0.955922	1.94064e-19
A01_TRINITY_DN22176_c7_g1_i2					-1.61266	0.00248291
A01_TRINITY_DN22182_c0_g5_i1	4.73587	0.000611527	4.19002	3.91155e-09	11.3906	3.65451e-23
A01_TRINITY_DN22190_c4_g1_i4					0.741216	1.94554e-16
A01_TRINITY_DN22203_c0_g1_i1	7.77437	5.19695e-11	7.26211	5.10773e-18	12.2689	3.12126e-49
A01_TRINITY_DN22212_c3_g1_i6				1.1301e-09	1.74233	4.98374e-21
A01_TRINITY_DN22217_c3_g1_i14				8.14919e-12	1.9356	2.04947e-23
A01_TRINITY_DN22222_c3_g1_i1					-0.653885	0.00182921
A01_TRINITY_DN22227_c3_g2_i1	6.10927	7.75828e-14	8.14621	5.82494e-21	13.5355	4.25968e-64
A01_TRINITY_DN22230_c2_g2_i1					0.951778	1.23984e-13
A01_TRINITY_DN22256_c4_g3_i1				0.00100296	-0.611624	0.0337085
A01_TRINITY_DN22262_c6_g1_i1					-1.13484	2.43653e-17
A01_TRINITY_DN22271_c2_g1_i1	7.1633	5.40593e-09	6.54972	2.10202e-19	11.3637	4.57462e-60
A01_TRINITY_DN22281_c1_g4_i2					0.843765	4.2918e-12
A01_TRINITY_DN22292_c3_g2_i1				0.0062169	-2.54616	0.00370947
A01_TRINITY_DN22308_c3_g2_i2				2.15673e-07	9.06156	2.54557e-25
A01_TRINITY_DN22318_c2_g1_i1				0.00221284	11.6683	5.1794e-07
A01_TRINITY_DN22350_c0_g1_i1					-1.52081	0.000831994
A01_TRINITY_DN22359_c1_g1_i3				0.00262889	-2.59834	6.38321e-19
A01_TRINITY_DN22376_c2_g4_i1					0.684647	4.69232e-08
A01_TRINITY_DN22379_c4_g1_i1					-0.510913	0.000633337
A01_TRINITY_DN22395_c0_g2_i7					-2.54924	9.38883e-08
A01_TRINITY_DN22410_c1_g6_i1					-0.749423	0.00317668
A01_TRINITY_DN22414_c2_g5_i4				1.8398e-05	-0.728459	2.32552e-05
A01_TRINITY_DN22430_c6_g1_i3					-2.38366	0.0354627
A01_TRINITY_DN22432_c4_g1_i2					-1.49814	1.68131e-07
A01_TRINITY_DN22448_c5_g2_i2					1.03558	5.4894e-24
A01_TRINITY_DN22451_c4_g1_i7					-1.93492	3.17217e-08
A01_TRINITY_DN22466_c0_g3_i1				3.88482e-06	10.9803	1.07493e-14
A01_TRINITY_DN22468_c2_g1_i1					0.706432	5.95287e-08
A01_TRINITY_DN22480_c2_g3_i2	2.66928	0.0274667	2.93077	1.2126e-10	7.52755	2.10508e-19
A01_TRINITY_DN22501_c5_g1_i1					-0.549092	0.000868633
A01_TRINITY_DN22508_c1_g1_i1	6.75378	1.15317e-07	6.02072	1.06827e-13	12.8444	1.0109e-27
A01_TRINITY_DN22513_c10_g1_i1					0.873486	3.25893e-17
A01_TRINITY_DN22547_c2_g2_i1					1.41657	2.80894e-75
A01_TRINITY_DN22547_c3_g1_i2					1.06486	1.93761e-15
A01_TRINITY_DN22547_c4_g2_i3					0.679368	2.48017e-14
A01_TRINITY_DN22557_c7_g1_i1					0.570658	4.23862e-08
A01_TRINITY_DN22559_c3_g6_i2					-1.37681	9.14327e-08
A01_TRINITY_DN22565_c6_g1_i3				2.62119e-17	2.47428	7.63151e-28
A01_TRINITY_DN22577_c1_g6_i1				3.35467e-09
A01_TRINITY_DN22584_c4_g1_i13					-2.68616	2.81738e-07
A01_TRINITY_DN22587_c0_g3_i5	1.35763	0.0232894	2.99913	2.08111e-28	6.23644	1.30983e-31
A01_TRINITY_DN22594_c6_g5_i1					1.05426	7.62045e-08
A01_TRINITY_DN22597_c5_g5_i3					0.687708	4.89432e-05
A01_TRINITY_DN22603_c2_g7_i2					1.01082	1.84092e-29
A01_TRINITY_DN22615_c2_g5_i1				0.0204548
A01_TRINITY_DN22678_c0_g1_i3	0.875268	0.0290912	2.90467	4.69198e-08	1.52551	2.8178e-05
A01_TRINITY_DN22678_c1_g1_i13				9.20808e-06
A01_TRINITY_DN22681_c2_g1_i1					0.874509	1.48897e-12
A01_TRINITY_DN22710_c2_g1_i13				0.0361263	2.21803	2.87596e-09
A01_TRINITY_DN22733_c2_g1_i2					-0.594402	9.7633e-11
A01_TRINITY_DN22753_c3_g1_i3	2.49952	7.88075e-07	5.66186	3.02102e-62	10.5602	1.90686e-90
A01_TRINITY_DN22783_c4_g1_i1					1.61201	0.000280619
A01_TRINITY_DN22805_c11_g4_i1					-0.775028	0.00371157
A01_TRINITY_DN22815_c6_g1_i1	6.76063	3.73864e-08	6.21378	4.56634e-15	13.5127	3.55078e-33
A01_TRINITY_DN22840_c4_g1_i3					-0.54742	0.000913925
A01_TRINITY_DN22843_c7_g1_i2					0.728836	1.16914e-06
A01_TRINITY_DN22865_c0_g1_i1					0.869943	1.51827e-15
A01_TRINITY_DN22880_c2_g1_i1					0.987192	1.53431e-10
A01_TRINITY_DN22884_c6_g1_i10	-1.35468	0.0213609	-3.03426		-2.75428	0.000537885
A01_TRINITY_DN22894_c3_g2_i1					1.23975	8.02471e-31
A01_TRINITY_DN22896_c2_g2_i2					1.09814	0.0105015
A01_TRINITY_DN22922_c1_g1_i1				6.89017e-07	1.24042	1.59577e-16
A01_TRINITY_DN22947_c4_g2_i1	0.657158	0.00441262	3.59984	2.11903e-59	4.83775	1.28666e-107
A01_TRINITY_DN22954_c2_g3_i1				8.5099e-09	1.55357	1.21204e-46
A01_TRINITY_DN22974_c0_g2_i1					0.671805	3.56898e-08
A01_TRINITY_DN22975_c3_g1_i6	1.09154	5.15355e-05	4.80056	8.29386e-55	5.58896	1.59185e-92
A01_TRINITY_DN22982_c6_g1_i6					-2.04851	0.0096387
A01_TRINITY_DN23001_c0_g4_i1				9.68528e-07	-2.4337	2.04214e-18
A01_TRINITY_DN23018_c6_g3_i2	6.43529	0.000168675	4.51717	8.5925e-10	13.6513	2.74861e-17
A01_TRINITY_DN23043_c6_g3_i2					-1.23715	0.00175587
A01_TRINITY_DN23094_c1_g2_i5				1.80088e-11	9.38213	2.24645e-47
A01_TRINITY_DN23110_c5_g1_i3					-2.15951	0.00700045
A01_TRINITY_DN24006_c0_g1_i1	4.90809	0.000490735	4.25003	3.82961e-10	12.3191	5.78834e-25
A01_TRINITY_DN24015_c0_g1_i1				0.000219302	13.235	5.44302e-08
A01_TRINITY_DN24063_c0_g1_i1					-4.63628	0.024352
A01_TRINITY_DN24071_c0_g1_i1				2.4437e-07	11.7929	3.50449e-20
A01_TRINITY_DN24106_c0_g1_i1				0.00018703	12.2911	1.28601e-20
A01_TRINITY_DN24141_c0_g1_i1	5.19853	0.000123611	4.59243	2.36191e-10	12.3094	3.87491e-26
A01_TRINITY_DN24228_c0_g1_i1				0.00111694	9.9944	1.46124e-05
A01_TRINITY_DN24264_c0_g1_i1	4.34065	0.0263933	2.94934	1.321e-06	12.2445	7.06617e-14
A01_TRINITY_DN25503_c0_g1_i1	4.62764	0.0058215	3.50573	1.6044e-06	11.4336	1.2817e-15
A01_TRINITY_DN25522_c0_g1_i1	4.84161	0.000946587	4.06975	3.65599e-09	12.5121	5.47749e-24
A01_TRINITY_DN26710_c0_g1_i1	6.61694	4.80632e-08	6.17034	1.87811e-20	13.6029	6.7412e-62
A01_TRINITY_DN26723_c0_g1_i1	6.43531	0.000253473	4.41744	6.84336e-08	13.879	6.04891e-17
A01_TRINITY_DN26778_c0_g1_i1	4.81474	0.00030467	4.36978	3.73173e-10	11.5384	1.97819e-25
A01_TRINITY_DN26841_c0_g1_i1	5.39725	0.000136379	4.56622	1.10076e-09	12.2879	5.808e-23
A01_TRINITY_DN26892_c0_g1_i1				0.0241122	11.5966	0.000195768
A01_TRINITY_DN26984_c0_g1_i1	8.53793	7.35039e-13	7.85304	1.09868e-21	15.7014	9.86771e-44
A01_TRINITY_DN26996_c0_g1_i1				1.03328e-06	11.417	3.2799e-17
A01_TRINITY_DN26998_c0_g1_i1					10.2698	0.00360453
A01_TRINITY_DN27114_c0_g1_i1	6.45259	2.15225e-07	5.90856	7.2778e-17	12.4481	2.04431e-31
A01_TRINITY_DN27999_c0_g1_i1	5.12978	0.000116047	4.60784	4.41057e-12	12.9217	6.63054e-30
A01_TRINITY_DN28078_c0_g1_i1	6.61141	4.53779e-08	6.18052	4.36918e-17	11.9392	1.2999e-39
A01_TRINITY_DN28354_c0_g1_i1	5.95281	5.99949e-06	5.25672	8.24512e-13	13.3822	1.18187e-29
A01_TRINITY_DN28432_c0_g1_i1	5.91302	4.76395e-06	5.30719	4.72862e-11	12.1576	6.82401e-26
A01_TRINITY_DN29301_c0_g1_i1	5.50983	1.75666e-05	5.03446	1.39335e-11	10.1595	2.7447e-33
A01_TRINITY_DN29355_c0_g1_i1	5.55367	0.00057917	4.20478	2.9629e-09	13.8063	3.78102e-21
A01_TRINITY_DN2941_c0_g1_i1					1.13468	1.77551e-21
A01_TRINITY_DN29431_c0_g1_i1	4.38695	0.00259111	3.77602	2.04057e-09	12.3588	7.9899e-26
A01_TRINITY_DN29729_c0_g1_i1	6.20117	7.83751e-07	5.66354	7.92884e-16	13.7862	2.16559e-34
A01_TRINITY_DN3819_c0_g1_i1					10.2618	0.00193978
A01_TRINITY_DN4666_c0_g1_i2	0.666839	0.0360103	2.8141		1.89737	1.75705e-10
A01_TRINITY_DN4802_c0_g1_i1	4.51734	0.00141234	3.95316	6.17804e-11	12.1722	6.29422e-26
A01_TRINITY_DN5109_c0_g1_i1				0.000616101	11.8799	3.47696e-08
A01_TRINITY_DN5435_c0_g1_i1				0.0205267	10.6556	0.000659455
A01_TRINITY_DN5587_c0_g1_i1	4.81905	0.00033624	4.34404	3.46687e-12	12.7708	1.43014e-30
A01_TRINITY_DN7256_c0_g1_i1	5.92771	2.74123e-06	5.41829	6.88953e-13	13.0148	6.68566e-31
A01_TRINITY_DN7440_c0_g1_i1	5.20165	6.89967e-05	4.7308	1.19679e-09	12.3696	2.05318e-28
A01_TRINITY_DN7739_c0_g1_i1					10.9842	0.00161539
A01_TRINITY_DN813_c0_g1_i1	4.31921	0.00534814	3.53667	4.58307e-08	11.9439	2.97005e-21
A01_TRINITY_DN9371_c0_g1_i1	5.19314	0.000106399	4.63	1.42417e-12	12.898	2.15584e-29
A01_TRINITY_DN9397_c0_g1_i1	7.32645	4.33404e-09	6.58617	9.52704e-11	10.4639	5.46668e-21
A01_TRINITY_DN9498_c1_g1_i1	4.80826	0.000988989	4.05588	4.14245e-09	12.3077	1.89892e-23
A01_TRINITY_DN9501_c0_g1_i1				1.24059e-08	11.8372	7.44626e-22
A02_TRINITY_DN10643_c0_g1_i1				0.000675461	12.2243	2.51129e-07
A02_TRINITY_DN10758_c0_g1_i2	5.34109	8.64761e-05	4.67777	9.81089e-13	13.8705	7.54675e-32
A02_TRINITY_DN11303_c0_g1_i2	5.12602	0.000148761	4.5465	3.20316e-12	11.757	2.94805e-24
A02_TRINITY_DN1215_c1_g1_i1				0.00051801	-5.35685	0.00123358
A02_TRINITY_DN12870_c0_g1_i1				6.45681e-05	-0.971545	1.26188e-10
A02_TRINITY_DN12924_c0_g1_i2				1.66192e-05	-1.76115	1.86967e-17
A02_TRINITY_DN13150_c0_g1_i1	6.03445	1.69389e-06	5.51252	3.77722e-13	12.3533	6.66081e-28
A02_TRINITY_DN13273_c0_g1_i1					-0.890071	0.00295028
A02_TRINITY_DN13550_c0_g1_i2				4.96999e-06	12.6398	1.05764e-08
A02_TRINITY_DN14023_c0_g1_i2				2.27056e-08	-1.66657	3.48832e-31
A02_TRINITY_DN14474_c0_g1_i1					-0.564873	9.77492e-05
A02_TRINITY_DN15637_c0_g1_i1				8.27859e-06	-1.61039	1.21329e-05
A02_TRINITY_DN15966_c1_g1_i1	6.4561	3.96913e-08	6.20272	4.04508e-22	15.0812	2.18583e-42
A02_TRINITY_DN16057_c0_g1_i1	4.20999	0.0124429	3.24262	3.66032e-07	11.6192	3.59165e-17
A02_TRINITY_DN16161_c0_g1_i1	4.32578	0.00387718	3.64458	5.30816e-10	12.3181	3.80086e-24
A02_TRINITY_DN16511_c0_g1_i1				5.70843e-06	6.12084	1.48158e-11
A02_TRINITY_DN16697_c0_g1_i3	6.50792	2.20501e-07	5.90298	8.73859e-20	13.2204	3.32995e-43
A02_TRINITY_DN16700_c0_g1_i3					0.64721	0.00309992
A02_TRINITY_DN16765_c0_g1_i4					-1.56679	1.57828e-19
A02_TRINITY_DN16825_c0_g1_i2				0.00541395	-1.10042	0.000541571
A02_TRINITY_DN16933_c0_g1_i1	8.9702	1.47934e-09	6.75615	1.7781e-15	11.4624	2.07477e-24
A02_TRINITY_DN17072_c0_g1_i2					0.896968	4.69312e-52
A02_TRINITY_DN17129_c0_g1_i1					-0.727755	0.00159733
A02_TRINITY_DN17295_c1_g1_i1	3.80359	0.0292877	2.90147	1.14451e-05	11.0341	1.05061e-15
A02_TRINITY_DN17312_c0_g1_i1					-4.184	0.000232538
A02_TRINITY_DN17322_c0_g1_i2					-1.22236	0.00798412
A02_TRINITY_DN17352_c0_g1_i1	7.98642	3.1319e-08	6.24601	3.10938e-17	12.3225	5.08028e-29
A02_TRINITY_DN17369_c0_g1_i2	0.567483	1.67273e-05	5.04624	1.13607e-51	2.65164	5.686e-82
A02_TRINITY_DN17404_c0_g1_i2					-0.910713	2.03158e-12
A02_TRINITY_DN17415_c0_g1_i3					-0.807272	0.000399234
A02_TRINITY_DN17533_c0_g2_i3					-1.52221	1.22162e-21
A02_TRINITY_DN17623_c0_g1_i2				2.85099e-05	1.48532	6.49572e-15
A02_TRINITY_DN17711_c0_g1_i1					-2.84631	0.00533261
A02_TRINITY_DN17739_c0_g1_i3					0.820931	3.24574e-12
A02_TRINITY_DN17845_c0_g1_i4				0.0277136	-2.79794	9.15041e-12
A02_TRINITY_DN18107_c0_g1_i1	3.83821	1.14495e-06	5.59158	1.73198e-14	12.1721	7.78531e-31
A02_TRINITY_DN18170_c0_g1_i2					1.82072	6.27398e-11
A02_TRINITY_DN18179_c0_g1_i1					-1.14998	6.11839e-20
A02_TRINITY_DN18196_c0_g2_i2					-0.834168	3.70796e-08
A02_TRINITY_DN18206_c0_g1_i1	-0.55424	0.0113382	-3.27459	0.00236178	-0.90113	3.92726e-05
A02_TRINITY_DN18299_c0_g1_i2	5.68716	3.42075e-05	4.89163	4.51972e-08	10.4502	3.73462e-25
A02_TRINITY_DN18301_c0_g2_i2	8.70983	8.24366e-11	7.19324	1.09497e-14	12.7635	4.56453e-40
A02_TRINITY_DN18304_c1_g1_i1	6.46764	1.60466e-06	5.52334	1.84945e-13	12.0328	1.80308e-28
A02_TRINITY_DN18329_c0_g1_i1	0.501378	0.0402265	2.76472	0.00610955	1.5971	9.95489e-13
A02_TRINITY_DN18354_c0_g2_i1					-0.832053	0.00632982
A02_TRINITY_DN18375_c0_g2_i2					1.32623	1.20077e-36
A02_TRINITY_DN18423_c1_g1_i1					-7.19079	3.5262e-05
A02_TRINITY_DN18443_c1_g1_i2	-0.546461	0.00682411	-3.45165
A02_TRINITY_DN18475_c0_g1_i3				0.00914781	-0.948279	0.000403088
A02_TRINITY_DN18490_c0_g1_i3					-1.15291	2.85231e-05
A02_TRINITY_DN18519_c0_g1_i3					-0.741798	1.11339e-07
A02_TRINITY_DN18575_c0_g1_i2					-0.681296	4.06092e-13
A02_TRINITY_DN18576_c0_g1_i2					-0.723793	7.97257e-10
A02_TRINITY_DN18601_c0_g1_i2					-0.802797	0.000296735
A02_TRINITY_DN18675_c0_g1_i7	6.37487	0.00243438	3.79345	8.07226e-06	13.1687	2.64701e-11
A02_TRINITY_DN18696_c0_g1_i3					-0.592067	0.00396801
A02_TRINITY_DN18746_c0_g1_i2	7.06982	1.3681e-08	6.38817	8.71637e-15	14.9368	2.66087e-38
A02_TRINITY_DN18766_c0_g1_i2				3.50518e-24	2.69539	6.97408e-69
A02_TRINITY_DN18838_c0_g3_i1					0.517578	1.15954e-07
A02_TRINITY_DN18843_c0_g1_i2					-1.29856	0.00390287
A02_TRINITY_DN18845_c0_g1_i3				8.92149e-07	-0.873578	0.00280953
A02_TRINITY_DN18851_c0_g1_i1	-0.696166	0.00370287	-3.66078	0.00367049	-0.606366	0.0145545
A02_TRINITY_DN18927_c0_g1_i8					-0.591309	1.61859e-06
A02_TRINITY_DN19019_c0_g2_i1	6.9627	1.81929e-08	6.33826	1.22149e-12	12.5812	4.83196e-59
A02_TRINITY_DN19033_c0_g1_i1					1.12037	4.56752e-22
A02_TRINITY_DN19059_c0_g2_i3					0.941351	8.39507e-10
A02_TRINITY_DN19175_c0_g1_i2				0.000463117	-0.897736	0.00145073
A02_TRINITY_DN19225_c0_g1_i2	-0.581245	0.0189042	-3.08132		-0.988262	0.000104972
A02_TRINITY_DN19244_c0_g1_i7					0.926135	2.44619e-17
A02_TRINITY_DN19326_c0_g1_i2					1.00879	1.38714e-16
A02_TRINITY_DN19408_c0_g2_i2	6.89323	1.81929e-08	6.33783	3.1189e-14	13.2359	7.89304e-32
A02_TRINITY_DN19448_c0_g1_i4	-0.617918	0.00682411	-3.4515
A02_TRINITY_DN19487_c0_g1_i1					-0.752068	4.68041e-14
A02_TRINITY_DN19501_c0_g1_i3					-2.25445	8.77942e-10
A02_TRINITY_DN1951_c0_g1_i1	-0.532208	0.0410642	-2.75501		-0.740338	0.00323198
A02_TRINITY_DN19529_c0_g1_i2				0.00801054	-0.91498	0.000266544
A02_TRINITY_DN19536_c0_g2_i1					7.48062	1.95027e-09
A02_TRINITY_DN19631_c0_g1_i2	-0.515881	9.3136e-05	-4.66073	9.08502e-06	-1.31633	1.29371e-20
A02_TRINITY_DN19638_c0_g1_i2					-0.614689	0.000225512
A02_TRINITY_DN19654_c0_g1_i3					-0.660733	4.54503e-06
A02_TRINITY_DN19667_c0_g1_i15				5.22393e-42	2.44804	4.37691e-25
A02_TRINITY_DN19689_c0_g1_i2					-0.928057	5.78624e-08
A02_TRINITY_DN19737_c0_g1_i4					-1.24924	0.00104882
A02_TRINITY_DN19760_c0_g1_i2					-0.637791	9.34961e-11
A02_TRINITY_DN19775_c1_g1_i3					-2.57531	1.20772e-22
A02_TRINITY_DN19803_c0_g1_i6					-0.608633	0.000262316
A02_TRINITY_DN19822_c0_g1_i2					1.1902	7.21574e-20
A02_TRINITY_DN19822_c0_g2_i1	5.97048	6.25914e-06	5.24781	4.09937e-12	13.6553	1.64096e-30
A02_TRINITY_DN19847_c0_g1_i1					0.631032	4.35041e-09
A02_TRINITY_DN19932_c0_g1_i1					0.799987	6.79954e-06
A02_TRINITY_DN20031_c0_g1_i1					-0.77074	0.00129383
A02_TRINITY_DN20047_c0_g1_i2	3.05329	0.0112855	3.2762	1.22788e-20	11.6389	9.31466e-26
A02_TRINITY_DN20143_c0_g2_i1				2.11561e-09	1.81611	6.57081e-22
A02_TRINITY_DN20148_c0_g1_i2					1.87902	3.98109e-30
A02_TRINITY_DN20152_c0_g2_i1				4.22898e-05	-0.743401	0.00137672
A02_TRINITY_DN20168_c0_g1_i5				1.46711e-17	0.896919	1.1528e-15
A02_TRINITY_DN20178_c1_g1_i4	2.84478	0.00269663	3.76075	4.47247e-12	11.1031	6.13422e-29
A02_TRINITY_DN20196_c0_g1_i11					-0.530899	0.00092532
A02_TRINITY_DN20222_c0_g1_i7					0.733158	4.54349e-12
A02_TRINITY_DN20240_c0_g1_i3					-3.40002	0.0251341
A02_TRINITY_DN20270_c0_g1_i9				0.000120151	-1.68914	8.13378e-18
A02_TRINITY_DN20276_c0_g2_i1					1.18602	4.00587e-45
A02_TRINITY_DN20280_c0_g1_i1	-1.11665	0.00536562	-3.53492	2.35459e-07	-3.20915	2.07649e-08
A02_TRINITY_DN20300_c0_g1_i10				0.00420906	10.1514	2.49046e-15
A02_TRINITY_DN20319_c0_g1_i1					-1.64602	0.000276647
A02_TRINITY_DN20325_c0_g1_i1	4.46028	2.38848e-20	9.86218	7.10197e-86	10.0057	3.35287e-107
A02_TRINITY_DN20335_c0_g1_i6				5.53497e-09	-2.41619	3.14894e-25
A02_TRINITY_DN20362_c0_g1_i5	5.68886	6.0015e-05	4.76419	7.25139e-10	12.5384	3.10811e-22
A02_TRINITY_DN20384_c1_g1_i5				1.31492e-10	1.41959	0.000806303
A02_TRINITY_DN20403_c0_g1_i2	0.603811	0.00724571	3.43225
A02_TRINITY_DN20447_c0_g1_i5					1.34317	9.19275e-14
A02_TRINITY_DN20463_c0_g1_i4				5.72734e-05	-3.10828	1.97214e-10
A02_TRINITY_DN20464_c0_g1_i18	1.59637	1.91321e-08	6.32889
A02_TRINITY_DN20474_c0_g1_i7				0.000763983	-0.594279	0.0229892
A02_TRINITY_DN20486_c1_g1_i4				9.62907e-06	-1.9422	1.12833e-21
A02_TRINITY_DN20500_c0_g2_i1					0.752378	2.04985e-07
A02_TRINITY_DN20519_c0_g1_i7				0.00791291	-0.576533	0.0312553
A02_TRINITY_DN20542_c0_g3_i4					-1.29829	1.09073e-06
A02_TRINITY_DN20549_c0_g1_i15				0.000280882	-0.990515	4.96793e-05
A02_TRINITY_DN20580_c0_g1_i7					0.759775	2.20154e-15
A02_TRINITY_DN20581_c0_g1_i5					-0.622488	1.42437e-05
A02_TRINITY_DN20587_c1_g2_i6					0.601756	1.78832e-07
A02_TRINITY_DN20600_c0_g2_i1				8.42232e-18	-1.26433	3.21081e-16
A02_TRINITY_DN20607_c0_g1_i5				2.85233e-06	-1.99865	0.000119905
A02_TRINITY_DN20610_c0_g2_i1					-0.527295	0.00142017
A02_TRINITY_DN20643_c0_g1_i1					0.803784	1.22044e-06
A02_TRINITY_DN20652_c0_g1_i3					-0.781708	0.0261117
A02_TRINITY_DN20682_c0_g1_i2					0.612537	1.62675e-12
A02_TRINITY_DN20770_c0_g1_i1					-1.07053	1.55434e-06
A02_TRINITY_DN20804_c0_g1_i1	0.839657	0.000335707	4.34464		1.82814	4.0512e-14
A02_TRINITY_DN20867_c1_g2_i2				1.06996e-07	1.29099	2.8812e-13
A02_TRINITY_DN20876_c0_g1_i3					-0.635579	3.33383e-05
A02_TRINITY_DN20901_c1_g1_i3					-1.13931	2.39948e-05
A02_TRINITY_DN20913_c0_g1_i18					1.62818	0.0105839
A02_TRINITY_DN20916_c0_g1_i14					0.816085	9.98456e-20
A02_TRINITY_DN20921_c0_g2_i7				3.90389e-15	4.96133	5.314e-13
A02_TRINITY_DN20922_c0_g1_i5					-1.4453	6.91335e-07
A02_TRINITY_DN20944_c4_g2_i2	-1.72882	0.0175076	-3.1093	0.00211375	-4.41905	0.00413287
A02_TRINITY_DN20976_c1_g2_i4					2.15976	8.00812e-15
A02_TRINITY_DN20988_c4_g3_i1	-1.34932	0.0486036	-2.67479	0.0338676	-4.76917	0.00168115
A02_TRINITY_DN20992_c0_g1_i3	1.06171	1.53112e-07	5.96895	2.07648e-73	5.30214	1.70475e-140
A02_TRINITY_DN20996_c0_g1_i3	1.95644	0.0152688	3.16606	3.53067e-05	5.66651	1.17009e-15
A02_TRINITY_DN21006_c1_g3_i4					1.96474	5.17005e-21
A02_TRINITY_DN21011_c1_g3_i2					-1.844	0.0216191
A02_TRINITY_DN21025_c1_g1_i1					-0.530692	0.00325488
A02_TRINITY_DN21025_c6_g1_i2	-0.655454	0.0123815	-3.24461
A02_TRINITY_DN21032_c5_g3_i2				0.00064303
A02_TRINITY_DN21079_c0_g3_i1					-1.2942	1.13713e-11
A02_TRINITY_DN21089_c2_g4_i1					1.29673	5.70897e-05
A02_TRINITY_DN21091_c0_g1_i2				3.47253e-07	2.5586	1.33074e-34
A02_TRINITY_DN21092_c0_g1_i3				5.26722e-25	2.51746	2.87586e-48
A02_TRINITY_DN21104_c1_g2_i6					-1.01031	1.81133e-14
A02_TRINITY_DN21131_c3_g1_i2					-0.706826	6.45999e-05
A02_TRINITY_DN21134_c6_g1_i26					-1.45195	4.45559e-23
A02_TRINITY_DN21136_c9_g1_i2	-1.84525	0.00574348	-3.51048		-1.98463	0.0115982
A02_TRINITY_DN21140_c1_g1_i12				0.0302256	1.34412	0.0239225
A02_TRINITY_DN21160_c0_g2_i8					0.595186	7.92614e-06
A02_TRINITY_DN21163_c0_g1_i10					-1.14553	1.4086e-05
A02_TRINITY_DN21164_c7_g1_i1				0.0432549
A02_TRINITY_DN21176_c5_g2_i2				7.80956e-14	-1.9972	4.65599e-25
A02_TRINITY_DN21180_c0_g2_i10				0.00134289	-1.14095	2.31098e-09
A02_TRINITY_DN21181_c1_g1_i5	-0.71979	8.25053e-05	-4.6886	2.57849e-05	-1.25464	1.16081e-10
A02_TRINITY_DN21185_c4_g2_i3					0.720686	5.11617e-19
A02_TRINITY_DN21185_c4_g6_i2					-1.12211	4.40218e-14
A02_TRINITY_DN21193_c0_g3_i1	0.607851	0.0184197	3.0909		1.47056	2.68405e-09
A02_TRINITY_DN21195_c0_g4_i5					0.692448	6.28519e-15
A02_TRINITY_DN21206_c2_g1_i4					-7.46951	2.5317e-06
A02_TRINITY_DN21218_c0_g3_i4				8.91025e-15	1.64571	9.03844e-68
A02_TRINITY_DN21228_c0_g1_i3					-0.548858	0.00494604
A02_TRINITY_DN21233_c0_g2_i2				1.32933e-07	3.69814	2.03888e-11
A02_TRINITY_DN21234_c0_g2_i7				0.000908656	-1.52451	2.99797e-09
A02_TRINITY_DN21244_c0_g2_i8					0.515571	6.34296e-10
A02_TRINITY_DN21260_c0_g2_i4	3.49455	5.51315e-12	7.5782	3.90477e-32	12.6487	6.23776e-43
A02_TRINITY_DN21266_c2_g1_i6					0.571277	4.25216e-06
A02_TRINITY_DN21309_c2_g1_i7				0.0192641
A02_TRINITY_DN21318_c6_g13_i1					-0.521219	0.00439487
A02_TRINITY_DN21320_c1_g1_i6	0.501768	0.00501147	3.55824	1.15107e-07	2.32311	3.15012e-40
A02_TRINITY_DN21331_c3_g2_i3	-0.727477	0.000307187	-4.36772	1.31223e-05	-1.22138	1.06587e-08
A02_TRINITY_DN21342_c0_g2_i2					0.862895	1.0385e-05
A02_TRINITY_DN21343_c0_g1_i5	1.8593	2.9214e-07	5.84803	2.47953e-33	3.217	2.55144e-16
A02_TRINITY_DN21362_c5_g2_i2				5.57185e-52	2.49746	5.0526e-69
A02_TRINITY_DN21362_c6_g1_i2					0.810036	4.93348e-21
A02_TRINITY_DN21369_c10_g5_i4				2.10521e-14	1.09509	7.76658e-36
A02_TRINITY_DN21375_c0_g1_i6					-1.89949	0.0406654
A02_TRINITY_DN21383_c0_g10_i1				0.00232502	2.477	0.00175748
A02_TRINITY_DN21395_c1_g2_i4					0.955364	1.18613e-26
A02_TRINITY_DN21413_c2_g3_i1	-0.554051	0.0015262	-3.93053		-0.627871	0.000599251
A02_TRINITY_DN21439_c2_g3_i1					1.09097	3.81175e-32
A02_TRINITY_DN21445_c3_g1_i1	-0.538511	0.0148448	-3.17706	6.33809e-08	-2.00239	2.18119e-17
A02_TRINITY_DN21450_c0_g1_i2	-0.867017	7.56807e-05	-4.70834	3.89111e-05	-1.3171	2.02979e-08
A02_TRINITY_DN21464_c0_g1_i1					-0.565279	0.0262123
A02_TRINITY_DN21478_c1_g1_i12				0.00369214	0.771346	0.00449918
A02_TRINITY_DN21481_c5_g1_i2	-1.90002	0.0154278	-3.16179
A02_TRINITY_DN21483_c4_g1_i16					0.751179	2.21946e-12
A02_TRINITY_DN21500_c0_g1_i2	0.80365	0.0334392	2.84577	1.0145e-22	5.7398	5.93886e-68
A02_TRINITY_DN21500_c0_g3_i3					-0.984485	0.000277226
A02_TRINITY_DN21503_c2_g1_i3					-1.58199	3.84011e-08
A02_TRINITY_DN21517_c0_g5_i2				6.07428e-05	-1.04703	9.82806e-06
A02_TRINITY_DN21535_c0_g3_i2				0.000797729	-1.04956	6.34087e-05
A02_TRINITY_DN21545_c3_g3_i7					0.618353	2.1346e-07
A02_TRINITY_DN21562_c1_g1_i1	6.28929	8.83926e-07	5.63979	8.76505e-14	12.8956	1.35398e-28
A02_TRINITY_DN21565_c4_g1_i3	2.79468	5.19528e-05	4.79767	2.57451e-38	8.82313	5.9058e-52
A02_TRINITY_DN21569_c4_g5_i2					0.584063	0.00203464
A02_TRINITY_DN21569_c5_g1_i1	7.84208	9.34614e-11	7.17522	1.07531e-18	14.6083	1.35789e-37
A02_TRINITY_DN21571_c0_g1_i9					-0.567474	0.00485339
A02_TRINITY_DN21573_c1_g1_i3					-1.14697	0.0183092
A02_TRINITY_DN21577_c0_g2_i7	0.703504	0.00567188	3.51532	1.99191e-40	2.97685	5.87602e-35
A02_TRINITY_DN21579_c3_g5_i1				6.36182e-12	1.0283	1.37995e-11
A02_TRINITY_DN21580_c0_g1_i1					-2.79862	0.0345843
A02_TRINITY_DN21583_c2_g1_i4					-1.86284	0.00581345
A02_TRINITY_DN21587_c0_g2_i1					1.04042	2.90514e-07
A02_TRINITY_DN21603_c0_g3_i2					0.942185	0.00747088
A02_TRINITY_DN21609_c2_g1_i10	2.02917	3.09996e-05	4.91328	1.24468e-26	7.64573	8.40407e-52
A02_TRINITY_DN21625_c1_g2_i6				2.12014e-08	5.27096	2.2628e-25
A02_TRINITY_DN21636_c4_g4_i2					0.570628	4.74103e-05
A02_TRINITY_DN21655_c1_g5_i1				5.07411e-33	4.10365	7.13752e-32
A02_TRINITY_DN21666_c0_g2_i2				0.0129072	-2.72317	1.34188e-08
A02_TRINITY_DN21672_c1_g2_i1	-2.46051	0.00502229	-3.55745		-5.05016	0.00156157
A02_TRINITY_DN21688_c2_g1_i1	6.92019	4.83191e-06	5.30423	1.90906e-14	12.2289	2.46358e-25
A02_TRINITY_DN21693_c3_g7_i1	-0.503703	0.00472337	-3.57737
A02_TRINITY_DN21694_c3_g6_i1					-1.95223	0.0026461
A02_TRINITY_DN21694_c3_g7_i8					1.4612	2.49179e-33
A02_TRINITY_DN21697_c3_g1_i7				0.00155352
A02_TRINITY_DN21697_c3_g2_i4				0.00183374	1.45243	0.0200278
A02_TRINITY_DN21713_c3_g1_i1					0.933719	3.44417e-18
A02_TRINITY_DN21715_c2_g4_i1					-5.27898	0.00375049
A02_TRINITY_DN21719_c9_g1_i1				4.17106e-06	-0.879649	8.38747e-09
A02_TRINITY_DN21738_c4_g1_i2					0.568274	0.00032204
A02_TRINITY_DN21755_c1_g1_i1	6.66048	5.9359e-07	5.71592	4.14209e-11	13.7002	4.35e-59
A02_TRINITY_DN21756_c4_g1_i6	-0.659267	0.00822738	-3.38733		-0.581645	0.0224078
A02_TRINITY_DN21767_c1_g1_i1					-0.768458	2.25897e-05
A02_TRINITY_DN21788_c0_g1_i5					1.58203	5.27608e-44
A02_TRINITY_DN21792_c1_g4_i4	-0.603874	0.000946471	-4.07001	2.8573e-06	-1.39405	2.76054e-13
A02_TRINITY_DN21798_c1_g1_i3					1.64452	4.92801e-06
A02_TRINITY_DN21836_c0_g1_i1	-0.514529	0.0474933	-2.68552	0.00626039	-2.09662	8.15284e-15
A02_TRINITY_DN21837_c0_g1_i2				4.31051e-08	-1.88163	4.3019e-20
A02_TRINITY_DN21843_c0_g3_i4					-1.79652	3.22537e-29
A02_TRINITY_DN21843_c1_g1_i6					1.02099	2.24344e-38
A02_TRINITY_DN21848_c2_g5_i1					-0.984995	0.00034782
A02_TRINITY_DN21853_c2_g1_i14					-3.70739	7.78004e-11
A02_TRINITY_DN21854_c5_g1_i3	0.928852	0.000522883	4.23277	3.95342e-50	3.49744	5.28158e-40
A02_TRINITY_DN21861_c4_g1_i1					-0.72709	0.000813452
A02_TRINITY_DN21871_c3_g2_i5					1.03689	1.2805e-22
A02_TRINITY_DN21883_c0_g1_i1	2.648	1.56744e-12	7.74991	1.14291e-72	8.46247	1.19964e-84
A02_TRINITY_DN21896_c1_g1_i1					-2.00439	0.00469167
A02_TRINITY_DN21898_c1_g8_i1					-3.55228	0.00340024
A02_TRINITY_DN21935_c0_g1_i2				1.1886e-05
A02_TRINITY_DN21937_c0_g1_i1				0.000717995	-1.4525	5.27978e-07
A02_TRINITY_DN21938_c0_g2_i5					-1.79618	0.001531
A02_TRINITY_DN21976_c1_g1_i1					-4.53926	0.00790758
A02_TRINITY_DN21988_c1_g2_i1					4.07279	4.09202e-09
A02_TRINITY_DN21991_c1_g8_i1				0.000150484	1.40208	0.0232155
A02_TRINITY_DN21993_c0_g1_i3					1.26879	2.24764e-18
A02_TRINITY_DN22006_c0_g1_i7	1.94958	1.32317e-06	5.56212	6.84031e-10	3.73436	5.16362e-19
A02_TRINITY_DN22011_c0_g2_i1				0.0239551	-3.50278	0.000101072
A02_TRINITY_DN22046_c1_g1_i5					-0.99092	1.44869e-23
A02_TRINITY_DN22048_c0_g1_i1				0.00521308	11.1622	1.67189e-05
A02_TRINITY_DN22055_c7_g1_i7				0.000622589	0.969391	3.4458e-06
A02_TRINITY_DN22065_c2_g1_i2	5.51715	4.54841e-09	6.57761	7.22257e-19	13.2148	1.01198e-49
A02_TRINITY_DN22074_c0_g1_i12				4.80853e-42	4.91848	8.49747e-40
A02_TRINITY_DN22079_c1_g5_i2	-0.617494	0.035077	-2.82537	0.02287	-1.15493	3.9781e-05
A02_TRINITY_DN22086_c0_g3_i1					-4.36984	0.00559343
A02_TRINITY_DN22099_c0_g1_i4					1.04563	0.00188149
A02_TRINITY_DN22135_c0_g6_i1					0.655399	1.63342e-11
A02_TRINITY_DN22136_c0_g1_i2				7.62459e-05
A02_TRINITY_DN22137_c5_g1_i1					-5.5325	0.0010412
A02_TRINITY_DN22139_c0_g1_i18				0.0141533	-2.19857	4.15844e-17
A02_TRINITY_DN22145_c1_g4_i1	-0.588704	0.000273765	-4.39755
A02_TRINITY_DN22147_c3_g1_i1	-0.696419	0.00032377	-4.3544		-0.851942	3.41165e-05
A02_TRINITY_DN22147_c6_g1_i3				4.36779e-07	1.54293	4.9367e-23
A02_TRINITY_DN22156_c6_g2_i4				0.0016962	-0.835786	8.8674e-06
A02_TRINITY_DN22171_c0_g5_i3					0.507897	0.0400889
A02_TRINITY_DN22195_c1_g3_i2					-0.689017	1.64718e-06
A02_TRINITY_DN22222_c4_g1_i4					1.07333	1.26107e-30
A02_TRINITY_DN22225_c7_g1_i6					0.670612	0.00178478
A02_TRINITY_DN22238_c2_g1_i6				0.00192736	-1.37099	1.89979e-11
A02_TRINITY_DN22250_c6_g1_i3					-0.974889	3.50825e-08
A02_TRINITY_DN22251_c0_g1_i1	9.86775	1.82347e-09	6.72278	4.83955e-18	13.9238	6.26903e-24
A02_TRINITY_DN22253_c0_g6_i1					-1.39311	0.0312532
A02_TRINITY_DN22262_c2_g4_i1				0.0161489	1.6915	0.0242131
A02_TRINITY_DN22264_c1_g1_i1	5.58686	2.54639e-05	4.95602	2.28575e-13	13.4672	7.82323e-31
A02_TRINITY_DN22267_c0_g3_i1				0.000481686	-2.24985	1.30935e-11
A02_TRINITY_DN22292_c2_g3_i2				1.62646e-07	2.06263	1.91056e-05
A02_TRINITY_DN22323_c4_g2_i1					-0.707908	2.34557e-08
A02_TRINITY_DN22333_c2_g2_i5				0.000873976	-2.83404	4.93827e-21
A02_TRINITY_DN22333_c2_g3_i14					1.46873	3.00501e-23
A02_TRINITY_DN22349_c6_g1_i6	-1.69048	0.00427428	-3.61281	0.00393001	-1.52173	0.0249217
A02_TRINITY_DN22365_c0_g1_i7					1.23717	4.94001e-15
A02_TRINITY_DN22383_c0_g1_i5				1.76508e-15	6.9423	5.50945e-14
A02_TRINITY_DN22413_c1_g1_i1				0.0015514	-5.78242	0.000701048
A02_TRINITY_DN22420_c1_g1_i3				0.0045681	1.85146	0.00016177
A02_TRINITY_DN22425_c2_g7_i3					0.934084	4.64404e-10
A02_TRINITY_DN22458_c0_g3_i1	1.07497	3.66409e-06	5.35945	3.617e-116	7.25194	3.29847e-196
A02_TRINITY_DN22462_c0_g2_i1				0.000407337	2.7957	6.57456e-21
A02_TRINITY_DN22484_c1_g4_i2				0.00013652	5.60141	9.09373e-44
A02_TRINITY_DN22485_c0_g2_i20					-1.64219	4.42487e-09
A02_TRINITY_DN22496_c2_g2_i8					1.77548	3.44011e-09
A02_TRINITY_DN22515_c1_g2_i5				8.01953e-11
A02_TRINITY_DN22518_c3_g1_i2	-1.60136	0.00462072	-3.58538		-4.61056	0.00244167
A02_TRINITY_DN22531_c3_g1_i1					-0.882928	1.38997e-10
A02_TRINITY_DN22532_c0_g1_i8				3.63745e-09	5.22568	1.65414e-11
A02_TRINITY_DN22560_c2_g1_i7					1.03687	2.15155e-24
A02_TRINITY_DN22571_c2_g2_i5					1.03532	7.76348e-10
A02_TRINITY_DN22572_c0_g1_i6				0.00126094	-2.92147	2.47027e-11
A02_TRINITY_DN22578_c0_g1_i7	2.02271	3.61832e-06	5.36211	2.61795e-26	4.39398	6.15703e-22
A02_TRINITY_DN22613_c8_g1_i7	-1.80445	0.0488323	-2.67228	0.035203	-5.89691	0.000492373
A02_TRINITY_DN22613_c8_g2_i2	-1.70902	0.0121897	-3.25008		-6.26315	8.9171e-05
A02_TRINITY_DN22640_c3_g1_i6					-0.695311	7.87022e-06
A02_TRINITY_DN22643_c0_g1_i6					-1.84369	0.000149602
A02_TRINITY_DN22653_c2_g1_i2					0.812742	1.44457e-10
A02_TRINITY_DN22672_c2_g3_i1				3.79028e-05	-1.81681	7.57863e-18
A02_TRINITY_DN22675_c0_g4_i19					-1.13327	9.92787e-21
A02_TRINITY_DN22676_c0_g1_i3	5.89754	1.1676e-06	5.58774	2.98346e-21	13.7796	1.73987e-50
A02_TRINITY_DN22679_c1_g2_i2					1.05306	1.33721e-06
A02_TRINITY_DN22708_c0_g2_i1					0.766757	8.66064e-10
A02_TRINITY_DN22711_c2_g5_i2					1.52052	3.51313e-08
A02_TRINITY_DN22717_c8_g1_i4					-0.711491	9.19499e-09
A02_TRINITY_DN22728_c1_g3_i2				0.0265385	-2.01184	2.5381e-10
A02_TRINITY_DN22734_c1_g2_i2					-2.74124	1.1599e-07
A02_TRINITY_DN22736_c1_g1_i6					-1.62577	0.00515854
A02_TRINITY_DN22738_c5_g1_i2				0.0119046	-2.13306	8.49057e-20
A02_TRINITY_DN22740_c0_g3_i1	-0.63344	0.0019962	-3.85292	5.18097e-08	-1.1756	7.42653e-08
A02_TRINITY_DN22759_c2_g1_i2				4.54591e-05	1.822	9.15572e-24
A02_TRINITY_DN22768_c0_g4_i3					-3.17828	0.00533056
A02_TRINITY_DN22776_c3_g9_i1	4.24309	0.0149391	3.17424	1.97924e-05	11.814	2.09687e-16
A02_TRINITY_DN22787_c4_g2_i3	-2.01922	0.00373302	-3.6576	0.015915	-3.74244	0.000342967
A02_TRINITY_DN22798_c4_g1_i2	-1.1178	0.0240193	-2.98563		-2.02363	0.000772806
A02_TRINITY_DN22817_c2_g1_i7					-2.17459	5.89246e-05
A02_TRINITY_DN22820_c0_g5_i1					-0.864335	4.89373e-07
A02_TRINITY_DN22823_c0_g3_i2	-0.965233	0.0142883	-3.19082		0.735184	0.0289044
A02_TRINITY_DN22825_c3_g3_i4					0.732528	3.0565e-14
A02_TRINITY_DN22833_c0_g1_i2	1.40978	3.71026e-05	4.87299	4.45734e-18	4.6593	2.73824e-43
A02_TRINITY_DN22834_c1_g1_i8	-1.20161	0.00697538	-3.44461	0.00183827	-3.46612	1.90853e-09
A02_TRINITY_DN22862_c3_g3_i2					-0.93803	4.73002e-11
A02_TRINITY_DN22876_c3_g2_i1					1.37448	1.94516e-16
A02_TRINITY_DN22877_c1_g1_i6					-0.677777	2.69409e-05
A02_TRINITY_DN22900_c5_g4_i8					-1.3194	0.00341522
A02_TRINITY_DN22900_c5_g8_i2	-0.675911	0.00387123	-3.64516	0.0161098	-0.785259	0.00105438
A02_TRINITY_DN22910_c3_g2_i20				2.97806e-10	-1.1502	5.53257e-11
A02_TRINITY_DN22916_c0_g1_i1				5.97015e-10	-1.15718	2.28354e-17
A02_TRINITY_DN22949_c2_g4_i5				0.000106294
A02_TRINITY_DN22949_c2_g5_i3					-0.721639	1.05974e-06
A02_TRINITY_DN22951_c3_g1_i1					-0.93112	0.00235882
A02_TRINITY_DN22964_c1_g1_i8					-2.26291	2.74621e-10
A02_TRINITY_DN22968_c2_g1_i5					1.21567	4.91561e-17
A02_TRINITY_DN22971_c0_g1_i2				4.76366e-27	1.86164	1.1348e-21
A02_TRINITY_DN22981_c8_g1_i1				0.000561978	1.62787	9.83514e-20
A02_TRINITY_DN22983_c5_g1_i5					0.950634	1.26974e-07
A02_TRINITY_DN22983_c5_g2_i1	5.17544	2.87298e-10	7.0081	1.14114e-18	12.8231	2.42161e-43
A02_TRINITY_DN23040_c1_g1_i17				0.00779329	-1.3173	7.20907e-06
A02_TRINITY_DN23043_c2_g14_i1					1.35628	0.00160838
A02_TRINITY_DN23079_c2_g2_i5	-1.04772	0.0452467	-2.71062		-2.08557	0.000952388
A02_TRINITY_DN23081_c1_g5_i10	0.970384	0.00119596	4.0003	1.05561e-19	2.24612	1.04736e-13
A02_TRINITY_DN23084_c0_g1_i10				1.03463e-39	5.04421	1.96988e-36
A02_TRINITY_DN23099_c0_g1_i5	5.74748	9.80543e-09	6.44573	7.38846e-37	12.6412	1.40482e-95
A02_TRINITY_DN23109_c0_g1_i24				0.0112647	-2.3746	9.56656e-18
A02_TRINITY_DN23110_c1_g3_i1					-1.10646	3.8223e-07
A02_TRINITY_DN23123_c3_g3_i3	2.06708	0.0457242	2.70507	1.29582e-05	10.3395	4.72778e-26
A02_TRINITY_DN23129_c0_g1_i14					0.602926	0.0220219
A02_TRINITY_DN23152_c0_g2_i3	3.18669	0.000988653	4.05619	2.58524e-06	8.64976	7.16201e-12
A02_TRINITY_DN23154_c1_g1_i11				6.15123e-18	4.04286	2.1228e-50
A02_TRINITY_DN23189_c1_g3_i2					0.700603	0.00048285
A02_TRINITY_DN23217_c0_g1_i2					3.96179	2.84645e-26
A02_TRINITY_DN23234_c1_g1_i4				2.62619e-10	1.22184	1.66679e-20
A02_TRINITY_DN23235_c0_g2_i8					0.88358	6.0568e-17
A02_TRINITY_DN23240_c1_g5_i4				0.000453147	-0.633669	0.000817383
A02_TRINITY_DN23246_c0_g3_i1					0.514737	8.52228e-05
A02_TRINITY_DN23248_c0_g4_i5					0.534904	0.00199873
A02_TRINITY_DN23262_c0_g1_i11					-2.3938	7.34497e-17
A02_TRINITY_DN23266_c5_g1_i5					-0.687382	3.01604e-05
A02_TRINITY_DN23288_c7_g1_i5					0.565373	1.19024e-07
A02_TRINITY_DN23293_c1_g3_i2					2.39906	2.89427e-17
A02_TRINITY_DN23299_c0_g1_i2					-3.59702	2.87797e-11
A02_TRINITY_DN23302_c1_g1_i1					0.55883	5.57231e-08
A02_TRINITY_DN23327_c1_g2_i7					0.687986	5.94858e-05
A02_TRINITY_DN23336_c7_g1_i3				2.57304e-19	1.13273	6.12664e-29
A02_TRINITY_DN23336_c9_g1_i4					0.894749	2.57556e-06
A02_TRINITY_DN23369_c2_g1_i3	1.09463	0.0141962	3.19381	0.000761223
A02_TRINITY_DN23375_c1_g1_i5				0.0150664	1.13165	6.45483e-06
A02_TRINITY_DN23410_c2_g1_i1				4.20951e-09	1.72949	2.6943e-46
A02_TRINITY_DN23416_c1_g1_i1				2.07702e-65	9.33514	1.80267e-125
A02_TRINITY_DN23489_c4_g1_i2					-0.755516	2.15573e-05
A02_TRINITY_DN23498_c2_g3_i2					6.00567	0.0180317
A02_TRINITY_DN23535_c1_g2_i11	2.00705	0.00594926	3.49862	2.06993e-20	8.47628	2.98501e-49
A02_TRINITY_DN23553_c0_g2_i15					-0.987383	5.09553e-20
A02_TRINITY_DN23556_c0_g5_i7					0.600381	1.11968e-07
A02_TRINITY_DN23566_c1_g1_i7				1.30315e-06	2.78078	2.32995e-28
A02_TRINITY_DN23606_c0_g6_i1					0.701807	5.12124e-08
A02_TRINITY_DN23619_c1_g1_i9	-0.54829	0.0031393	-3.71367		-0.683113	0.000461198
A02_TRINITY_DN23677_c0_g1_i4				0.000179022	1.64575	2.15779e-17
A02_TRINITY_DN23698_c2_g1_i3					0.53587	0.000564268
A02_TRINITY_DN23699_c4_g6_i11				0.000505088
A02_TRINITY_DN23731_c1_g1_i2					-1.57496	3.2368e-06
A02_TRINITY_DN23755_c0_g1_i18					-2.48908	0.0399793
A02_TRINITY_DN23778_c1_g2_i11					-0.557248	0.0161887
A02_TRINITY_DN23811_c7_g2_i1					-0.935606	0.0426165
A02_TRINITY_DN23823_c0_g2_i8				5.99349e-05	-1.46779	8.66078e-11
A02_TRINITY_DN23826_c1_g3_i13					0.694395	0.000434205
A02_TRINITY_DN23830_c1_g1_i5					1.30684	2.45929e-14
A02_TRINITY_DN23839_c0_g1_i1					0.61465	7.56142e-06
A02_TRINITY_DN23842_c6_g1_i9					-1.16329	1.06988e-42
A02_TRINITY_DN23848_c0_g3_i6	2.11436	1.70117e-22	10.3696	1.40235e-109	6.65366	9.32762e-159
A02_TRINITY_DN23860_c0_g2_i2					1.51213	0.000194252
A02_TRINITY_DN23866_c1_g1_i1	-2.80588	0.0155459	-3.15803	0.0107361	-5.78477	0.00116824
A02_TRINITY_DN23868_c1_g1_i1				1.37213e-15	-1.85034	1.7094e-27
A02_TRINITY_DN23876_c3_g1_i3				4.48711e-14	1.74473	1.29304e-23
A02_TRINITY_DN23876_c4_g1_i3				8.14269e-17	-1.07381	1.55529e-19
A02_TRINITY_DN23877_c5_g1_i2				0.000256122	-3.6924	2.68578e-08
A02_TRINITY_DN23882_c4_g4_i5					1.05332	5.10642e-47
A02_TRINITY_DN23883_c4_g1_i3				0.00431628	-3.15524	1.53063e-08
A02_TRINITY_DN23891_c2_g2_i3					-0.734356	0.00730792
A02_TRINITY_DN23910_c2_g1_i2				1.2364e-06	-0.837156	2.74621e-10
A02_TRINITY_DN23911_c2_g1_i4				0.00104657	1.04582	0.00119398
A02_TRINITY_DN23934_c2_g2_i2	-1.1783	0.0131862	-3.22196	1.33111e-07	-1.90278	0.00417419
A02_TRINITY_DN23937_c0_g5_i5				7.79983e-05	-3.01991	2.20381e-20
A02_TRINITY_DN23939_c2_g1_i1					-0.597062	0.000706223
A02_TRINITY_DN23941_c0_g1_i13				0.0359114
A02_TRINITY_DN23956_c0_g1_i2				6.93366e-11	2.67164	5.21415e-90
A02_TRINITY_DN23965_c5_g4_i1					-0.553724	6.24441e-06
A02_TRINITY_DN23989_c2_g1_i1					-0.682162	5.62541e-08
A02_TRINITY_DN24010_c0_g1_i1					0.650653	1.28358e-10
A02_TRINITY_DN24022_c4_g2_i9	0.626904	0.00199854	3.8522	1.80515e-95	4.83429	2.82698e-129
A02_TRINITY_DN24027_c3_g1_i1					-0.728461	2.09496e-08
A02_TRINITY_DN24029_c2_g1_i3				4.1422e-07	-0.754416	2.26296e-09
A02_TRINITY_DN24044_c1_g2_i6					3.42488	0.033835
A02_TRINITY_DN24046_c4_g3_i2					0.600682	0.00137136
A02_TRINITY_DN24061_c1_g3_i1	1.97883	0.0143666	3.18867	6.06613e-08	8.18318	8.93519e-19
A02_TRINITY_DN24073_c1_g1_i3				5.27674e-28	1.66673	1.96976e-17
A02_TRINITY_DN24076_c3_g1_i1				0.000433111	-1.10929	7.30368e-07
A02_TRINITY_DN24082_c0_g1_i2					-0.784083	0.000243099
A02_TRINITY_DN24098_c9_g2_i1					-0.718004	1.41986e-06
A02_TRINITY_DN24119_c8_g1_i3					-0.712902	1.12864e-07
A02_TRINITY_DN24133_c1_g1_i5				0.0403765
A02_TRINITY_DN24140_c2_g2_i2					1.50581	1.16343e-08
A02_TRINITY_DN24161_c0_g1_i4				0.0338434	-0.849602	0.00986603
A02_TRINITY_DN24164_c1_g2_i3					0.513723	1.57832e-05
A02_TRINITY_DN24176_c1_g8_i2					-0.666356	9.68608e-05
A02_TRINITY_DN24196_c0_g1_i4				2.3215e-09	1.0003	1.95857e-11
A02_TRINITY_DN24216_c2_g3_i2					-0.663084	1.5248e-13
A02_TRINITY_DN24225_c1_g1_i5					1.13518	1.23523e-08
A02_TRINITY_DN24233_c3_g1_i5					-1.18515	3.7558e-05
A02_TRINITY_DN24258_c2_g2_i1	1.25855	0.0131627	3.22291	1.61921e-06	2.1321	2.28873e-05
A02_TRINITY_DN24261_c0_g1_i1					1.34308	1.71041e-06
A02_TRINITY_DN24261_c0_g2_i5				1.1554e-16	2.4383	1.52687e-26
A02_TRINITY_DN24262_c1_g11_i2					0.86078	6.36104e-05
A02_TRINITY_DN24297_c2_g2_i5	0.604615	0.00586057	3.50345	6.09631e-16	1.91327	9.89186e-19
A02_TRINITY_DN24306_c3_g1_i1				0.040305	-6.39901	0.000287121
A02_TRINITY_DN24306_c3_g1_i2	-1.7545	0.00920228	-3.34958	0.000616101	-3.57604	0.00223951
A02_TRINITY_DN24307_c0_g2_i11					3.24962	7.25577e-26
A02_TRINITY_DN24355_c0_g1_i2				7.71469e-07	-1.32557	2.38337e-11
A02_TRINITY_DN24373_c1_g1_i17				2.84158e-06	4.32118	2.52157e-07
A02_TRINITY_DN24373_c1_g1_i9				0.000241841	2.3457	0.000193691
A02_TRINITY_DN24395_c0_g3_i3					-1.44246	1.49743e-11
A02_TRINITY_DN24397_c0_g2_i4				4.54997e-05	-2.29498	1.30653e-13
A02_TRINITY_DN24401_c1_g7_i1				0.0300319	-0.997112	0.00370908
A02_TRINITY_DN24407_c2_g2_i12	2.80536	0.00135261	3.96693	1.89033e-10	5.52226	6.13176e-11
A02_TRINITY_DN24409_c1_g1_i5				0.0193286	-0.924908	0.000689454
A02_TRINITY_DN24413_c2_g4_i1					-1.47939	8.93652e-07
A02_TRINITY_DN24425_c1_g2_i3				2.61746e-07	-0.732889	4.39895e-09
A02_TRINITY_DN24425_c1_g4_i7				1.70284e-07	-0.941683	4.46704e-15
A02_TRINITY_DN24439_c1_g1_i5	-0.544885	0.0119079	-3.25776	1.23983e-09	-1.83937	2.39198e-18
A02_TRINITY_DN24446_c0_g5_i1	3.17066	0.00768542	3.41063	3.79643e-14	11.5714	2.6944e-25
A02_TRINITY_DN24448_c3_g2_i1					-1.18206	1.16489e-23
A02_TRINITY_DN24457_c2_g3_i4				0.000316607	1.96921	5.73459e-07
A02_TRINITY_DN24458_c5_g1_i3	-1.85566	0.00636082	-3.47448	0.0435586	-1.93297	0.0217691
A02_TRINITY_DN24488_c1_g1_i1	6.39441	2.34533e-07	5.89038	2.65945e-14	12.3564	2.68486e-28
A02_TRINITY_DN24534_c1_g3_i3					-0.771243	0.00242524
A02_TRINITY_DN24541_c1_g3_i5				0.000202572	-1.45827	8.50146e-11
A02_TRINITY_DN24554_c8_g3_i1	5.45185	4.63394e-05	4.82468	7.90586e-10	13.1039	2.91656e-29
A02_TRINITY_DN24556_c0_g1_i2					0.818466	4.78409e-11
A02_TRINITY_DN24558_c0_g2_i3				0.0033329	-1.05584	7.94972e-06
A02_TRINITY_DN24572_c0_g2_i5					0.890828	8.67398e-15
A02_TRINITY_DN24588_c0_g1_i1	3.05058	0.000113915	4.61378	2.44753e-37	9.06994	1.30285e-38
A02_TRINITY_DN24609_c1_g3_i1					-3.12941	3.12674e-05
A02_TRINITY_DN24634_c0_g1_i4					0.773363	3.64772e-12
A02_TRINITY_DN24640_c1_g4_i2				0.000196688
A02_TRINITY_DN24642_c1_g2_i2					-0.651533	1.24235e-12
A02_TRINITY_DN24687_c2_g3_i2				1.11873e-05
A02_TRINITY_DN24691_c0_g5_i2	0.7478	6.52543e-05	4.74448		1.13116	1.752e-08
A02_TRINITY_DN24699_c2_g3_i5				0.0111193	4.77805	0.00406423
A02_TRINITY_DN24719_c4_g1_i4					1.26087	1.45604e-42
A02_TRINITY_DN24735_c0_g3_i2					-1.29016	1.49211e-09
A02_TRINITY_DN24739_c1_g1_i17				0.0155945	2.41203	0.0019517
A02_TRINITY_DN24766_c8_g2_i3					0.522683	2.50438e-07
A02_TRINITY_DN24768_c4_g2_i1				0.00106185	0.653971	0.000732821
A02_TRINITY_DN24768_c5_g1_i1					-0.889536	0.0190306
A02_TRINITY_DN24777_c0_g1_i23				1.19294e-52	2.68177	7.93601e-65
A02_TRINITY_DN24782_c0_g1_i3					0.853646	0.00625617
A02_TRINITY_DN24803_c5_g1_i7					-0.856679	1.62738e-19
A02_TRINITY_DN24842_c0_g1_i11					0.922214	0.000215956
A02_TRINITY_DN24876_c1_g2_i2					-0.587054	0.0047668
A02_TRINITY_DN24891_c2_g1_i2	-0.768507	0.000522883	-4.23279	0.00164239	-0.684752	0.00370576
A02_TRINITY_DN24939_c3_g2_i12					-0.569472	1.79593e-05
A02_TRINITY_DN24958_c1_g1_i1				3.68e-07
A02_TRINITY_DN24958_c1_g4_i2					-0.860196	2.05184e-10
A02_TRINITY_DN24968_c0_g3_i3	-0.572372	0.0174251	-3.11191	0.00298444	-1.80304	9.89774e-14
A02_TRINITY_DN25004_c2_g1_i1				5.48176e-06
A02_TRINITY_DN25030_c0_g1_i1					0.775691	1.81733e-09
A02_TRINITY_DN25064_c2_g1_i10	4.46322	0.0037868	3.6532	4.27746e-12	8.93044	9.19062e-21
A02_TRINITY_DN25126_c4_g1_i17	1.40853	3.52392e-13	7.94916	8.30755e-154	4.63175	2.67785e-102
A02_TRINITY_DN25131_c2_g1_i3					-0.505312	0.00681425
A02_TRINITY_DN25145_c0_g1_i7					2.10018	4.53423e-19
A02_TRINITY_DN25146_c0_g2_i8				0.000214674	-0.660413	0.0150706
A02_TRINITY_DN25157_c1_g2_i1				0.000373134	-1.17724	4.00473e-08
A02_TRINITY_DN25158_c1_g6_i2					-0.957902	1.62743e-08
A02_TRINITY_DN25161_c6_g3_i5	-0.59091	0.00213885	-3.83131	0.000176626	-1.11663	3.30413e-08
A02_TRINITY_DN25168_c0_g1_i11				1.14389e-33	5.18759	6.88679e-32
A02_TRINITY_DN25177_c2_g3_i2				1.67705e-10	0.5722	0.00260836
A02_TRINITY_DN25178_c0_g2_i4				0.0446501	1.03227	0.000279415
A02_TRINITY_DN25194_c2_g1_i1					3.53213	0.000816139
A02_TRINITY_DN25202_c2_g1_i6					0.946095	1.63554e-07
A02_TRINITY_DN25202_c2_g2_i1				0.000960109	-1.34393	4.38522e-09
A02_TRINITY_DN25220_c2_g3_i1					-0.924465	4.51587e-05
A02_TRINITY_DN25225_c0_g3_i1					-0.71302	1.74733e-05
A02_TRINITY_DN25238_c0_g5_i4					-2.20864	6.37883e-05
A02_TRINITY_DN25248_c0_g1_i5					0.681517	1.03601e-06
A02_TRINITY_DN25253_c1_g1_i2					-0.710773	1.20096e-10
A02_TRINITY_DN25255_c3_g4_i1				0.00131972	-1.44413	1.95442e-07
A02_TRINITY_DN25275_c1_g3_i3					-2.08617	5.79842e-30
A02_TRINITY_DN25281_c5_g1_i2					-1.23646	1.77789e-20
A02_TRINITY_DN25297_c4_g1_i1					0.965712	1.05552e-16
A02_TRINITY_DN25305_c0_g2_i3				7.5336e-05	-1.11654	0.000283901
A02_TRINITY_DN25323_c2_g9_i2				1.27867e-05	1.32697	9.12079e-15
A02_TRINITY_DN25329_c0_g1_i13					-3.14277	7.65307e-09
A02_TRINITY_DN25329_c0_g1_i5				0.00286443	-1.5341	3.18307e-10
A02_TRINITY_DN25354_c0_g1_i5				0.00167718	3.86675	0.000590775
A02_TRINITY_DN25375_c0_g1_i6	1.42827	0.0104655	3.30324	5.28111e-33	6.11137	2.67081e-37
A02_TRINITY_DN25408_c5_g1_i7					0.872814	1.26851e-08
A02_TRINITY_DN25419_c0_g1_i9					1.56015	0.000142513
A02_TRINITY_DN25440_c1_g1_i3				0.000683061	-1.27208	9.98191e-11
A02_TRINITY_DN25442_c2_g2_i2					-1.24107	0.00999497
A02_TRINITY_DN25444_c0_g1_i2					0.687579	1.12143e-06
A02_TRINITY_DN25480_c0_g1_i8	1.7678	2.29664e-13	8.00547	3.68492e-67	6.01402	8.15519e-108
A02_TRINITY_DN25481_c0_g2_i11				0.00909277
A02_TRINITY_DN25493_c0_g1_i12				1.75778e-08	-2.1896	2.02686e-31
A02_TRINITY_DN25496_c2_g6_i11					-0.687432	0.00222108
A02_TRINITY_DN25547_c3_g1_i6				0.00584046	-5.81639	0.000221215
A02_TRINITY_DN25572_c0_g1_i4				1.00922e-48	4.58312	2.78703e-54
A02_TRINITY_DN25585_c0_g2_i12					-0.655223	6.57054e-13
A02_TRINITY_DN25592_c1_g2_i12					-0.737784	0.00047763
A02_TRINITY_DN25610_c0_g1_i8					-2.46028	0.0432775
A02_TRINITY_DN25612_c1_g2_i5				6.01442e-06	3.95609	1.574e-16
A02_TRINITY_DN25625_c5_g2_i3				0.0274406	-0.746298	0.00689363
A02_TRINITY_DN25633_c1_g1_i2					-1.95076	0.047269
A02_TRINITY_DN25672_c1_g2_i9				2.59557e-05
A02_TRINITY_DN25705_c1_g6_i1					0.722895	4.20179e-06
A02_TRINITY_DN25713_c0_g1_i13					-2.59541	4.62011e-07
A02_TRINITY_DN25713_c0_g1_i20					-2.47213	4.19546e-07
A02_TRINITY_DN25713_c0_g1_i21					-3.28117	3.165e-07
A02_TRINITY_DN25716_c2_g1_i4	1.76803	2.23106e-06	5.45726	1.6866e-49	7.7321	1.72202e-79
A02_TRINITY_DN25717_c3_g3_i4					-1.38592	0.000934703
A02_TRINITY_DN25720_c4_g2_i2					-2.07251	4.01862e-08
A02_TRINITY_DN25736_c2_g1_i1				3.12543e-09	-0.876514	1.35625e-07
A02_TRINITY_DN25743_c0_g1_i11				0.00047266
A02_TRINITY_DN25748_c1_g3_i3					-1.53622	9.9662e-28
A02_TRINITY_DN25762_c1_g1_i2					-0.507479	2.23784e-08
A02_TRINITY_DN25764_c0_g1_i12				0.00957044
A02_TRINITY_DN25766_c3_g2_i5				2.38974e-14	1.16936	7.42925e-50
A02_TRINITY_DN25767_c5_g3_i2				0.0102636	-0.812096	0.000706012
A02_TRINITY_DN25781_c4_g2_i1					0.929216	4.68259e-11
A02_TRINITY_DN25793_c3_g1_i1	-1.98734	0.000571423	-4.20908	0.00378741	-4.37995	0.00391513
A02_TRINITY_DN25793_c3_g3_i1				0.0115228	-3.01757	0.00349731
A02_TRINITY_DN25809_c0_g4_i2	1.03143	0.00514345	3.54898	6.08955e-56	7.96858	4.20047e-129
A02_TRINITY_DN25820_c2_g3_i1				8.28338e-28	5.43938	2.52713e-78
A02_TRINITY_DN25832_c0_g1_i23					1.56418	1.42032e-23
A02_TRINITY_DN25849_c0_g2_i1	5.75955	2.39455e-05	4.96896	5.65702e-17	12.659	1.64067e-27
A02_TRINITY_DN25912_c5_g5_i2					0.534197	2.01982e-06
A02_TRINITY_DN25939_c2_g1_i2					-0.7013	0.000983076
A02_TRINITY_DN25950_c1_g2_i2	0.901742	0.0161042	3.14358	4.73956e-59	6.91436	1.18228e-87
A02_TRINITY_DN25955_c2_g1_i2				0.0042155	5.33393	0.00320836
A02_TRINITY_DN25957_c0_g1_i14					0.864037	1.90501e-23
A02_TRINITY_DN25963_c6_g2_i1					-0.601793	7.6579e-06
A02_TRINITY_DN25983_c0_g2_i11					-1.02527	0.00457692
A02_TRINITY_DN25990_c3_g1_i6	-1.14029	0.023744	-2.99042	0.00118563	-1.76942	0.00152052
A02_TRINITY_DN26015_c0_g5_i1				1.4115e-17	2.09005	6.90768e-27
A02_TRINITY_DN26028_c2_g5_i1					-1.10789	0.0317365
A02_TRINITY_DN26033_c0_g7_i1					-1.73867	0.00919843
A02_TRINITY_DN26041_c10_g1_i2	-1.40748	0.0148492	-3.17684		-3.782	0.00123663
A02_TRINITY_DN26053_c0_g2_i1				0.00911778	1.22986	0.00031509
A02_TRINITY_DN26065_c0_g1_i14					1.15416	2.33519e-08
A02_TRINITY_DN26068_c0_g2_i8				7.93334e-06	1.64781	1.14076e-15
A02_TRINITY_DN26072_c3_g1_i2				0.0199362	0.772716	0.0101464
A02_TRINITY_DN26092_c0_g7_i1				0.00862333	-1.05063	0.000320764
A02_TRINITY_DN26126_c0_g1_i1					-0.598055	5.33043e-05
A02_TRINITY_DN26133_c0_g1_i4					0.717284	0.00399559
A02_TRINITY_DN26133_c0_g1_i6					2.02808	6.45908e-08
A02_TRINITY_DN26138_c0_g3_i2					0.523988	3.8054e-09
A02_TRINITY_DN26144_c9_g3_i3					-1.26991	3.15062e-05
A02_TRINITY_DN26150_c2_g1_i1	-0.619366	0.000390585	-4.30742
A02_TRINITY_DN26167_c4_g3_i1					-1.3365	2.80704e-07
A02_TRINITY_DN26199_c4_g2_i2				1.29752e-07	1.2984	6.31414e-24
A02_TRINITY_DN26199_c4_g3_i1				1.67979e-06	-2.08532	3.6469e-24
A02_TRINITY_DN26199_c6_g2_i3					-0.509302	0.0202962
A02_TRINITY_DN26225_c0_g2_i3					-1.15645	0.000108056
A02_TRINITY_DN26229_c0_g1_i10	0.561015	0.0169227	3.12311	0.0146459	0.57637	0.0146669
A02_TRINITY_DN26229_c0_g1_i23					0.948021	0.000107974
A02_TRINITY_DN26230_c2_g2_i9					-0.531253	0.00248163
A02_TRINITY_DN26230_c2_g5_i1					-0.765479	4.80924e-06
A02_TRINITY_DN26235_c1_g1_i6				1.97302e-15	1.28264	3.82942e-20
A02_TRINITY_DN26263_c1_g1_i1	-0.700421	0.000917718	-4.07857	0.000117123	-0.659693	0.00312626
A02_TRINITY_DN26271_c0_g1_i24					-0.986532	0.0194543
A02_TRINITY_DN26299_c1_g3_i1					1.44459	3.33356e-60
A02_TRINITY_DN26316_c1_g5_i2					10.7113	0.00392746
A02_TRINITY_DN26320_c1_g3_i1					-1.30759	1.83279e-05
A02_TRINITY_DN26324_c0_g1_i24					-2.80665	7.61799e-06
A02_TRINITY_DN26327_c2_g1_i2				0.000254568	-1.74719	6.78128e-15
A02_TRINITY_DN26356_c2_g1_i8					0.811368	1.83012e-07
A02_TRINITY_DN26362_c2_g1_i1					-1.13591	0.0208872
A02_TRINITY_DN26382_c1_g1_i1					-0.956889	4.1652e-12
A02_TRINITY_DN26396_c5_g1_i3					0.750734	5.65503e-08
A02_TRINITY_DN26404_c1_g2_i2					0.943391	9.95518e-09
A02_TRINITY_DN26405_c3_g2_i1				0.000120867	-0.813075	0.00478011
A02_TRINITY_DN26412_c3_g3_i2	1.5322	5.84525e-10	6.90234	1.87608e-54	5.52472	1.19558e-89
A02_TRINITY_DN26422_c2_g1_i1	1.11468	0.00466943	3.5809	0.0124357	2.12239	8.99214e-08
A02_TRINITY_DN26436_c8_g2_i5					0.64747	8.96848e-07
A02_TRINITY_DN26464_c2_g1_i4					-1.75607	6.37212e-20
A02_TRINITY_DN26468_c6_g1_i1				3.74708e-09	2.55761	2.47379e-76
A02_TRINITY_DN26475_c2_g3_i5	1.10521	0.0459378	2.70273	7.71835e-40	7.09412	8.83037e-74
A02_TRINITY_DN26478_c0_g1_i1					-2.33401	0.000934703
A02_TRINITY_DN26486_c0_g1_i7					1.35195	6.36572e-12
A02_TRINITY_DN26491_c1_g2_i16					-1.66756	8.05234e-06
A02_TRINITY_DN26491_c1_g2_i7				0.0163377	3.98555	4.85828e-09
A02_TRINITY_DN26509_c0_g5_i1					1.06667	3.30621e-20
A02_TRINITY_DN26528_c4_g2_i1					-1.71803	0.0175347
A02_TRINITY_DN26531_c0_g1_i9					-0.640347	0.00323496
A02_TRINITY_DN26541_c1_g2_i6				0.00522105	-1.25949	0.00243465
A02_TRINITY_DN26579_c4_g1_i9	-1.25715	0.000136379	-4.56693	8.10066e-05	-1.43989	6.86605e-05
A02_TRINITY_DN26588_c0_g1_i9	0.749368	0.0246741	2.97556	5.6428e-41	5.81985	9.7139e-92
A02_TRINITY_DN26591_c0_g1_i10				2.73394e-12	7.5059	3.09942e-20
A02_TRINITY_DN26596_c6_g1_i1				0.000145329	-3.02009	2.30932e-23
A02_TRINITY_DN26623_c0_g1_i4					-1.57519	1.27904e-08
A02_TRINITY_DN26640_c0_g1_i17				3.91006e-05	1.01006	4.75278e-11
A02_TRINITY_DN26645_c0_g1_i11					-2.22475	4.62264e-15
A02_TRINITY_DN26652_c1_g1_i21				0.00180177	2.42925	1.77138e-11
A02_TRINITY_DN26669_c0_g1_i2					0.843947	5.07452e-07
A02_TRINITY_DN26676_c1_g2_i2				5.12818e-06	-1.53255	9.59227e-16
A02_TRINITY_DN26694_c0_g1_i12					-0.649172	0.000813281
A02_TRINITY_DN26719_c0_g1_i18				3.65592e-09	0.842603	1.03103e-15
A02_TRINITY_DN26744_c1_g2_i1					-0.539236	0.00011633
A02_TRINITY_DN26755_c1_g6_i2					1.336	4.25206e-25
A02_TRINITY_DN26755_c2_g1_i1	6.13406	1.73922e-06	5.50711	1.92633e-13	13.4581	2.47593e-31
A02_TRINITY_DN26760_c2_g1_i10					0.724072	0.00320268
A02_TRINITY_DN26766_c4_g2_i2				0.00830965	-1.88572	0.0165061
A02_TRINITY_DN26783_c3_g2_i1				0.00193358
A02_TRINITY_DN26807_c0_g1_i14					0.642389	0.0125237
A02_TRINITY_DN26813_c0_g1_i4					-0.724552	0.0171646
A02_TRINITY_DN26819_c4_g1_i11	-0.550547	0.00220458	-3.82244
A02_TRINITY_DN26833_c1_g8_i1				4.30128e-05
A02_TRINITY_DN26868_c0_g1_i22				0.00742218	-3.87114	0.000944854
A02_TRINITY_DN26892_c0_g1_i8				4.95512e-39	7.71123	1.25899e-118
A02_TRINITY_DN26900_c3_g1_i6					-0.879505	0.0169313
A02_TRINITY_DN26906_c0_g1_i21					5.2383	3.75896e-24
A02_TRINITY_DN26919_c0_g1_i2					-0.833196	0.00243409
A02_TRINITY_DN26923_c1_g3_i1	7.50711	7.06006e-10	6.87233	2.37242e-19	12.8509	4.23493e-50
A02_TRINITY_DN26927_c5_g1_i8					-1.06505	1.59041e-19
A02_TRINITY_DN26943_c1_g1_i2				5.1828e-38	2.44777	2.26971e-44
A02_TRINITY_DN26960_c0_g3_i10	0.709129	0.0269349	2.94011		1.18379	0.000123281
A02_TRINITY_DN26963_c2_g4_i1					1.39823	3.95673e-11
A02_TRINITY_DN27001_c4_g1_i1					-3.72982	0.000460615
A02_TRINITY_DN27010_c1_g1_i11					-0.896163	0.00956398
A02_TRINITY_DN27026_c1_g1_i5					1.21007	1.87342e-16
A02_TRINITY_DN27056_c0_g1_i11				1.40694e-14	2.48311	5.25316e-32
A02_TRINITY_DN27056_c0_g1_i15					3.2217	0.0279356
A02_TRINITY_DN27063_c0_g4_i1	5.71958	7.968e-06	5.20022	1.16638e-16	10.4585	8.16312e-20
A02_TRINITY_DN27093_c1_g2_i2				3.78685e-05	-1.57148	1.24893e-06
A02_TRINITY_DN27114_c1_g4_i2					0.782961	1.66526e-05
A02_TRINITY_DN27117_c3_g1_i7					-2.35158	0.00104136
A02_TRINITY_DN27124_c4_g2_i2					1.1019	1.36829e-20
A02_TRINITY_DN27138_c0_g3_i1					1.27178	1.22162e-31
A02_TRINITY_DN27144_c2_g1_i1					0.619575	1.2787e-14
A02_TRINITY_DN27146_c0_g4_i3					1.34941	1.36855e-11
A02_TRINITY_DN27175_c0_g1_i21					0.637026	1.8593e-15
A02_TRINITY_DN27183_c1_g4_i1				3.57315e-06	2.1332	1.40782e-12
A02_TRINITY_DN27201_c1_g6_i1	7.31675	7.96488e-07	5.65945	7.20612e-12	12.6516	9.48679e-32
A02_TRINITY_DN27241_c3_g3_i10					-1.57037	4.57102e-25
A02_TRINITY_DN27258_c0_g1_i10				0.0278016	4.12362	4.65335e-14
A02_TRINITY_DN27269_c1_g1_i13					0.86378	1.9616e-24
A02_TRINITY_DN27272_c1_g1_i10					0.542284	6.52849e-05
A02_TRINITY_DN27272_c2_g1_i4					1.60365	0.0472667
A02_TRINITY_DN27272_c2_g1_i6					3.09304	0.000670527
A02_TRINITY_DN27303_c0_g1_i7					-1.10443	4.00732e-16
A02_TRINITY_DN27304_c0_g1_i2	-0.524034	0.00419025	-3.61912
A02_TRINITY_DN27345_c1_g4_i1					-1.88518	0.0153353
A02_TRINITY_DN27352_c0_g1_i7					-0.831162	0.00467854
A02_TRINITY_DN27381_c2_g1_i1	-1.3283	0.0437031	-2.72572		-1.92112	0.0168481
A02_TRINITY_DN27381_c2_g3_i3				0.0491417	-2.56856	0.0107359
A02_TRINITY_DN27431_c1_g1_i1	4.88888	0.000204386	4.4705	1.89799e-09	10.9687	2.14226e-23
A02_TRINITY_DN27468_c1_g2_i8					-0.845606	7.56522e-19
A02_TRINITY_DN27504_c4_g2_i8	-0.521595	0.00608038	-3.49065	3.85381e-08
A02_TRINITY_DN27516_c4_g2_i8	1.66074	8.37431e-16	8.71188	1.09685e-36	2.5283	1.31957e-27
A02_TRINITY_DN27562_c0_g1_i6				2.59634e-11	4.3239	5.22156e-21
A02_TRINITY_DN27568_c0_g1_i15					2.3449	3.1492e-10
A02_TRINITY_DN27571_c1_g2_i1					-20.1383	1.0526e-07
A02_TRINITY_DN27571_c4_g1_i12					-2.20624	2.04536e-11
A02_TRINITY_DN27576_c3_g5_i1					-0.819233	9.60858e-08
A02_TRINITY_DN27580_c1_g2_i5	-0.644799	0.000879618	-4.09096	1.95465e-05	-1.079	1.15905e-07
A02_TRINITY_DN27581_c1_g2_i3					-1.01801	5.51388e-12
A02_TRINITY_DN27590_c3_g1_i2					0.980823	1.19682e-14
A02_TRINITY_DN27597_c1_g1_i6					0.549359	0.000107716
A02_TRINITY_DN27621_c1_g1_i3				4.82412e-11	1.51976	4.10474e-13
A02_TRINITY_DN27651_c1_g5_i3					-0.632869	4.02904e-05
A02_TRINITY_DN27658_c1_g1_i5	0.796524	2.61375e-06	5.4276	1.10772e-77	4.33315	1.4746e-128
A02_TRINITY_DN27695_c4_g1_i1				6.56548e-26	0.701599	3.42548e-12
A02_TRINITY_DN27700_c1_g1_i3					-0.810234	4.35141e-16
A02_TRINITY_DN27709_c3_g5_i2	-1.30015	0.0212706	-3.03606	0.00794821	-3.50359	5.808e-07
A02_TRINITY_DN27717_c0_g2_i1				7.88471e-13	-1.14898	4.87998e-14
A02_TRINITY_DN27726_c0_g1_i5	2.12693	1.57682e-18	9.41564	7.18202e-189	9.55187	6.1448e-263
A02_TRINITY_DN27740_c1_g1_i1				0.000213819	3.61714	3.01835e-34
A02_TRINITY_DN27753_c2_g1_i6					1.46184	1.39083e-13
A02_TRINITY_DN27778_c1_g1_i4				1.7965e-09	2.28995	7.06856e-37
A02_TRINITY_DN27795_c0_g1_i2				5.2482e-14	1.68718	7.05278e-32
A02_TRINITY_DN27816_c4_g1_i7					-0.901411	1.84569e-15
A02_TRINITY_DN27825_c0_g1_i11				3.68599e-26	5.49912	1.50973e-128
A02_TRINITY_DN27829_c3_g1_i10					1.44499	1.08898e-06
A02_TRINITY_DN27869_c1_g3_i1					-0.550415	0.000579888
A02_TRINITY_DN27872_c2_g5_i3	-1.39445	0.0326028	-2.85608
A02_TRINITY_DN27894_c0_g2_i2					-2.76905	0.000122495
A02_TRINITY_DN27899_c0_g3_i2	2.47137	2.28123e-07	5.89597	2.02963e-32	7.78632	9.53925e-50
A02_TRINITY_DN27921_c0_g1_i1					-0.553321	0.0181705
A02_TRINITY_DN27922_c3_g2_i1					-1.40642	0.00901546
A02_TRINITY_DN27965_c2_g1_i9					-0.960962	2.66693e-11
A02_TRINITY_DN27985_c1_g1_i1					-1.33637	7.06091e-09
A02_TRINITY_DN28038_c1_g1_i9				0.0318825	-3.19174	8.63458e-06
A02_TRINITY_DN28038_c1_g2_i1	5.15169	0.000204399	4.47015	2.51659e-11	13.1427	3.04285e-28
A02_TRINITY_DN28039_c1_g3_i1				0.017007	-3.79434	8.13876e-05
A02_TRINITY_DN28047_c5_g3_i1	1.01499	0.0177148	3.10441	2.56528e-05	3.01871	1.70277e-13
A02_TRINITY_DN28076_c2_g1_i7				0.00022863	-0.862065	1.58019e-05
A02_TRINITY_DN28101_c3_g1_i2					-0.772936	3.9097e-10
A02_TRINITY_DN28104_c1_g1_i2					-1.00887	0.000666487
A02_TRINITY_DN28110_c0_g1_i5				2.61566e-06	0.926643	8.51852e-09
A02_TRINITY_DN28230_c0_g1_i3				1.46033e-08	-1.84363	3.11767e-29
A02_TRINITY_DN28233_c3_g1_i7					0.630354	3.56675e-07
A02_TRINITY_DN28248_c0_g1_i1	-1.81054	0.0118778	-3.25867
A02_TRINITY_DN28248_c2_g2_i1	-1.34901	0.0198656	-3.06272		-2.18542	0.00743352
A02_TRINITY_DN30056_c0_g1_i1				0.000259654	-0.856214	0.0277266
A02_TRINITY_DN3012_c0_g1_i1	5.64195	5.24092e-06	5.2856	3.05353e-14	11.7438	5.54685e-48
A02_TRINITY_DN30307_c0_g1_i1	4.74599	0.000454854	4.26934	1.37225e-10	12.6338	8.33098e-30
A02_TRINITY_DN30692_c0_g1_i1	9.06139	3.70042e-15	8.52428	1.07154e-19	14.1578	1.40928e-54
A02_TRINITY_DN31697_c0_g1_i1				1.57517e-08	11.3062	4.81493e-19
A02_TRINITY_DN31794_c0_g1_i1					2.238	0.000120464
A02_TRINITY_DN33648_c0_g1_i1				0.0127539	-1.66119	5.57255e-07
A02_TRINITY_DN33825_c0_g1_i1				3.06761e-05	11.9868	2.37098e-09
A02_TRINITY_DN34282_c0_g1_i1	4.15442	0.00670303	3.45817	1.83223e-09	12.0473	8.32803e-23
A02_TRINITY_DN34582_c0_g1_i1				0.0439297	4.25722	1.10172e-05
A02_TRINITY_DN34798_c0_g1_i1	6.40474	5.92281e-07	5.7172	1.25352e-12	12.2686	1.42727e-25
A02_TRINITY_DN34889_c0_g1_i1	4.84373	0.000435588	4.28067	8.76999e-15	13.4219	2.42277e-31
A02_TRINITY_DN35089_c0_g1_i1	7.12313	1.88184e-08	6.33203	4.22751e-16	13.0365	5.12751e-31
A02_TRINITY_DN35235_c0_g1_i1	4.74963	0.00114186	4.01409	1.1969e-07	12.3059	7.63771e-24
A02_TRINITY_DN36685_c0_g1_i1	6.36653	2.12603e-06	5.46715	1.01389e-14	14.1502	2.28098e-30
A02_TRINITY_DN37005_c0_g1_i1	5.01444	0.00032578	4.35252	7.59125e-16	14.0333	4.74494e-32
A02_TRINITY_DN37717_c0_g1_i1				0.00703716	-4.69558	0.00211637
A02_TRINITY_DN37839_c0_g1_i1	6.78103	2.03883e-07	5.91848	2.75599e-16	14.4984	5.42062e-33
A02_TRINITY_DN38545_c0_g1_i1	5.15369	0.000115184	4.61021	1.3916e-10	12.1734	2.12496e-26
A02_TRINITY_DN38630_c0_g1_i1	6.03212	2.80021e-06	5.41408	1.70781e-13	13.4524	3.1518e-31
A02_TRINITY_DN38968_c0_g1_i1	3.87879	0.00766035	3.41221	2.9305e-09	10.4172	8.34903e-23
A02_TRINITY_DN40178_c0_g1_i1	6.25855	1.545e-06	5.53123	6.37824e-13	13.2396	5.22082e-29
A02_TRINITY_DN40286_c0_g1_i1	4.71868	0.000847886	4.10297	1.60436e-10	12.6421	4.60496e-27
A02_TRINITY_DN40358_c0_g1_i1	5.81286	0.00205825	3.84338	1.36249e-07	13.0853	4.32225e-14
A02_TRINITY_DN40370_c0_g1_i1	6.1855	1.20469e-06	5.58059	7.93726e-14	12.3332	9.74748e-27
A02_TRINITY_DN40711_c0_g1_i1					-0.784183	0.0179858
A02_TRINITY_DN40871_c0_g1_i1	5.1583	0.000453375	4.27074	1.88895e-08	11.2514	1.82988e-18
A02_TRINITY_DN43555_c0_g1_i1	9.43227	5.51901e-14	8.19355	1.30272e-13	11.1909	1.64808e-19
A02_TRINITY_DN43696_c0_g1_i1	4.77473	0.00112897	4.01721	4.68158e-08	11.4408	2.2511e-20
A02_TRINITY_DN44915_c0_g1_i1	4.59799	0.000622593	4.18479	4.39006e-15	13.2841	1.48869e-35
A02_TRINITY_DN5295_c0_g1_i1	5.88144	7.40232e-06	5.21535	5.18667e-12	13.4212	2.645e-30
A02_TRINITY_DN5692_c0_g1_i1	5.54264	1.42106e-05	5.08221	4.61802e-15	13.449	3.96583e-33
A02_TRINITY_DN6453_c0_g1_i1				3.23496e-07	6.06067	8.98755e-07
A02_TRINITY_DN6458_c0_g1_i2	7.42125	9.89893e-10	6.81933	3.0923e-16	13.9937	3.58957e-35
A02_TRINITY_DN7090_c0_g1_i1					-3.15616	0.00210045
A02_TRINITY_DN9405_c0_g1_i1					0.720594	3.43682e-12
A02_TRINITY_DN9509_c0_g1_i1	6.13481	1.22366e-06	5.57702	2.97391e-13	11.9674	6.83597e-26
A03_TRINITY_DN10417_c0_g1_i1	3.3226	0.00187234	3.87144	2.90968e-08	7.13377	6.28444e-17
A03_TRINITY_DN12992_c0_g1_i2				0.0290219	1.73372	0.00014082
A03_TRINITY_DN13414_c0_g1_i1					-1.09796	0.00193526
A03_TRINITY_DN13742_c0_g1_i1				3.51279e-12	-1.58064	1.06948e-24
A03_TRINITY_DN13763_c0_g1_i1					-0.81052	2.37241e-10
A03_TRINITY_DN15397_c0_g1_i1					0.981223	6.67508e-11
A03_TRINITY_DN15881_c0_g1_i1					0.761691	2.69865e-11
A03_TRINITY_DN16022_c0_g1_i3					-0.874145	2.5941e-15
A03_TRINITY_DN17095_c0_g1_i1				0.00238439	-1.37503	0.00399201
A03_TRINITY_DN17170_c0_g1_i2					1.64958	1.50768e-55
A03_TRINITY_DN17741_c0_g1_i2				0.00173703	1.94435	0.00980157
A03_TRINITY_DN17825_c0_g2_i1	0.668995	0.0160136	3.1459
A03_TRINITY_DN18781_c0_g1_i4					1.50219	2.45486e-33
A03_TRINITY_DN19464_c0_g1_i1	7.58389	1.34735e-10	7.1196	7.4514e-16	13.2325	4.1619e-47
A03_TRINITY_DN19567_c0_g1_i1					-3.8404	0.00194629
A03_TRINITY_DN19635_c0_g1_i1	0.523016	0.000909743	4.08145	3.31735e-40	2.82344	4.52078e-72
A03_TRINITY_DN19637_c0_g1_i3					-0.723267	5.18825e-09
A03_TRINITY_DN19745_c0_g1_i2					-0.86849	2.57484e-06
A03_TRINITY_DN19796_c0_g1_i1					-1.65416	9.40692e-07
A03_TRINITY_DN19840_c0_g1_i1					-1.04638	7.13257e-13
A03_TRINITY_DN19951_c0_g1_i3	-0.556215	0.00088679	-4.08846	0.000791285
A03_TRINITY_DN20143_c0_g1_i1	-1.20945	0.00295586	-3.73211		2.88547	1.19578e-17
A03_TRINITY_DN20339_c0_g2_i2					0.536042	1.42614e-09
A03_TRINITY_DN20497_c0_g2_i1					1.02814	8.51374e-09
A03_TRINITY_DN20540_c0_g1_i2					-0.579899	0.000177894
A03_TRINITY_DN20595_c0_g1_i2					0.599456	2.70782e-14
A03_TRINITY_DN20674_c0_g1_i1				0.000848394	0.886193	1.52845e-06
A03_TRINITY_DN20719_c0_g1_i2	-0.790431	2.20066e-07	-5.90416		-1.11971	8.51839e-08
A03_TRINITY_DN20952_c0_g1_i1					-0.643777	0.0176018
A03_TRINITY_DN21083_c0_g1_i3				0.000482861	-0.500536	0.031982
A03_TRINITY_DN21120_c0_g1_i5					1.13715	3.47904e-30
A03_TRINITY_DN21250_c0_g1_i3	-0.569156	0.0131712	-3.22249		-0.873564	0.000122731
A03_TRINITY_DN21260_c0_g1_i3	5.22748	2.40989e-08	6.29084	7.43014e-14	13.0932	3.27196e-32
A03_TRINITY_DN21803_c0_g1_i7					-1.40827	6.56704e-09
A03_TRINITY_DN21931_c0_g1_i2				0.00807907
A03_TRINITY_DN21983_c0_g1_i4					-0.735454	2.04383e-05
A03_TRINITY_DN22030_c0_g1_i5					-0.825548	0.000157409
A03_TRINITY_DN22100_c0_g1_i11	0.54282	0.0488323	2.67232		0.682096	0.00986962
A03_TRINITY_DN22197_c0_g1_i1					-0.88114	5.58832e-33
A03_TRINITY_DN22236_c0_g1_i1					1.5623	1.24669e-46
A03_TRINITY_DN22250_c0_g1_i1					0.60945	1.79181e-09
A03_TRINITY_DN22264_c0_g3_i1					-5.1096	0.000582531
A03_TRINITY_DN22266_c0_g1_i2					-0.965231	3.47229e-08
A03_TRINITY_DN22279_c0_g1_i2				1.1408e-07	0.778514	4.90492e-09
A03_TRINITY_DN22332_c0_g1_i2				0.00466517
A03_TRINITY_DN22364_c0_g1_i2					2.1694	0.026048
A03_TRINITY_DN22489_c0_g1_i5					-1.90293	0.000248921
A03_TRINITY_DN22525_c0_g1_i3				1.6092e-10	0.752161	3.56815e-05
A03_TRINITY_DN22555_c1_g1_i1					0.61318	3.79484e-06
A03_TRINITY_DN22558_c0_g1_i3				0.00171166	-0.788387	7.54977e-05
A03_TRINITY_DN22586_c0_g1_i4				0.0140152	6.80783	1.68401e-06
A03_TRINITY_DN22593_c0_g1_i1					1.04317	6.09239e-19
A03_TRINITY_DN22595_c0_g1_i3				0.00198398	0.668179	0.0107757
A03_TRINITY_DN22747_c0_g1_i2					0.686896	6.41233e-08
A03_TRINITY_DN22795_c0_g1_i2					-0.593124	0.00112854
A03_TRINITY_DN22911_c0_g1_i7				5.83192e-19	7.59965	2.03391e-36
A03_TRINITY_DN22928_c0_g1_i5					-1.72967	0.00661232
A03_TRINITY_DN22979_c0_g1_i4	-0.651915	0.00272152	-3.75767
A03_TRINITY_DN22983_c0_g1_i6	0.617989	2.89803e-06	5.40754	1.43146e-112	2.60304	1.01836e-77
A03_TRINITY_DN23048_c0_g1_i3					1.02427	1.39716e-08
A03_TRINITY_DN23066_c0_g1_i4					0.585114	2.85441e-07
A03_TRINITY_DN23307_c0_g1_i2	0.713849	0.000592326	4.19798	5.92802e-06	1.41278	3.48044e-11
A03_TRINITY_DN23315_c1_g1_i1					0.933304	3.0873e-18
A03_TRINITY_DN23316_c0_g1_i1					-2.89228	0.0206344
A03_TRINITY_DN23438_c0_g1_i8					-0.771502	1.02754e-05
A03_TRINITY_DN23540_c0_g1_i5					-0.541254	3.43217e-06
A03_TRINITY_DN23794_c0_g2_i3					-1.53994	0.0109571
A03_TRINITY_DN23830_c0_g1_i1					-0.618459	0.00103197
A03_TRINITY_DN23851_c0_g3_i2				1.65528e-07	2.02162	1.0926e-16
A03_TRINITY_DN23891_c1_g1_i10					0.551593	3.96539e-06
A03_TRINITY_DN23896_c0_g1_i11					-1.82983	0.00126044
A03_TRINITY_DN23896_c0_g1_i5					-2.69056	0.000125197
A03_TRINITY_DN23912_c0_g1_i4					-1.27032	8.35447e-06
A03_TRINITY_DN23932_c0_g1_i7				0.00111785	-1.25222	1.74273e-07
A03_TRINITY_DN23974_c0_g1_i5				0.000607722	-1.36698	9.55806e-09
A03_TRINITY_DN24011_c0_g1_i6					-1.21052	5.59813e-22
A03_TRINITY_DN24049_c2_g1_i29	0.581512	8.19043e-05	4.69099	3.50388e-81	3.26238	4.14541e-103
A03_TRINITY_DN24097_c0_g1_i4	5.32974	0.000168294	4.51807	3.46608e-07	9.20479	1.66851e-12
A03_TRINITY_DN24130_c0_g1_i11				2.76086e-08	-1.54803	4.90505e-38
A03_TRINITY_DN24143_c0_g1_i13				2.04511e-05	-2.54485	5.52485e-16
A03_TRINITY_DN24148_c0_g1_i1				1.99821e-13	11.8546	1.1587e-24
A03_TRINITY_DN24168_c0_g1_i21				6.34364e-09	-1.11128	1.6559e-10
A03_TRINITY_DN24203_c0_g2_i3					-0.945338	2.32371e-14
A03_TRINITY_DN24237_c0_g1_i3					0.700483	0.00616525
A03_TRINITY_DN24250_c0_g1_i2					0.636226	1.49691e-08
A03_TRINITY_DN24251_c0_g1_i9					-0.766611	2.18258e-12
A03_TRINITY_DN24275_c3_g1_i2					-1.22294	1.76394e-10
A03_TRINITY_DN24282_c1_g1_i2				0.00439103	2.36282	1.2759e-05
A03_TRINITY_DN24327_c2_g2_i2					1.77123	2.09737e-05
A03_TRINITY_DN24341_c1_g1_i9					-0.771493	5.10217e-16
A03_TRINITY_DN24345_c3_g1_i8					-2.79272	0.00212815
A03_TRINITY_DN24346_c0_g1_i1					0.600445	0.000116365
A03_TRINITY_DN24404_c0_g1_i1	-0.548755	0.0289785	-2.9071	3.51517e-06	-2.14634	6.95314e-18
A03_TRINITY_DN24404_c0_g2_i1					-0.841282	0.00142454
A03_TRINITY_DN24433_c0_g1_i2				0.000329778
A03_TRINITY_DN24477_c0_g2_i4					-0.512736	0.0243949
A03_TRINITY_DN24481_c3_g3_i10	-0.572749	0.00121896	-3.99535	0.00119208	-1.35946	4.80968e-13
A03_TRINITY_DN24502_c3_g3_i4	-1.77141	0.00950961	-3.33859	0.0173101	-3.4671	0.00281074
A03_TRINITY_DN24521_c0_g1_i2	-0.635487	0.000113627	-4.6146		-0.644693	0.000283516
A03_TRINITY_DN24536_c1_g1_i3				0.00167658	0.832875	1.79435e-05
A03_TRINITY_DN24584_c0_g1_i8					0.506945	0.00115115
A03_TRINITY_DN24594_c7_g3_i1					-0.717201	9.01875e-13
A03_TRINITY_DN24621_c1_g2_i14				2.51957e-05	-0.684798	1.24425e-06
A03_TRINITY_DN24655_c0_g1_i2				5.45154e-10	1.20236	0.000411563
A03_TRINITY_DN24680_c0_g1_i1					-0.721164	7.84175e-06
A03_TRINITY_DN24683_c0_g1_i14	3.40576	4.67908e-08	6.17513	2.86145e-11	6.4685	1.65681e-24
A03_TRINITY_DN24688_c2_g1_i5	3.65179	0.000441558	4.27716	2.58673e-09	7.24412	2.01302e-19
A03_TRINITY_DN24714_c2_g1_i7	-0.613355	0.00398679	-3.63508	9.80863e-07	-1.57734	1.2901e-11
A03_TRINITY_DN24744_c0_g1_i15				3.4364e-22	-1.32597	1.2805e-22
A03_TRINITY_DN24749_c0_g1_i8					-2.52817	1.05472e-05
A03_TRINITY_DN24751_c0_g1_i2					-1.45709	1.7295e-09
A03_TRINITY_DN24775_c0_g1_i7				3.9912e-17	1.77713	1.22978e-15
A03_TRINITY_DN24801_c3_g1_i12				8.66484e-09	-1.30024	3.14289e-20
A03_TRINITY_DN24816_c0_g2_i1	1.61287	0.0302408	2.88745	0.0100969	1.89952	0.00122021
A03_TRINITY_DN24840_c0_g1_i4					-1.23453	6.8742e-08
A03_TRINITY_DN24900_c0_g1_i2				0.00803639	2.39255	0.00312185
A03_TRINITY_DN24910_c2_g2_i2	4.66433	5.93254e-13	7.88323	4.55327e-21	12.5898	1.25563e-43
A03_TRINITY_DN24931_c1_g5_i1					-0.504556	5.32446e-05
A03_TRINITY_DN24932_c2_g1_i4	-1.71031	0.0343645	-2.83345	8.60354e-05	-3.02272	0.00361802
A03_TRINITY_DN24936_c8_g1_i3					-1.37422	0.000580515
A03_TRINITY_DN24941_c1_g1_i3					-1.14171	5.34559e-13
A03_TRINITY_DN24945_c5_g3_i1					-1.90288	0.00395386
A03_TRINITY_DN24965_c0_g1_i3	-0.704726	0.0246741	-2.97549		-1.31182	1.61679e-05
A03_TRINITY_DN24965_c1_g1_i8					-1.62301	1.17207e-20
A03_TRINITY_DN24966_c6_g1_i4					1.54088	0.000109821
A03_TRINITY_DN24984_c0_g2_i1				2.09488e-29	1.51541	5.0178e-39
A03_TRINITY_DN24986_c0_g1_i14				0.00452549	-1.24095	2.29256e-08
A03_TRINITY_DN24995_c0_g1_i8					4.6253	1.38793e-33
A03_TRINITY_DN25053_c0_g1_i2				1.29388e-19	3.72379	9.63827e-70
A03_TRINITY_DN25086_c3_g1_i2					0.603726	4.66153e-19
A03_TRINITY_DN25103_c0_g2_i11				6.55128e-10	-1.5917	6.39492e-13
A03_TRINITY_DN25129_c0_g2_i1	2.00737	3.87503e-16	8.8035	2.3419e-153	7.6989	9.29947e-178
A03_TRINITY_DN25140_c0_g2_i1				1.9017e-53	4.67439	1.96345e-65
A03_TRINITY_DN25161_c1_g2_i1				0.0245174
A03_TRINITY_DN25166_c0_g1_i4					4.29664	5.29108e-32
A03_TRINITY_DN25182_c2_g2_i1					0.710392	2.39802e-06
A03_TRINITY_DN25205_c0_g1_i2					0.787493	5.16757e-09
A03_TRINITY_DN25243_c2_g1_i2					-1.15102	4.65182e-11
A03_TRINITY_DN25270_c1_g1_i1				2.18802e-18	3.57474	2.82833e-41
A03_TRINITY_DN25306_c2_g2_i6					-0.726623	0.000244989
A03_TRINITY_DN25307_c1_g1_i1					-0.598047	4.81462e-09
A03_TRINITY_DN25317_c0_g1_i2	1.0553	0.0130043	3.2271	0.00894841	3.36146	5.06592e-18
A03_TRINITY_DN25341_c0_g1_i11					0.963181	0.000718271
A03_TRINITY_DN25343_c1_g1_i6	1.30312	1.46723e-05	5.07402	1.45909e-13	3.50649	6.511e-28
A03_TRINITY_DN25345_c0_g1_i3					-0.587647	8.65687e-08
A03_TRINITY_DN25363_c0_g2_i4				0.00526233
A03_TRINITY_DN25437_c0_g2_i1					-1.64203	0.0312668
A03_TRINITY_DN25445_c5_g3_i5					-0.51026	0.000705148
A03_TRINITY_DN25476_c0_g3_i5				4.98065e-38	1.5793	3.67261e-47
A03_TRINITY_DN25502_c0_g1_i1				4.49861e-10	2.89568	9.97774e-75
A03_TRINITY_DN25507_c1_g2_i10				7.38196e-18	1.84374	5.45484e-17
A03_TRINITY_DN25528_c1_g2_i4					-3.19008	8.37952e-06
A03_TRINITY_DN25569_c3_g3_i1					1.12235	0.0466126
A03_TRINITY_DN25578_c0_g1_i2				7.46102e-08
A03_TRINITY_DN25586_c2_g1_i4					-1.24749	2.46493e-08
A03_TRINITY_DN25595_c3_g1_i8					0.682723	1.19864e-09
A03_TRINITY_DN25602_c0_g2_i9					-2.41302	8.5619e-07
A03_TRINITY_DN25615_c0_g1_i5					2.54776	7.59045e-15
A03_TRINITY_DN25638_c0_g1_i3	1.65138	0.0163499	3.13651
A03_TRINITY_DN25644_c0_g4_i2					-0.549381	2.1949e-05
A03_TRINITY_DN25646_c2_g1_i2					0.600613	0.000335844
A03_TRINITY_DN25692_c0_g1_i6					-0.631356	1.66324e-07
A03_TRINITY_DN25705_c5_g1_i20					1.22372	1.07235e-10
A03_TRINITY_DN25770_c14_g1_i1					-3.12875	0.0107254
A03_TRINITY_DN25796_c4_g1_i10					-0.51712	0.0188822
A03_TRINITY_DN25799_c3_g2_i1				1.00761e-06	0.936642	7.60623e-12
A03_TRINITY_DN25856_c1_g1_i1					-2.78555	0.000176786
A03_TRINITY_DN25863_c6_g1_i5	-1.53718	0.0310601	-2.87592		-5.72086	0.000353517
A03_TRINITY_DN25870_c6_g4_i5				0.00923985	-1.40292	1.77732e-09
A03_TRINITY_DN25897_c1_g2_i8				1.35671e-12	-1.55703	1.80947e-20
A03_TRINITY_DN25909_c1_g1_i1	0.5773	0.000581871	4.20326	5.91604e-06
A03_TRINITY_DN25911_c0_g2_i4					-0.503653	0.0135473
A03_TRINITY_DN25914_c0_g1_i2				1.65587e-31	5.73412	3.87442e-74
A03_TRINITY_DN25915_c1_g1_i13				0.0185709	-5.61163	0.00523252
A03_TRINITY_DN25923_c6_g2_i1					0.714863	5.12683e-08
A03_TRINITY_DN25924_c0_g1_i2				7.448e-13	2.77333	3.34214e-17
A03_TRINITY_DN25928_c0_g1_i1				0.000365394	0.963982	8.96592e-07
A03_TRINITY_DN25954_c0_g2_i3	-1.15236	0.0335418	-2.84422	0.0034066	-1.3999	0.00925304
A03_TRINITY_DN26011_c3_g1_i11					-0.517041	6.07208e-06
A03_TRINITY_DN26052_c0_g1_i6	0.51311	0.00136841	3.96243	1.08857e-14	0.707232	2.68209e-05
A03_TRINITY_DN26054_c0_g1_i15					-0.70557	0.00234213
A03_TRINITY_DN26057_c0_g1_i10	2.73437	4.74455e-21	10.027	4.94249e-134	9.92002	3.16598e-182
A03_TRINITY_DN26064_c0_g2_i8					0.754107	4.48864e-07
A03_TRINITY_DN26065_c4_g1_i2					0.844102	1.17033e-09
A03_TRINITY_DN26073_c10_g2_i1				0.0110728
A03_TRINITY_DN26083_c0_g1_i22	1.03627	0.0456933	2.70595	0.0304257	-1.99121	6.46859e-05
A03_TRINITY_DN26093_c0_g5_i2	0.798475	0.0282028	2.91874
A03_TRINITY_DN26095_c0_g2_i6					1.1814	2.04501e-09
A03_TRINITY_DN26139_c3_g3_i23					-1.52395	6.78867e-18
A03_TRINITY_DN26173_c0_g1_i2				0.00332665	1.45743	1.32992e-06
A03_TRINITY_DN26177_c0_g3_i1	2.99812	0.000571423	4.20905	1.86624e-11	7.56587	1.15053e-21
A03_TRINITY_DN26192_c2_g2_i13					-1.1161	1.96456e-26
A03_TRINITY_DN26213_c0_g1_i7				0.00307937	-1.38775	2.07409e-08
A03_TRINITY_DN26237_c0_g2_i11	2.26967	0.000517552	4.23582	2.64587e-19	10.9987	3.32184e-47
A03_TRINITY_DN26263_c1_g2_i1	-0.649465	0.0433275	-2.72956		-0.697074	0.0255768
A03_TRINITY_DN26328_c1_g2_i3					0.829766	6.18017e-41
A03_TRINITY_DN26368_c0_g1_i6				0.0194609	2.07398	1.27412e-13
A03_TRINITY_DN26385_c0_g5_i2				1.16077e-30	1.27011	1.81864e-28
A03_TRINITY_DN26392_c0_g4_i2				1.16356e-10	-2.3313	1.73481e-27
A03_TRINITY_DN26409_c5_g1_i1				0.00786719	-2.8928	0.0141823
A03_TRINITY_DN26416_c0_g1_i8					-1.22759	5.89548e-17
A03_TRINITY_DN26426_c1_g3_i5	2.81352	0.0142011	3.1933	0.000293528	4.05901	3.31789e-07
A03_TRINITY_DN26430_c6_g5_i1				0.000165951	1.68129	1.05288e-22
A03_TRINITY_DN26471_c0_g1_i6				0.0224128	-1.22163	0.000157506
A03_TRINITY_DN26525_c0_g2_i4				0.00412766	0.891261	1.75956e-05
A03_TRINITY_DN26532_c0_g1_i9				2.12868e-14	0.705529	2.00977e-05
A03_TRINITY_DN26579_c0_g1_i5					-0.627761	0.000170263
A03_TRINITY_DN26579_c1_g1_i6					-3.2845	4.65751e-05
A03_TRINITY_DN26595_c4_g4_i1				6.75457e-07	3.69094	4.84068e-48
A03_TRINITY_DN26608_c6_g2_i1					-2.96421	0.007345
A03_TRINITY_DN26612_c1_g3_i6					1.10134	0.00426991
A03_TRINITY_DN26616_c2_g1_i3	0.935302	0.0197711	3.0646	7.65027e-05	2.71221	1.0567e-12
A03_TRINITY_DN26783_c5_g1_i11				7.54181e-22	1.77961	5.3486e-30
A03_TRINITY_DN26785_c5_g1_i3					-0.933232	4.63693e-08
A03_TRINITY_DN26803_c1_g3_i4	-0.74659	0.00268132	-3.76354
A03_TRINITY_DN26806_c0_g1_i3	-1.59058	0.0123512	-3.2456		-1.86471	0.0151047
A03_TRINITY_DN26829_c0_g1_i4				0.0326518	0.619704	0.037977
A03_TRINITY_DN26832_c0_g3_i6					2.06529	6.37596e-14
A03_TRINITY_DN26849_c1_g1_i7				4.34036e-16	-3.46893	2.34073e-07
A03_TRINITY_DN26853_c1_g1_i5				0.0113848	-2.32584	3.33487e-09
A03_TRINITY_DN26891_c1_g1_i9					-1.5013	9.95852e-07
A03_TRINITY_DN26902_c0_g1_i4					2.44075	2.68933e-10
A03_TRINITY_DN26910_c4_g1_i7					1.07519	7.658e-15
A03_TRINITY_DN26922_c0_g1_i16				0.0483038
A03_TRINITY_DN26937_c0_g2_i3				0.00148411	-1.4567	3.02374e-05
A03_TRINITY_DN26953_c0_g1_i13					-0.562786	5.7609e-05
A03_TRINITY_DN26977_c0_g1_i1					-0.861443	0.00278096
A03_TRINITY_DN26987_c0_g2_i6				2.78543e-12	6.43505	1.39507e-46
A03_TRINITY_DN26995_c4_g1_i9	-1.41747	0.0311781	-2.87461		-6.83854	1.35647e-05
A03_TRINITY_DN27014_c3_g1_i6	-1.73675	0.00440397	-3.60106		-1.88938	0.00586877
A03_TRINITY_DN27014_c3_g2_i10				0.0077394	-1.50079	0.0172632
A03_TRINITY_DN27023_c3_g2_i16	-2.03806	0.00158324	-3.92013	0.000274647	-8.50431	1.21219e-07
A03_TRINITY_DN27041_c0_g1_i1					-1.13462	2.31375e-13
A03_TRINITY_DN27045_c0_g1_i3	5.09238	2.49082e-30	12.0128	4.15827e-51	8.43809	6.51126e-62
A03_TRINITY_DN27088_c0_g1_i3					-1.05882	0.00960339
A03_TRINITY_DN27090_c6_g4_i1					0.926952	4.51072e-09
A03_TRINITY_DN27132_c6_g1_i14				0.0169679	-1.18096	2.48455e-05
A03_TRINITY_DN27134_c0_g5_i1				7.87656e-07	-2.03922	1.03293e-08
A03_TRINITY_DN27150_c2_g1_i2					-1.86686	8.4733e-10
A03_TRINITY_DN27152_c1_g1_i2					-0.705504	4.54187e-08
A03_TRINITY_DN27153_c1_g1_i4				1.6732e-10	1.77456	9.63864e-05
A03_TRINITY_DN27160_c4_g1_i1					1.14512	4.91052e-05
A03_TRINITY_DN27164_c3_g1_i7					-4.19206	0.000344803
A03_TRINITY_DN27222_c1_g2_i15					-1.2264	1.73228e-07
A03_TRINITY_DN27256_c3_g2_i1	-0.804823	0.00386919	-3.64566	2.29443e-05	-3.19225	1.59897e-10
A03_TRINITY_DN27257_c0_g1_i14				6.74276e-08	2.91984	7.05347e-14
A03_TRINITY_DN27264_c0_g1_i1				0.000430102	-2.17299	1.8757e-06
A03_TRINITY_DN27264_c0_g1_i4				0.0387933	-1.58733	0.00254059
A03_TRINITY_DN27265_c0_g1_i4					-0.68056	0.0370079
A03_TRINITY_DN27285_c1_g6_i1				0.0158375	-4.14131	2.50372e-05
A03_TRINITY_DN27290_c0_g4_i2					-1.00143	0.00279876
A03_TRINITY_DN27344_c1_g1_i2					-1.42599	3.53306e-11
A03_TRINITY_DN27346_c7_g2_i2					0.980832	5.43714e-16
A03_TRINITY_DN27377_c4_g3_i2					-2.05449	0.0360965
A03_TRINITY_DN27392_c0_g1_i5					1.16167	1.38838e-19
A03_TRINITY_DN27403_c2_g1_i2					0.538993	1.40776e-06
A03_TRINITY_DN27405_c0_g3_i3					-1.0297	2.3279e-09
A03_TRINITY_DN27424_c0_g3_i2	-0.567512	1.44034e-05	-5.07894	3.03654e-06	-1.79203	2.29574e-27
A03_TRINITY_DN27428_c2_g1_i2					-0.940566	0.000437154
A03_TRINITY_DN27483_c0_g1_i15				0.000292161
A03_TRINITY_DN27510_c2_g1_i19					-0.939098	1.93288e-06
A03_TRINITY_DN27549_c0_g3_i1				0.0136704	1.49506	8.66313e-10
A03_TRINITY_DN27557_c0_g1_i9				5.78099e-72	6.23934	1.00877e-142
A03_TRINITY_DN27569_c1_g1_i5	5.78783	0.000467989	4.26239	1.13172e-09	12.6168	6.13069e-15
A03_TRINITY_DN27577_c0_g1_i9					-1.86377	2.84333e-15
A03_TRINITY_DN27591_c1_g1_i1					-0.732316	0.000424045
A03_TRINITY_DN27592_c0_g1_i4				0.0112269	-0.765942	0.00479618
A03_TRINITY_DN27594_c3_g2_i1					0.585375	4.48914e-07
A03_TRINITY_DN27595_c2_g4_i1					0.791849	0.0087594
A03_TRINITY_DN27600_c0_g2_i2					1.13069	3.35469e-13
A03_TRINITY_DN27603_c0_g1_i2				0.0193289	-1.4871	4.87e-08
A03_TRINITY_DN27609_c0_g1_i3				1.23449e-21	3.28846	4.58953e-45
A03_TRINITY_DN27645_c0_g1_i14	1.34482	2.3348e-12	7.69704	8.32237e-102	4.9033	1.25176e-122
A03_TRINITY_DN2768_c0_g1_i1	5.80812	2.99831e-06	5.40019	2.07341e-13	13.1029	4.99707e-33
A03_TRINITY_DN27688_c3_g6_i3					-0.901324	0.0415565
A03_TRINITY_DN27693_c1_g1_i13				1.75602e-07	3.44007	3.98837e-28
A03_TRINITY_DN27721_c0_g3_i6				0.00855511
A03_TRINITY_DN27723_c2_g1_i8					0.643738	1.624e-09
A03_TRINITY_DN27724_c3_g1_i1				3.30793e-06	7.58762	1.20047e-12
A03_TRINITY_DN27759_c1_g3_i2					0.528868	0.0112868
A03_TRINITY_DN27778_c0_g1_i4					-0.726509	0.00420042
A03_TRINITY_DN27795_c0_g1_i4					0.793563	2.8511e-21
A03_TRINITY_DN27828_c6_g1_i16				5.06951e-09	2.17917	1.1805e-52
A03_TRINITY_DN27844_c0_g1_i19				0.00180763
A03_TRINITY_DN27859_c0_g1_i5				1.59862e-12	3.8527	1.89093e-69
A03_TRINITY_DN27863_c1_g3_i2					1.90173	3.90456e-13
A03_TRINITY_DN27876_c0_g1_i9					-1.6187	1.91486e-06
A03_TRINITY_DN27880_c4_g1_i1					0.592519	0.0112846
A03_TRINITY_DN27937_c0_g1_i17					0.869783	3.0195e-25
A03_TRINITY_DN27964_c2_g1_i4	0.847478	0.000277251	4.39402	3.36509e-54	4.4905	9.05834e-80
A03_TRINITY_DN27968_c0_g1_i15	1.25235	9.71392e-09	6.44778	4.82084e-29	3.80571	4.14569e-59
A03_TRINITY_DN27975_c0_g1_i9				0.000355319	1.31442	1.23641e-09
A03_TRINITY_DN28010_c0_g2_i1				3.92098e-08	2.61752	8.5929e-05
A03_TRINITY_DN28011_c0_g1_i7				9.78775e-05	2.58819	5.11342e-15
A03_TRINITY_DN28056_c1_g1_i2					-1.63314	2.4677e-26
A03_TRINITY_DN28109_c1_g1_i4				8.83071e-12	1.37244	3.33288e-09
A03_TRINITY_DN28118_c3_g2_i2					0.680115	0.00222108
A03_TRINITY_DN28124_c2_g3_i1				2.29309e-33	1.87285	3.84464e-54
A03_TRINITY_DN28140_c0_g2_i2					-0.870368	0.029731
A03_TRINITY_DN28143_c0_g2_i3					-2.26682	0.00335699
A03_TRINITY_DN28191_c3_g1_i4					-0.892483	0.0115581
A03_TRINITY_DN28215_c0_g1_i11				4.07905e-05	-2.22113	4.43934e-22
A03_TRINITY_DN28226_c2_g7_i2					1.28232	0.0139334
A03_TRINITY_DN28235_c0_g1_i5				0.0361291	-1.47164	2.92992e-05
A03_TRINITY_DN28242_c0_g1_i1					-0.551135	1.52179e-05
A03_TRINITY_DN28259_c0_g1_i1					-0.565381	0.000187746
A03_TRINITY_DN28316_c0_g2_i3					0.577698	4.19483e-05
A03_TRINITY_DN28323_c1_g1_i3				0.0484564	1.73621	0.00468994
A03_TRINITY_DN28333_c1_g3_i6					-5.7131	0.000356382
A03_TRINITY_DN28333_c1_g4_i5				7.86276e-05	-2.11579	5.04676e-07
A03_TRINITY_DN28457_c0_g2_i4				4.14558e-12	-2.02818	3.86837e-29
A03_TRINITY_DN28483_c1_g2_i5					-1.08073	1.02386e-08
A03_TRINITY_DN28542_c0_g1_i3					1.24744	5.87476e-29
A03_TRINITY_DN28544_c0_g1_i1				0.000254317	-0.715672	0.00495676
A03_TRINITY_DN28553_c4_g2_i1	-1.05569	0.00713031	-3.4377	0.00782533	-1.71731	0.000171928
A03_TRINITY_DN28565_c0_g1_i2					3.56828	2.37698e-28
A03_TRINITY_DN28576_c0_g3_i6				1.05024e-10	1.32537	6.65235e-16
A03_TRINITY_DN28580_c1_g1_i4					0.879234	4.43148e-10
A03_TRINITY_DN28588_c0_g1_i17				4.33561e-05	-1.24669	2.52974e-16
A03_TRINITY_DN28597_c1_g8_i2	3.68611	2.35265e-07	5.88891	6.90033e-10	6.99935	5.07882e-15
A03_TRINITY_DN28598_c0_g1_i7	1.46761	6.22109e-06	5.2493	3.38382e-58	6.76642	7.29164e-87
A03_TRINITY_DN28609_c1_g2_i7					-2.28521	0.0197488
A03_TRINITY_DN28612_c3_g1_i6					-0.501987	0.000954166
A03_TRINITY_DN28638_c1_g1_i9				9.85089e-22	3.89077	2.18419e-24
A03_TRINITY_DN28651_c2_g1_i13					1.10409	5.45756e-19
A03_TRINITY_DN28663_c2_g1_i6	2.04024	0.00448671	3.59481	9.77618e-24	5.29634	6.82952e-16
A03_TRINITY_DN28665_c0_g1_i4				0.00231453	-0.911622	1.38075e-05
A03_TRINITY_DN28681_c5_g2_i3				7.1368e-18	1.56398	2.11927e-11
A03_TRINITY_DN28686_c1_g10_i1	-0.551035	0.0155336	-3.1584		-1.19823	3.85204e-07
A03_TRINITY_DN28695_c0_g2_i4					-0.814313	0.000637678
A03_TRINITY_DN28713_c0_g1_i5	3.42211	6.47925e-09	6.51729	2.98711e-54	11.7129	3.68061e-88
A03_TRINITY_DN28717_c0_g1_i21					-1.0256	0.0296725
A03_TRINITY_DN28723_c0_g1_i12				0.00372727	1.27974	0.000269018
A03_TRINITY_DN28723_c0_g1_i7				0.00625652
A03_TRINITY_DN28735_c1_g1_i3				2.36728e-07
A03_TRINITY_DN28736_c0_g3_i1					1.43748	6.28094e-06
A03_TRINITY_DN28779_c0_g3_i5					-1.28246	4.21585e-15
A03_TRINITY_DN28794_c4_g2_i2				7.36582e-14	0.821274	1.14808e-06
A03_TRINITY_DN28798_c0_g2_i11	-1.00104	0.0122631	-3.24793	0.0366188	-1.82082	0.000198033
A03_TRINITY_DN28809_c0_g1_i25				0.000807249	1.29354	3.77266e-14
A03_TRINITY_DN28820_c2_g2_i5					0.608519	1.95858e-05
A03_TRINITY_DN28847_c0_g2_i5					-1.78743	1.1367e-05
A03_TRINITY_DN28873_c1_g1_i1				9.55864e-29	5.29698	1.00833e-40
A03_TRINITY_DN28880_c6_g1_i3	-1.91119	0.0189245	-3.08072		-2.45843	0.027887
A03_TRINITY_DN28887_c0_g1_i4				8.44934e-06
A03_TRINITY_DN28896_c1_g1_i10	-1.45488	0.000209764	-4.46333		1.71356	2.36956e-05
A03_TRINITY_DN28907_c2_g1_i3					1.08329	1.44385e-17
A03_TRINITY_DN28909_c1_g1_i14				2.21884e-11	3.85034	8.5701e-22
A03_TRINITY_DN28928_c0_g1_i4					1.32978	2.91105e-07
A03_TRINITY_DN28961_c0_g1_i5				0.0047803
A03_TRINITY_DN28973_c4_g1_i1					-0.849017	7.64047e-06
A03_TRINITY_DN28979_c1_g1_i6				0.00664128	-2.31739	2.23021e-05
[truncated: 11,326 more rows]

## Sheet: F. circinatum DE genes
Additional file 8: Fusarium circinatum differential expressed (DE) genes.
Sequence ID	Inoculated (3 dpi relative to 5 dpi)		Inoculated (3 dpi relative to 10 dpi)		Inoculated (5 dpi relative to 10 dpi)
	log2(Fold-change)	FDR	log2(Fold-change)	FDR	log2(Fold-change)	FDR
FCIRG_00016T1	-2.09645	0.00574283	-3.56691	8.42717e-06
FCIRG_00020T1	-2.32162	0.00329522	-4.28631	2.05307e-07	-1.96469	0.0192775
FCIRG_00033T1	-2.04885	0.0103319	-2.68283	0.0012317
FCIRG_00036T1	-1.51916	0.048593	-3.70025	1.72317e-05	-2.18109	0.0168964
FCIRG_00057T1	-1.74174	0.0378755	-2.78486	0.00348591
FCIRG_00061T1			-2.26943	0.0229804
FCIRG_00063T1	-1.65665	0.0184681	-2.90658	0.00029555
FCIRG_00065T1	-1.47903	0.0267221	-1.77927	0.016807
FCIRG_00108T1	-1.64196	0.0230734	-2.68409	0.000761204
FCIRG_00111T1	-2.25461	0.000172346	-3.65486	1.81589e-08	-1.40025	0.0444524
FCIRG_00112T1	-1.33595	0.0361781	-2.56301	0.000272833
FCIRG_00114T1	-1.74084	0.0103191	-3.43388	5.44003e-06	-1.69304	0.0385751
FCIRG_00115T1	-1.46407	0.0321131	-3.03635	6.59163e-05
FCIRG_00119T1	-2.08061	0.00427204	-3.05795	7.76612e-05
FCIRG_00121T1	-1.75073	0.0145278	-3.29922	2.53362e-05
FCIRG_00125T1			-2.32273	0.0075736
FCIRG_00127T1	-2.25159	0.00225316	-5.13503	2.26825e-10	-2.88344	0.00101917
FCIRG_00130T1	-1.60565	0.022963	-4.03368	5.14032e-07	-2.42802	0.00519
FCIRG_00132T1			-2.5181	0.00635623
FCIRG_00134T1			-2.03625	0.0106675
FCIRG_00135T1	-1.79	0.0121776	-3.06261	8.77994e-05
FCIRG_00137T1	-1.80031	0.00455674	-4.16284	7.68602e-10	-2.36252	0.000711576
FCIRG_00138T1	-2.59437	0.00355216	-3.36463	0.00015754
FCIRG_00139T1			-4.08545	1.34569e-08	-3.74651	9.66135e-07
FCIRG_00141T1	-2.53106	0.00223267	-3.86181	6.35207e-06
FCIRG_00160T1	-3.19221	0.00406746	-8.12132	1.86143e-13	-4.92911	9.70588e-09
FCIRG_00162T1			2.15529	0.00581666	3.16507	0.000451089
FCIRG_00182T1	-2.03767	0.0114512	-3.28316	0.000161769
FCIRG_00185T1	-2.04906	0.0114512	-1.85512	0.0303138
FCIRG_00190T1	-2.50681	0.00189581	-3.67019	7.91774e-06
FCIRG_00192T1	-2.63721	0.00271304	-4.34964	1.53313e-06
FCIRG_00193T1	-1.61565	0.0454992	-3.7469	2.81111e-05	-2.13125	0.0230776
FCIRG_00196T1			-2.14885	0.0147396
FCIRG_00197T1	-1.7213	0.00595079	-2.57503	8.99649e-05
FCIRG_00199T1	-2.06248	0.00697128	-3.48951	2.30991e-05
FCIRG_00201T1			-2.55279	0.000469792	-1.58189	0.0484932
FCIRG_00202T1	-2.02716	0.00300883	-3.55829	1.23555e-06	-1.53113	0.04905
FCIRG_00203T1	-1.80431	0.0110697	-3.28671	2.6162e-05
FCIRG_00204T1	-2.23695	0.00688703	-2.99106	0.000415731
FCIRG_00205T1	-3.00384	2.60763e-06	-3.69311	1.20667e-07
FCIRG_00207T1			-2.97644	0.00135243
FCIRG_00208T1			-3.69309	3.11567e-06	-2.6931	0.00183259
FCIRG_00209T1	-1.85716	0.00223951	-2.54933	6.69112e-05
FCIRG_00212T1	-1.50785	0.0268549	-2.88562	0.000159132
FCIRG_00214T1	-1.43643	0.0424314	-2.87052	0.000571569
FCIRG_00215T1			-2.69293	0.00405318
FCIRG_00217T1	-1.89959	0.0113109	-3.11487	5.7891e-05
FCIRG_00219T1			-3.66899	9.48565e-05	-2.09731	0.0354975
FCIRG_00220T1	-2.05767	0.0133308	-2.92261	0.000828454
FCIRG_00223T1	-1.5368	0.0270212	-2.81448	0.000258405
FCIRG_00224T1	-1.53402	0.0261562	-2.20693	0.00302943
FCIRG_00226T1			-2.73554	0.00116145
FCIRG_00230T1			-3.08191	1.54626e-06	-2.263	0.00174641
FCIRG_00231T1			-3.04497	0.000165043	-1.94525	0.0327707
FCIRG_00234T1			-3.37598	3.35874e-05	-2.5437	0.00581895
FCIRG_00236T1	-3.24884	0.0044251	-4.12912	0.00019183
FCIRG_00237T1			-2.09446	0.00550733
FCIRG_00238T1	-2.30555	0.00133943	-2.57546	0.000403162
FCIRG_00240T1	-2.26264	0.0179808	-4.16693	4.38543e-05
FCIRG_00241T1	-1.41911	0.0132353	-2.61681	6.50394e-05
FCIRG_00243T1	-3.11001	1.49266e-05	-4.21101	5.1781e-08
FCIRG_00244T1	-2.22134	0.0100389	-4.64863	5.3677e-07	-2.42729	0.0102577
FCIRG_00246T1	-1.97757	0.00587563	-2.43994	0.0008299
FCIRG_00262T1	-2.31301	0.00067026	-4.31062	1.11295e-09	-1.99761	0.00658407
FCIRG_00281T1	-1.98215	0.00874527	-3.1904	7.81569e-05
FCIRG_00300T1			-3.38738	0.00186819
FCIRG_00304T1			-3.36863	0.0255024
FCIRG_00313T1	-2.50231	0.00028954	-3.61274	6.29726e-07
FCIRG_00318T1	-2.6005	0.000440352	-4.09521	1.67136e-07
FCIRG_00343T1	-2.76696	0.000125831
FCIRG_00351T1	-4.23553	1.7992e-06	-6.33614	9.15366e-11	-2.10061	0.0407699
FCIRG_00352T1	-3.5517	3.61208e-08	-3.77275	9.04491e-08
FCIRG_00353T1	-3.63308	3.12847e-07	-5.3857	9.64532e-12	-1.75262	0.0370951
FCIRG_00354T1	-3.23488	5.55435e-05	-5.08195	1.04075e-08
FCIRG_00355T1	-3.74342	1.06832e-09	-5.24528	5.89134e-15	-1.50185	0.0283051
FCIRG_00356T1	-3.11884	1.10525e-06	-4.75603	9.28447e-12	-1.63719	0.0248428
FCIRG_00357T1	-4.74321	1.74462e-08	-6.50971	1.53239e-12
FCIRG_00358T1	-3.55247	6.45029e-05	-5.52396	1.75438e-08
FCIRG_00359T1	-4.29597	1.17635e-07	-5.45896	6.15152e-10
FCIRG_00373T1			-3.6415	9.43392e-06	-2.71464	0.00241082
FCIRG_00380T1	-2.98634	0.00275078	-3.29593	0.000728126
FCIRG_00388T1	-5.07597	6.63017e-07	-6.22359	3.24208e-09
FCIRG_00392T1	-3.20867	3.3821e-05	-6.77887	3.00536e-16	-3.5702	1.93222e-05
FCIRG_00393T1	-2.41814	0.00291477	-3.81447	4.50754e-06
FCIRG_00396T1			-3.281	0.00150491
FCIRG_00415T1			-1.87659	0.00343402
FCIRG_00417T1			-1.95559	0.00894169
FCIRG_00418T1	-2.85791	7.04583e-06	-4.1571	2.16868e-09
FCIRG_00422T1	-2.32734	0.0117302	-3.75449	0.000111796
FCIRG_00429T1			-4.45141	8.38917e-08	-3.29648	0.000191923
FCIRG_00434T1	-2.22309	0.0035997	-4.40351	5.09305e-08	-2.18042	0.00923472
FCIRG_00435T1			-2.70206	0.000492427
FCIRG_00445T1	-1.88126	0.0120629	-3.1768	6.13812e-05
FCIRG_00446T1			-3.63965	0.000369699
FCIRG_00448T1			-2.96762	0.000458498	-1.8991	0.0428692
FCIRG_00449T1	-2.08745	0.0099863	-3.8609	8.31986e-06	-1.77345	0.0444582
FCIRG_00450T1			-3.29536	0.000615789
FCIRG_00454T1	-2.36658	0.00724612	-2.82482	0.00196325
FCIRG_00455T1			-5.13013	1.1701e-07	-4.66789	5.81462e-06
FCIRG_00456T1			-1.70785	0.0181544
FCIRG_00457T1	-1.40333	0.0166978	-1.90289	0.00302509
FCIRG_00460T1	-2.07442	0.00977459	-3.10485	0.00018006
FCIRG_00462T1	-1.64079	0.00708524	-3.08094	2.42884e-06	-1.44014	0.0368861
FCIRG_00463T1	-1.77049	0.0274939	-2.60576	0.00243222
FCIRG_00465T1	-1.74266	0.00907977	-6.04782	2.41975e-15	-4.30516	4.83106e-08
FCIRG_00469T1	-2.45225	0.000351629	-3.27283	4.51073e-06
FCIRG_00470T1	-1.534	0.0491309	-3.37026	0.000189168
FCIRG_00471T1	-1.98556	0.0150229	-3.7013	3.47278e-05
FCIRG_00474T1	-1.65238	0.0166472	-3.00613	6.35259e-05
FCIRG_00477T1	-1.5124	0.0301097	-3.7284	2.21659e-06	-2.216	0.00912777
FCIRG_00479T1	-1.78858	0.00179312	-2.31956	8.158e-05
FCIRG_00492T1	-2.17244	0.00179494	-2.78328	0.00013536
FCIRG_00495T1	-2.32644	0.00260713	-3.77926	2.87013e-06
FCIRG_00498T1			-3.09412	0.000366612
FCIRG_00503T1			-3.41103	3.66748e-05	-2.93995	0.00149375
FCIRG_00504T1			-5.13778	1.81459e-07	-4.10839	0.000135186
FCIRG_00519T1			-2.71074	0.00123741	-2.04977	0.0306114
FCIRG_00550T1	-1.54074	0.0464118	-2.20049	0.0134465
FCIRG_00551T1	-1.37697	0.0384351	-3.4311	1.68258e-05	-2.05412	0.023182
FCIRG_00553T1	-1.74665	0.02879	-3.0134	0.000654065
FCIRG_00554T1			-2.05477	0.00788683
FCIRG_00561T1	-1.7973	0.0394712	-2.8011	0.00304101
FCIRG_00562T1	-1.45903	0.0262622	-3.20114	3.35993e-05	-1.74211	0.0439044
FCIRG_00563T1			-3.1173	0.00215727
FCIRG_00565T1	-1.96586	0.00412431	-4.06964	2.41681e-08	-2.10378	0.00608664
FCIRG_00571T1			-3.57278	0.000108215	-2.49484	0.0142659
FCIRG_00577T1	-1.75457	0.0157565	-2.91036	0.000183094
FCIRG_00578T1	-1.99966	0.00819079	-2.89012	0.000290603
FCIRG_00580T1	-2.20842	0.0365596	-3.75908	0.000999809
FCIRG_00581T1	-2.45555	0.00119018	-3.35488	1.05617e-05
FCIRG_00584T1	-1.58275	0.0198243	-2.81522	0.000160708
FCIRG_00588T1	-1.27576	0.0488482	-3.995	1.02369e-07	-2.71923	0.000673403
FCIRG_00590T1			-2.21189	0.0103177
FCIRG_00591T1	-1.49383	0.00813855	-2.57619	3.5738e-05
FCIRG_00592T1	-2.16383	0.00495817	-3.72078	3.63161e-06
FCIRG_00595T1	-1.20222	0.041005	-2.04256	0.00215057
FCIRG_00597T1	-1.58313	0.0385482	-3.32555	6.41538e-05
FCIRG_00609T1	-2.73722	0.000501784	-4.39093	6.53914e-08	-1.65371	0.041938
FCIRG_00612T1	-2.76101	0.00305295	-3.96466	2.39139e-05
FCIRG_00617T1	-2.0432	0.0209231	-3.99119	2.89155e-05	-1.94798	0.043023
FCIRG_00618T1			-3.0685	0.00313414
FCIRG_00621T1			-2.53184	0.011306
FCIRG_00623T1	-1.96767	0.0019801	-3.35435	1.34894e-06
FCIRG_00626T1	-1.25856	0.0495806	-2.13932	0.00251552
FCIRG_00628T1	-1.53598	0.0164504	-2.86073	9.9875e-05
FCIRG_00629T1			-2.88063	0.000522098	-1.7912	0.0472098
FCIRG_00632T1			-2.12672	0.00708053
FCIRG_00633T1			-2.31868	0.00267281
FCIRG_00635T1			-2.90335	0.000208532	-1.97992	0.0238287
FCIRG_00637T1	-2.3211	0.0051066	-3.53496	3.44256e-05
FCIRG_00645T1	-2.36718	0.00714884	-4.86503	1.88998e-07	-2.49785	0.00811684
FCIRG_00647T1	-1.86006	0.0126506	-3.45965	2.99236e-05
FCIRG_00648T1	-1.95067	0.0142329
FCIRG_00649T1			-2.82102	0.000853182
FCIRG_00650T1	-2.80999	0.000588899	-2.0401	0.0128805
FCIRG_00651T1	-2.90017	0.00595079	-3.65076	0.000855704
FCIRG_00681T1	-2.42845	0.00715139	-1.86903	0.0475955
FCIRG_00712T1			2.93531	1.21024e-06	2.42637	0.000336832
FCIRG_00724T1	-3.90577	1.10525e-06	-4.83346	1.64527e-08
FCIRG_00725T1	-3.42959	0.00243108	-5.17973	4.30334e-06
FCIRG_00726T1	-2.30955	0.0090544	-3.17112	0.000489654
FCIRG_00746T1	-3.34599	0.00166562	-4.85519	2.80343e-06
FCIRG_00750T1	-1.78946	0.0463468	-7.59831	3.33053e-13	-5.80885	1.80847e-08
FCIRG_00770T1	-1.66282	0.0323616	-3.28928	0.000164672
FCIRG_00780T1			-2.93256	0.00104821
FCIRG_00781T1	-1.42302	0.0336716	-2.86909	0.000129464
FCIRG_00782T1	-1.48598	0.0163503	-2.95236	3.64286e-05
FCIRG_00783T1	-1.44693	0.0312992	-3.95317	2.82072e-07	-2.50623	0.00240707
FCIRG_00784T1	-1.58244	0.0208777	-4.2109	1.70515e-07	-2.62846	0.00314915
FCIRG_00804T1	-2.65736	0.00805664	-3.35442	0.00105986
FCIRG_00806T1	-1.39537	0.0090824	-2.32057	7.14574e-05
FCIRG_00808T1	-4.10287	4.33414e-05	-7.4063	1.10771e-12	-3.30342	0.000798387
FCIRG_00816T1	-1.76668	0.0114512	-3.42407	6.21179e-06	-1.65739	0.0369093
FCIRG_00817T1			-2.54269	0.00058493
FCIRG_00818T1	-2.16347	0.00724782	-3.40356	3.3044e-05
FCIRG_00821T1	-1.65363	0.0330569	-2.58235	0.0020737
FCIRG_00822T1			-2.19768	0.00385397
FCIRG_00827T1	-2.0593	0.00548835	-3.85303	2.07614e-06	-1.79373	0.040609
FCIRG_00828T1	-2.51264	0.00288553	-3.40831	6.37067e-05
FCIRG_00829T1	-2.13825	0.0159048	-4.1443	1.79169e-05	-2.00605	0.0428888
FCIRG_00830T1			-1.77429	0.0199104
FCIRG_00832T1	-3.9445	0.00216306	-3.1732	0.00857081
FCIRG_00833T1	-3.59797	0.00697524	-4.56042	0.000582384
FCIRG_00841T1	-7.19339	0.00187898	-12.2175	5.45448e-07	-5.0241	0.0391602
FCIRG_00843T1	-2.19813	0.00419888	-4.42187	3.59034e-08	-2.22374	0.00630739
FCIRG_00844T1	-1.70863	0.0108592	-4.56593	2.70005e-09	-2.8573	0.000572939
FCIRG_00853T1			-2.50997	0.0036346
FCIRG_00874T1			-4.12839	2.93675e-08	-2.97584	0.000236102
FCIRG_00884T1	-1.38118	0.0433626	-4.20337	7.53145e-08	-2.82219	0.000580927
FCIRG_00889T1	-1.62068	0.0328527	-6.22953	8.9967e-12	-4.60884	1.58946e-06
FCIRG_00899T1	-3.31177	0.00767589	-5.78871	3.14876e-06
FCIRG_00904T1	-1.8329	0.0102361	-2.71155	0.000343194
FCIRG_00907T1	-3.94117	4.95184e-06	-6.6054	3.53203e-13	-2.66423	0.00288194
FCIRG_00908T1			-9.06801	1.28261e-07	-7.55419	6.08326e-05
FCIRG_00909T1	-2.0437	0.00670883	-4.46423	2.26805e-07	-2.42054	0.0126399
FCIRG_00912T1	-2.32805	0.00103904	-4.64158	4.26321e-10	-2.31353	0.00268529
FCIRG_00917T1	-2.8286	0.00501893	-3.13699	0.00174473
FCIRG_00918T1	-4.60145	0.000275214	-4.86466	4.72393e-05
FCIRG_00926T1			-2.86244	0.000256369	-2.1052	0.0199785
FCIRG_00927T1			-2.65187	6.05433e-05	-1.78766	0.0181727
FCIRG_00930T1	-1.74681	0.0247597	-3.54143	2.96127e-05	-1.79462	0.0407699
FCIRG_00931T1	-1.85375	0.0192431	-2.51915	0.00246686
FCIRG_00936T1			-4.69426	1.32222e-07	-3.29433	0.000780522
FCIRG_00946T1	-1.87182	0.0116211	-3.45966	2.93425e-05
FCIRG_00977T1	-1.3815	0.03396	-2.5287	0.000415654
FCIRG_00978T1	-1.72016	0.00844326	-2.43271	0.00045328
FCIRG_00979T1	-1.47835	0.0178711	-2.77206	6.5235e-05
FCIRG_00982T1	-1.99948	0.0050374	-4.17731	1.15611e-07	-2.17783	0.0115328
FCIRG_00987T1	-2.66936	0.00728377	-4.42939	1.55652e-05
FCIRG_00988T1	-1.45069	0.0340522	-3.60545	2.47306e-06	-2.15476	0.00843535
FCIRG_00989T1	-2.0126	0.00424681	-2.30786	0.00165161
FCIRG_00999T1	-2.4236	0.0230882	-3.75845	0.000846747
FCIRG_01002T1			-2.80909	0.000664093	-1.80271	0.0468076
FCIRG_01004T1	-1.33114	0.0445484	-2.61609	0.000363371
FCIRG_01032T1			-3.19869	4.76453e-05	-2.17537	0.0130637
FCIRG_01033T1	-2.10719	0.000495882	-3.01286	4.07625e-06
FCIRG_01036T1			-4.02882	4.08585e-07	-2.72179	0.00187661
FCIRG_01037T1	-2.14791	0.00736727	-4.69641	8.41494e-08	-2.5485	0.00604401
FCIRG_01040T1	-2.21746	0.000572717	-3.41567	8.47771e-07
FCIRG_01041T1	-2.01727	0.00335065	-3.47164	1.62273e-06
FCIRG_01044T1	-1.97705	0.0123181	-4.79905	6.64916e-09	-2.822	0.000280238
FCIRG_01046T1	-1.39627	0.0467744	-3.60088	7.25243e-06	-2.20461	0.0115001
FCIRG_01047T1	-1.72709	0.0127359	-2.67851	0.000343139
FCIRG_01049T1	-1.44733	0.0292312	-3.28485	1.30784e-05	-1.83752	0.0248397
FCIRG_01050T1	-1.94763	0.00223267	-3.47663	3.02288e-07	-1.529	0.0345085
FCIRG_01074T1	-2.16612	0.00757048	-4.75813	1.02646e-07	-2.59201	0.00668118
FCIRG_01075T1	-2.90334	0.00155156	-3.90521	2.96046e-05
FCIRG_01076T1	-2.62666	0.00741919	-3.66084	0.000506586
FCIRG_01081T1	-7.1646	7.63802e-09	-8.16055	5.51577e-11
FCIRG_01088T1	-1.66311	0.0100903	-2.9361	3.87573e-05
FCIRG_01090T1	-2.79412	0.00368076	-3.60158	0.00014705
FCIRG_01091T1	-2.04613	0.00953866	-3.35619	6.48199e-05
FCIRG_01092T1			-1.9609	0.00922757
FCIRG_01095T1	-1.55396	0.0255524	-1.92394	0.0102229
FCIRG_01097T1	-1.84603	0.0262622	-3.59852	0.000103007
FCIRG_01098T1	-1.44993	0.0411111	-3.32484	4.78903e-05	-1.8749	0.0370951
FCIRG_01099T1	-2.32	0.00405956	-3.54541	1.60378e-05
FCIRG_01101T1			-2.38053	0.00059169
FCIRG_01102T1	-1.42918	0.035793	-3.20066	1.6553e-05	-1.77149	0.0222641
FCIRG_01103T1	-1.39178	0.0206302	-2.63098	6.80068e-05
FCIRG_01104T1			-3.0043	0.000357695
FCIRG_01105T1	-1.61574	0.0230882	-3.63134	7.65351e-06	-2.0156	0.0230776
FCIRG_01106T1	-2.61243	0.00035037	-5.80821	3.06109e-14	-3.19578	3.33538e-05
FCIRG_01108T1	-2.25523	0.00419888	-3.98783	2.45266e-06
FCIRG_01110T1	-1.87925	0.0030602	-4.32068	1.02594e-09	-2.44143	0.00172631
FCIRG_01112T1	-1.86583	0.0241788	-2.83374	0.0015829
FCIRG_01114T1	-2.29893	0.00811437	-5.22318	1.66585e-08	-2.92425	0.00139742
FCIRG_01115T1	-2.14317	0.00548126	-3.4781	1.92271e-05
FCIRG_01116T1	-1.64442	0.025577	-3.12074	0.000102782
FCIRG_01120T1	-2.31092	0.0103741	-3.74222	6.22761e-05
FCIRG_01126T1	-1.96001	0.00605197	-3.01849	8.76035e-05
FCIRG_01138T1			-1.84379	0.0127173
FCIRG_01144T1			-2.70705	0.00163457
FCIRG_01148T1	-5.61278	0.0453859	-6.79245	0.0326761
FCIRG_01164T1	-2.07663	0.0235627	-3.03438	0.00187843
FCIRG_01166T1			-7.46896	1.32968e-06	-5.70343	0.000978487
FCIRG_01167T1			-4.16042	0.00010249	-3.21741	0.00887742
FCIRG_01169T1			-3.75045	1.19984e-06	-2.52922	0.00271342
FCIRG_01173T1	-2.49981	0.0068407	-2.63218	0.00534576
FCIRG_01191T1	-2.47938	0.000227392	-2.87793	5.73213e-05
FCIRG_01194T1	-2.61467	0.0018481	-3.9025	8.93502e-06
FCIRG_01195T1	-2.38669	0.00187898	-3.85691	3.15798e-06
FCIRG_01196T1	-2.55375	1.48929e-05	-3.89517	1.43018e-09	-1.34142	0.0492557
FCIRG_01197T1			-4.10661	3.87872e-05	-2.67131	0.0142272
FCIRG_01200T1	-1.8923	0.0263401	-3.99088	1.97928e-05	-2.09858	0.0302423
FCIRG_01201T1	-1.82103	0.00430449	-3.63421	7.19663e-08	-1.81317	0.0102168
FCIRG_01202T1	-1.96147	0.0189243	-3.6218	8.16169e-05
FCIRG_01203T1			-3.14089	2.81625e-05	-2.08375	0.0130085
FCIRG_01204T1	-1.5813	0.00472276	-2.31101	7.90553e-05
FCIRG_01209T1			-2.65989	9.14339e-05	-1.73769	0.0232994
FCIRG_01211T1	-2.03373	0.00936348	-3.36739	5.00408e-05
FCIRG_01212T1	-2.10653	0.0161518	-3.89798	3.13202e-05
FCIRG_01213T1	-1.94636	0.00374077	-4.05181	1.84969e-08	-2.10545	0.00604401
FCIRG_01215T1	-2.67026	0.0113062	-4.18333	0.000120924
FCIRG_01216T1	-2.70688	0.00042384	-3.99118	3.76514e-07
FCIRG_01217T1	-1.78048	0.0152053	-3.3643	2.20944e-05
FCIRG_01219T1	-2.04891	0.00313139	-3.54908	2.15439e-06
FCIRG_01220T1	-3.07147	0.000333523	-4.64418	1.46091e-07
FCIRG_01225T1			-3.46233	0.000144431	-3.0687	0.00290766
FCIRG_01231T1			-1.89955	0.0110454
FCIRG_01250T1	-1.79353	0.0285145	-4.31523	2.15926e-06	-2.5217	0.00843535
FCIRG_01253T1	-2.17521	0.000225388	-1.68436	0.00600358
FCIRG_01256T1	-2.39921	2.74515e-05	-4.0352	8.88089e-11	-1.636	0.0145603
FCIRG_01258T1	-2.22	0.00941826	-2.27622	0.0083721
FCIRG_01259T1	-1.63442	0.00426526	-2.66521	1.39967e-05
FCIRG_01261T1	-1.27306	0.0476813	-3.08163	1.88595e-05	-1.80857	0.0196124
FCIRG_01262T1	-1.95463	0.0162844	-3.66782	3.93288e-05
FCIRG_01263T1	-1.63402	0.00472625	-3.1192	1.10007e-06	-1.48517	0.0347664
FCIRG_01264T1	-1.68511	0.0134443	-3.05309	9.19605e-05
FCIRG_01265T1	-1.62181	0.00753742	-3.30115	1.10005e-06	-1.67934	0.024053
FCIRG_01268T1	-1.68102	0.0331576	-2.95581	0.000578056
FCIRG_01269T1	-1.84071	0.0422373	-3.33255	0.00077168
FCIRG_01270T1			-3.95502	1.65077e-07	-2.98243	0.000191923
FCIRG_01271T1	-2.12691	0.0119167	-2.29599	0.00956657
FCIRG_01272T1	-2.05595	0.0261082	-4.54421	4.91822e-06
FCIRG_01282T1			-2.65127	0.00487326
FCIRG_01283T1	-1.39331	0.0280076	1.85167	0.0111257	3.24498	9.85191e-05
FCIRG_01287T1	-2.42149	0.0108116	-4.6625	3.23208e-06	-2.241	0.0224201
FCIRG_01290T1	-2.77756	0.00142556	-4.9329	6.84411e-08	-2.15534	0.0225165
FCIRG_01297T1			-3.25443	4.58849e-05	-2.12219	0.0142887
FCIRG_01303T1	-2.45631	0.00562073	-5.60462	4.03858e-09	-3.14831	0.00114767
FCIRG_01310T1			-4.16399	1.78276e-05	-3.53697	0.00121709
FCIRG_01314T1	-1.79448	0.00959125	-3.20881	2.23105e-05
FCIRG_01327T1	-1.89553	0.0436892	-4.06823	9.51249e-05
FCIRG_01328T1			-4.11254	9.36069e-07	-2.84654	0.00227302
FCIRG_01329T1			-3.95927	0.0373177
FCIRG_01330T1	-1.58017	0.0266448	-3.1643	7.76728e-05
FCIRG_01349T1	-1.86264	0.011913	-2.81243	0.000433296
FCIRG_01354T1	-1.43536	0.0197463
FCIRG_01357T1			-2.49755	0.00639361
FCIRG_01358T1	-1.67662	0.0186596	-3.3447	1.74247e-05	-1.66807	0.0404285
FCIRG_01359T1	-1.49798	0.0389947	-3.85061	2.92041e-06	-2.35263	0.00811684
FCIRG_01360T1	-1.93756	0.00876517	-2.9533	0.000130392
FCIRG_01362T1			-2.80366	0.00464777
FCIRG_01366T1	-2.36396	0.00658244	-3.82642	2.49298e-05
FCIRG_01368T1	-1.51829	0.0162975	-3.11732	2.12954e-05	-1.59903	0.0498102
FCIRG_01369T1	-2.10635	0.00696714	-4.22281	8.09472e-07	-2.11646	0.0211827
FCIRG_01370T1			-2.77101	0.000560674
FCIRG_01371T1			-2.8235	8.83946e-05	-1.86869	0.0201534
FCIRG_01373T1	-1.71394	0.0107737	-2.79501	0.000136509
FCIRG_01374T1			-2.55421	0.000515742
FCIRG_01376T1			2.26762	0.000456555	1.86998	0.0134934
FCIRG_01377T1	-3.83368	0.00409467	-4.84742	0.000206164
FCIRG_01382T1	-2.2106	0.0181411	-4.13783	3.067e-05
FCIRG_01383T1	-1.39759	0.00888159	-1.83423	0.00143896
FCIRG_01384T1	-1.58343	0.0213197	-2.74433	0.000379417
FCIRG_01385T1	-2.10215	0.0152449	-3.05006	0.000842841
FCIRG_01388T1	-1.88605	0.0124524	-3.23878	9.47405e-05
FCIRG_01389T1	-1.57349	0.0284541	-3.13755	0.00012016
FCIRG_01391T1	-1.94102	0.0257206	-3.15919	0.00101694
FCIRG_01393T1			-2.09904	0.00724695
FCIRG_01396T1	-2.03667	0.0187337	-3.7175	6.20745e-05
FCIRG_01398T1	-1.64816	0.00459302	-2.50011	6.78661e-05
FCIRG_01400T1	-1.80693	0.00259225	-3.22457	5.88323e-07	-1.41763	0.0409974
FCIRG_01402T1	-2.25275	0.00127878	-3.37825	2.80614e-06
FCIRG_01406T1	-1.74979	0.00409467	-3.40247	5.38902e-07	-1.65268	0.0286159
FCIRG_01411T1	-1.68294	0.0399247	-2.23865	0.0120475
FCIRG_01412T1	-1.81216	0.00941322	-3.3151	1.68676e-05
FCIRG_01417T1			-3.07823	0.000424579	-1.96944	0.040516
FCIRG_01419T1			-2.67036	0.00465325
FCIRG_01420T1	-2.42598	0.00181815	-4.1195	7.37339e-07
FCIRG_01422T1	-1.89665	0.00898566	-2.77158	0.000250402
FCIRG_01423T1			-3.16824	7.14221e-05	-1.79993	0.0375891
FCIRG_01428T1	-2.40158	0.000892346	-3.39142	7.22169e-06
FCIRG_01429T1	-2.00956	0.000911901	-3.94716	2.04412e-09	-1.9376	0.00766176
FCIRG_01430T1	-1.95078	0.0173625	-2.9123	0.00095634
FCIRG_01432T1	-2.2308	0.00851844	-3.36194	0.000201001
FCIRG_01433T1	-1.48041	0.0221507	-3.10872	2.4754e-05	-1.62831	0.043055
FCIRG_01434T1	-3.72356	1.78135e-08	-4.32085	3.9549e-09
FCIRG_01441T1	-2.01552	0.0081083	-4.13902	4.03269e-07	-2.1235	0.0120028
FCIRG_01443T1	-1.53451	0.0137888	-2.44334	0.00037034
FCIRG_01447T1			-5.27671	2.71116e-09	-4.6302	7.29532e-07
FCIRG_01448T1	-1.80741	0.0226404	-4.79046	1.16605e-07	-2.98305	0.0018597
FCIRG_01456T1	-2.06887	0.00282003	-3.36502	6.08965e-06
FCIRG_01459T1	-1.5442	0.0208777	-3.90754	4.24654e-07	-2.36333	0.00554046
FCIRG_01460T1	-3.10166	1.75813e-06	-5.7087	4.58782e-16	-2.60704	0.0002877
FCIRG_01462T1			-2.74805	0.000501286
FCIRG_01464T1	-2.18058	0.0119298	-3.00147	0.000867095
FCIRG_01466T1	-1.40985	0.0120629	-2.64909	3.86429e-05
FCIRG_01469T1			-2.42068	0.0107582
FCIRG_01470T1	-2.80904	0.00255367	-4.09257	1.42298e-05
FCIRG_01471T1	-2.77901	0.000119457	-4.75992	1.35499e-09	-1.98091	0.0200508
FCIRG_01473T1	-1.32618	0.0390013	-2.46325	0.000591475
FCIRG_01474T1	-1.80031	0.00956374	-3.86353	5.8922e-07	-2.06322	0.0138688
FCIRG_01475T1	-1.74134	0.00909662	-3.15904	1.63935e-05
FCIRG_01476T1	-1.86256	0.00664382	-3.2288	1.61667e-05
FCIRG_01477T1	-2.28445	0.00616849	-3.10377	0.00034911
FCIRG_01478T1	-2.02007	0.00209427	-3.54867	3.57131e-07	-1.52861	0.0382725
FCIRG_01512T1	-2.41785	0.00541726	-3.82434	3.83308e-05
FCIRG_01524T1	2.39347	0.0131916
FCIRG_01534T1	-1.80837	0.0193713	-2.63847	0.00206267
FCIRG_01542T1			-1.94835	0.00684448
FCIRG_01545T1	-4.19151	0.000931238	-5.5729	3.87664e-06
FCIRG_01547T1	-1.81762	0.0124616	-2.92989	0.000150015
FCIRG_01548T1	-1.7681	0.0179215	-3.37378	6.02967e-05
FCIRG_01549T1	-2.02407	0.00169072	-3.34469	9.35327e-07
FCIRG_01550T1	-2.1024	0.0234744	-4.34903	1.29148e-05
FCIRG_01573T1	-3.77006	3.68603e-05	-4.70396	3.20836e-07
FCIRG_01574T1	-5.21233	4.07645e-05	-6.46569	2.1095e-07
FCIRG_01579T1	-1.71009	0.0171162	-2.51552	0.00106455
FCIRG_01580T1	-1.98316	0.018748	-2.36999	0.00781569
FCIRG_01585T1			-1.94742	0.0233421
FCIRG_01586T1	-2.24762	0.00183037	-2.98224	5.93407e-05
FCIRG_01601T1			-7.47229	1.66518e-13	-6.028	3.90635e-09
FCIRG_01604T1	-3.99995	1.56337e-07	-5.52985	2.05761e-11
FCIRG_01609T1	-2.79527	0.00721952	-4.12544	8.99649e-05
FCIRG_01612T1	-2.00139	0.0221584	-3.43762	0.000257639
FCIRG_01613T1	-1.96971	0.00575772	-3.56555	4.04028e-06
FCIRG_01614T1	-1.79205	0.0103741	-2.85732	0.000166061
FCIRG_01615T1			-5.3105	7.27535e-11	-4.00816	2.60911e-06
FCIRG_01616T1	-1.91321	0.00853265	-3.09956	8.3589e-05
FCIRG_01617T1	-2.03486	0.00948472	-4.21199	1.88198e-06	-2.17714	0.0248023
FCIRG_01618T1			-3.14957	8.71262e-06	-2.3496	0.00261073
FCIRG_01621T1	-1.73288	0.0103285	-3.64712	1.88198e-06	-1.91424	0.0236412
FCIRG_01622T1	-1.94367	0.026359	-5.56917	1.2168e-08	-3.6255	0.000187404
FCIRG_01623T1			-4.53777	0.0022347
FCIRG_01625T1	-1.64161	0.0452108	-2.12092	0.0182517
FCIRG_01626T1	-1.95312	0.000732475	-2.39766	4.85354e-05
FCIRG_01627T1	-3.95012	0.000572553	-5.4142	1.031e-06
FCIRG_01643T1	-1.6738	0.0294789	-5.0269	7.98581e-09	-3.35311	0.000175107
FCIRG_01656T1	-1.64301	0.0300563	-2.25438	0.00543165
FCIRG_01659T1	-1.66264	0.0331275	-2.74092	0.00133859
FCIRG_01666T1	-6.0875	3.17149e-08	-8.73664	6.08547e-14	-2.64913	0.0144417
FCIRG_01667T1	-6.03	3.66353e-05	-9.45649	3.00072e-11	-3.42649	0.000779709
FCIRG_01668T1	-6.64032	5.55679e-06	-9.06478	2.4216e-10	-2.42446	0.0190237
FCIRG_01696T1	-2.51713	0.00684076	-5.21859	1.46091e-07	-2.70147	0.0070936
FCIRG_01704T1	-3.62174	0.0222232	-5.91785	0.000693055
FCIRG_01729T1	-2.14041	0.00665231
FCIRG_01730T1	-1.57735	0.0188669
FCIRG_01749T1	-6.19389	1.56337e-07	-7.2619	5.62192e-10
FCIRG_01759T1			-5.72628	4.7165e-05	-4.16262	0.0103864
FCIRG_01763T1			2.43139	0.000899411	3.01579	0.000311514
FCIRG_01769T1	-1.66082	0.0445975	-3.98749	1.69335e-05	-2.32667	0.0178317
FCIRG_01795T1	-2.06815	0.0410325	-3.83421	0.000525341
FCIRG_01799T1	-3.22388	4.09126e-05	-4.47519	3.92307e-08
FCIRG_01832T1	-1.6306	0.00687611	-1.90038	0.00394925
FCIRG_01839T1			-3.01118	0.000971243
FCIRG_01840T1	-1.32779	0.0212612	-2.24408	0.000416575
FCIRG_01841T1	-1.76858	0.00679527	-2.60616	0.000197073
FCIRG_01844T1	-1.95844	0.00749419	-3.66872	1.85555e-06	-1.71028	0.0286159
FCIRG_01845T1			-2.63078	5.98377e-05	-2.133	0.00482498
FCIRG_01846T1	-2.5518	0.00280095	-3.28431	0.000129722
FCIRG_01852T1			-2.18656	0.0163396
FCIRG_01870T1	-1.46905	0.0164855	-2.92753	2.00821e-05	-1.45847	0.0491451
FCIRG_01873T1	-2.84139	0.00358096	-6.39796	7.268e-10	-3.55657	0.000631344
FCIRG_01876T1	-2.02326	0.00262954	-3.85472	6.69847e-08	-1.83146	0.0150311
FCIRG_01880T1			-1.47518	0.0101525
FCIRG_01892T1	-3.19651	1.22478e-05	-4.18323	4.90233e-08
FCIRG_01893T1			-2.98556	0.000176556
FCIRG_01895T1	-1.73941	0.00469908	-3.5692	7.59225e-08	-1.82979	0.0100079
FCIRG_01897T1			-1.63411	0.0366174
FCIRG_01898T1	-1.41646	0.0391401	-3.07497	9.96337e-05
FCIRG_01899T1			-3.59862	5.83905e-08	-2.56627	0.000298066
FCIRG_01901T1	-1.49336	0.0378738	-3.01203	0.000117296
FCIRG_01903T1			-2.10509	0.00284982
FCIRG_01904T1	-1.44926	0.00918253	-2.84189	7.05746e-06	-1.39264	0.046483
FCIRG_01907T1			-3.86444	2.39594e-06	-2.66348	0.00292473
FCIRG_01911T1	-2.02383	0.0146377	-3.47744	0.000105497
FCIRG_01912T1	-3.8752	0.000108969	-5.35352	1.71594e-07
FCIRG_01913T1	-2.6992	0.000281342	-3.86329	3.33477e-07
FCIRG_01914T1	-3.07782	6.19513e-06	-4.45662	2.13285e-09
FCIRG_01915T1	-2.77141	0.0030956	-4.12746	2.08372e-05
FCIRG_01916T1	-1.96898	0.0013818	-3.16038	7.65884e-07
FCIRG_01919T1	-1.67724	0.0105227	-2.75974	0.000169345
FCIRG_01920T1	-2.13944	0.00419187	-3.24976	3.35874e-05
FCIRG_01924T1			-3.47582	1.76034e-06	-2.91084	0.00030011
FCIRG_01925T1	-1.78733	0.0112814	-4.71582	1.14253e-08	-2.92849	0.00141642
FCIRG_01926T1			-2.70984	0.00108614	-2.18858	0.0206297
FCIRG_01929T1	-1.94409	0.00959125	-4.05866	7.41988e-07	-2.11457	0.0144087
FCIRG_01931T1	-1.709	0.0297636	-3.20838	0.000207248
FCIRG_01939T1	-1.94809	0.00908605	-2.76702	0.000355014
FCIRG_01942T1			-3.31944	4.77101e-05	-2.32942	0.00964989
FCIRG_01943T1	-1.32159	0.0129481	-3.45475	2.39124e-08	-2.13316	0.00182557
FCIRG_01944T1	-1.99846	0.00822915	-3.10321	7.40527e-05
FCIRG_01950T1	-2.37607	0.0105966	-3.48118	0.000345652
FCIRG_01951T1	-2.01027	0.0162691	-2.73442	0.00197788
FCIRG_01955T1	-2.01061	0.00670883	-3.66934	5.47555e-06
FCIRG_01956T1			-2.93561	3.21276e-05	-1.84051	0.0185964
FCIRG_01957T1	-4.84104	2.01318e-07	-6.03771	6.51832e-10
FCIRG_01958T1	-1.94518	0.00581431	-3.53737	2.64807e-06	-1.59219	0.0429969
FCIRG_01960T1	-1.84763	0.00460017	-3.8114	7.33785e-08	-1.96377	0.00996243
FCIRG_01962T1	-1.91955	0.0124535	-3.88323	2.45797e-06	-1.96367	0.0201309
FCIRG_01963T1	-1.68934	0.0270711	-3.12593	0.000160708
FCIRG_01964T1	-2.67157	0.0034756	-4.21379	5.22986e-06
FCIRG_01969T1	-1.50244	0.0442967	-1.96184	0.0165736
FCIRG_01971T1	-2.36726	0.00119018	-3.6629	1.82895e-06
FCIRG_01977T1	-2.52688	0.00727876	-3.82063	7.00576e-05
FCIRG_01978T1	-1.80115	0.0256256	-3.12438	0.00032037
FCIRG_01989T1	-1.72376	0.0365376	-3.74363	2.79224e-05
FCIRG_01991T1	-1.71017	0.00730203	-3.87385	6.25818e-08	-2.16368	0.00604401
FCIRG_01992T1	-2.0388	0.00331169	-3.94677	2.13733e-07	-1.90797	0.0218199
FCIRG_01995T1	-2.01979	0.0195731	-2.81852	0.00216685
FCIRG_01999T1			-5.81912	2.01135e-08	-5.18959	3.39517e-06
FCIRG_02000T1	-2.3472	0.00434611	-5.00218	1.15713e-08	-2.65498	0.00308336
FCIRG_02001T1			-4.79275	5.06166e-06	-3.88067	0.00114506
FCIRG_02003T1	-2.64358	0.00601861	-4.16051	1.86569e-05
FCIRG_02005T1	-2.04121	0.0120948	-3.63703	2.61636e-05
FCIRG_02006T1	-1.94063	0.00501893	-2.98649	3.06082e-05
FCIRG_02007T1	-2.12256	0.00104685	-3.95682	1.75438e-08	-1.83426	0.0174883
FCIRG_02010T1	-2.41245	0.00241545	-3.83686	1.96227e-06
FCIRG_02011T1	-1.36325	0.0488375	-2.51939	0.000849119
FCIRG_02012T1			-2.44997	0.00152229
FCIRG_02013T1			-2.26177	0.00613038
FCIRG_02014T1	-2.5907	0.00169072	-3.66553	1.64189e-05
FCIRG_02018T1	-2.17931	0.00685347	-3.22392	0.000110539
FCIRG_02020T1	-2.78002	0.000527943	-3.25292	5.62208e-05
FCIRG_02021T1	-2.01175	0.0025502	-3.16778	7.83725e-06
FCIRG_02022T1	-1.46017	0.014939	-2.95862	1.53959e-05	-1.49845	0.0461135
FCIRG_02024T1	-2.25568	0.000218504	-3.13357	9.36069e-07
FCIRG_02028T1	-2.49139	0.00525262	-4.23183	3.86486e-06	-1.74044	0.0483366
FCIRG_02029T1			-6.75066	3.3334e-14	-5.62885	2.86052e-10
FCIRG_02030T1	-1.39359	0.0343312	-2.06575	0.00559742
FCIRG_02031T1			-3.29322	0.00082961
FCIRG_02032T1	-2.11489	0.0120948	-2.68476	0.00296044
FCIRG_02038T1	-2.45699	0.00305295	-4.45419	2.34453e-07	-1.9972	0.0213584
FCIRG_02039T1	-1.87803	0.0146508	-3.08544	0.000181231
FCIRG_02040T1	-1.78267	0.0110259	-3.15247	4.44934e-05
FCIRG_02043T1			-2.98056	0.000317373	-1.87122	0.0387821
FCIRG_02045T1	-1.33852	0.0413191	-1.69303	0.0176211
FCIRG_02046T1	-2.49189	0.00449396	-2.81162	0.00154732
FCIRG_02051T1	-1.39154	0.0295251	-2.14442	0.00248581
FCIRG_02053T1	-1.82421	0.00948472	-4.15814	2.55684e-07	-2.33394	0.00971035
FCIRG_02054T1	-1.33184	0.024849	-3.22634	4.07625e-06	-1.8945	0.0164498
FCIRG_02055T1	-2.00411	0.0111497	-4.84315	1.72384e-08	-2.83904	0.00114404
FCIRG_02056T1	-1.7637	0.0237392	-4.81452	3.90625e-08	-3.05083	0.00075378
FCIRG_02057T1	-1.84361	0.0131705	-3.49211	2.64926e-05
FCIRG_02059T1	-1.50485	0.0365557	-2.96641	0.00016639
FCIRG_02060T1			-3.92337	7.09566e-08	-3.5024	9.16661e-06
FCIRG_02062T1	-1.92994	0.00300883	-3.97064	2.17268e-08	-2.0407	0.00843535
FCIRG_02064T1			-2.31738	0.00500513
FCIRG_02065T1			-3.34003	0.00126581
FCIRG_02066T1	-1.6673	0.0117142	-3.08776	2.28386e-05
FCIRG_02069T1	-1.8543	0.0333353	-2.10855	0.0241417
FCIRG_02070T1	-1.83564	0.0209231	-2.59508	0.00256938
FCIRG_02071T1	-1.63372	0.0176982	-4.21716	2.08806e-07	-2.58344	0.00462403
FCIRG_02074T1	-1.52302	0.0151299	-2.98449	2.43912e-05
FCIRG_02075T1	-1.44735	0.0332595	-2.92745	0.000241753
FCIRG_02076T1	-2.18185	0.0040108	-3.20722	5.54725e-05
FCIRG_02077T1	-1.73494	0.0149745	-3.00354	9.19982e-05
FCIRG_02081T1			-2.284	0.00923757
FCIRG_02088T1	-2.9018	7.33263e-05	-4.56075	5.64596e-09	-1.65895	0.0409974
FCIRG_02089T1	-1.7228	0.00865863	-3.17204	1.25875e-05
FCIRG_02090T1	-1.98686	0.00544582	-2.71548	0.000207034
FCIRG_02091T1	-1.43353	0.0179499	-2.85014	5.09965e-05
FCIRG_02092T1			-2.91385	0.000133978	-1.76089	0.0380884
FCIRG_02093T1	-1.66348	0.00932396	-2.23178	0.000950818
FCIRG_02095T1	-2.91748	0.0352735	-9.92763	1.62575e-09	-7.01015	4.37532e-05
FCIRG_02101T1			-3.08352	0.000501742
FCIRG_02108T1	-1.5093	0.034731	-3.11048	0.000120924
FCIRG_02109T1	-2.44482	0.00563191	-5.16934	9.7482e-09	-2.72453	0.00108574
FCIRG_02110T1	-2.11427	0.00427938	-5.18387	9.97568e-11	-3.0696	0.000216137
FCIRG_02113T1	-2.92597	0.00616849	-4.68579	1.84248e-05
FCIRG_02114T1	-1.21117	0.0434493	-2.31171	0.000580901
FCIRG_02115T1	-1.43612	0.0218548	-2.83512	4.07288e-05
FCIRG_02118T1	-1.65138	0.0157161	-3.90437	3.21684e-07	-2.25299	0.00606285
FCIRG_02120T1	-2.69531	0.000132482	-3.30293	7.37286e-06
FCIRG_02122T1	-3.14889	0.00169134	-3.29625	0.000566246
FCIRG_02124T1			-2.85666	0.00176119
FCIRG_02127T1	-1.79917	0.0191382	-5.69282	2.01479e-10	-3.89365	3.8869e-05
FCIRG_02128T1	-1.79276	0.0060577	-3.71061	1.54453e-07	-1.91785	0.0108671
FCIRG_02131T1	-1.86465	0.0196082	-3.48177	6.37114e-05
FCIRG_02132T1	-1.98206	0.000360232	-3.30409	4.28207e-08	-1.32202	0.0430979
FCIRG_02158T1	-2.20651	0.00766921	-4.14335	3.54717e-06	-1.93684	0.0380884
FCIRG_02162T1			-4.16072	2.07286e-07	-3.35098	0.000153486
FCIRG_02167T1	-2.00879	0.0241378	-2.76074	0.00358458
FCIRG_02171T1	-1.92418	0.00311832	-4.31913	1.69847e-09	-2.39496	0.00211866
FCIRG_02172T1	-2.71007	0.00179668	-4.40388	1.35454e-06
FCIRG_02173T1	-2.02146	0.00506157	-4.58633	1.36339e-08	-2.56486	0.00396432
FCIRG_02174T1	-1.56924	0.009955	-2.53541	0.000119134
FCIRG_02175T1	-2.03569	0.00594303	-3.46069	1.77053e-05
FCIRG_02176T1	-1.60974	0.00787934	-2.6197	7.32145e-05
FCIRG_02177T1			-3.19239	2.44484e-05	-2.32053	0.00606285
FCIRG_02178T1	-1.5694	0.0164733	-2.83665	0.000113604
FCIRG_02180T1	-2.10835	0.00599495	-2.85687	0.000339093
FCIRG_02184T1	-2.09151	0.00382942	-3.66289	1.4941e-06	-1.57138	0.0450717
FCIRG_02186T1	-2.31538	5.36048e-05	-2.67367	1.16088e-05
FCIRG_02187T1			-2.78748	0.0001274	-1.59563	0.0445384
FCIRG_02188T1			-2.86417	8.09311e-05	-2.15876	0.00960537
FCIRG_02192T1			-2.78885	3.18601e-05	-1.8572	0.0151375
FCIRG_02194T1	-1.73405	0.0067674	-3.48278	7.20834e-07	-1.74873	0.0216259
FCIRG_02195T1	-1.58251	0.0120948	-4.38194	1.19121e-09	-2.79943	0.000280238
FCIRG_02196T1	-1.72575	0.0108937	-3.11258	1.70052e-05
FCIRG_02197T1			-3.30938	1.36852e-06	-2.38193	0.00144156
FCIRG_02198T1	-1.84694	0.0126206	-3.9559	1.0684e-06	-2.10896	0.0134855
FCIRG_02199T1	-1.68892	0.0391401	-2.57951	0.0031901
FCIRG_02201T1	-1.34734	0.0331204	-4.21423	1.22856e-08	-2.86689	0.000289212
FCIRG_02207T1	-1.39293	0.0248188	-3.37818	1.3843e-06	-1.98524	0.0090232
FCIRG_02210T1	-2.01884	0.00851844	-2.86525	0.000370872
FCIRG_02213T1	-1.85373	0.00399297
FCIRG_02216T1	-2.22794	0.0050374	-2.79204	0.000570478
FCIRG_02217T1	-1.69566	0.0364496	-4.20536	3.68246e-06	-2.5097	0.00917601
FCIRG_02218T1			-2.54486	8.44006e-05	-1.56555	0.0294314
FCIRG_02220T1			-2.33435	0.00844269
FCIRG_02221T1	-3.33291	0.000890985	-4.65875	1.95947e-06
FCIRG_02223T1	-1.36985	0.0416407	-2.81911	0.000223095
FCIRG_02230T1	-3.1321	0.00766921	-4.71916	6.47803e-05
FCIRG_02251T1	-6.31787	0.00326045	-12.4154	1.8592e-07	-6.09752	0.0193986
FCIRG_02254T1	-3.64037	0.00455674	-5.69816	6.23576e-06
FCIRG_02255T1	-2.49724	0.00927336	-4.71926	2.87013e-06	-2.22203	0.024053
FCIRG_02256T1	-3.4511	2.31894e-05	-5.2439	5.65168e-10	-1.79281	0.0272714
FCIRG_02259T1	-2.14425	0.000619708	-1.76079	0.00685497
FCIRG_02303T1	-2.5817	0.00267878	-4.80914	4.68387e-07	-2.22744	0.0358237
FCIRG_02309T1	-2.17772	0.00200501	-2.87224	6.8379e-05
FCIRG_02312T1			-3.98182	5.73867e-05	-2.82313	0.0101424
FCIRG_02313T1			-2.45307	0.00137626
FCIRG_02315T1	-2.04205	0.00187898	-3.80228	1.16641e-07	-1.76023	0.0251454
FCIRG_02316T1	-3.35804	0.000286539	-5.69619	8.06219e-10	-2.33815	0.0061216
FCIRG_02317T1	-2.77294	0.00409467	-3.31651	0.000634881
FCIRG_02318T1			-2.63108	0.00292835
FCIRG_02322T1			-2.71619	0.00182607
FCIRG_02326T1			-3.07099	0.000326045
FCIRG_02331T1			-2.69083	0.000699111
FCIRG_02332T1	-1.39349	0.0143303	-2.53978	4.58849e-05
FCIRG_02333T1			-3.07018	0.00126581
FCIRG_02334T1	-2.01394	0.00526997	-3.02507	5.93407e-05
FCIRG_02335T1			-2.54198	0.000304503
FCIRG_02336T1			-2.83485	0.000404686
FCIRG_02339T1	-1.65405	0.00574283	-2.94998	6.08965e-06
FCIRG_02341T1	-1.59144	0.016388	-2.56417	0.000447851
FCIRG_02363T1	-2.54527	0.0105266	-4.01919	9.09664e-05
FCIRG_02364T1	-1.95806	0.014806	-3.65322	2.91781e-05
FCIRG_02365T1	-1.83304	0.0119298	-3.51986	2.71599e-05
FCIRG_02366T1			-2.15575	0.00751011
FCIRG_02368T1			-2.1338	0.00122308
FCIRG_02372T1	-3.24785	0.00888073	-5.46568	1.95439e-05
FCIRG_02376T1			-3.41342	6.57016e-05	-2.26475	0.0148956
FCIRG_02377T1	-2.81853	0.000222976	-4.51429	1.67935e-08	-1.69576	0.0378878
FCIRG_02380T1			-2.72844	0.000293934
FCIRG_02387T1	-1.41948	0.0322069	-3.36713	4.42595e-06	-1.94766	0.012186
FCIRG_02388T1	-1.91332	0.00434611	-3.31539	5.17863e-06
FCIRG_02389T1	-1.51598	0.00748153	-2.10774	0.000738365
FCIRG_02393T1	-5.33088	0.000394678	-6.60857	3.71897e-06
FCIRG_02394T1	-2.28203	0.00140626	-3.49469	2.97745e-06
FCIRG_02395T1	-2.60051	0.00298689	-4.36516	1.36459e-06	-1.76465	0.0474911
FCIRG_02396T1	-3.09819	0.00275078	-4.64922	6.53172e-06
FCIRG_02398T1	-2.3467	0.000276888	-3.86925	1.02446e-08	-1.52254	0.0296102
FCIRG_02405T1	-1.20814	0.0199915	-1.21695	0.0348442
FCIRG_02407T1	-1.71733	0.0268077	-3.06251	0.000235187
FCIRG_02408T1			-2.43691	0.00102838
FCIRG_02411T1	-2.24076	0.00528868	-2.24612	0.00600309
FCIRG_02413T1			-3.69809	9.39663e-08	-2.8501	0.000171497
FCIRG_02415T1	-1.92423	0.0109249	-3.05289	0.000138833
FCIRG_02433T1	-3.18541	0.00475957	-3.94403	0.000431558
FCIRG_02437T1	-1.83155	0.00485171	-3.0002	2.25517e-05
FCIRG_02438T1	-1.57942	0.00965329	-2.92137	2.64926e-05
FCIRG_02439T1	-1.65981	0.0476214	-6.72589	1.91234e-11	-5.06608	9.64209e-07
FCIRG_02440T1	-1.4649	0.00766921	-2.97479	1.59293e-06	-1.50989	0.0285204
FCIRG_02441T1	-2.1881	0.00271942	-3.40264	1.24865e-05
FCIRG_02442T1	-2.36129	0.00550051	-2.72008	0.0019618
FCIRG_02443T1			-3.16325	0.00119369
FCIRG_02444T1	-1.78034	0.0340304	-2.58279	0.00445763
FCIRG_02445T1	-1.77891	0.00790945	-3.29304	7.75949e-06
FCIRG_02446T1	-1.4149	0.0312021	-3.15992	4.74708e-05	-1.74502	0.0454931
FCIRG_02447T1	-2.1091	0.017896	-3.3434	0.000383069
FCIRG_02448T1	-1.88112	0.0106736	-3.81536	1.64763e-06	-1.93424	0.0200356
FCIRG_02451T1	-2.14666	0.0136388	-3.82143	3.1422e-05
FCIRG_02454T1	-3.14627	0.000100753	-2.02809	0.0121012
FCIRG_02455T1	-1.85749	0.00804893	-3.74259	8.03138e-07	-1.8851	0.018563
FCIRG_02456T1	-1.83322	0.00626257	-3.21937	7.21797e-06
FCIRG_02462T1			-2.74079	0.000500859	-1.80718	0.037489
FCIRG_02464T1	-3.12825	1.85168e-05	-4.87434	4.34555e-10	-1.74609	0.0301842
FCIRG_02467T1			-3.39726	0.000289024	-2.29906	0.0262182
FCIRG_02470T1	-2.0329	0.0179215	-3.79788	5.52838e-05
FCIRG_02474T1	-1.35194	0.0430743	-2.66101	0.000320955
FCIRG_02488T1			-2.56618	0.00177754
FCIRG_02514T1	-1.63891	0.0400719	-3.59024	5.91289e-05	-1.95133	0.0404285
FCIRG_02516T1	-3.16244	0.00699697	-4.70841	6.40759e-05
FCIRG_02517T1	-1.45315	0.0127414	-2.31566	0.000262808
FCIRG_02538T1	-1.50067	0.0216086	-3.68474	1.2853e-06	-2.18407	0.0100598
FCIRG_02539T1			-2.3876	0.00086803
FCIRG_02541T1	-1.61882	0.0263612	-3.08154	0.000104709
FCIRG_02543T1	-1.70973	0.0493945	-2.1191	0.0235544
FCIRG_02546T1	-1.9352	0.0152153	-2.4487	0.0036346
FCIRG_02551T1	-1.57108	0.0109562			2.0569	0.0103136
FCIRG_02557T1	-3.91285	1.2743e-06	-4.81043	1.14253e-08
FCIRG_02561T1	-1.76025	0.00451169	-3.47695	4.68322e-07	-1.7167	0.0246581
FCIRG_02575T1	-1.9357	0.00317918	-3.53602	7.8349e-07	-1.60032	0.0395501
FCIRG_02596T1			-2.4706	0.00283294
FCIRG_02615T1	-1.7851	0.0241992	-2.48302	0.00294036
FCIRG_02617T1	-1.60648	0.0200406	-2.16702	0.0024706
FCIRG_02618T1	-2.06291	0.00583083	-2.74189	0.000439126
FCIRG_02621T1			-1.91038	0.0249784
FCIRG_02624T1	-2.3854	0.000807977	-3.12524	1.27459e-05
FCIRG_02625T1	-2.09962	0.00476399	-2.69268	0.000459593
FCIRG_02626T1	-1.88342	0.014525	-3.52768	3.06887e-05
FCIRG_02627T1	-1.776	0.0404166	-2.48971	0.00793063
FCIRG_02629T1	-2.93319	0.000293766	-5.06128	4.15099e-09	-2.1281	0.0188714
FCIRG_02636T1	-1.39812	0.0452108	-3.38788	2.43289e-05	-1.98976	0.0238107
FCIRG_02640T1	-1.8665	0.0151457	-3.47542	3.50508e-05
FCIRG_02656T1	-5.18136	0.0447969	-6.66859	0.0218919
FCIRG_02658T1	-8.94895	6.19662e-07	-11.0366	3.47968e-09
FCIRG_02661T1			-2.10098	0.0301911
FCIRG_02662T1			-2.70558	0.00114544
FCIRG_02669T1	-3.34773	0.00559953	-6.00518	1.10706e-06	-2.65745	0.0178833
FCIRG_02686T1	-1.68611	0.0369775	-2.57278	0.00340273
FCIRG_02687T1	-2.378	0.00187121	-2.94968	0.000116705
FCIRG_02689T1	-1.84375	0.0168973	-3.02559	0.000240768
FCIRG_02690T1	-1.81249	0.0099863	-3.31377	2.00415e-05
FCIRG_02691T1	-1.71946	0.00824435	-2.67955	0.00013598
FCIRG_02694T1	-2.19614	0.00288253	-3.88456	1.108e-06	-1.68842	0.0475127
FCIRG_02696T1	-1.76491	0.0111497	-3.06021	7.18559e-05
FCIRG_02713T1			-2.3838	0.00916086
FCIRG_02718T1	-1.80323	0.0119411	-2.34924	0.00156027
FCIRG_02730T1	-3.02539	0.000821322	-6.16726	8.84173e-12	-3.14187	0.00010428
FCIRG_02737T1			2.2365	0.00221128
FCIRG_02766T1	-1.56023	0.0419357	-2.34917	0.00541986
FCIRG_02770T1	-4.05172	0.000344148	-4.15122	0.000153835
FCIRG_02780T1	-2.37528	0.004492	-5.26675	5.45509e-10	-2.89147	0.000188537
FCIRG_02789T1	-1.38041	0.0281421	-2.51854	0.000300041
FCIRG_02804T1			-5.0327	6.19907e-10	-3.77016	1.34423e-05
FCIRG_02808T1			2.02865	0.00641217	2.71599	0.00166852
FCIRG_02813T1	-1.25611	0.0389947	-1.92297	0.00518802
FCIRG_02819T1	-3.18386	6.19662e-07	-2.93525	1.3581e-05
FCIRG_02820T1	-2.53298	0.0126301
FCIRG_02821T1	-2.61905	0.00139463	-2.86304	0.00045072
FCIRG_02825T1			-1.22334	0.0434941
FCIRG_02830T1	-1.56267	0.0427018	-2.68207	0.00153974
FCIRG_02832T1	-1.52876	0.00976558	-2.74234	1.67239e-05
FCIRG_02833T1			-2.4232	0.00257202
FCIRG_02837T1	-1.48936	0.0114889	-4.23993	9.97568e-11	-2.75057	5.07807e-05
FCIRG_02839T1	-1.85226	0.0175677	-2.9082	0.000402654
FCIRG_02840T1	-2.85643	0.0018081	-5.76925	6.51832e-10	-2.91283	0.00101917
FCIRG_02841T1	-1.94449	0.00824435	-5.41036	9.17216e-11	-3.46586	8.94408e-05
FCIRG_02843T1	-1.64141	0.0305239	-3.83307	8.21315e-06	-2.19167	0.0182819
FCIRG_02856T1			-3.6821	1.77053e-05	-2.53495	0.00856648
FCIRG_02885T1	-1.77607	0.00417453	-3.09084	3.20822e-06
FCIRG_02886T1	-2.00536	0.0129815	-2.67446	0.00185791
FCIRG_02887T1	-2.02985	0.00841629	-2.73191	0.000633319
FCIRG_02891T1	-1.82436	0.00769789	-2.24049	0.00166498
FCIRG_02893T1	-2.3253	0.00548835	-3.60614	2.92997e-05
FCIRG_02895T1	-1.70227	0.00563191	-2.66038	5.93072e-05
FCIRG_02896T1	-5.50852	7.32193e-05	-5.94434	5.08293e-06
FCIRG_02930T1			-3.01917	1.24381e-06	-2.25717	0.00110173
FCIRG_02937T1	-1.72117	0.00311186	-2.75289	1.70462e-05
FCIRG_02940T1			-4.09083	3.68534e-07	-3.11577	0.000298066
FCIRG_02941T1	-1.72807	0.00831786	-3.41361	2.83208e-06	-1.68555	0.0339496
FCIRG_02943T1	-2.91188	0.000222976	-3.8246	2.87095e-06
FCIRG_02944T1	-2.71038	3.06346e-05	-3.72186	1.24619e-07
FCIRG_02954T1	-4.98634	0.00112387	-7.85436	1.03284e-07	-2.86802	0.0123742
FCIRG_02965T1	-2.01353	0.03806	-4.0102	0.000138322
FCIRG_02966T1			-4.07576	0.0186289
FCIRG_02971T1			-3.82107	3.4547e-08	-2.98089	6.78655e-05
FCIRG_02975T1	-5.29778	0.000291839	-6.42327	3.08119e-06
FCIRG_02976T1	-2.18654	0.020457	-2.48217	0.0125265
FCIRG_02979T1	-1.7352	0.0215832	-3.31176	6.59177e-05
FCIRG_02980T1	-1.8457	0.0123984	-4.57409	1.19479e-07	-2.72839	0.00490341
FCIRG_02981T1	-1.05153	0.0400412	-3.58039	3.0489e-09	-2.52886	8.94143e-05
FCIRG_02982T1	-1.57705	0.018492	-3.86238	4.05973e-07	-2.28534	0.00606285
FCIRG_02987T1	-2.29281	0.00293709	-4.3763	1.85089e-07	-2.08349	0.0219132
FCIRG_02989T1			-3.27809	3.58508e-05	-2.13953	0.0139996
FCIRG_02991T1			-1.79975	0.0271273
FCIRG_02999T1	-1.71478	0.0140278	-2.37242	0.0015862
FCIRG_03010T1	-1.96641	0.00275788	-2.66103	0.000108111
FCIRG_03022T1			-2.73175	0.000430112
FCIRG_03033T1	-5.05754	1.74462e-08	-8.05717	2.6998e-17	-2.99963	0.000631344
FCIRG_03038T1	-5.76924	0.024204	-7.60725	0.00727863
FCIRG_03046T1	-2.43397	0.00409324	-4.02069	2.64807e-06	-1.58671	0.0498243
FCIRG_03047T1	-2.36485	0.000378691	-4.2841	2.66841e-09	-1.91925	0.0145194
FCIRG_03050T1	-2.49102	0.0088725	-4.13707	2.10515e-05
FCIRG_03052T1	-2.96234	0.00123897	-4.71582	5.20282e-07
FCIRG_03057T1	-2.34719	0.00128996	-4.42609	1.176e-08	-2.07889	0.0119655
FCIRG_03058T1	-2.95765	0.00575772	-4.42929	4.94907e-05
FCIRG_03084T1	-1.94897	0.0018481	-2.70123	3.98788e-05
FCIRG_03085T1	-1.68179	0.00902542	-3.42411	1.8383e-06	-1.74231	0.0262102
FCIRG_03086T1	-1.70433	0.0327778	-2.6233	0.00289113
FCIRG_03087T1	-1.92295	0.00892575	-3.30085	3.89821e-05
FCIRG_03088T1	-3.37465	5.68611e-05	-4.13131	1.28549e-06
FCIRG_03089T1	-1.68615	0.0181411	-2.93611	0.000226614
FCIRG_03091T1	-1.63856	0.0226704	-2.75126	0.000486495
FCIRG_03097T1	-2.71774	0.00150019	-4.39118	4.95603e-07	-1.67344	0.0497667
FCIRG_03098T1			-3.42186	7.15206e-05	-1.99896	0.033764
FCIRG_03100T1	-2.17804	0.00634855	-2.9792	0.000350544
FCIRG_03111T1			-2.68661	0.00197759
FCIRG_03112T1	-2.1948	0.00587635	-3.29722	8.67759e-05
FCIRG_03113T1	-1.6636	0.0436892	-3.20507	0.000543603
FCIRG_03114T1	-2.05825	0.00889053	-3.29723	9.59048e-05
FCIRG_03116T1	-1.73008	0.00428952	-3.6377	8.91987e-08	-1.90762	0.0120028
FCIRG_03118T1	-1.5305	0.0142004	-3.1264	1.54577e-05	-1.5959	0.0472461
FCIRG_03120T1	-1.71677	0.0260762	-3.83373	7.72119e-06	-2.11696	0.0196294
FCIRG_03122T1	-2.44786	0.00393013	-3.78239	1.10275e-05
FCIRG_03123T1	-2.33989	0.00110947	-2.68706	0.00016417
FCIRG_03125T1	-1.66296	0.0184681	-2.47289	0.00118015
FCIRG_03126T1	-1.4898	0.0349759	-3.25719	5.91731e-05	-1.76738	0.0462029
FCIRG_03127T1	-1.40671	0.0316874	-2.70649	0.000151505
FCIRG_03128T1	-1.28061	0.029862	-2.14921	0.00118113
FCIRG_03129T1	-1.6515	0.00325651	-2.94656	1.25895e-06	-1.29507	0.0475887
FCIRG_03130T1			-4.23385	3.71897e-06	-4.59537	5.43615e-06
FCIRG_03131T1			-2.27	0.015302
FCIRG_03132T1	-2.61401	0.00531755	-2.95653	0.00214547
FCIRG_03134T1	-1.60947	0.0142329	-3.42708	3.15798e-06	-1.81761	0.0229712
FCIRG_03138T1	-2.47085	0.00302753	-3.57724	2.41015e-05
FCIRG_03139T1	-1.48147	0.0173323	-2.99519	2.81521e-05
FCIRG_03140T1	-1.77525	0.0103941	-2.79909	0.000212332
FCIRG_03144T1	-3.15712	0.00119018	-8.3112	4.79625e-15	-5.15408	3.14285e-06
FCIRG_03149T1			-2.20318	0.0307236
FCIRG_03160T1	-1.89402	0.000850154	-2.70754	8.20848e-06
FCIRG_03161T1	-1.60039	0.00704053	-3.00932	5.79408e-06
FCIRG_03163T1	-2.32153	0.00973102	-3.85899	4.59283e-05
FCIRG_03165T1	-1.50577	0.0125692	-2.502	0.000111796
FCIRG_03166T1	-2.09027	0.00150019	-3.24603	2.04268e-06
FCIRG_03167T1	-1.12588	0.0365801	-2.91809	5.90391e-06	-1.7922	0.0140552
FCIRG_03168T1	-2.3459	0.00351411	-4.25375	4.78167e-07	-1.90784	0.0278032
FCIRG_03176T1			-5.50229	1.60798e-11	-5.33942	2.86052e-10
FCIRG_03177T1			-7.10042	2.66233e-06	-6.92684	3.8418e-05
FCIRG_03189T1	-2.14384	0.0153209	-3.4579	0.000357978
FCIRG_03200T1	-2.42372	0.00853704
FCIRG_03207T1	-1.48111	0.0171841	-3.23622	2.93298e-06	-1.7551	0.0188508
FCIRG_03210T1	-1.30279	0.0303601	-3.89538	8.89909e-08	-2.59259	0.00143639
FCIRG_03211T1	-1.86046	0.00424331	-3.85913	4.93211e-08	-1.99867	0.00910348
FCIRG_03213T1			-2.57437	0.0170461
FCIRG_03215T1	-1.76133	0.0191752	-3.81312	7.15009e-06	-2.05179	0.0257515
FCIRG_03217T1	-1.48333	0.00945973	-2.13636	0.000730262
FCIRG_03218T1	-1.59504	0.0120948	-2.82182	4.00928e-05
FCIRG_03219T1	-1.71754	0.0253645	-4.19534	1.64763e-06	-2.4778	0.00923472
FCIRG_03220T1	-1.71017	0.0382054	-2.94092	0.00104102
FCIRG_03222T1	-1.78901	0.0348168	-2.61669	0.0042278
FCIRG_03223T1			-2.66255	0.000416223	-1.64519	0.0472577
FCIRG_03226T1			-2.477	0.00576772
FCIRG_03227T1	-1.84168	0.0120948	-2.28281	0.00333885
FCIRG_03229T1	-2.20305	0.00569635	-3.59497	2.08977e-05
FCIRG_03233T1	-2.03038	0.0189711	-3.31718	0.000451831
FCIRG_03234T1	-3.47713	0.000633187	-4.43936	1.55652e-05
FCIRG_03238T1	-1.39638	0.0146446	-2.6958	3.05893e-05
FCIRG_03244T1	-2.36053	0.00223993	-4.16286	3.68858e-07	-1.80233	0.0360149
FCIRG_03248T1	-2.61596	0.000926453	-2.82698	0.000327807
FCIRG_03249T1	-1.48294	0.0144901	-2.48763	0.000211864
FCIRG_03250T1	-2.14799	0.00552046	-3.38651	2.78389e-05
FCIRG_03251T1	-2.07925	0.00154156	-3.69761	2.50993e-07	-1.61836	0.0401058
FCIRG_03252T1	-1.6614	0.00938007	-2.69132	9.88524e-05
FCIRG_03264T1	-1.34274	0.0384122	-3.18535	2.00912e-05	-1.8426	0.0251454
FCIRG_03266T1			-2.52461	0.000548872
FCIRG_03267T1	-2.49977	0.0273144
FCIRG_03269T1	-1.76561	0.037521	-3.42985	0.000205236
FCIRG_03271T1	-1.80622	0.00187898	-2.71103	1.25549e-05
FCIRG_03273T1	-1.94917	0.0113889	-1.76703	0.0329757
FCIRG_03274T1	-2.64044	0.00617097	-3.46555	0.000421154
FCIRG_03275T1	-1.37112	0.0267714	-2.94307	5.28479e-05
FCIRG_03276T1	-1.48372	0.0165986	-2.72794	5.41857e-05
FCIRG_03281T1	-1.63533	0.0112927	-2.94211	3.47654e-05
FCIRG_03283T1			-3.59867	5.68126e-05	-2.14095	0.0275996
FCIRG_03285T1	-1.2326	0.0294314	-3.96654	6.01236e-09	-2.73394	0.000252434
FCIRG_03286T1	-2.16442	0.00641927	-4.67243	2.40999e-07	-2.50801	0.0134855
FCIRG_03288T1			-3.1866	6.99984e-05	-2.26031	0.0120636
FCIRG_03289T1	-1.40484	0.0150528	-2.79898	1.77053e-05	-1.39414	0.0492557
FCIRG_03290T1	-1.44054	0.0136622	-3.40958	5.35027e-07	-1.96904	0.0100598
FCIRG_03293T1	-1.77671	0.0142075	-4.82695	1.89689e-09	-3.05025	0.000210519
FCIRG_03294T1	-2.18014	0.00616849	-4.15293	1.00482e-06	-1.97279	0.0248428
FCIRG_03295T1	-2.18229	0.00277726	-4.2218	3.92307e-08	-2.03951	0.0106494
FCIRG_03298T1	-1.27099	0.0270693	-2.78084	2.87524e-05	-1.50985	0.0404285
FCIRG_03320T1	3.30576	0.000409001			-2.94558	0.00937936
FCIRG_03338T1	-1.4444	0.00626257	-1.54659	0.00714278
FCIRG_03345T1	-3.98758	0.00126864	-6.20727	3.83527e-07	-2.21969	0.0377892
FCIRG_03382T1	-2.53733	1.96026e-05	-2.80116	1.44889e-05
FCIRG_03383T1	-2.7756	0.000572722	-2.84244	0.000810198
FCIRG_03389T1			-2.19337	0.00266665
FCIRG_03390T1	-1.32934	0.0278147	-2.97816	1.85729e-05	-1.64882	0.0320891
FCIRG_03391T1	-2.04137	0.00661972	-4.35423	1.3927e-07	-2.31286	0.009206
FCIRG_03393T1	-1.6174	0.0308271	-4.15466	1.70588e-06	-2.53726	0.00803587
FCIRG_03394T1			-5.21233	0.000437056	-4.60125	0.00796521
FCIRG_03395T1	-1.58032	0.0103804	-3.28311	3.66031e-06	-1.70279	0.0321577
FCIRG_03396T1	-1.5424	0.0164855	-3.0934	3.13549e-05
FCIRG_03397T1	-2.06359	0.0133628	-4.03194	2.75383e-05
FCIRG_03398T1			-1.88674	0.0199739
FCIRG_03400T1	-2.51028	0.00914408	-3.85659	0.000104057
FCIRG_03401T1	-3.14506	0.000420894	-4.91229	6.15064e-08	-1.76723	0.0416683
FCIRG_03403T1			-3.0199	0.000119901	-1.69249	0.0450717
FCIRG_03404T1	-2.73591	7.47452e-05	-4.62571	7.68048e-10	-1.88979	0.0198027
FCIRG_03405T1	-1.58531	0.0276354	-3.95537	1.36935e-06	-2.37006	0.00753327
FCIRG_03406T1	-2.30598	0.00633008	-3.36501	0.000102947
FCIRG_03407T1	-2.0003	0.0023303	-2.38617	0.000413694
FCIRG_03409T1	-1.91611	0.0182308	-2.34951	0.0064654
FCIRG_03410T1	-1.44443	0.0188669	-2.80446	5.20507e-05
FCIRG_03412T1	-1.78467	0.00883855	-2.79423	0.00011792
FCIRG_03413T1	-1.9527	0.00317911	-3.08308	9.20956e-06
FCIRG_03414T1	-2.14998	0.00355216	-3.21882	3.74153e-05
FCIRG_03415T1			-4.29392	2.89819e-06	-3.01764	0.0022937
FCIRG_03416T1	-1.80663	0.0261562	-2.627	0.00285284
FCIRG_03417T1	-1.90977	0.0165986	-2.54225	0.00285732
FCIRG_03420T1	-1.74886	0.00624517	-1.83426	0.00731356
FCIRG_03424T1	-1.8537	0.0169401	-2.84617	0.000722916
FCIRG_03425T1	-2.04619	0.0100892	-2.99225	0.000358166
FCIRG_03429T1	-2.49514	0.000588899	-3.25655	1.02968e-05
FCIRG_03432T1			-3.80738	1.68771e-05	-2.39347	0.0107545
FCIRG_03434T1	-2.93676	7.12012e-06	-4.3186	1.36123e-09
FCIRG_03436T1	-1.90564	0.00865863	-2.82788	0.000248835
FCIRG_03437T1	-1.57821	0.0276845	-3.24663	4.70369e-05	-1.66842	0.048238
FCIRG_03439T1	-1.86328	0.00258486	-3.85592	1.14179e-08	-1.99264	0.00710984
FCIRG_03440T1	-2.39565	0.0034756	-3.20097	0.000181079
FCIRG_03449T1	-2.30268	0.00191997	-3.73574	1.66458e-06
FCIRG_03450T1			-2.57541	0.00536075
FCIRG_03455T1	-2.42501	0.0133699	-3.9599	0.000104153
FCIRG_03460T1	-1.722	0.0259772	-2.92248	0.000536902
FCIRG_03461T1	-2.00493	0.0263401	-3.18099	0.00103305
FCIRG_03468T1	-1.49774	0.0138951	-3.10566	7.63573e-06	-1.60792	0.0360149
FCIRG_03508T1	-1.92992	0.015586	-4.23584	1.5564e-06	-2.30592	0.0134855
FCIRG_03509T1	-2.40043	0.000276898	-4.58552	6.95156e-11	-2.18508	0.00337251
FCIRG_03516T1	-2.00257	0.019833	-3.86	2.66184e-05
FCIRG_03517T1			-2.9387	8.93279e-05	-1.64056	0.0419372
FCIRG_03518T1	-2.40467	0.00292441	-5.24861	4.15099e-09	-2.84394	0.00356807
FCIRG_03522T1	-2.14426	0.0090544	-3.61154	3.68151e-05
FCIRG_03523T1	-2.28965	0.00677154	-4.40363	1.56168e-06	-2.11398	0.0288091
FCIRG_03526T1	-1.29316	0.0402749	-2.39144	0.000745792
FCIRG_03527T1			-2.69381	0.000225639
FCIRG_03528T1	-1.89156	0.00282003	-2.88247	1.80939e-05
FCIRG_03535T1	-2.18888	0.00172072	-3.82602	2.40999e-07	-1.63714	0.0370391
FCIRG_03551T1	-1.71165	0.0192094	-3.18495	0.000118528
FCIRG_03553T1	-1.84397	0.00243108	-3.60842	6.99381e-08	-1.76445	0.0171649
FCIRG_03554T1			-3.73231	4.01519e-06	-2.67329	0.00271286
FCIRG_03555T1	-2.12566	0.00740695	-3.3376	5.37279e-05
FCIRG_03556T1	-1.65704	0.00382057	-3.19488	3.2235e-07	-1.53783	0.0240604
FCIRG_03557T1	-2.31626	0.000284807	-4.3791	1.64977e-10	-2.06284	0.00528108
FCIRG_03558T1			-3.0292	0.000140144	-2.19535	0.0134934
FCIRG_03559T1	-2.73822	0.00544777	-4.51612	6.37964e-06
FCIRG_03560T1	-1.36422	0.0110082	-2.36816	7.71107e-05
FCIRG_03563T1	-1.81901	0.0129351	-3.45439	1.4141e-05	-1.63538	0.0477247
FCIRG_03566T1	-2.60516	0.000452009	-3.93981	2.17652e-07
FCIRG_03568T1	-2.50087	0.00127695	-4.806	1.61539e-08	-2.30514	0.0144117
FCIRG_03580T1	-1.67668	0.0344772	-3.01537	0.000630872
FCIRG_03584T1	-2.50221	0.000695326	-3.25577	1.99557e-05
FCIRG_03586T1	-1.64833	0.016981	-2.69487	0.000269656
FCIRG_03587T1	-1.6771	0.0345886	-2.98958	0.000705481
FCIRG_03588T1	-1.68192	0.0450113	-3.96647	2.41211e-05	-2.28455	0.0217448
FCIRG_03589T1	-2.15076	0.00272429	-3.23564	1.86082e-05
FCIRG_03590T1	-2.201	0.000779276	-2.21367	0.000807147
FCIRG_03591T1	-1.78335	0.0321368	-2.72679	0.0024706
FCIRG_03592T1	-2.3303	0.00428952	-3.49738	3.60315e-05
FCIRG_03597T1	-1.37025	0.030139	-4.76015	1.60061e-10	-3.3899	1.57616e-05
FCIRG_03598T1	-2.11738	0.00888483	-4.51006	3.11991e-07	-2.39268	0.00978146
FCIRG_03609T1			-2.24898	0.00703176
FCIRG_03615T1	-2.03725	0.00191997	-3.15886	3.95597e-06
FCIRG_03616T1	-1.52495	0.0136673	-3.06471	6.25587e-06	-1.53976	0.0331652
FCIRG_03617T1			-2.83978	0.000294374	-1.79429	0.0374966
FCIRG_03618T1			-4.06995	8.10613e-08	-2.91758	0.000457089
FCIRG_03621T1	-1.35115	0.0278764	-2.90367	3.78854e-05	-1.55252	0.0447771
FCIRG_03622T1	-1.67051	0.00693136	-3.41085	1.0642e-06	-1.74034	0.025229
FCIRG_03630T1	-1.94878	0.0260229	-3.70566	8.13647e-05
FCIRG_03631T1			-2.06558	0.0121012
FCIRG_03633T1			-1.77945	0.00741837
FCIRG_03639T1			-2.33704	0.00561714
FCIRG_03640T1	-1.94978	0.00684076	-4.50525	5.74562e-09	-2.55547	0.00124285
FCIRG_03644T1	-2.00684	0.0105722	-5.01123	1.32226e-08	-3.00438	0.00136128
FCIRG_03645T1	-2.03611	0.0114227	-4.85707	3.78206e-08	-2.82096	0.0019054
FCIRG_03646T1			-3.61409	1.56889e-05	-2.21807	0.0134855
FCIRG_03647T1	-1.92175	0.00399724	-3.56264	9.93314e-07	-1.64089	0.0377372
FCIRG_03648T1			-3.78028	0.00019082
FCIRG_03685T1	-2.49615	0.0152863	-4.34182	6.66362e-05
FCIRG_03686T1	-2.2131	0.0149745	-3.79779	7.34133e-05
FCIRG_03687T1	-1.24395	0.0440389	-2.1941	0.00150124
FCIRG_03689T1	-2.10451	0.00173585	-3.41331	1.43942e-06
FCIRG_03694T1	-2.09929	0.0196384	-3.24973	0.000647381
FCIRG_03695T1	-2.29094	0.00598808	-4.64664	2.08267e-07	-2.3557	0.0111805
FCIRG_03696T1	-1.18273	0.024835	-2.7279	1.05988e-05	-1.54517	0.0267257
FCIRG_03699T1	-2.33124	0.00306361	-3.98374	1.39858e-06	-1.6525	0.049574
FCIRG_03700T1	-1.76097	0.00895752	-2.8393	8.37935e-05
FCIRG_03701T1			-2.85006	0.000561082	-1.8739	0.0397576
FCIRG_03702T1	-2.34141	0.0014907	-3.85253	4.15353e-07	-1.51112	0.0495179
FCIRG_03703T1	-1.40138	0.0100903	-3.61166	1.22856e-08	-2.21027	0.00170978
FCIRG_03704T1	-2.54701	0.00965329	-3.35216	0.00100719
FCIRG_03706T1	-1.8212	0.00249377	-3.35428	3.04856e-07	-1.53308	0.0321577
FCIRG_03709T1			-3.18553	8.11238e-06	-3.88639	7.55658e-07
FCIRG_03710T1	-1.6661	0.0219633	-2.6599	0.000760145
FCIRG_03713T1	-1.29919	0.0206302	-2.94149	8.23569e-06	-1.6423	0.0272714
FCIRG_03721T1	-2.14756	0.00277726	-3.97155	2.063e-07	-1.82398	0.0238287
FCIRG_03722T1	-2.17299	0.00932396	-3.87022	8.00065e-06
FCIRG_03724T1	-2.0883	0.00360996	-2.98419	5.85491e-05
FCIRG_03725T1	-2.62949	0.00119018	-4.47184	1.08834e-07	-1.84235	0.0320969
FCIRG_03731T1	-2.18409	0.0066864	-3.91422	4.06035e-06	-1.73013	0.0444006
FCIRG_03732T1	-1.66517	0.0298212	-3.07034	0.000192708
FCIRG_03733T1	-1.5899	0.0113889	-3.14578	6.12501e-06	-1.55588	0.03789
FCIRG_03734T1	-1.8432	0.016558	-4.12103	1.11835e-06	-2.27783	0.0104877
FCIRG_03735T1	-1.64867	0.0384175	-2.57833	0.00264885
FCIRG_03738T1	-1.81167	0.02698	-3.11613	0.000451697
FCIRG_03739T1			-2.31359	0.00406618
FCIRG_03745T1	-1.32984	0.0272918	-4.06	5.96822e-09	-2.73016	0.000230595
FCIRG_03747T1			-3.08818	0.000288643	-2.30149	0.0171548
FCIRG_03748T1	-3.10475	1.39786e-05	-4.59305	1.82756e-09
FCIRG_03750T1	-1.78444	0.0158265	-4.40781	2.03037e-07	-2.62337	0.00471546
FCIRG_03752T1	-2.14105	0.00543304	-3.1176	7.89964e-05
FCIRG_03755T1			-1.93446	0.0354318
FCIRG_03760T1	-1.36447	0.0462423	-3.6517	2.15235e-06	-2.28723	0.00547606
FCIRG_03763T1	-1.6759	0.0277009	-2.88884	0.000451812
FCIRG_03765T1	-1.50454	0.0141836	-2.80537	6.76068e-05
FCIRG_03766T1	-2.97091	0.00882205	-3.56559	0.00177645
FCIRG_03767T1	-2.01125	0.00624517	-2.63012	0.000581874
FCIRG_03769T1	-1.99421	0.00778643	-3.65502	5.21167e-06	-1.66081	0.0450816
FCIRG_03772T1	-2.13377	0.00191888	-3.74469	7.72614e-07
FCIRG_03776T1	-1.77679	0.0240346	-3.35746	8.65513e-05
FCIRG_03797T1	-2.98835	0.000222747	-5.29749	6.19446e-10	-2.30914	0.00968413
FCIRG_03808T1			-2.54994	0.00431004
FCIRG_03815T1	-1.82517	0.00560074	-3.58357	1.01688e-06	-1.7584	0.0296989
FCIRG_03823T1	-1.27486	0.0488482	-3.08987	4.46642e-05	-1.81501	0.0317819
FCIRG_03825T1	-1.88834	0.0215437	-7.10904	3.33053e-13	-5.2207	3.43278e-07
FCIRG_03827T1	-2.04132	0.0192321	-3.97261	3.15546e-05	-1.93129	0.049574
FCIRG_03828T1	-1.67897	0.0160376	-2.96821	0.000104709
FCIRG_03829T1	-2.5453	0.00541726	-4.19011	9.4986e-06
FCIRG_03830T1	-1.23831	0.0354019	-2.61367	7.23653e-05
FCIRG_03831T1	-2.16031	0.0262034	-3.62676	0.000544989
FCIRG_03832T1	-2.2398	0.0126477	-3.44824	0.00024564
FCIRG_03835T1	-1.67719	0.00581194	-3.31519	8.91232e-07	-1.638	0.0272714
FCIRG_03836T1	-1.94101	0.00458409	-3.86566	3.27695e-07	-1.92465	0.0205052
FCIRG_03838T1	-1.57566	0.0145959	-2.90785	3.47638e-05
FCIRG_03841T1	-1.81004	0.0164831	-3.17561	9.77006e-05
FCIRG_03847T1	-2.01243	0.0150802	-3.9099	1.80193e-05	-1.89747	0.0469334
FCIRG_03849T1	-1.96082	0.00353721	-3.81864	1.09338e-07	-1.85782	0.0146222
FCIRG_03850T1	-1.48215	0.0131781	-2.40111	0.000284587
FCIRG_03852T1			-2.84791	0.00107761
FCIRG_03861T1	-1.57204	0.0284518	-2.94097	0.000252903
FCIRG_03862T1	-2.7741	0.0133019	-4.17799	0.000300149
FCIRG_03864T1			-6.14023	0.0109368
FCIRG_03871T1			-1.41686	0.0472918
FCIRG_03875T1	-2.45979	0.000159472	-4.44169	3.7576e-10	-1.9819	0.0106567
FCIRG_03876T1			-1.93103	0.00370893
FCIRG_03880T1	-2.79359	0.00144178	-5.16808	3.55042e-09	-2.37449	0.00360708
FCIRG_03883T1	-1.56271	0.0396276	-3.51724	4.54012e-05	-1.95453	0.0364919
FCIRG_03885T1	-1.92403	0.011714	-4.18818	1.14759e-06	-2.26415	0.0159643
FCIRG_03887T1	-2.11148	0.00311171	-3.82495	6.10572e-07	-1.71347	0.0357713
FCIRG_03890T1	-1.70463	0.0069969	-2.30305	0.000595511
FCIRG_03893T1			-3.64384	3.86686e-06	-2.39776	0.00471524
FCIRG_03894T1	-1.62375	0.00295868	-2.22755	0.000151857
FCIRG_03895T1	-2.34026	0.000837012	-3.97988	1.10629e-07	-1.63962	0.040516
FCIRG_03897T1	-1.21341	0.0472296	-3.02304	1.64301e-05	-1.80963	0.0188122
FCIRG_03899T1	-1.72237	0.0055892	-3.11975	2.65343e-06	-1.39738	0.0454043
FCIRG_03900T1	-1.40769	0.0440598	-3.07826	0.000208532
FCIRG_03901T1			-3.10357	3.59902e-05	-2.47931	0.00318432
FCIRG_03904T1	-1.43771	0.0102125	-2.64696	3.28366e-05
FCIRG_03905T1	-1.66882	0.0108116	-3.5979	1.38541e-06	-1.92909	0.0198114
FCIRG_03906T1	-3.22185	0.000333523	-3.93708	7.03604e-06
FCIRG_03908T1	-1.47439	0.0199703	-2.65756	0.000258723
FCIRG_03910T1	-1.83089	0.0062399	-4.63433	3.92009e-10	-2.80344	0.000318708
FCIRG_03911T1	-1.53473	0.0364975	-6.01661	4.62451e-12	-4.48188	6.60825e-07
FCIRG_03913T1			-3.05297	0.000211069
FCIRG_03915T1			-2.70433	2.69367e-05	-2.096	0.0041969
FCIRG_03919T1	-1.68963	0.0418156	-3.27195	0.000447876
FCIRG_03920T1	-2.05309	0.000406966	-3.14617	5.15007e-07
FCIRG_03921T1			-3.11061	0.000761204
FCIRG_03922T1	-1.71945	0.0222893	-2.74839	0.000705481
FCIRG_03924T1	-2.11255	0.00636518	-3.55752	4.07288e-05
FCIRG_03940T1	-2.05681	0.00716793	-3.78539	2.28105e-06	-1.72858	0.0321577
FCIRG_03951T1	-2.94023	8.74673e-06	-3.77946	1.3597e-07
FCIRG_03959T1			-5.27022	1.62833e-10	-3.96785	3.02553e-06
FCIRG_03961T1			1.97441	0.00317069
FCIRG_03964T1			-2.21464	0.00325517
FCIRG_03978T1			-3.24414	1.19116e-06	-2.26081	0.00156208
FCIRG_03981T1	-1.92508	0.00813855	-2.66148	0.000434494
FCIRG_03982T1			-3.85084	6.20486e-07	-3.00463	0.000282281
FCIRG_03983T1	-1.70447	0.0126878	-4.12731	1.28638e-07	-2.42284	0.00471546
FCIRG_03988T1			-2.82016	0.00034352
FCIRG_03990T1			-2.39326	0.00507998
FCIRG_03999T1	-2.48582	0.00648561	-3.56084	0.000107794
FCIRG_04000T1	-1.49664	0.0173184	-2.53285	0.00022085
FCIRG_04003T1	-1.91828	0.00639488	-2.4055	0.00106193
FCIRG_04006T1	-2.55404	0.00439373	-3.47511	0.000133978
FCIRG_04022T1	2.61748	0.000326863			-1.86912	0.0316029
FCIRG_04024T1			-2.34999	0.00205647
FCIRG_04035T1	-2.22369	0.00334567	-4.81426	7.32208e-09	-2.59057	0.00415409
FCIRG_04043T1			-4.12611	2.15439e-06	-3.03695	0.00174517
FCIRG_04044T1	-1.73269	0.00702723	-4.76234	6.40348e-11	-3.02965	0.000103982
FCIRG_04045T1	-1.59952	0.0187241	-5.295	2.185e-12	-3.69547	6.60825e-07
FCIRG_04046T1			-2.51653	0.00168591
FCIRG_04050T1	-1.97017	0.00899907	-2.98816	0.00026799
FCIRG_04052T1	-1.98529	0.0107713	-3.74935	8.68682e-06	-1.76406	0.0439044
FCIRG_04053T1	-1.53761	0.00714909	-2.32809	0.000227551
FCIRG_04055T1	-1.45236	0.0242902	-2.79938	9.66885e-05
FCIRG_04056T1	-1.65831	0.0441861	-3.80675	4.68605e-05	-2.14844	0.0330002
FCIRG_04061T1	-2.6947	0.0034695	-4.50964	8.48986e-07	-1.81494	0.0287234
FCIRG_04062T1			-3.33533	0.000476856	-2.07782	0.0458916
FCIRG_04063T1	-2.01277	0.0044251	-3.64542	3.02564e-06
FCIRG_04064T1	-2.61701	0.000694594	-3.86532	1.59986e-06
FCIRG_04066T1	-2.35712	4.07645e-05	-3.36846	1.02894e-07
FCIRG_04068T1	-1.94891	0.011743	-2.79672	0.000496355
FCIRG_04070T1	-1.50618	0.0123364	-4.04018	6.03702e-09	-2.534	0.000806403
FCIRG_04074T1	-1.96244	0.00994777	-3.20567	7.49433e-05
FCIRG_04075T1	-1.88833	0.00517627	-3.65347	9.81808e-07	-1.76514	0.0312093
FCIRG_04076T1	-1.825	0.00315793	-3.05812	4.98486e-06
FCIRG_04078T1			-2.75474	0.00155198
FCIRG_04082T1	-1.68314	0.0486315	-3.17565	0.000770056
FCIRG_04083T1	-1.43232	0.0407656
FCIRG_04084T1	-4.02042	1.7997e-05	-5.7196	3.19144e-09
FCIRG_04088T1			-3.30747	6.00339e-05	-2.01897	0.0254324
FCIRG_04094T1	-4.48894	0.000402339	-7.22877	4.08051e-09	-2.73983	0.00390016
FCIRG_04115T1			-1.37411	0.0235593
FCIRG_04120T1	-1.7202	0.00807937	-3.73695	6.90273e-08	-2.01675	0.00481159
FCIRG_04121T1	-2.17345	0.00339686	-4.27469	1.71165e-07	-2.10124	0.0192292
FCIRG_04124T1	-1.29774	0.0436892	-2.70297	0.000259877
FCIRG_04125T1	-1.57077	0.00838855	-2.18586	0.000551824
FCIRG_04126T1	-2.08248	0.0019956	-3.44687	1.11764e-06
FCIRG_04127T1	-1.64919	0.0106775	-3.03402	1.9456e-05
FCIRG_04131T1	-2.24614	0.00433365	-3.26555	6.18197e-05
FCIRG_04133T1	-1.86028	0.00376226	-2.921	1.85998e-05
FCIRG_04134T1	-1.82924	0.0127312	-2.9482	0.000176556
FCIRG_04135T1	-2.26659	0.0130358	-2.65171	0.00490789
FCIRG_04136T1	-1.62355	0.0143272	-3.1451	1.30357e-05	-1.52156	0.0439957
FCIRG_04137T1	-2.20568	0.00441023	-3.13701	8.2832e-05
FCIRG_04138T1	-1.91599	0.0142075	-3.02079	0.000328694
FCIRG_04150T1	-1.64295	0.0404166	-3.80625	2.80127e-05	-2.1633	0.0270466
FCIRG_04153T1	-1.70379	0.0372061	-3.50761	0.000133568
FCIRG_04155T1			-3.13017	2.94225e-05	-2.35295	0.00521508
FCIRG_04181T1	-2.9232	0.00038871	-4.15396	5.95573e-07
FCIRG_04191T1	-1.69085	0.0335101	-3.13559	0.000279148
FCIRG_04194T1	-2.7257	0.000176972	-4.09773	1.74994e-07
FCIRG_04195T1	-2.11204	0.00270752	-3.52139	2.36824e-06
FCIRG_04198T1	-2.53802	0.000717198	-4.23352	1.1864e-07	-1.6955	0.0446371
FCIRG_04201T1	-1.51593	0.0433059	-3.00754	0.000337075
FCIRG_04207T1	-2.03183	0.00598808	-4.47533	3.30359e-08	-2.4435	0.00478579
FCIRG_04212T1	-2.06444	0.00791908	-2.95844	0.000308059
FCIRG_04214T1	-1.91935	0.0040108	-3.00263	1.8417e-05
FCIRG_04215T1			-2.96057	0.000297085
FCIRG_04216T1			-2.23112	0.0042626
FCIRG_04217T1			-2.01788	0.0125257
FCIRG_04218T1	-1.9794	0.0047054	-3.42974	7.42014e-06
FCIRG_04220T1	-2.62506	0.000210144	-4.56703	1.15313e-09	-1.94197	0.0138911
FCIRG_04221T1	-2.19373	0.0209881	-4.01344	6.09255e-05
FCIRG_04225T1	-1.28123	0.0378238	-2.98643	2.77554e-05	-1.7052	0.0307273
FCIRG_04226T1			-1.90877	0.0118752
FCIRG_04230T1	-1.96677	0.00158091	-3.70106	4.03058e-08	-1.73429	0.018601
FCIRG_04233T1			-2.45364	0.00139249
FCIRG_04235T1	-2.83906	0.00697524	-4.17672	0.000106189
FCIRG_04237T1			-3.41019	6.84788e-05	-2.03245	0.0285237
FCIRG_04239T1	-3.38145	0.000842845	-8.96957	6.06475e-18	-5.58812	6.7003e-10
FCIRG_04240T1	-2.80664	0.00236373	-6.08079	3.93785e-11	-3.27415	4.93278e-05
FCIRG_04241T1	-2.2126	0.0207943	-3.13788	0.00152723
FCIRG_04242T1	-1.85203	0.00517729	-2.7445	0.000104239
FCIRG_04244T1	-2.22598	0.00740333	-2.82026	0.00114762
FCIRG_04260T1	-4.48283	1.36018e-05	-6.03653	3.56922e-09
FCIRG_04264T1	-2.13983	0.00253864	-3.77858	6.47455e-07	-1.63875	0.0428465
FCIRG_04265T1	-2.72259	0.00156924	-3.41482	6.76867e-05
FCIRG_04268T1	-2.00239	0.0157161	-3.51762	9.0161e-05
FCIRG_04269T1			-2.64781	0.000909919
FCIRG_04271T1	-3.10941	0.000114402	-4.82708	2.85023e-09	-1.71767	0.0231956
FCIRG_04274T1	-1.82855	0.0216291	-3.02397	0.000374666
FCIRG_04275T1			-2.68374	0.000890065
FCIRG_04278T1	-1.83931	0.0270515	-4.45371	7.62422e-07	-2.6144	0.00366152
FCIRG_04279T1	-1.98121	0.00663808	-3.94096	2.83634e-07	-1.95976	0.0119201
FCIRG_04284T1	-1.55772	0.0295358	-3.04244	8.58224e-05
FCIRG_04285T1	-2.64441	0.00442998	-5.54395	4.09592e-09	-2.89954	0.000713554
FCIRG_04286T1	-1.88131	0.00872343	-2.74058	0.000226716
FCIRG_04289T1			-2.14516	0.0040613
FCIRG_04291T1	-1.92989	0.011826	-2.65265	0.00103236
FCIRG_04292T1			-2.97311	0.00790791
FCIRG_04294T1			-3.45834	2.01813e-07	-2.76123	9.74594e-05
FCIRG_04295T1	-1.22439	0.0415718	-2.88215	5.67117e-05	-1.65777	0.0405309
FCIRG_04296T1	-1.5508	0.0181042	-2.73482	0.000123303
FCIRG_04297T1			-4.22757	2.92252e-06	-2.69446	0.00567856
FCIRG_04299T1	-1.47188	0.0114512	-2.83084	1.25875e-05
FCIRG_04300T1	-1.57223	0.0322069	-3.11149	0.000121311
FCIRG_04302T1	-1.93674	0.00366012	-2.99379	2.33684e-05
FCIRG_04303T1			-3.49717	0.000313493
FCIRG_04305T1	-1.41338	0.0291605	-2.88031	0.000104808
FCIRG_04306T1	-1.62867	0.0366287	-2.46972	0.00323855
FCIRG_04309T1			-4.07469	9.40142e-05	-2.45248	0.0274542
FCIRG_04313T1	-2.48593	0.00769789	-2.63471	0.00560937
FCIRG_04314T1	-1.69341	0.0181042	-3.09597	8.7161e-05
FCIRG_04315T1	-1.734	0.0241369	-3.29422	5.85146e-05
FCIRG_04316T1	-1.52169	0.0125706	-3.1313	5.13042e-06	-1.60961	0.0323053
FCIRG_04319T1	-5.69993	0.0196082	-8.16684	0.00237077
FCIRG_04322T1	-1.59506	0.0282458	-3.3012	4.58903e-05	-1.70614	0.0471722
FCIRG_04327T1	-1.74777	0.0499679	-2.48699	0.0100105
FCIRG_04330T1	-1.141	0.0453308	-3.84707	2.18575e-08	-2.70607	0.000304206
FCIRG_04331T1	-1.59216	0.0409511	-2.95219	0.00045311
FCIRG_04334T1	-1.3157	0.0271392	-2.92146	2.80238e-05	-1.60577	0.0397207
FCIRG_04341T1	-1.5553	0.00897533	-3.05889	2.42982e-06	-1.50359	0.0306114
FCIRG_04347T1	-3.03576	2.84145e-05	-4.17161	3.05141e-08
FCIRG_04348T1			-2.06774	0.00346699
FCIRG_04351T1	-2.17197	0.0057575	-2.86959	0.000370896
FCIRG_04353T1	-1.77772	0.0175561	-3.47294	2.18848e-05	-1.69522	0.0468076
FCIRG_04355T1	-3.08129	0.00174365	-3.66645	0.000189521
FCIRG_04357T1	-2.64748	0.00672572	-4.38716	1.69869e-05
FCIRG_04358T1	-2.44789	0.00013387	-3.6828	1.3597e-07
FCIRG_04359T1	-1.47336	0.0123552	-3.07277	6.50049e-06	-1.5994	0.036349
FCIRG_04360T1	-2.66271	0.0029272	-3.63649	5.06671e-05
FCIRG_04361T1	-1.60928	0.0105966	-3.47881	1.36935e-06	-1.86953	0.0200508
FCIRG_04387T1			-2.82159	3.61363e-05	-1.81138	0.0185235
FCIRG_04391T1	-2.6261	0.00169924	-3.85862	5.32013e-06
FCIRG_04392T1	-2.37139	0.0167572	-2.79579	0.00733273
FCIRG_04393T1	-3.8343	0.000825453	-4.51119	3.56637e-05
FCIRG_04394T1	-1.71193	0.0103191	-3.53459	1.6795e-06	-1.82266	0.02221
FCIRG_04395T1	-1.48431	0.0379081	-3.22594	5.28991e-05	-1.74163	0.040516
FCIRG_04397T1	-2.26957	0.00621418	-5.5871	4.91487e-10	-3.31754	0.000258044
FCIRG_04398T1	-1.99461	0.00721952	-4.64315	2.36473e-09	-2.64854	0.000484863
FCIRG_04400T1	-2.30016	0.000874754	-4.30874	5.99242e-09	-2.00857	0.0119024
FCIRG_04401T1	-2.00471	0.00474596	-3.90529	9.09586e-07	-1.90058	0.0316029
FCIRG_04402T1	-1.36776	0.0281431	-2.43909	0.00055649
FCIRG_04403T1	-2.33215	0.00307981	-5.46314	5.85614e-10	-3.13099	0.00121873
FCIRG_04406T1	-1.44924	0.034731	-2.26713	0.0026136
FCIRG_04409T1	-1.30345	0.0408271	-2.73091	0.000157281
FCIRG_04413T1	-1.95768	0.00710957	-3.58546	4.88547e-06	-1.62778	0.0474911
FCIRG_04419T1	-2.87923	0.00888452	-4.93751	1.29375e-05
FCIRG_04420T1	-6.0864	3.59431e-07	-7.55974	2.29794e-10
FCIRG_04421T1	-2.10159	0.00957201	-3.41296	9.15516e-05
FCIRG_04422T1	-2.83339	0.00616849	-4.2695	5.61947e-05
FCIRG_04424T1			-6.69007	0.000218591	-3.80138	0.0435169
FCIRG_04429T1	-1.23113	0.0354116	-2.26326	0.000515742
FCIRG_04430T1	-1.56078	0.0247597	-2.75121	0.000409958
FCIRG_04433T1			-1.59358	0.0340859
FCIRG_04457T1	-1.08381	0.0334019	-2.93445	6.66582e-07	-1.85064	0.00449291
FCIRG_04458T1			-4.66073	7.82275e-06
FCIRG_04459T1	-1.67566	0.0034756	-2.579	2.7179e-05
FCIRG_04463T1	-2.07525	0.00553153	-2.87479	0.000179248
FCIRG_04471T1	-1.94283	0.0157568	-3.14037	0.000241951
FCIRG_04480T1			-1.83619	0.0402758
FCIRG_04489T1	-1.81309	0.0274745	-2.27319	0.00898193
FCIRG_04504T1	-2.15986	0.00136635	-4.2835	6.81598e-09	-2.12364	0.00975735
FCIRG_04507T1	-1.73004	0.00461044	-3.58314	5.74558e-08	-1.8531	0.00900802
FCIRG_04509T1	-2.68689	0.000101829	-5.50105	1.78407e-14	-2.81416	6.50944e-05
FCIRG_04510T1	-1.18743	0.0218827	-2.51777	2.20944e-05	-1.33034	0.0420786
FCIRG_04511T1	-2.23854	0.0106697	-3.61584	0.000101575
FCIRG_04512T1	-1.6568	0.0107777	-3.25012	6.1938e-06	-1.59332	0.0395968
FCIRG_04513T1	-1.96244	0.0112451	-3.05031	0.000211877
FCIRG_04528T1			-2.3517	0.000850756
FCIRG_04530T1			-2.95891	0.000390519
FCIRG_04531T1	-4.64246	4.07829e-08	-5.98388	6.69114e-11
FCIRG_04532T1	-2.77095	3.6787e-05	-4.21984	3.17721e-09	-1.44889	0.0458915
FCIRG_04533T1			-2.31749	0.000398915
FCIRG_04534T1	-2.13493	0.00096672	-3.50282	3.2235e-07
FCIRG_04539T1			-2.42477	0.0130107
FCIRG_04567T1	-4.52764	0.0015161	-6.95984	3.2235e-07	-2.4322	0.0145603
FCIRG_04576T1	-1.43027	0.0315805	-4.03175	1.15829e-07	-2.60149	0.00132621
FCIRG_04578T1	-1.79552	0.00441023	-3.55764	4.9397e-07	-1.76212	0.0256331
FCIRG_04580T1	-2.22878	0.00159561	-2.78943	0.000118365
FCIRG_04582T1	-1.70922	0.00621536	-2.25673	0.000691672
FCIRG_04584T1	-1.71292	0.0314515	-2.77166	0.00141247
FCIRG_04590T1	-1.34383	0.0378337	-2.947	7.10859e-05	-1.60317	0.0479643
FCIRG_04591T1	-1.67255	0.00955549	-1.81023	0.00859425
FCIRG_04592T1	-3.07269	2.25027e-05	-4.23309	5.18219e-08
FCIRG_04593T1	-1.82317	0.0166515	-2.69065	0.00101562
FCIRG_04598T1	-1.8034	0.0408199
FCIRG_04599T1			-2.55396	0.000521819	-2.1979	0.00937936
FCIRG_04603T1	-1.99498	0.0230638	-3.04327	0.00121642
FCIRG_04604T1	-1.72997	0.00692548	-4.79411	1.33964e-11	-3.06414	3.33538e-05
FCIRG_04605T1	-2.02321	0.00465707	-3.12421	3.44059e-05
FCIRG_04612T1	-1.64512	0.00406764	-2.67302	1.03442e-05
FCIRG_04614T1	-1.31562	0.0438313	-2.6609	0.000207034
FCIRG_04615T1	-1.42014	0.0175488	-2.15396	0.000986111
FCIRG_04619T1			-2.46222	0.000322164	-2.13642	0.00745848
FCIRG_04620T1	-2.08184	0.0202035	-3.10202	0.00106172
FCIRG_04624T1	-2.22057	0.00011138	-3.32124	9.51894e-08
FCIRG_04625T1	-1.80134	0.00938007	-4.66587	1.37536e-09	-2.86453	0.000376325
FCIRG_04626T1	-1.53058	0.0165669	-3.23758	5.55844e-06	-1.707	0.0268906
FCIRG_04627T1	-2.10448	0.0112672	-3.04008	0.000494528
FCIRG_04629T1	-2.56163	0.00941826	-5.49436	2.87065e-07	-2.93273	0.00756876
FCIRG_04632T1	-1.69969	0.0252776	-3.07578	0.000275081
FCIRG_04633T1	-1.99005	0.00427019	-4.15735	3.71177e-08	-2.16729	0.00752211
FCIRG_04634T1	-1.96859	0.0113062	-3.87641	6.37456e-06	-1.90782	0.0374857
FCIRG_04635T1			-5.64031	0.002761
FCIRG_04637T1	-2.0745	0.00461044	-3.51182	5.57279e-06
FCIRG_04639T1	-1.47877	0.0193082	-1.56485	0.025733
FCIRG_04640T1	-1.47256	0.0370524	-3.03897	0.000137004
FCIRG_04641T1			0.814185	0.0260053	0.875935	0.0395926
FCIRG_04657T1	-2.13448	0.00616849	-3.12887	0.000173436
FCIRG_04667T1			-3.03696	0.000194211
FCIRG_04668T1	-2.39804	0.00119018	-4.44263	3.88146e-08	-2.04459	0.0220462
FCIRG_04669T1	-1.70314	0.00616849	-3.40178	1.00482e-06	-1.69864	0.0272232
FCIRG_04671T1	-1.3562	0.0379069	-3.32059	4.87742e-06	-1.9644	0.0109808
FCIRG_04674T1	-1.68638	0.00550135	-2.30535	0.000390592
FCIRG_04676T1	-1.929	0.00744804	-3.39772	8.58065e-06
FCIRG_04680T1			-2.84529	3.5563e-05	-2.35224	0.00249094
FCIRG_04684T1	-1.96904	0.00166547	-3.13367	2.98456e-06
FCIRG_04686T1			-1.42612	0.00299305
FCIRG_04692T1	-2.17103	0.0256065	-3.48384	0.000645708
FCIRG_04696T1	-1.97252	0.00668188	-3.95378	3.55499e-07	-1.98125	0.0140824
FCIRG_04700T1	-1.39096	0.019048	-2.95306	2.00462e-05	-1.5621	0.0436151
FCIRG_04702T1	-2.21259	0.00339176	-4.48447	3.69919e-08	-2.27187	0.00903825
FCIRG_04703T1			-2.29469	0.00401362
FCIRG_04704T1	-1.48537	0.0380991	-2.61541	0.000845582
FCIRG_04714T1	-1.60399	0.0143196	-2.67465	0.000183391
FCIRG_04721T1	-1.44191	0.0450113	-3.51643	1.59436e-05	-2.07452	0.0183142
FCIRG_04722T1	-2.10631	0.00517729	-2.84813	0.000190251
FCIRG_04726T1			-2.18589	0.00513506
FCIRG_04727T1			-2.73594	0.000194561
FCIRG_04728T1			-2.74078	0.017318
FCIRG_04735T1	-2.73893	0.000137435	-4.3425	1.24899e-08	-1.60356	0.0424253
FCIRG_04752T1	-3.28316	0.00149448	-4.68456	5.2091e-06
FCIRG_04761T1	-1.70422	0.0216291	-3.8875	2.24694e-06	-2.18328	0.0118912
FCIRG_04763T1	-1.41004	0.0236263	-3.62453	7.69571e-07	-2.21449	0.0070936
FCIRG_04771T1	-3.50428	4.62806e-06	-4.41855	8.55048e-08
FCIRG_04777T1	-1.4109	0.0278091	-2.33152	0.00114426
FCIRG_04778T1	-1.68006	0.00150019	-2.4767	1.08636e-05
FCIRG_04780T1	-3.08645	0.000522908	-4.08003	3.21167e-06
FCIRG_04781T1	-1.93497	0.00239598	-2.14238	0.00095057
FCIRG_04787T1			-2.69549	0.00162596
FCIRG_04791T1	-1.91959	0.0230957	-3.43213	0.00027918
FCIRG_04798T1	-5.07891	1.17635e-07	-8.99483	6.06475e-18	-3.91592	8.27254e-05
FCIRG_04801T1	-2.09079	0.00809341	-3.05181	0.000510363
FCIRG_04805T1	-2.25889	0.0034263	-3.53128	2.37918e-05
FCIRG_04806T1	-1.76275	0.0370715	-2.28833	0.0195265
FCIRG_04831T1	-1.96468	0.00212769	-3.93536	1.15713e-08	-1.97069	0.00843535
FCIRG_04832T1	-1.9431	0.0101212	-4.05765	8.15775e-07	-2.11454	0.0144955
FCIRG_04837T1	-2.86434	0.00108317	-3.80665	1.41073e-05
FCIRG_04844T1	-2.43002	0.00465707	-5.93476	2.59304e-11	-3.50474	2.87454e-05
FCIRG_04845T1	-2.04346	0.0149967	-3.15408	0.000745885
FCIRG_04846T1	-1.63305	0.0113889	-3.566	1.00482e-06	-1.93295	0.0158606
FCIRG_04858T1	-1.38592	0.0274211	-1.81148	0.00729477
FCIRG_04878T1	-1.79599	0.00419545	-3.53542	2.57669e-07	-1.73943	0.0202675
FCIRG_04884T1			-2.4606	0.00908783
FCIRG_04886T1			-2.48691	0.00123741
FCIRG_04888T1	-1.41448	0.0425798	-5.40616	1.53766e-11	-3.99168	6.9848e-07
FCIRG_04891T1			1.36486	0.0341486	2.40725	0.00135133
FCIRG_04892T1	-1.90733	0.00305295	-4.41329	7.97424e-10	-2.50596	0.00149059
FCIRG_04893T1	-2.66809	0.00028954	-3.68041	1.77962e-06
FCIRG_04895T1			-3.48205	1.0265e-05	-2.38199	0.00651406
FCIRG_04896T1	-1.49301	0.0456219	-5.85378	1.60061e-10	-4.36077	8.74716e-06
FCIRG_04898T1	-1.6265	0.0114235	-2.61661	0.000223674
FCIRG_04902T1	-1.72615	0.00270752	-3.40672	6.0449e-08	-1.68057	0.0146563
FCIRG_04903T1	-2.0179	0.0239459	-2.62254	0.00540238
FCIRG_04908T1	-2.69877	0.0050374	-3.16554	0.000827255
FCIRG_04910T1			-3.17648	4.20894e-05	-1.99671	0.018848
FCIRG_04911T1	-1.85443	0.00275078	-1.35365	0.0326793
FCIRG_04918T1	-1.94408	0.0034756	-2.59326	0.000188917
FCIRG_04924T1			-4.79858	0.00834648
FCIRG_04937T1	-2.09297	0.0190707	-3.22697	0.000809369
FCIRG_04941T1			-6.53716	9.13278e-12	-5.57593	2.09097e-08
FCIRG_04942T1			-3.42534	1.61712e-06	-2.64489	0.000725741
FCIRG_04943T1			-2.66142	0.0025794
FCIRG_04953T1	-1.99665	0.00293039	-4.1744	1.52527e-08	-2.17775	0.00714575
FCIRG_04956T1	-1.65446	0.00754167	-3.19625	4.07625e-06	-1.54179	0.0430677
FCIRG_04957T1	-1.5105	0.0165669	-2.79315	7.35251e-05
FCIRG_04960T1	-2.43443	0.0107713	-2.20517	0.0231888
FCIRG_04961T1			-3.4532	0.000441072	-2.74808	0.0129715
FCIRG_04964T1	-1.55461	0.0114617	-2.60885	8.23007e-05
FCIRG_04966T1	-5.00367	7.17632e-05	-8.59215	4.31928e-12	-3.58848	0.000136003
FCIRG_04976T1			-2.56271	0.00272206
FCIRG_04978T1	-1.73552	0.0134255	-2.77522	0.000254844
FCIRG_04981T1	-1.71519	0.00699534	-2.67198	7.35569e-05
FCIRG_04983T1	-1.69087	0.00944603	-3.60126	1.10216e-06	-1.91038	0.0198212
FCIRG_04984T1			-3.61779	3.02847e-05	-2.20745	0.0179826
FCIRG_04986T1	-1.71545	0.0344582	-2.87243	0.0012751
FCIRG_04995T1			-2.95383	0.00123604
FCIRG_04996T1	-4.4888	2.82792e-05	-5.61853	1.44558e-07
FCIRG_04997T1	-1.63645	0.00788156	-2.88219	2.10515e-05
FCIRG_04999T1	-1.70971	0.0190139	-2.77089	0.000575961
FCIRG_05000T1	-1.5254	0.0397394	-2.66878	0.00146798
FCIRG_05002T1			-2.87178	0.00502967
FCIRG_05025T1	-3.06865	0.00295017	-3.53052	0.000599617
FCIRG_05026T1	-3.17242	0.00139887	-4.757	2.81521e-06
FCIRG_05027T1	-1.30169	0.0181107	-2.53585	4.35553e-05
FCIRG_05028T1	-2.47959	0.000481379	-3.28495	6.81774e-06
FCIRG_05034T1	-1.8547	0.0045591	-2.72615	8.14257e-05
FCIRG_05036T1	-1.27634	0.0424141	-2.36669	0.000806635
FCIRG_05038T1			-1.94248	0.00666607
FCIRG_05040T1			-1.9809	0.021037
FCIRG_05042T1	-1.70405	0.0051832	-2.89151	1.57049e-05
FCIRG_05046T1	-4.61632	6.58761e-11	-5.30283	1.65932e-11
FCIRG_05047T1	-1.38679	0.028291	-1.84041	0.00749611
FCIRG_05048T1	-1.47504	0.0419742	-1.98941	0.0104814
FCIRG_05052T1	-2.30897	0.00275078	-5.99924	4.14956e-14	-3.69027	7.52205e-07
FCIRG_05053T1	-1.35741	0.0188677	-3.58139	1.02894e-07	-2.22398	0.0026871
FCIRG_05054T1	-1.61671	0.0248188	-2.39888	0.00203318
FCIRG_05055T1	-1.64959	0.0365376	-2.8381	0.000893704
FCIRG_05056T1	-2.76493	4.94764e-05	-3.89348	9.72086e-08
FCIRG_05057T1	-1.93323	0.0102488	-3.79971	7.25243e-06	-1.86649	0.0431824
FCIRG_05059T1	-1.80242	0.0447308	-3.02298	0.00196817
FCIRG_05060T1	-2.00974	0.0150814	-4.05486	7.57228e-06	-2.04511	0.0311585
FCIRG_05062T1	-4.75218	0.000727024	-7.34552	4.05457e-08	-2.59333	0.00598987
FCIRG_05070T1			-2.99289	0.000345969
FCIRG_05075T1			-4.29849	3.21629e-06	-3.27335	0.00149375
FCIRG_05076T1	-1.73186	0.0274344	-2.979	0.000401382
FCIRG_05077T1	-2.20784	0.00590407	-3.93109	3.01533e-06	-1.72325	0.0424756
FCIRG_05078T1			-3.26954	0.000109219	-1.881	0.0404285
FCIRG_05081T1	-1.17785	0.0126445	-1.50019	0.00372861
FCIRG_05082T1	-1.64577	0.00809341	-2.02833	0.00201186
FCIRG_05083T1	-1.97693	0.00987955	-4.29167	1.67107e-07	-2.31474	0.00571725
FCIRG_05085T1	-1.97023	0.00758708	-3.17616	5.27504e-05
FCIRG_05088T1	-1.87203	0.00576097	-3.63652	1.31123e-06	-1.76449	0.0321577
FCIRG_05089T1	-2.16739	0.00237977	-3.35366	7.01813e-06
FCIRG_05090T1	-2.02022	0.00745815	-3.11447	6.13594e-05
FCIRG_05091T1	-1.99128	0.00713237	-4.19892	5.2373e-07	-2.20764	0.0177098
FCIRG_05092T1	-1.73535	0.00912561	-2.64163	0.000191498
FCIRG_05097T1	-1.88858	0.0190651	-3.2494	0.000250402
FCIRG_05098T1	-2.69539	0.000717198	-4.32204	8.91121e-08	-1.62665	0.0382748
FCIRG_05099T1	-2.19486	0.0283232	-4.82699	9.39381e-06	-2.63213	0.0160411
FCIRG_05101T1	-1.76894	0.00813569	-2.90585	5.4225e-05
FCIRG_05106T1	-1.73301	0.0292077	-4.94256	4.86513e-08	-3.20955	0.000688172
FCIRG_05107T1	-2.14839	0.00549688	-5.78204	4.50785e-11	-3.63366	0.000127924
FCIRG_05108T1	-2.03155	0.0190139	-3.17365	0.000593593
FCIRG_05111T1	-2.94226	0.00166547	-3.15429	0.000478998
FCIRG_05112T1	-2.49184	0.00275788	-3.39189	6.00443e-05
FCIRG_05115T1	-2.96383	0.000169305	-2.68629	0.000684171
FCIRG_05116T1	-2.19255	0.000557113	-1.70419	0.00819735
FCIRG_05117T1			-2.56644	0.000602344
FCIRG_05118T1	-2.16799	0.0281192	-2.34183	0.0252362
FCIRG_05119T1	-1.80337	0.00957123	-2.92302	6.31636e-05
FCIRG_05121T1	-2.91632	0.00146541	-4.28066	9.43392e-06
FCIRG_05148T1			-3.24168	4.04645e-06	-2.08656	0.00598987
FCIRG_05149T1	-1.6901	0.0123364	-3.7356	1.19116e-06	-2.0455	0.0159517
FCIRG_05150T1	-1.94129	0.00552046	-4.41185	9.54678e-09	-2.47056	0.00267891
FCIRG_05152T1	-3.498	1.12916e-06	-6.18595	4.79625e-15	-2.68795	0.00134672
FCIRG_05156T1	-1.39386	0.0153312	-3.11806	2.14708e-06	-1.7242	0.0183142
FCIRG_05157T1	-1.42412	0.0289225	-2.87627	6.18971e-05
FCIRG_05158T1	-2.20638	0.00958184	-4.02594	5.86482e-06
FCIRG_05160T1	-2.02481	0.00157078	-3.57895	2.14427e-07	-1.55415	0.0374966
FCIRG_05161T1	-1.92042	0.00624517	-3.17017	1.94089e-05
FCIRG_05162T1			-3.17434	7.84843e-05	-1.93221	0.0280937
FCIRG_05163T1			-4.75084	6.5464e-09	-3.50799	3.25826e-05
FCIRG_05164T1	-2.69861	0.00223951	-3.73498	2.8326e-05
FCIRG_05167T1	-2.54964	0.000655076	-3.93899	5.11135e-07
FCIRG_05170T1	-1.55147	0.020604	-6.00872	3.81838e-15	-4.45725	5.80927e-09
FCIRG_05185T1	-2.10227	0.00525262	-5.14804	1.63116e-09	-3.04576	0.00124285
FCIRG_05187T1	-2.23099	0.0126452	-3.21715	0.000500242
FCIRG_05189T1	-1.60291	0.0161743	-1.75478	0.0148659
FCIRG_05191T1			-3.09971	8.8269e-05	-1.89377	0.0321577
FCIRG_05195T1			-2.68989	0.000598718
FCIRG_05218T1	-1.79059	0.0194528	-2.89408	0.000403882
FCIRG_05221T1			-4.20456	1.57572e-05	-2.71529	0.00917945
FCIRG_05223T1	-1.33068	0.0434739	-2.83776	0.000159742
FCIRG_05226T1	-2.14476	0.000484339	-4.03437	1.76822e-09	-1.88961	0.0107545
FCIRG_05227T1	-1.83185	0.0113062	-3.43729	1.97894e-05
FCIRG_05228T1	-1.67679	0.0276845	-2.7773	0.000943313
FCIRG_05230T1	-2.01547	0.00833213	-3.04595	0.00014348
FCIRG_05231T1	-1.74182	0.0261562	-2.83271	0.000702522
FCIRG_05245T1			-2.14211	0.00464355
FCIRG_05246T1			-2.75101	0.000339936
FCIRG_05247T1	-1.62491	0.0131705	-3.56713	1.45686e-06	-1.94222	0.0167631
FCIRG_05253T1	-1.39644	0.0418629	-3.14316	4.05262e-05	-1.74672	0.0330828
FCIRG_05256T1	-1.66614	0.0239825	-3.01816	0.000184038
FCIRG_05257T1	-2.49755	0.0109022	-3.28123	0.00121743
FCIRG_05258T1	-1.58267	0.0307667	-3.31152	4.6924e-05	-1.72885	0.0444582
FCIRG_05259T1	-2.75282	0.00360996	-4.59866	2.66233e-06
FCIRG_05260T1	-2.15888	0.0114512	-1.79162	0.0425346
FCIRG_05262T1	-1.81911	0.0025297	-3.40743	1.76455e-07	-1.58832	0.0251454
FCIRG_05264T1	-1.67154	0.0378337	-3.28691	0.000187667
FCIRG_05267T1			-2.5237	0.000321011	-1.9834	0.0135312
FCIRG_05268T1	-1.7218	0.0112117	-2.20738	0.00239314
FCIRG_05271T1			-2.79604	0.00312414
FCIRG_05276T1	-3.64258	0.0138322	-4.26115	0.00392446
FCIRG_05277T1	-3.52426	0.00311171	-4.33404	0.00018384
FCIRG_05281T1	-1.52016	0.0212612	-2.6343	0.000291088
FCIRG_05284T1	-1.8898	0.0214538	-2.91461	0.000838742
FCIRG_05287T1	-1.58886	0.00941322	-4.00981	4.18659e-09	-2.42095	0.00086593
FCIRG_05288T1			-4.69272	0.0184548
FCIRG_05289T1	-1.4289	0.0319527	-2.63054	0.000420581
FCIRG_05290T1			-4.33908	2.06187e-06	-2.98045	0.00269675
FCIRG_05293T1	-1.84813	0.00333893	-3.93952	1.64037e-08	-2.0914	0.00673943
FCIRG_05295T1			-3.50726	1.79995e-05	-2.63739	0.00318432
FCIRG_05297T1	-3.63144	0.00584629	-4.94165	0.000153826
FCIRG_05303T1	-4.88967	2.28606e-07	-5.48734	1.81941e-08
FCIRG_05318T1	-2.49938	0.00254468	-3.73568	3.38125e-05
FCIRG_05320T1	-2.29779	0.00189702	-2.99505	7.41847e-05
FCIRG_05323T1	-1.99433	0.0358156	-3.81994	0.000291088
FCIRG_05324T1	-1.71158	0.0180614	-3.71839	5.81774e-06	-2.00681	0.0248428
FCIRG_05325T1			-4.91998	2.08359e-07	-3.4206	0.00124272
FCIRG_05326T1	-2.398	0.00315793	-3.80753	5.8013e-06
FCIRG_05327T1	-2.05021	0.0114617	-3.39958	5.95524e-05
FCIRG_05328T1	-1.69447	0.00544777	-3.96297	5.26084e-09	-2.2685	0.00213642
FCIRG_05337T1	-2.86944	0.00272429	-6.66129	6.37163e-12	-3.79185	1.05501e-05
FCIRG_05340T1	-2.34681	0.00119018	-3.48884	2.94238e-06
FCIRG_05355T1	-1.60188	0.00769789			2.38019	0.00206913
FCIRG_05361T1	-2.85091	0.00159561	-4.82815	2.31261e-07	-1.97724	0.0345448
FCIRG_05363T1	-1.4369	0.0191157	-4.28852	7.73246e-10	-2.85162	8.86896e-05
FCIRG_05382T1	-2.25977	0.00376067	-5.46674	4.8072e-11	-3.20696	0.000127744
FCIRG_05383T1	-1.64136	0.0136689	-2.35314	0.000900556
FCIRG_05385T1			-2.76406	0.000166828	-1.66044	0.041938
FCIRG_05386T1	-1.43456	0.0280677	-3.13595	1.86082e-05	-1.70138	0.0312548
FCIRG_05390T1	-1.91715	0.0198596	-2.70899	0.00237872
FCIRG_05393T1	-2.02602	0.023273	-3.71428	0.000346185
FCIRG_05399T1	-7.1855	6.73282e-08	-9.63739	1.44683e-13	-2.45188	0.00300678
FCIRG_05400T1	-6.44817	9.9822e-05	-8.5149	1.87272e-06
FCIRG_05401T1	-6.75324	3.02355e-12	-9.14621	3.77271e-17	-2.39296	0.0307507
FCIRG_05402T1	-4.46405	1.17635e-07	-6.99542	1.60991e-14	-2.53137	0.00627848
FCIRG_05403T1	-5.27732	1.82359e-09	-6.88357	2.59884e-14	-1.60625	0.0322393
FCIRG_05404T1	-5.50822	1.02794e-09	-7.19376	1.00711e-12
FCIRG_05406T1	-6.10609	1.15818e-05	-7.69787	4.54855e-07
FCIRG_05407T1	-1.73935	0.0247597	-2.78616	0.000799334
FCIRG_05415T1	-1.51951	0.0196263	-2.80562	0.000101679
FCIRG_05418T1	-2.45648	0.00646893	-3.29039	0.000381233
FCIRG_05420T1			-2.06235	0.0155521
FCIRG_05422T1	-1.52123	0.0186942	-2.29083	0.00190285
FCIRG_05425T1			-2.58761	0.000216668	-1.52655	0.0472461
FCIRG_05427T1	-1.9014	0.00999194	-3.24758	4.35915e-05
FCIRG_05428T1	-2.45591	0.00889053	-3.83792	6.77872e-05
FCIRG_05432T1			-2.63133	0.00534576
FCIRG_05438T1	-1.46539	0.0279858	-4.02004	2.81945e-07	-2.55465	0.00294208
FCIRG_05439T1	-1.51288	0.0187337	-2.56863	0.000281224
FCIRG_05441T1	-2.5568	0.00315416	-3.56609	3.82692e-05
FCIRG_05444T1	-2.7901	0.00769789	-5.81825	2.11188e-07	-3.02815	0.0070936
FCIRG_05445T1	-1.96444	0.0171841	-5.26439	5.6675e-09	-3.29995	0.000236102
FCIRG_05446T1			-2.95059	0.004291
FCIRG_05448T1			-2.3544	0.0255024
FCIRG_05454T1	-2.22942	0.000189947	-3.63103	2.39131e-08	-1.40161	0.0462118
FCIRG_05460T1	-1.57323	0.00549688	-2.53346	3.75013e-05
FCIRG_05462T1	-1.78356	0.0175561	-3.25623	0.000103119
FCIRG_05467T1	-1.84499	0.0068466	-3.39483	7.25887e-06
FCIRG_05470T1	-3.21201	0.00264939	-4.91176	2.93741e-06
FCIRG_05480T1	-2.82709	0.000484339	-5.23356	2.80455e-09	-2.40647	0.0126749
FCIRG_05487T1	-2.05675	0.010571	-3.80292	1.16396e-05	-1.74617	0.0498102
FCIRG_05488T1	-1.55095	0.0119479	-4.20226	2.22684e-09	-2.6513	0.000428166
FCIRG_05489T1	-1.28609	0.0303601	-2.59362	0.000114091
FCIRG_05490T1			-3.74845	0.000466354
FCIRG_05492T1	-2.37746	0.00178351	-3.48153	1.26176e-05
FCIRG_05493T1	-1.69316	0.00535086	-3.57205	1.6193e-07	-1.87889	0.013335
FCIRG_05496T1	-1.37063	0.0120533	-2.69492	1.80393e-05
FCIRG_05497T1	-1.33453	0.0221799	-3.21977	1.13603e-06	-1.88524	0.00916613
FCIRG_05498T1	-2.95822	0.0191992	-4.03901	0.00158019
FCIRG_05499T1	-2.78347	0.0025888	-3.82922	3.3044e-05
FCIRG_05501T1	-3.19991	4.07645e-05	-3.82059	2.37552e-06
FCIRG_05503T1	-1.7448	0.0101805	-2.82686	0.000134599
FCIRG_05504T1			-2.5112	0.00448036
FCIRG_05509T1			-4.25421	0.00402952
FCIRG_05512T1	-2.65334	0.00847267	-3.46064	0.000693055
FCIRG_05513T1	-1.76679	0.00295984	-3.15991	1.36935e-06
FCIRG_05514T1			-3.45447	0.00169861
FCIRG_05515T1	-2.19257	0.00765287	-3.59866	4.00782e-05
FCIRG_05516T1	-1.31737	0.0352735	-2.66868	0.000208514
FCIRG_05517T1	-1.59227	0.0210168	-1.96964	0.00859425
FCIRG_05521T1	-1.7414	0.00882789	-3.15415	1.54577e-05
FCIRG_05523T1	-2.52465	0.0131916	-4.31389	6.67569e-05
FCIRG_05524T1	-1.62593	0.0096893	-3.30453	1.35454e-06	-1.6786	0.0210894
FCIRG_05526T1	-1.82837	0.00815349	-2.95089	7.5297e-05
FCIRG_05530T1	-1.94424	0.00527778	-4.03597	8.02837e-08	-2.09174	0.00903494
FCIRG_05531T1	-1.77143	0.0055892	-3.90264	2.93675e-08	-2.13122	0.0053409
FCIRG_05532T1	-2.02886	0.0192178	-3.99008	2.51827e-05	-1.96121	0.0444524
FCIRG_05535T1	-1.46294	0.0391401	-2.91887	0.000195159
FCIRG_05536T1			-1.87695	0.0143247
FCIRG_05537T1	-1.72779	0.0236386	-2.99221	0.000293321
FCIRG_05539T1			-4.1439	1.1701e-07	-3.32669	7.29515e-05
FCIRG_05542T1	-3.25029	0.000584751	-3.96115	1.59055e-05
FCIRG_05567T1	-1.40177	0.0203038	-3.41627	5.2352e-07	-2.0145	0.00627563
FCIRG_05571T1			-5.33228	9.98486e-10	-4.25001	2.2994e-06
FCIRG_05572T1	-2.42267	0.0109562	-4.54697	7.59034e-06	-2.1243	0.0366667
FCIRG_05573T1	-1.55143	0.0224875	-2.76856	0.000225157
FCIRG_05574T1	-1.82883	0.0344772	-3.30803	0.000480459
FCIRG_05575T1	-1.20354	0.0367182	-2.96671	8.61478e-06	-1.76317	0.0170928
FCIRG_05577T1	-1.7582	0.00532822	-3.18485	3.64161e-06
FCIRG_05578T1	-1.80858	0.0181299	-3.16636	0.00018484
FCIRG_05579T1	-1.74276	0.0158156	-4.23717	4.96711e-07	-2.49441	0.00843535
FCIRG_05580T1			-3.58075	0.000192708
FCIRG_05583T1	-2.12053	0.00629483	-3.4024	2.87524e-05
FCIRG_05584T1	-1.49129	0.0112108	-2.51117	0.000110355
FCIRG_05587T1			-2.2224	0.00290714
FCIRG_05589T1	-4.65813	4.0823e-05	-5.24126	2.39794e-06
FCIRG_05592T1	-1.80237	0.00876517	-3.26914	9.79203e-06
FCIRG_05597T1	-1.60555	0.0332934	-4.23221	1.55094e-06	-2.62666	0.0070936
FCIRG_05599T1			-2.88186	0.000607975	-2.0074	0.0321598
FCIRG_05602T1	-2.07842	0.0018999	-2.55729	0.000169319
FCIRG_05603T1	-1.72988	0.0263441	-3.0188	0.000297604
FCIRG_05605T1	-1.97152	0.00598808	-4.1666	2.56e-07	-2.19508	0.0145603
FCIRG_05606T1			-4.29535	6.29726e-07	-3.28916	0.000304206
FCIRG_05610T1	-4.14193	0.00885427	-7.62543	8.72552e-06	-3.48351	0.0430843
FCIRG_05612T1	-2.57797	0.000528979	-4.46164	4.05457e-08	-1.88366	0.034738
FCIRG_05621T1	-1.53399	0.00809341	-2.76264	1.9534e-05
FCIRG_05623T1	-1.55964	0.0156539	-2.38877	0.000604388
FCIRG_05625T1	-1.92065	0.00955549	-3.01807	0.000151493
FCIRG_05626T1	-1.42892	0.0311551	-2.82355	0.000146054
FCIRG_05628T1	-1.54525	0.0468761	-3.99726	3.68246e-06	-2.452	0.00673943
FCIRG_05629T1	-1.84687	0.0331772	-2.95841	0.00330604
FCIRG_05630T1	-1.61353	0.0111017	-3.47436	3.95574e-07	-1.86084	0.00950846
FCIRG_05637T1	-2.3906	0.00386256	-5.81376	2.15444e-11	-3.42317	5.17525e-05
FCIRG_05639T1			-2.82579	9.61096e-05	-1.64782	0.0364919
FCIRG_05651T1			-2.24103	0.00372992
FCIRG_05652T1			-3.01016	0.000587777
FCIRG_05658T1	-3.32126	0.00715654	-4.3057	0.000508421
FCIRG_05669T1	-1.53801	0.0147035	-3.2686	3.91193e-06	-1.73059	0.0248868
FCIRG_05670T1	-1.44874	0.0386546	-2.92497	0.000166032
FCIRG_05671T1	-2.58718	0.00736335	-3.26694	0.000832595
FCIRG_05672T1			-3.64257	1.19129e-05	-2.32818	0.0109212
FCIRG_05673T1	-2.15315	0.00142484	-3.95417	4.28207e-08	-1.80102	0.0203454
FCIRG_05674T1	-1.50523	0.00779114	-2.68022	1.669e-05
FCIRG_05675T1	-1.41842	0.0453859	-2.65683	0.000735499
FCIRG_05677T1	-2.05433	0.0096911	-5.38065	6.76629e-10	-3.32632	0.000166054
FCIRG_05679T1			-2.23031	0.00819104
FCIRG_05684T1	-1.36762	0.0246072	-3.13334	7.00326e-06	-1.76572	0.0216259
FCIRG_05689T1	-2.30455	0.000291839	-3.1947	1.48995e-06
FCIRG_05699T1	-1.74552	0.00847267	-5.83559	1.74451e-14	-4.09007	3.09318e-07
FCIRG_05700T1	-2.01787	0.0383973	-3.6045	0.000671826
FCIRG_05703T1	-1.57072	0.0372094	-6.97766	3.62101e-16	-5.40694	6.9926e-11
FCIRG_05704T1			-7.0928	1.73739e-05	-5.58395	0.00308336
FCIRG_05705T1	-3.05404	0.00216579	-3.26285	0.000748087
FCIRG_05706T1	-6.08608	0.0116475	-7.02351	0.00666607
FCIRG_05708T1	-1.44334	0.0431923	-5.67437	6.59133e-12	-4.23103	4.05382e-07
FCIRG_05709T1	-2.01787	0.0112842	-2.14023	0.0111257
FCIRG_05729T1	-2.04747	0.0123243	-3.33082	0.000125232
FCIRG_05741T1			-4.68799	8.64702e-09	-3.5	6.33134e-05
FCIRG_05742T1	-1.82817	0.00616849	-3.73838	3.57131e-07	-1.91021	0.0164863
FCIRG_05744T1	-1.75332	0.00983876	-3.26063	6.11571e-06	-1.50731	0.0409974
FCIRG_05745T1	-2.97381	0.000359407	-3.3214	6.10005e-05
FCIRG_05746T1	-1.84907	0.018354	-3.01361	0.000366612
FCIRG_05749T1	-2.12165	0.00183743	-3.39243	3.11871e-06
FCIRG_05751T1	-1.78943	0.018578	-2.84803	0.000482253
FCIRG_05752T1	-1.52573	0.0295251	-2.69512	0.000497891
FCIRG_05754T1	-2.2449	0.00469532	-3.81797	4.84174e-06
FCIRG_05755T1	-2.81518	0.00198019	-3.20329	0.000604388
FCIRG_05761T1	-1.91869	0.00138937	-2.56192	4.15636e-05
FCIRG_05762T1	-2.08505	0.033746	-3.77909	0.00030035
FCIRG_05766T1	-2.50853	0.0138205	-4.69006	1.4537e-05
FCIRG_05771T1			-3.4286	4.26042e-05	-2.27831	0.0130064
FCIRG_05774T1			-5.22418	1.76825e-10	-6.30763	3.5708e-13
FCIRG_05775T1			-2.83996	0.00431815
FCIRG_05776T1			-2.35114	0.00364581
FCIRG_05777T1	-1.71001	0.0145072	-3.05799	6.04173e-05
FCIRG_05778T1	-1.8403	0.00672441	-3.48808	4.8829e-06	-1.64778	0.0495186
FCIRG_05779T1	-1.7289	0.027143	-2.56	0.00261348
FCIRG_05780T1			-2.51948	0.000973923
FCIRG_05785T1	-1.94385	0.0110337	-3.03868	0.000132004
FCIRG_05786T1	-1.68228	0.00615191	-3.66165	7.06667e-08	-1.97938	0.00756876
FCIRG_05787T1	-1.95853	0.00903503	-2.45522	0.00186955
FCIRG_05788T1	-2.25119	0.00412032	-3.89825	2.18836e-06	-1.64707	0.0493642
FCIRG_05791T1	-3.05986	0.000104291	-5.83352	1.0499e-11	-2.77366	0.0026871
FCIRG_05795T1	-4.12961	6.37553e-07	-4.15586	1.3843e-06
FCIRG_05820T1			-3.19495	0.000452048
FCIRG_05824T1			-2.09854	0.00824745	-1.86072	0.0418115
FCIRG_05826T1			-3.26771	3.12793e-06	-2.33293	0.00293886
FCIRG_05827T1	-1.75187	0.022312	-5.38245	1.6559e-09	-3.63058	0.00011952
FCIRG_05842T1			-2.46612	0.0170528
FCIRG_05844T1			-2.52072	0.00020741	-1.77272	0.0218735
FCIRG_05845T1			-3.99262	2.65487e-08	-3.50384	4.8221e-06
FCIRG_05846T1			-2.6126	0.000240341	-2.01963	0.0120168
FCIRG_05848T1			-2.16564	0.0166212
FCIRG_05867T1	-1.87353	0.0113062	-5.61343	2.56786e-11	-3.7399	2.23886e-05
FCIRG_05870T1					-1.85923	0.0462118
FCIRG_05917T1	-2.26765	0.0096893	-3.86933	5.66884e-05
FCIRG_05918T1	-2.09565	0.0158436	-5.27635	1.98978e-08	-3.1807	0.000573993
FCIRG_05920T1	-2.04301	0.00658244	-4.28076	2.16351e-07	-2.23774	0.0117079
FCIRG_05936T1	-2.68761	0.00189581	-4.54936	6.6465e-07	-1.86175	0.04905
FCIRG_05946T1	-4.24686	2.04311e-06	-5.05627	2.11188e-07
FCIRG_05952T1	-1.79154	0.0120425	-2.45852	0.001432
FCIRG_05958T1	-1.36472	0.0153721	-2.8827	7.74672e-06	-1.51798	0.033764
FCIRG_05959T1	-1.34588	0.0338917	-2.27742	0.00123135
FCIRG_05960T1	-2.23541	0.0296723	-4.19145	0.000190865
FCIRG_05961T1	-1.61467	0.019725	-3.31346	2.29829e-05	-1.69879	0.0449215
FCIRG_05963T1	-2.04773	0.0171264	-2.5671	0.00441592
FCIRG_05983T1	-1.40239	0.0410194	-3.10527	4.46285e-05	-1.70289	0.0351219
FCIRG_05984T1	-2.28716	0.00230491	-3.96577	6.68806e-07	-1.67861	0.0450816
FCIRG_05987T1	-1.86498	0.0181199	-2.60485	0.00206811
FCIRG_05989T1	-1.85358	0.0101764	-3.20381	5.18468e-05
FCIRG_05990T1	-2.0313	0.0114617	-3.6702	2.69367e-05
FCIRG_05991T1	-2.13121	0.00465707	-4.11152	9.1042e-07	-1.98031	0.0320897
FCIRG_06005T1	-2.06152	0.00420389	-3.26911	1.25875e-05
FCIRG_06006T1	-1.52028	0.011827	-3.66306	1.6533e-07	-2.14278	0.00623903
FCIRG_06007T1	-2.26355	0.0119298	-3.38935	0.000283319
FCIRG_06008T1	-1.71423	0.0140153	-3.97563	2.87209e-07	-2.2614	0.00626338
FCIRG_06010T1	-1.75264	0.0164969	-2.78323	0.000442111
FCIRG_06011T1	-1.57194	0.0134763	-3.75053	4.68616e-07	-2.17859	0.00953879
FCIRG_06013T1	-2.86063	0.00275078	-3.86129	9.03688e-05
FCIRG_06014T1	-1.72693	0.044235	-3.01223	0.0013132
FCIRG_06016T1			-2.83928	0.001432
FCIRG_06019T1	-1.2525	0.0301151	-2.29085	0.000305109
FCIRG_06021T1	-1.50297	0.0191665	-3.85399	3.18509e-07	-2.35102	0.00539212
FCIRG_06022T1	-1.47907	0.0105174	-3.519	3.1236e-08	-2.03993	0.00244353
FCIRG_06026T1	-1.50618	0.0333698	-3.39686	2.63253e-05	-1.89068	0.0321577
FCIRG_06029T1	-2.05291	0.00941841	-4.25403	6.73518e-07	-2.20112	0.0134855
FCIRG_06030T1	-1.86855	0.0142329	-3.35824	5.53424e-05
FCIRG_06033T1	-2.05199	0.00114831	-3.28537	9.0541e-07
FCIRG_06034T1	-2.35753	0.00905601	-4.10736	1.70052e-05
FCIRG_06035T1	-1.95886	0.00418247	-3.59391	5.15007e-07	-1.63504	0.0268531
FCIRG_06038T1	-2.83444	0.00881313	-5.63269	5.00645e-07	-2.79825	0.00728085
FCIRG_06043T1	-2.26512	0.0184562	-3.96293	0.00012179
FCIRG_06045T1					2.27682	0.00916613
FCIRG_06051T1	-2.44063	0.0014907	-6.14941	1.24237e-15	-3.70877	6.25644e-08
FCIRG_06053T1	-1.45678	0.0166996	-2.70747	5.14683e-05
FCIRG_06055T1	-1.42246	0.020375	-3.6348	4.13091e-07	-2.21234	0.0058595
FCIRG_06056T1	-1.80864	0.0114227	-3.55116	1.05163e-05	-1.74252	0.0467776
FCIRG_06060T1	-1.21182	0.019725	-3.01259	5.3677e-07	-1.80076	0.00705058
FCIRG_06062T1			-3.35372	3.16023e-05	-2.31272	0.0109098
FCIRG_06069T1	-3.19064	0.000420894	-5.30856	1.28952e-08	-2.11793	0.0221841
FCIRG_06070T1			-2.46283	0.00247868
FCIRG_06086T1			-2.93886	0.000631277
FCIRG_06088T1			-2.76822	0.00064167
FCIRG_06089T1	-1.55161	0.0299384	-3.12584	0.000104153
FCIRG_06092T1			-3.06548	0.000292562	-1.80664	0.0480211
FCIRG_06093T1	-2.09884	0.0001832	-3.03567	4.15018e-07
FCIRG_06097T1	-1.59628	0.0370646	-2.72152	0.00101325
FCIRG_06098T1	-1.86643	0.00978252	-2.95219	0.000134599
FCIRG_06102T1	-1.31506	0.0453512	-2.27149	0.00155715
FCIRG_06105T1	-1.90445	0.00183743	-3.32341	3.26036e-07	-1.41896	0.0404285
FCIRG_06108T1	-1.99317	0.0108592	-3.89249	6.48997e-06	-1.89933	0.0388537
FCIRG_06110T1	-2.28388	0.0032536	-3.63855	7.03434e-06
FCIRG_06111T1	-1.56267	0.0119031	-4.28482	1.02594e-09	-2.72215	0.000247593
FCIRG_06112T1	-1.31442	0.0192094	-2.96576	4.89564e-06	-1.65135	0.0224332
FCIRG_06116T1	-1.81613	0.0218501	-2.99589	0.000398497
FCIRG_06117T1	-1.58179	0.0256256	-3.73831	2.17558e-06	-2.15652	0.0102878
FCIRG_06120T1	-3.20735	0.000100753	-5.44683	2.10514e-09	-2.23948	0.0252547
FCIRG_06121T1	-2.12455	0.00340971	-3.38721	9.7887e-06
FCIRG_06122T1	-1.70301	0.0335846
FCIRG_06136T1	-1.2055	0.0263131	-2.40082	0.000107794
FCIRG_06139T1	-3.31213	0.000557154	-4.51608	2.89354e-06
FCIRG_06143T1	-1.67314	0.020127	-3.64481	5.90391e-06	-1.97167	0.02221
FCIRG_06144T1	-1.561	0.0169401	-2.9405	6.56687e-05
FCIRG_06145T1	-2.79044	0.00187646	-4.09825	7.83725e-06
FCIRG_06150T1	-1.50791	0.0134153	-3.88916	3.10447e-08	-2.38125	0.00194256
FCIRG_06155T1			-3.57805	2.50993e-07	-2.56148	0.000799947
FCIRG_06159T1	-3.48581	0.00279644	-4.76345	2.79563e-05
FCIRG_06162T1			-2.47999	0.0071048
FCIRG_06167T1	-2.76427	0.00765287	-3.27566	0.00153282
FCIRG_06172T1			-9.12367	1.25549e-05	-6.24555	0.00772313
FCIRG_06180T1	-2.6981	0.0014886	-5.15219	2.84491e-09	-2.45409	0.00405693
FCIRG_06181T1	-2.78477	0.0092295	-4.75501	1.98997e-05
FCIRG_06182T1			-3.31454	0.0024706
FCIRG_06203T1			-3.36555	7.58624e-06	-3.00535	0.000289212
FCIRG_06207T1	-1.8657	0.00595079	-4.63703	8.08366e-10	-2.77132	0.000601026
FCIRG_06219T1			-4.48731	1.02594e-09	-3.30866	1.72696e-05
FCIRG_06220T1	-2.07747	0.00179312	-4.58462	9.66945e-11	-2.50715	0.000728118
FCIRG_06222T1	-2.07691	0.00568659	-3.14799	5.33761e-05
FCIRG_06225T1	-2.43093	0.00807876	-3.75478	9.72406e-05
FCIRG_06227T1	-1.50883	0.0217797	-2.93919	6.99984e-05
FCIRG_06229T1	-2.01248	0.00239598	-3.08191	1.59162e-05
FCIRG_06232T1			-3.67219	1.85729e-05	-4.3473	6.04983e-06
FCIRG_06245T1			-4.46565	0.00284533
FCIRG_06246T1	-2.70884	0.02879	-4.46062	0.00186955
FCIRG_06247T1	-2.66335	0.00415874	-4.86096	3.7186e-07	-2.1976	0.0182964
FCIRG_06248T1	-6.77649	1.02597e-09	-9.27474	3.00536e-16	-2.49825	0.00575362
FCIRG_06250T1	-1.41805	0.0157754	-3.36435	9.7205e-07	-1.94629	0.0119024
FCIRG_06251T1	-1.38942	0.0454578	-3.28993	7.34947e-05	-1.90051	0.0428869
FCIRG_06252T1	-1.28036	0.0291225	-2.6107	0.000109946
FCIRG_06256T1	-2.83458	0.00838855	-3.39634	0.00151509
FCIRG_06257T1	-1.80915	0.018578	-4.62975	3.64059e-07	-2.8206	0.00607664
FCIRG_06258T1			-2.03466	0.016887
FCIRG_06259T1	-1.98702	0.00959125	-3.40714	4.50529e-05
FCIRG_06260T1	-2.38454	0.00232335	-3.72113	4.95105e-06
FCIRG_06263T1			-3.39513	9.46407e-05	-1.99322	0.0320969
FCIRG_06265T1	-2.0455	0.00409467	-4.0889	1.09355e-07	-2.04341	0.0131758
FCIRG_06268T1	-1.75363	0.0278552	-2.81622	0.00116461
FCIRG_06271T1	-1.83021	0.0221135	-3.37368	8.45286e-05
FCIRG_06272T1	-1.40926	0.0250955	-3.36193	6.32053e-06	-1.95267	0.0203299
FCIRG_06275T1	-2.54191	0.00525994	-3.44904	0.000250572
FCIRG_06276T1	-1.62486	0.0110478	-3.14832	1.13314e-05	-1.52345	0.0497649
FCIRG_06278T1	-1.77436	0.00411514	-3.58412	8.63238e-08	-1.80976	0.0120946
FCIRG_06279T1	-2.12012	0.00829445	-3.355	7.22934e-05
FCIRG_06280T1			-2.32253	0.00169128
FCIRG_06281T1			-2.22159	0.00759261
FCIRG_06282T1			-2.48427	0.000616536
FCIRG_06294T1	-1.3287	0.0322216	-3.23512	6.14033e-06	-1.90642	0.0158227
FCIRG_06300T1	-1.99976	0.00604954	-2.80315	0.000347497
FCIRG_06303T1	-2.9221	6.93282e-05	-4.94458	5.43004e-10	-2.02248	0.0177657
FCIRG_06304T1	-1.75556	0.0205789	-2.94866	0.000443742
FCIRG_06305T1	-1.65508	0.0133699	-3.58078	1.28549e-06	-1.9257	0.0146784
FCIRG_06307T1	-1.54175	0.0123984	-2.10497	0.00175187
FCIRG_06314T1	-1.36227	0.0476338	-3.0396	9.59048e-05	-1.67733	0.046288
FCIRG_06319T1	-2.30145	0.0280836	-3.39652	0.00245356
FCIRG_06321T1			-2.4964	0.00116194
FCIRG_06323T1	-1.71867	0.00535086	-3.5172	2.837e-07	-1.79853	0.017382
FCIRG_06324T1	-1.64324	0.045446	-4.11916	7.82686e-06	-2.47592	0.0110153
FCIRG_06325T1			-2.45397	0.0054624
FCIRG_06327T1	-2.82154	0.0106457	-4.10776	0.000332176
FCIRG_06330T1	-1.97227	0.01571	-5.39056	1.25927e-09	-3.41829	8.27254e-05
FCIRG_06331T1			-3.74366	1.86789e-06	-3.42629	7.9785e-05
FCIRG_06332T1	-1.77756	0.0339835	-2.34506	0.00971287
FCIRG_06338T1	-1.42713	0.0263401	-3.00013	3.96393e-05	-1.573	0.047382
FCIRG_06341T1			-2.55679	0.000391361
FCIRG_06356T1	-1.52777	0.00896929	-2.2965	0.000284692
FCIRG_06362T1			-3.3297	0.000181476	-2.02375	0.038605
FCIRG_06363T1	-2.8033	0.00466678	-4.42102	1.05152e-05
FCIRG_06364T1	-1.28764	0.0475076	-2.78392	0.000124597
FCIRG_06373T1	-1.74873	0.0226777	-3.94587	1.39331e-05	-2.19714	0.0321577
FCIRG_06376T1	-1.51001	0.0347482	-2.71344	0.000647554
FCIRG_06377T1	-2.34999	7.378e-05	-3.23296	3.33286e-07
FCIRG_06382T1			-3.675	1.31651e-07	-2.73857	0.000280238
FCIRG_06383T1			-3.29887	3.37635e-05	-2.73804	0.0018597
FCIRG_06385T1	-2.14991	0.00813855	-2.67836	0.00142487
FCIRG_06386T1	-2.95264	0.000409001	-3.59678	1.55708e-05
FCIRG_06401T1	-1.72648	0.00969634	-3.81347	7.79683e-07	-2.08699	0.0164223
FCIRG_06404T1	-1.40148	0.0462998	-2.51922	0.00123445
FCIRG_06411T1	-1.40031	0.0409386	-2.45154	0.0012853
FCIRG_06415T1	-1.47379	0.0176241	-3.24109	7.96482e-06	-1.7673	0.0307507
FCIRG_06419T1	-2.4691	0.00280095	-3.95741	5.42932e-06
FCIRG_06421T1			-2.38001	0.0055905
FCIRG_06422T1	-1.64388	0.0185375	-2.75507	0.000411892
FCIRG_06423T1			-3.4104	3.82599e-06	-2.22485	0.00683739
FCIRG_06424T1	-1.85119	0.0125185	-3.33202	2.89155e-05
FCIRG_06425T1	-1.99942	0.00159561	-3.4672	5.59051e-07
FCIRG_06433T1	-2.41614	0.00213542	-2.80386	0.000454137
FCIRG_06451T1	-3.80751	2.8776e-05	-5.58635	2.22684e-09	-1.77884	0.0404285
FCIRG_06452T1			-3.67525	6.76337e-07	-2.59637	0.00167279
FCIRG_06453T1	-2.64586	0.00584754	-4.09084	3.06082e-05
FCIRG_06455T1	-2.45909	0.00280107	-4.90033	1.03988e-08	-2.44124	0.00439499
FCIRG_06459T1			-4.61839	1.17615e-05	-6.25836	6.1071e-08
FCIRG_06464T1			-2.47352	9.77006e-05	-1.74846	0.0160053
FCIRG_06467T1			-2.46821	0.00179466
FCIRG_06475T1	-2.81028	0.000569708	-4.43419	1.40301e-07
FCIRG_06479T2	-2.02484	0.00333518	-3.55417	1.76034e-06
FCIRG_06486T1			-3.13411	3.08466e-05	-2.20344	0.00953879
FCIRG_06488T1			-1.65167	0.0305577
FCIRG_06489T1			-2.42272	0.00142738
FCIRG_06491T1	-1.58349	0.0372587	-3.21195	0.000135474
FCIRG_06492T1			-3.41133	2.17818e-05	-2.29304	0.00959175
FCIRG_06495T1			-2.60275	0.000386987	-1.80326	0.0299199
FCIRG_06496T1	-1.80853	0.00508289	-3.24574	3.7676e-06
FCIRG_06502T1	-1.52722	0.0176727	-5.1881	8.97589e-13	-3.66088	6.60825e-07
FCIRG_06508T1	-1.73163	0.0216291	-2.62914	0.00106172
FCIRG_06509T1	-1.67303	0.00826955	-4.05258	1.08242e-08	-2.37954	0.0018123
FCIRG_06510T1	-1.23632	0.0282837	-2.04005	0.00173397
FCIRG_06514T1	-1.54512	0.0131913	-3.24619	3.75914e-06	-1.70107	0.0269146
FCIRG_06515T1			-2.64475	0.000669337
FCIRG_06516T1	-2.07357	0.00932396	-3.03403	0.000314962
FCIRG_06518T1	-1.84618	0.0123396	-2.97976	0.000142937
FCIRG_06519T1			-3.45223	0.000174249
FCIRG_06520T1			-1.85985	0.0325486
FCIRG_06521T1	-1.49525	0.0289477	-2.85215	0.000184822
FCIRG_06524T1			-2.24841	0.00377738
FCIRG_06525T1	-1.80122	0.025577	-2.81423	0.00105254
FCIRG_06526T1	-1.43188	0.0298576	-3.17845	2.23105e-05	-1.74657	0.0326218
FCIRG_06527T1	-1.4046	0.0143472	-2.49727	9.7403e-05
FCIRG_06529T1	-1.86076	0.00616849	-3.40777	4.97722e-06
FCIRG_06545T1			-2.67104	5.23414e-05	-1.57092	0.0307492
FCIRG_06546T1	-2.39167	0.000527484	-3.38365	2.06706e-06
FCIRG_06547T1			-2.28656	0.0134623
FCIRG_06558T1	-1.96473	0.00452576	-3.32221	6.48997e-06
FCIRG_06562T1	-1.82499	0.0045591	-2.94233	1.99982e-05
FCIRG_06563T1	-1.6778	0.0492521	-3.36483	0.000291254
FCIRG_06565T1	-1.88985	0.0124893	-4.12155	8.47771e-07	-2.2317	0.0121717
FCIRG_06567T1	-1.80981	0.0113062	-2.85902	0.000211898
FCIRG_06568T1	-1.60127	0.0201402	-3.1881	1.71373e-05	-1.58682	0.037364
FCIRG_06571T1	-2.16777	0.00794457	-3.37808	7.81569e-05
FCIRG_06577T1	-3.34306	0.00865863	-5.16839	4.70719e-05
FCIRG_06579T1			-3.38716	7.86701e-05	-2.01783	0.0385461
FCIRG_06580T1	-1.8516	0.0045591	-3.46428	1.15733e-06	-1.61267	0.0364919
FCIRG_06581T1	-1.85634	0.00549688	-2.47141	0.000643837
FCIRG_06592T1	-1.94162	0.00791908	-3.96318	5.95596e-07	-2.02156	0.0159441
FCIRG_06594T1			-4.19792	1.64453e-07	-3.31885	0.000110461
FCIRG_06595T1	-1.72221	0.0150518	-2.58779	0.000542541
FCIRG_06596T1	-2.46725	0.000588899	-3.39782	6.62821e-06
FCIRG_06597T1	-1.84078	0.0367182	-2.73655	0.00443361
FCIRG_06599T1	-2.47622	0.010804	-3.36922	0.000993635
FCIRG_06602T1	-2.97506	0.00178201	-8.10337	1.7978e-16	-5.12831	6.60656e-09
FCIRG_06606T1	-3.21912	0.000690049	-2.34686	0.012326
FCIRG_06612T1	-2.02924	0.0259094	-2.38009	0.0127803
FCIRG_06614T1	-2.04567	0.010971	-3.0362	0.000307538
FCIRG_06615T1	-1.47288	0.0200095	-2.72798	0.000143593
FCIRG_06616T1	-1.90189	0.0152628	-3.3919	6.88108e-05
FCIRG_06617T1	-2.07217	0.0198378	-3.40852	0.000334904
FCIRG_06618T1	-2.41518	0.00914156	-2.81487	0.00263106
FCIRG_06620T1	-1.52844	0.00692871	-2.05592	0.000628625
FCIRG_06621T1	-2.62863	0.00141747	-4.06303	1.3224e-06
FCIRG_06623T1	-2.99335	2.31894e-05	-4.58559	8.28738e-10	-1.59225	0.0344885
FCIRG_06627T1			-2.6052	0.000147146	-1.78137	0.0199178
FCIRG_06629T1	-1.60671	0.00624517	-3.1875	1.133e-06	-1.58078	0.0286159
FCIRG_06630T1	-2.00822	0.00270752	-4.09798	2.93675e-08	-2.08976	0.0106522
FCIRG_06631T1	-3.15566	4.68071e-05	-4.59683	1.44199e-08
FCIRG_06632T1	-1.38068	0.0265539	-3.61616	4.76843e-07	-2.23547	0.00446663
FCIRG_06633T1			-3.13674	0.000787405
FCIRG_06634T1	-1.61154	0.0373536	-3.07337	0.000331451
FCIRG_06636T1			-2.9858	0.00258916
FCIRG_06637T1			-2.78037	0.000932482
FCIRG_06639T1	-2.00326	0.00805571	-2.63378	0.000633319
FCIRG_06645T1	-3.1175	8.93096e-06	-5.48042	2.27978e-13	-2.36291	0.00205698
FCIRG_06646T1	-2.70424	0.00180578	-7.10318	1.63852e-15	-4.39894	8.97106e-08
FCIRG_06658T1			-3.95717	0.000149114
FCIRG_06661T1	-2.33238	0.00226067	-4.29056	1.08206e-07	-1.95818	0.0203299
FCIRG_06662T1	-2.00771	0.0179217	-2.93443	0.00138628
FCIRG_06663T1	-2.67059	0.00440802	-3.91388	3.2811e-05
FCIRG_06665T1	-1.97884	0.00611964	-3.46887	6.90938e-06
FCIRG_06666T1	-1.47825	0.0419715	-3.475	3.20636e-05	-1.99675	0.0296989
FCIRG_06668T1	-1.49857	0.0361941	-3.39433	2.79563e-05	-1.89576	0.0307507
FCIRG_06669T1	-2.13813	0.0169929	-2.82897	0.0022588
FCIRG_06674T1	-1.801	0.0281421	-2.08372	0.0162101
FCIRG_06677T1	-1.34313	0.0215072	-3.00117	1.28832e-05	-1.65804	0.0323783
FCIRG_06678T1			-2.71779	0.00310025
FCIRG_06681T1	-2.6902	0.00979501	-3.95469	0.000248099
FCIRG_06682T1	-1.87834	0.00728502	-3.34689	5.06166e-06	-1.46854	0.0473199
FCIRG_06684T1	-2.02287	0.00328844	-4.56165	7.268e-10	-2.53878	0.00108014
FCIRG_06689T1			-2.25341	0.0323175
FCIRG_06692T1	-2.66917	0.0101323	-3.95867	0.000178959
FCIRG_06693T1	-2.19737	0.0206302	-3.64259	0.000286722
FCIRG_06694T1	-2.15934	0.00746087	-3.51091	3.43507e-05
FCIRG_06697T1	-1.39205	0.0130337	-1.65308	0.00673656
FCIRG_06699T1	-2.10019	0.0110337	-2.56897	0.0026825
FCIRG_06702T1			-2.90291	0.00162075
FCIRG_06704T1	-5.32411	0.0328657	-6.33987	0.0223398
FCIRG_06709T1	-1.62194	0.0201299	-3.80848	1.17427e-06	-2.18654	0.00953879
FCIRG_06710T1	-2.16552	0.00027262	-3.02149	1.101e-06
FCIRG_06712T1			-1.82917	0.00600309
FCIRG_06713T1	-2.77198	0.000780262	-3.60149	1.90571e-05
FCIRG_06714T1	-1.37857	0.0392012	-2.62362	0.000470186
FCIRG_06718T1	-2.24323	0.00068	-3.53993	5.00765e-07
FCIRG_06722T1	-4.40835	1.55468e-05	-5.73713	7.24394e-08
FCIRG_06723T1	-2.66821	0.000717198	-3.24761	6.02181e-05
FCIRG_06732T1	-2.1366	0.00615054	-3.5233	5.18016e-05
FCIRG_06733T1	-1.41532	0.0270515	-2.76675	0.00021051
FCIRG_06736T1	-1.52918	0.0220099	-3.76627	1.9566e-06	-2.2371	0.0124881
FCIRG_06738T1	-2.33676	0.00108847	-2.97876	3.45185e-05
FCIRG_06739T1			-1.31291	0.0438218
FCIRG_06741T1	-2.34225	0.00270752	-3.45205	1.64852e-05
FCIRG_06746T1	-2.62473	0.00074648	-4.1934	3.33477e-07
FCIRG_06748T1	-2.16306	0.0129055	-3.15291	0.000728179
FCIRG_06755T1			-2.26589	0.000836227
FCIRG_06756T1	-1.69425	0.0228724	-3.43717	2.32992e-05	-1.74291	0.0391649
FCIRG_06757T1	-1.99595	0.00584029	-5.83139	2.5174e-13	-3.83544	2.35789e-06
FCIRG_06759T1	-2.01574	0.0130142	-3.46058	6.04568e-05
FCIRG_06761T1	-3.87712	8.93096e-06	-4.62732	2.14427e-07
FCIRG_06767T1	-1.65097	0.00166547	-2.7638	1.3208e-06
FCIRG_06768T1	-2.44143	0.000240833	-3.54312	4.08585e-07
FCIRG_06771T1	-1.99041	0.0120463	-3.04574	0.000250572
FCIRG_06773T1			-2.28395	0.00726565
FCIRG_06781T1	-1.66241	0.0243127	-3.36242	5.88893e-05
FCIRG_06784T1	-2.72995	0.00466605	-4.8537	1.2853e-06	-2.12375	0.0312093
FCIRG_06793T1	-2.27287	0.0183717	-3.22637	0.001833
FCIRG_06795T1	-1.82707	0.0192431	-2.96815	0.00040209
FCIRG_06797T1	-1.84785	0.002467	-3.2244	1.35454e-06
FCIRG_06798T1	-1.55308	0.0469699	-4.39774	1.00482e-06	-2.84466	0.003111
FCIRG_06799T1	-2.56985	3.55777e-05	-4.11521	1.48639e-09	-1.54536	0.0357713
FCIRG_06801T1			-2.16553	0.00414825
FCIRG_06802T1	-1.39023	0.0436892	-2.03093	0.00746598
FCIRG_06804T1	-1.72066	0.0107511	-3.7399	1.61513e-06	-2.01924	0.0214991
FCIRG_06806T1	-2.22164	0.00280912	-3.24407	2.061e-05
FCIRG_06807T1	-1.93304	0.000864923	-2.68851	1.59684e-05
FCIRG_06808T1	-2.00927	0.00691282	-2.84881	0.00019955
FCIRG_06813T1			-2.79224	0.000538451
FCIRG_06815T1			-3.94733	4.75595e-06	-2.58613	0.00736353
FCIRG_06816T1	-2.12482	0.0013818	-3.82965	8.24683e-08	-1.70482	0.0276398
FCIRG_06829T1	-2.21457	0.0119124	-3.14522	0.000559963
FCIRG_06830T1			-2.76388	0.00165456
FCIRG_06831T1	-1.96986	0.00854053	-4.7384	9.76036e-09	-2.76854	0.00141642
FCIRG_06832T1			-2.67628	0.00654176	-2.33265	0.0389704
FCIRG_06833T1	-1.72423	0.00955549	-3.44013	3.00954e-06	-1.7159	0.031284
FCIRG_06835T1	-1.77206	0.0198929	-3.41309	4.94907e-05
FCIRG_06836T1	-1.48667	0.0196263	-2.96916	6.35264e-05
FCIRG_06837T1	-1.97117	0.0138262	-3.05532	0.000342675
FCIRG_06838T1	-3.40371	0.00122284	-5.862	4.28018e-08	-2.45829	0.0162704
FCIRG_06840T1			-5.41307	1.91346e-09	-4.00847	2.23886e-05
FCIRG_06842T1			-2.3797	0.00510754
FCIRG_06843T1	-2.65342	0.00023447	-3.7271	6.90661e-07
FCIRG_06845T1	-1.77494	0.0129754	-3.58009	3.73966e-06	-1.80515	0.0253594
FCIRG_06846T1	-1.59425	0.0251312	-3.93479	2.02467e-06	-2.34054	0.0109098
FCIRG_06849T1	-1.53311	0.046112	-4.7675	3.76262e-08	-3.23439	0.000236102
FCIRG_06851T1	-1.92678	0.00112387	-3.85937	1.54808e-09	-1.93259	0.00601229
FCIRG_06852T1	-1.83472	0.00466678	-3.91073	6.11711e-08	-2.076	0.00928319
FCIRG_06855T1			-4.84069	2.8373e-08	-3.32811	0.00014952
FCIRG_06860T1	-1.74633	0.0138742	-3.45422	9.95817e-06	-1.70789	0.0396589
FCIRG_06864T1			-3.70035	0.0292858
FCIRG_06866T1			-2.70128	0.000310465
FCIRG_06867T1	-1.49415	0.0428935	-2.3044	0.00435066
FCIRG_06872T1	-1.45844	0.00941841	-3.28764	3.49057e-07	-1.8292	0.0113689
FCIRG_06878T1	-1.61086	0.00945579	-2.86394	3.01338e-05
FCIRG_06880T1	-1.62305	0.016539	-4.52909	3.42451e-09	-2.90605	0.000298076
FCIRG_06890T1	-2.40626	0.033036	-3.22847	0.00734429
FCIRG_06891T1	-2.04707	0.00645766	-3.6712	4.8855e-06
FCIRG_06894T1	-1.74157	0.0262034	-1.86627	0.0245676
FCIRG_06904T1	-3.02685	0.00769789	-4.70618	5.14683e-05
FCIRG_06907T1	-2.80505	0.00554405	-4.44658	1.56994e-05
FCIRG_06908T1	-2.71068	0.00119018	-4.17388	9.27832e-07
FCIRG_06912T1	-2.85977	0.00744645	-4.69775	1.4362e-05
FCIRG_06913T1	-1.5581	0.0192431	-3.02354	6.69112e-05
FCIRG_06914T1	-1.33102	0.029782	-2.74146	6.37344e-05
FCIRG_06919T1			-1.61434	0.0272049
FCIRG_06922T1			-2.01999	0.0216595
FCIRG_06923T1	-1.17238	0.0427303	-2.93977	8.62166e-06	-1.76739	0.0145603
FCIRG_06924T1	-1.78623	0.00744863	-3.3063	3.89058e-06	-1.52007	0.0426863
FCIRG_06928T1	-1.54786	0.0246494	-2.31956	0.00222975
FCIRG_06929T1	-2.87446	0.000152638	-4.46891	1.33698e-08	-1.59445	0.0411488
FCIRG_06930T1			-2.0814	0.00224387
FCIRG_06933T1	-1.23345	0.0478354	-3.30238	5.96815e-06	-2.06893	0.0107497
FCIRG_06934T1	-2.36126	0.00390285	-2.97288	0.000358166
FCIRG_06937T1	-1.58893	0.00728377	-2.34331	0.000202495
FCIRG_06943T1	-2.24522	0.00187121	-3.06992	3.5563e-05
FCIRG_06945T1			-3.47951	0.00075112
FCIRG_06946T1	-1.76294	0.0238117	-2.472	0.00316053
FCIRG_06947T1	-2.61358	0.00425194	-4.98834	2.94991e-07	-2.37476	0.018442
FCIRG_06951T1	-1.53411	0.0351075	-3.25963	5.62208e-05	-1.72552	0.044069
FCIRG_06953T1	-1.64963	0.033746	-4.80999	2.62034e-08	-3.16036	0.000273722
FCIRG_06955T1	-1.5247	0.027637	-3.8647	1.56182e-06	-2.34	0.00886764
FCIRG_06957T1	-2.12331	0.0018081	-4.00902	2.8047e-08	-1.8857	0.0137074
FCIRG_06959T1	-4.00198	3.66353e-05	-7.79912	1.24237e-15	-3.79714	2.76319e-06
FCIRG_06968T1	-2.18824	0.00256143	-4.77294	2.29471e-09	-2.58471	0.0030968
FCIRG_06970T1	-2.03571	0.00646104	-6.98985	2.46993e-17	-4.95414	7.50751e-10
FCIRG_06984T1	-5.50445	3.60404e-06	-4.02995	0.000316333
FCIRG_06988T1			-2.65996	0.000303352
FCIRG_06990T1	-1.63556	0.0101323	-3.00757	2.93538e-05
FCIRG_06991T1	-2.13287	0.00876627	-3.51591	0.000123063
FCIRG_06993T1	-1.82531	0.00847267	-3.19535	2.24188e-05
FCIRG_06994T1	-1.25684	0.0464111	-2.83905	0.00010431	-1.58221	0.0497667
FCIRG_06995T1			-2.56497	0.0324523
FCIRG_06997T1	-2.35492	0.00454343	-5.28613	1.97314e-09	-2.93121	0.0010025
FCIRG_07010T1			-2.78599	0.000254491
FCIRG_07012T1			-3.07335	0.00348438
FCIRG_07014T1	-2.0839	0.0044251	-3.83272	1.3843e-06	-1.74882	0.0399859
FCIRG_07017T1			-2.73756	0.000730727
FCIRG_07020T1	-2.00606	0.00749567	-4.14285	6.26381e-07	-2.13679	0.0179141
FCIRG_07023T1	-1.67827	0.047964
FCIRG_07024T1	-2.28303	0.00615191	-4.06145	2.31731e-06	-1.77842	0.0345448
FCIRG_07025T1	-1.90294	0.0366721	-2.96214	0.0026561
FCIRG_07029T1	-1.37458	0.0424778	-5.71275	5.96135e-12	-4.33817	8.3274e-07
FCIRG_07030T1			-3.03545	0.000203528
FCIRG_07032T1	-1.36506	0.0240346	-2.57651	0.000137361
FCIRG_07033T1	-1.66757	0.0123364	-2.66623	0.000277117
FCIRG_07034T1	-2.11897	0.00150019	-2.53814	0.00023972
FCIRG_07039T1	-1.8876	0.00950488	-3.13192	0.000137601
FCIRG_07041T1	-2.40584	0.00948472	-4.04345	3.53053e-05
FCIRG_07047T1	-1.72562	0.0115684	-3.42084	7.5055e-06	-1.69522	0.0404934
FCIRG_07048T1	-1.78519	0.0453859	-3.46886	0.000486495
FCIRG_07050T1	-1.91426	0.0144017	-2.54922	0.00384504
FCIRG_07053T1	-1.98932	0.00422667	-2.90269	5.73086e-05
FCIRG_07057T1	-1.33206	0.0287889	-3.23635	3.71546e-06	-1.90429	0.0133875
FCIRG_07059T1	-1.76933	0.043986	-2.46891	0.0101477
FCIRG_07060T1			-3.45003	6.28166e-05	-2.11492	0.0230776
FCIRG_07063T1	-4.02828	0.00134485	-8.44584	4.44966e-12	-4.41756	8.79857e-07
FCIRG_07065T1	-3.12401	1.15818e-05	-5.91387	3.05581e-14	-2.78986	0.000806403
FCIRG_07066T1	-2.12461	0.00530656	-3.28124	3.06378e-05
FCIRG_07075T1	-1.42152	0.0441861	-2.27167	0.00324431
FCIRG_07076T1	-2.39482	0.0101348	-3.91195	7.74615e-05
FCIRG_07077T1			-2.37003	0.00736932	-2.03717	0.0430979
FCIRG_07078T1			-2.32976	0.00503264
FCIRG_07079T1	-1.36014	0.0295032	-2.68522	0.000147343
FCIRG_07080T1			-5.52697	0.000531699
FCIRG_07081T1	-2.12736	0.0055892	-2.56829	0.000949712
FCIRG_07094T1			-2.54471	0.00420632
FCIRG_07095T1	-1.89099	0.0116176	-3.6534	1.16109e-05	-1.7624	0.047727
FCIRG_07096T1	-1.96266	0.0215985	-3.80306	4.35905e-05
FCIRG_07098T1			-2.91284	0.000705391
FCIRG_07099T1			-1.82567	0.0207673
FCIRG_07113T1	-2.96462	0.00156924	-3.97736	1.56891e-05
FCIRG_07116T1			-2.90339	8.22796e-05	-2.26004	0.00675899
FCIRG_07119T1	-1.64608	0.0140593	-3.06829	3.40989e-05
FCIRG_07121T1			-3.08942	0.000427291	-2.20997	0.0248428
FCIRG_07125T1			-2.47318	0.000668393
FCIRG_07126T1	-1.8312	0.00178395	-3.44671	6.99381e-08	-1.61551	0.0216259
FCIRG_07128T1	-1.89192	0.00703742	-3.42145	5.89826e-06
FCIRG_07129T1	-2.26659	0.00331169	-3.23286	6.52131e-05
FCIRG_07131T1	-2.54919	0.0156929	-3.45628	0.00196695
FCIRG_07142T1	-1.62726	0.0202444	-2.92006	0.000293316
FCIRG_07165T1			-1.8947	0.00832896
FCIRG_07170T1			-1.71873	0.0475627
FCIRG_07171T1	-1.76604	0.0137242	-2.84675	0.000323736
FCIRG_07172T1			-3.98062	9.32059e-06	-2.53873	0.0073518
FCIRG_07183T1	-2.03497	0.037509	-2.60874	0.0136809
FCIRG_07190T1	-3.6701	6.40395e-07	-4.78495	7.99859e-10
FCIRG_07193T1	-2.8403	0.00281279	-2.20581	0.0173521
FCIRG_07196T1	-1.87874	0.00154231	-3.35282	1.6734e-07	-1.47408	0.0345331
FCIRG_07198T1	-1.54326	0.0104395	-2.5083	0.000118365
FCIRG_07199T1	-1.54028	0.0175423	-2.97544	3.11481e-05
[truncated: 2,378 more rows]
