# Supplementary material for: The transcriptome of Pinus pinaster under Fusarium circinatum challenge
Source: BMC Genomics. 2020 Jan 8;21:28. doi: 10.1186/s12864-019-6444-0 (PMC6950806; doi:10.1186/s12864-019-6444-0)
Supplement: Supplementary file 9 — Additional file 9. Clustering of Pinus pinaster and Fusarium circinatum differential expressed (DE) genes. For each cluster with gene ontology (GO) enriched terms, number of genes and percentage for genes are indicated. [file 12864_2019_6444_MOESM9_ESM.xlsx]

## Sheet: P. pinaster
Additional file 9: Differential expressed (DE) genes in each Pinus pinaster gene clusters.
Cluster 1	Cluster 2	Cluster 3	Cluster 4	Cluster 5	Cluster 6	Cluster 7	Cluster 8	Cluster 9	Cluster 10	Cluster 11	Cluster 12	Cluster 13	Cluster 14	Cluster 15	Cluster 16	Cluster 17	Cluster 18	Cluster 19	Cluster 20	Cluster 21	Cluster 22	Cluster 23	Cluster 24	Cluster 25	Cluster 26	Cluster 27	Cluster 28	Cluster 29	Cluster 30
C12_J648548	C12_J641143	C12_S648364	C11_S1226702	C12_R647104	C11_R1253852	C11_R1159641	C11_R1258878	C09_R2674498	C07_R5306878	C11_S1284280	C08_S3958662	C12_S35617	C11_S1147729	C12_S658052	C11_R1260274	C11_R1208490	C12_S624413	C12_S683132	C12_S310330	C10_R3515650	C11_S1255152	C12_R633120	C12_S684827	C10_J3573440	C08_R3939971	C12_S453570	C09_R2740880	C12_S618023	C12_R630094
C12_J639201	C12_S680555	C12_S627577	C11_R1200597	C10_S3707284	C11_R1167631	C10_S3748340	C08_S4018880	C05_R23755362	C08_R3943465	C11_R1190795	C07_R5352538	C12_R658130	C11_S1144965	C12_S615151	C11_R1249208	C09_S2633307	C12_S621613	C12_S612687	A03_TRINITY_DN25638_c0_g1_i3	C07_R5239984	C11_S979887	C09_S2239193	C12_S622227	C07_S5576400	B05_TRINITY_DN57445_c0_g1_i1	C12_R661485	C11_S1121100	C12_S615450	C11_S1288331
C12_S673754	C12_S680520	C12_S609169	C11_R1182370	C09_R2706114	C12_R669629	C10_R3590442	C08_R3956215	C04_R10696459	B01_TRINITY_DN36107_c2_g1_i1	C10_J3516660	C06_S6853026	C11_S1159073	C11_R1166101	C12_S575758	C11_R1245792	C06_R6850028	C12_S620382	C12_S611609	A09_TRINITY_DN27905_c0_g1_i1	C11_R1227549	C09_R2748059	C09_R2698215	C12_S616587	A10_TRINITY_DN44589_c1_g1_i2	B04_TRINITY_DN51224_c0_g1_i3	C12_R640343	C09_S2775382	C12_S614674	C08_S3886092
C12_S635216	C12_S655806	C12_S607547	C10_R3646680	C07_R5254366	C09_S2765745	C09_S2635539	C06_R7007241	C09_R2666645	C09_R2654937	C10_R3620629	C06_R7010245	C11_R1260030	C08_R4078685	C12_R668688	C11_R1217447	C11_S1122936	C12_S607711	C12_S605810	C07_S4564466	C12_R641949	C09_R2673048	C09_R2693536	C12_S615010	A07_TRINITY_DN37997_c0_g1_i7		C11_R1239131	C06_R6969516	C12_S608399	C08_S3873738
C12_S606427	C12_S642034	C12_R667855	C09_S2630107	C05_R23901259	C09_R2752661	C08_S3185633	C10_R3601584	A11_TRINITY_DN50154_c0_g3_i1	B01_TRINITY_DN34001_c4_g1_i2	C12_R630045	C06_R6958757	C11_R1215922	C07_S5301308	C12_R646086	C11_R1158104	A05_TRINITY_DN50673_c0_g1_i8	C12_S606793	C12_S605238	C10_R3658649	C06_R6973454	C08_S3962929	C08_R3982067	C12_S301939	A08_TRINITY_DN27644_c2_g1_i15		C11_R1222493	C05_R24099378	C12_S492610	C08_R3994368
C12_S559645	C12_S632090	C12_R660997	C09_S1946629	B05_TRINITY_DN58319_c2_g1_i1	C09_R2751350	C08_R3945576	A03_TRINITY_DN23316_c0_g1_i1	C12_R624857	A05_TRINITY_DN45626_c0_g1_i10	C08_S4130379	C08_R3919809	C10_R3697792	C07_R5303451	C12_R627813	C10_J3441701	A02_TRINITY_DN23699_c4_g6_i11	C12_S603501	C12_S602415	A11_TRINITY_DN52341_c0_g2_i1	B05_TRINITY_DN59767_c2_g1_i2	C08_S2001694	C08_R3956430	C12_S271130	A06_TRINITY_DN53721_c2_g1_i7		C11_R1191197	C07_S5256506	C12_R675021	C06_R6887072
C12_S436370	C12_S623801	C12_R659750	C09_R2738524	B04_TRINITY_DN47303_c0_g2_i2	C09_R2717768	C09_R2713352	C09_R2745263	C06_R6963969	A02_TRINITY_DN27272_c2_g1_i4	C09_R2660079	C08_S3899960	C09_S1861188	C06_R6923235	C12_R626159	C10_S3728557	A06_TRINITY_DN47323_c0_g1_i6	C12_S512494	C12_S602325		B04_TRINITY_DN52096_c0_g1_i6	C07_S5190348	C07_R5365444	C12_S132957	A07_TRINITY_DN47782_c0_g1_i1		C11_R1159016	C10_R3503686	C12_R666553	C06_R6834770
C12_S297598	C12_S623094	C12_R658979	C09_R2712320	C09_S1495908	C11_J1180269	C07_R5427650	A07_TRINITY_DN46102_c0_g1_i2	A02_TRINITY_DN23375_c1_g1_i5	A03_TRINITY_DN28723_c0_g1_i12	C08_R3884057	A02_TRINITY_DN21991_c1_g8_i1	C09_R2687884	C04_R10652274	C11_R1218172	C10_S3611165	A08_TRINITY_DN23162_c0_g1_i2	C12_R676595	C12_S437151		B02_TRINITY_DN41779_c0_g1_i4	C12_S82294	C07_R5277988	C12_S60445	A08_TRINITY_DN23644_c0_g1_i3		C11_R1158723	B05_TRINITY_DN60377_c2_g1_i1	C12_R658149	C08_R3920894
C12_S223639	C12_S618325	C12_R657023	C09_R2688601	B01_TRINITY_DN37042_c0_g2_i2	C09_R2676914	C07_R5275733	A06_TRINITY_DN46916_c1_g1_i2	A07_TRINITY_DN49962_c1_g1_i12	A02_TRINITY_DN22099_c0_g1_i4	C06_R6888251	C05_R23768953	C09_R2680894	C06_R6838662	C11_R1186751	C10_S3600245	A09_TRINITY_DN38253_c0_g2_i15	C12_R666337	C12_S436404		B01_TRINITY_DN34478_c4_g1_i12	A03_TRINITY_DN29344_c0_g1_i12	C10_R3601918	C12_R689415	B02_TRINITY_DN42571_c2_g1_i5		C10_R3590785	A08_TRINITY_DN27594_c5_g1_i1	C12_R656292	C04_R10910193
C12_S136512	C12_S616920	C12_R648920	C09_R2663829	A03_TRINITY_DN27153_c1_g1_i4	C08_R4053021	C07_R5240666	A09_TRINITY_DN42803_c2_g1_i2	A09_TRINITY_DN39136_c0_g1_i11	A02_TRINITY_DN20464_c0_g1_i18	C06_R6856126	A05_TRINITY_DN48656_c1_g1_i12	C11_S1207591	C08_R3991252	C11_R1180961	C10_S3495096	C10_R3612931	C12_R665488	C12_S348877		B01_TRINITY_DN35572_c6_g1_i1	B05_TRINITY_DN53285_c0_g1_i1	C06_R6829329	C12_R673103	A11_TRINITY_DN45712_c1_g1_i5		C11_R1204310	A05_TRINITY_DN46630_c0_g1_i15	C12_R651890	B03_TRINITY_DN41146_c1_g1_i4
C12_R688563	C12_S615776	C12_R645152	C08_R3945622	C10_S3747365	C08_R3965890	C06_R6947169	C07_R5485259	A11_TRINITY_DN55822_c0_g3_i2	C12_S617283	C05_R23741085	B04_TRINITY_DN53679_c0_g1_i3	C08_S984915	C07_S5577663	C12_S615014	C10_R3695710	C05_S24023937	C12_R665365	C12_S78766		B01_TRINITY_DN27935_c5_g1_i8	C11_S1204990	B05_TRINITY_DN57377_c0_g1_i1	C12_R670960			C09_R2733918	A02_TRINITY_DN25610_c0_g1_i8	C12_R648932	B02_TRINITY_DN38465_c2_g4_i4
C12_R675956	C12_J648345	C12_R643796	C08_R3932966	A05_TRINITY_DN38833_c0_g2_i4	C08_R3963681	C05_R24217077		A01_TRINITY_DN21820_c0_g1_i1	A02_TRINITY_DN27272_c2_g1_i6	B04_TRINITY_DN57269_c1_g1_i2	A05_TRINITY_DN43870_c0_g1_i1	C08_R4078697	B04_TRINITY_DN47936_c0_g2_i1	C11_R1157934	C10_R3661171	A08_TRINITY_DN27917_c0_g7_i2	C12_R655676	C12_R691359		A02_TRINITY_DN27345_c1_g4_i1	A01_TRINITY_DN20329_c4_g1_i4	C08_S938479	C12_R663536			C12_R670924	A11_TRINITY_DN43398_c1_g1_i1	C12_R647096	C11_S1193344
C12_R673524	C12_S612228	C12_R641092	C07_R5312947	C07_J5297325	C08_R3940250	C05_R23760542		A11_TRINITY_DN42811_c1_g2_i1	C06_R6859123	C12_R651051	A07_TRINITY_DN52614_c0_g1_i22	C08_R3972534	B03_TRINITY_DN24319_c0_g1_i1	C10_S3666047	C09_S2628823		C12_R652402	C12_R689816		A08_TRINITY_DN24915_c4_g1_i2	A07_TRINITY_DN54117_c1_g1_i5	B02_TRINITY_DN37408_c2_g1_i1	C12_R659425			C09_R2690471	C04_R11050875	C12_R639433	A05_TRINITY_DN50317_c0_g2_i7
C12_R668667	C12_S605212	C12_R640582	C10_R3461200	A05_TRINITY_DN48400_c0_g1_i12	C08_R3905898	C04_R10929378			A08_TRINITY_DN15023_c0_g1_i2	B04_TRINITY_DN42900_c0_g1_i7	C09_R2716780	C07_J5249560	B02_TRINITY_DN41351_c0_g1_i5	C10_S3625654	C09_R2769980		C12_R629276	C12_R670364		A03_TRINITY_DN26073_c10_g2_i1	A05_TRINITY_DN50935_c0_g1_i8	B02_TRINITY_DN32756_c0_g3_i1	C12_R658861			C09_R2678080	C05_R24038953	C12_R637792	A11_TRINITY_DN47398_c1_g4_i1
C12_R667147	C12_S604614	C12_R634913	C07_R5243557	A05_TRINITY_DN38833_c0_g2_i7	C07_J5298227	C11_S1207145			A09_TRINITY_DN39473_c2_g1_i10	C08_S3987947	A10_TRINITY_DN35370_c0_g1_i1	C07_S5423086	B01_TRINITY_DN9709_c0_g1_i1	C10_R3569361	C09_R2688028		C11_S1288222	C12_R668167		C06_R6983132	A08_TRINITY_DN37435_c0_g1_i1	C07_S5274047	C12_R657423			C09_R2659169	A05_TRINITY_DN50822_c1_g1_i5	C12_R637564	A03_TRINITY_DN30256_c8_g1_i2
C12_R664791	C12_S603511	C12_R633748	C11_R1209615	A09_TRINITY_DN44855_c0_g2_i10	C07_S5261163	B05_TRINITY_DN52517_c0_g2_i1				B02_TRINITY_DN37650_c4_g1_i1	B04_TRINITY_DN55957_c1_g1_i2	C07_R5421056	B01_TRINITY_DN32680_c0_g2_i3	C10_R3478243	C09_R2686101		C11_S1148496	C12_R667215		C06_S130167		C08_J3900614	C12_R656591			C08_R4017556	C07_S5424561	C12_R636950	C11_R1197987
C12_R662143	C12_S601544	C12_R631130	C08_S4130089	A01_TRINITY_DN18832_c2_g1_i2	C07_R5378643	B04_TRINITY_DN58377_c2_g1_i4				B01_TRINITY_DN34796_c3_g1_i1	B05_TRINITY_DN62844_c1_g1_i3	C06_S6228734	A11_TRINITY_DN37415_c0_g1_i1	C12_R642248	C09_R2678294		C11_S1135198	C12_R661741		A06_TRINITY_DN35367_c0_g1_i1		C09_R2682379	C12_R644180			C08_R3907320	A09_TRINITY_DN34416_c0_g1_i1	C12_R633703	A06_TRINITY_DN44829_c0_g1_i4
C12_R660270	C12_S540541	C12_R629792	C06_R7081415	A08_TRINITY_DN25772_c0_g1_i1	C07_R5269192	B04_TRINITY_DN61304_c0_g1_i1				A05_TRINITY_DN50482_c0_g1_i12	A07_TRINITY_DN41318_c0_g1_i3	C05_R24060781	A05_TRINITY_DN43135_c0_g1_i3	C09_S1791604	C09_R2669671		C11_R1286181	C12_R655250		A07_TRINITY_DN36548_c0_g3_i4		A05_TRINITY_DN51209_c0_g1_i4	C12_R634858			C08_R3895927		C12_R631330	A06_TRINITY_DN46495_c1_g1_i2
C12_R660111	C12_S526715	C12_R628193	C06_R7071876	B01_TRINITY_DN31552_c1_g3_i4	C08_S4019896	B02_TRINITY_DN36794_c0_g1_i4				A03_TRINITY_DN44509_c0_g1_i1		C05_R23797139	C06_S6885894	C09_S1446576	C09_R2668776		C11_R1274174	C12_R652780		A11_TRINITY_DN56390_c2_g2_i1		C12_R640678	C12_R630586			C08_R3891755		C11_J1165902	A11_TRINITY_DN38023_c0_g1_i1
C12_R658668	C12_S456876	C12_R626363	C06_R6934943	A08_TRINITY_DN26796_c0_g1_i7	B04_TRINITY_DN59571_c0_g1_i2	B02_TRINITY_DN37598_c1_g1_i3				C09_R2772019		C05_R23751077	A01_TRINITY_DN16424_c1_g1_i12	C12_R683401	C08_R4113744		C11_R1268934	C12_R651342		A08_TRINITY_DN20936_c0_g1_i2		A02_TRINITY_DN25720_c4_g2_i2	C12_R628369			C07_R5494543		C11_S1256736	A05_TRINITY_DN47448_c0_g4_i14
C12_R653077	C12_S406295	C12_R636073	C09_S2647417		C11_R1166223	A05_TRINITY_DN39628_c2_g1_i1				A07_TRINITY_DN51134_c2_g1_i1		C05_R23737468	A05_TRINITY_DN46877_c0_g2_i1	C10_R3433183	C09_S2740102		C11_R1251179	C12_R651013		A08_TRINITY_DN26764_c4_g2_i2		A02_TRINITY_DN26491_c1_g2_i16	C12_R628182			C07_R5415630		C11_S1227190	B05_TRINITY_DN51670_c0_g1_i1
C12_R649417	C12_S388219	C11_S1183459	B05_TRINITY_DN55506_c1_g1_i2		B03_TRINITY_DN37322_c0_g3_i2	A03_TRINITY_DN25569_c3_g3_i1				A03_TRINITY_DN29805_c0_g1_i1		C07_S5474537	A03_TRINITY_DN30431_c0_g1_i10	C09_R2753618	C07_R5475686		C11_R1249697	C12_R649583		C04_R10752190		A10_TRINITY_DN46177_c0_g1_i1	C12_R626219			C07_R5365929		C11_S1213100	A08_TRINITY_DN28346_c1_g1_i14
C12_R648929	C12_S335553	C11_S1160401	B05_TRINITY_DN53843_c0_g1_i4		C08_R3934167	A05_TRINITY_DN50153_c0_g1_i2				A02_TRINITY_DN24691_c0_g5_i2		C04_R10921292	A01_TRINITY_DN17659_c5_g2_i1	C09_R2741740	C07_R5460626		C11_R1225890	C12_S614277		C04_R10764833		A02_TRINITY_DN25983_c0_g2_i11	C11_S1288018			C07_R5304242		C12_R636962	C12_R633268
C12_R648430	C12_S321629	C11_S1152555	B05_TRINITY_DN57373_c2_g1_i6		B02_TRINITY_DN39488_c1_g1_i11	C09_R2722942				A11_TRINITY_DN43016_c0_g1_i3		C04_R10643376	A03_TRINITY_DN17095_c0_g1_i1	C09_R2736673	C07_R5458238		C11_R1220017	C12_R646489				A03_TRINITY_DN30416_c0_g5_i1	C11_S1173457			C06_S6953144		C11_S1120254	A08_TRINITY_DN25388_c0_g4_i1
C12_R641637	C12_S319423	C11_S1121648	B04_TRINITY_DN52879_c0_g2_i2		B01_TRINITY_DN36823_c4_g1_i6	A03_TRINITY_DN28809_c0_g1_i25				A09_TRINITY_DN37729_c0_g1_i10		C08_S3862668	A03_TRINITY_DN26806_c0_g1_i3	C09_R2711786	C08_R3974534		C11_R1216524	C12_R643328				A03_TRINITY_DN27290_c0_g4_i2	C11_S1171389			C06_S7178009		C11_S243737	C09_R2690103
C12_R641540	C12_S304723	C11_R1286551	B03_TRINITY_DN38376_c1_g1_i24		C11_R1226267	A01_TRINITY_DN21903_c1_g1_i3				A05_TRINITY_DN40113_c0_g2_i5		C12_R639484	A02_TRINITY_DN20280_c0_g1_i1	C09_R2703346	C06_S6970056		C11_R1213866	C12_R642941				B04_TRINITY_DN62404_c1_g1_i3	C11_S1155091			C12_S614363		C11_R1270870	A09_TRINITY_DN41997_c0_g3_i1
C12_R639211	C12_S206299	C11_R1257146	B03_TRINITY_DN39269_c0_g2_i1		B02_TRINITY_DN41824_c0_g1_i1	A02_TRINITY_DN25194_c2_g1_i1				A02_TRINITY_DN25145_c0_g1_i7		C12_S55330	A06_TRINITY_DN40917_c1_g1_i3	C09_R2696918	C06_R7191496		C11_R1200532	C12_R642412				C08_R4091507	C11_S1137384			C06_R6995751		C11_R1258312	A05_TRINITY_DN47072_c0_g1_i3
C12_R639073	C12_S188654	C11_R1224861	B02_TRINITY_DN32793_c0_g1_i4		A11_TRINITY_DN52031_c0_g1_i6	A07_TRINITY_DN47624_c1_g2_i3				C12_R632916		C11_R1182267	A10_TRINITY_DN46276_c0_g2_i4	C09_R2676444	C06_R6997228		C11_R1190241	C12_R641600				A05_TRINITY_DN51392_c1_g1_i21	C11_S212684			C06_R6882642		C11_R1238679	A11_TRINITY_DN58267_c0_g1_i3
C12_R638596	C12_S173715	C11_R1222641	C05_R23744415		A11_TRINITY_DN41536_c0_g5_i1	C10_R3469070				C08_S3880164		B03_TRINITY_DN41285_c1_g1_i5	A07_TRINITY_DN49215_c0_g1_i12	C12_R625237	C06_R6836669		C11_R1188784	C12_R640669				C05_R23877757	C11_R1285525			C05_S24195054		C12_S463824
C12_R635865	C12_S84600	C11_R1200497	B01_TRINITY_DN29562_c3_g1_i3		A02_TRINITY_DN26906_c0_g1_i21	A08_TRINITY_DN26123_c0_g1_i1				A11_TRINITY_DN54446_c1_g1_i1		C04_S10934837	A09_TRINITY_DN37839_c1_g3_i1	C08_R4065387	C06_R6834488		C11_R1187527	C12_R640594				C06_R7000494	C11_R1225079			C04_S10763982		C11_R1231153
C12_R634920	C12_S57388	C11_R1196386	C07_R5246981		A03_TRINITY_DN30667_c1_g1_i1	A07_TRINITY_DN46081_c0_g1_i2				C08_R3886160		B02_TRINITY_DN38975_c0_g2_i3	A07_TRINITY_DN54207_c0_g2_i1	C08_R4044225	C06_R7138571		C11_R1166188	C12_R633764				A06_TRINITY_DN49654_c0_g1_i2	C11_R1203108			C12_R654774		C11_R1223039
C12_R634373	C12_S42512	C11_R1183008	B01_TRINITY_DN28090_c7_g1_i5		A10_TRINITY_DN37523_c1_g1_i11	A01_TRINITY_DN15718_c0_g1_i1				C09_R2713887		B02_TRINITY_DN36903_c0_g2_i2	A08_TRINITY_DN26908_c1_g7_i7	C08_R4014797	C05_R24042475		C11_R1162351	C12_R632768				A07_TRINITY_DN45616_c0_g1_i4	C11_R1194361			C04_S10862263		C11_R1216244
C12_R630101	C12_S23253	C11_R1180264	C06_S7143732		C08_R4062994	A01_TRINITY_DN16685_c8_g1_i1				C11_R1268989		B02_TRINITY_DN37076_c1_g2_i1	A08_TRINITY_DN25746_c0_g1_i1	C08_R3943177	C05_R24036053		C11_S1211220	C12_R627362				A06_TRINITY_DN36998_c0_g1_i6	C11_R1169290			C04_R10648164		C11_R1208403
C12_R630086	C12_S11684	C11_R1176796	B01_TRINITY_DN36552_c3_g2_i10		B01_TRINITY_DN36823_c4_g1_i7	A11_TRINITY_DN47582_c0_g1_i2				A03_TRINITY_DN26052_c0_g1_i6		B02_TRINITY_DN43435_c0_g1_i2	C08_R3887428	C08_R3911627	C04_R10676286		C10_J3579869	C11_J1194481				A07_TRINITY_DN43585_c1_g3_i6	C11_R1161734			B05_TRINITY_DN58786_c1_g2_i2		C11_R1195505
C12_R629269	C12_S2228	C11_R1168497	C08_S3886310		A01_TRINITY_DN19704_c1_g3_i1	C11_R1223677				C12_R655345		C06_S6946226	A08_TRINITY_DN24348_c0_g1_i9	C08_R3899045	B05_TRINITY_DN57625_c2_g3_i2		C10_J3513578	C11_S1281928				A07_TRINITY_DN41644_c0_g1_i1	C11_R1154329			B05_TRINITY_DN51094_c0_g1_i6		C11_R1251592
C12_R627083	C12_R686293	C11_R1154573	C06_R7005335		B02_TRINITY_DN42724_c0_g1_i1	B01_TRINITY_DN28692_c3_g2_i1				A05_TRINITY_DN51064_c1_g2_i1		B01_TRINITY_DN33866_c1_g1_i3	A10_TRINITY_DN46733_c0_g1_i13	C12_R641119	B05_TRINITY_DN49242_c1_g1_i3		C10_S3639729	C11_S1280832				A05_TRINITY_DN52230_c1_g1_i10	C10_J3434145			C06_R6850607		C11_R1184664
C12_R626440	C12_R684463	C11_R1154306	A03_TRINITY_DN29074_c1_g1_i1		A01_TRINITY_DN20189_c3_g2_i3	A10_TRINITY_DN42083_c0_g2_i1				C11_R1269365		C08_R4034918	C09_R2684534	C07_J5274662	C05_J23747137		C10_S3601500	C11_S1278061				C06_R6956362	C10_R3666539			B04_TRINITY_DN48700_c3_g1_i1		C11_R1165374
C12_R625901	C12_R683752	C10_J3491318	A07_TRINITY_DN53895_c0_g1_i10		A08_TRINITY_DN25138_c0_g1_i1	B04_TRINITY_DN55809_c1_g1_i1				C11_S1128402		A01_TRINITY_DN17594_c6_g6_i3	C09_R2726567	C12_S604374	B04_TRINITY_DN60195_c1_g1_i5		C10_S3594510	C11_S1265055				B03_TRINITY_DN45536_c0_g1_i1	C10_R3632494			C11_R1205510		C10_S3742718
C11_S1157039	C12_R679661	C10_J3481933	A01_TRINITY_DN21190_c0_g1_i2		B04_TRINITY_DN46961_c0_g1_i4	A07_TRINITY_DN51559_c0_g1_i10				A08_TRINITY_DN29187_c0_g1_i1		A05_TRINITY_DN38618_c0_g1_i5	C07_S5577644	C06_S7235604	B04_TRINITY_DN63746_c2_g1_i3		C10_S3435568	C11_S1231272				A05_TRINITY_DN47154_c0_g2_i1	C10_R3584382			C09_S2775541		C10_S3686855
C11_S1139290	C12_R678769	C10_S3734789	A06_TRINITY_DN41789_c0_g1_i2		A06_TRINITY_DN50649_c1_g1_i9	A01_TRINITY_DN20711_c3_g1_i4				C05_S24037911		B05_TRINITY_DN59213_c3_g1_i3	A02_TRINITY_DN21715_c2_g4_i1	C08_R3887450	C11_R1183367		C10_S1877486	C11_S1221887				C09_R2661494	C10_R3581703			C06_J6916359		C12_S614379
C11_S1139032	C12_R677843	C10_S3569642	B05_TRINITY_DN58560_c1_g1_i2		A07_TRINITY_DN52712_c1_g3_i4	C07_R5265034				C10_S3746583		A05_TRINITY_DN41018_c0_g4_i1		C09_S2634791	B03_TRINITY_DN41347_c5_g1_i2		C10_S1226355	C11_S1189177				A11_TRINITY_DN54965_c0_g1_i7	C10_R3553793			B03_TRINITY_DN37006_c3_g3_i11		C10_R3698708
C11_S1137145	C12_R676630	C10_S21697	A05_TRINITY_DN50996_c0_g1_i3		C09_R2715713	A05_TRINITY_DN43990_c0_g2_i6				A08_TRINITY_DN28392_c0_g1_i10		A07_TRINITY_DN43390_c0_g2_i1		C05_J23888622	B02_TRINITY_DN40652_c2_g2_i1		C10_R3677420	C11_S1188140				A09_TRINITY_DN38804_c1_g1_i13	C10_R3623546			B02_TRINITY_DN39940_c2_g2_i1		C10_R3671157
C11_S1130850	C12_R676421	C10_R3616114	C06_R6918521		A07_TRINITY_DN42550_c0_g1_i11	A01_TRINITY_DN21525_c5_g2_i3				A08_TRINITY_DN28326_c0_g2_i2		C12_S572148		C05_J23786999	C11_S1145681		C10_R3665850	C11_S1178197				B04_TRINITY_DN57645_c1_g3_i1	C10_R3506358			B02_TRINITY_DN37011_c2_g1_i6		C10_R3616383
C11_S1129684	C12_R674497	C10_R3585035	A09_TRINITY_DN43570_c0_g1_i5		C09_R2711790	B03_TRINITY_DN38398_c0_g1_i6				C08_S4086531		A06_TRINITY_DN53662_c1_g2_i1		C05_R24137582	B01_TRINITY_DN33024_c3_g1_i1		C10_R3659908	C11_S1141682				A11_TRINITY_DN54412_c0_g1_i7	C10_R3491250			B02_TRINITY_DN39622_c3_g1_i6		C10_R3587449
C11_S631372	C12_S665	C10_R3522663	A03_TRINITY_DN28663_c2_g1_i6		C07_R5215539	C08_S1867543				A09_TRINITY_DN44378_c1_g1_i1		A03_TRINITY_DN27285_c1_g6_i1		C05_R24119142	B04_TRINITY_DN56602_c1_g2_i1		C10_R3650277	C11_S1140750				C08_R3954323	C12_R634288			B01_TRINITY_DN33031_c1_g1_i5		C10_R3539984
C11_R1258587	C12_R667214	C10_R3506016	A05_TRINITY_DN46385_c0_g1_i6		A01_TRINITY_DN17680_c3_g3_i1	A07_TRINITY_DN51266_c0_g1_i1				A06_TRINITY_DN52678_c0_g1_i10		A02_TRINITY_DN27571_c1_g2_i1		C05_R23817770	B01_TRINITY_DN34573_c7_g2_i10		C10_R3635909	C11_S858882				A11_TRINITY_DN50515_c0_g2_i1	C10_R3459929			B01_TRINITY_DN32346_c5_g3_i1		C10_R3495804
C11_J1169371	C12_R666254	C10_R3454843	A06_TRINITY_DN44748_c0_g1_i3		A02_TRINITY_DN31794_c0_g1_i1	A06_TRINITY_DN44160_c1_g2_i5				C09_R2695496		A01_TRINITY_DN20335_c3_g2_i1		C05_R23808247	B01_TRINITY_DN31635_c8_g1_i2		C10_R3602825	C11_S262268				A08_TRINITY_DN25774_c1_g2_i1	C10_R3459664			C12_R636546		C10_R3491618
C11_R1238648	C12_R664405	C10_R3452743	A02_TRINITY_DN21383_c0_g10_i1		C10_R3613750	A07_TRINITY_DN34178_c0_g1_i1				A09_TRINITY_DN34592_c0_g1_i2		C12_R645084		C04_S11136849	B04_TRINITY_DN55965_c3_g1_i6		C12_R654359	C11_R1280682				C07_R5432848	C09_S2742714			B01_TRINITY_DN30657_c2_g1_i1		C10_R3463872
C11_R1234544	C12_R663612	C09_S2627784	A07_TRINITY_DN48914_c1_g3_i12		A06_TRINITY_DN47448_c0_g1_i1	C06_R7142540				C11_R1179370		A07_TRINITY_DN48045_c0_g2_i1		C12_S170675	A11_TRINITY_DN56061_c0_g2_i2		C10_R3518210	C11_R1276230					C09_S2682336			B01_TRINITY_DN31491_c5_g3_i1		C10_R3441230
C11_R1229044	C12_R661336	C09_S2511478	A02_TRINITY_DN21697_c3_g2_i4		C09_R2656739	A06_TRINITY_DN40837_c4_g1_i13				A01_TRINITY_DN21209_c0_g1_i3		A02_TRINITY_DN23911_c2_g1_i4		C04_R10807652	A05_TRINITY_DN47049_c4_g2_i2		C10_R3496927	C11_R1269083					C09_S2646905			C11_R1169268		C09_S2749341
C11_R1228803	C12_R660609	C09_R2765456	C08_S4125779		A11_TRINITY_DN50908_c4_g2_i1	A08_TRINITY_DN28177_c0_g1_i4				C11_S1149114		C06_S6851307		C04_R10721468	A03_TRINITY_DN24932_c2_g1_i4		C10_R3473117	C11_R1257274					C09_S2646735			A11_TRINITY_DN39520_c0_g1_i8		C09_S2729687
C11_R1212961	C12_R660237	C09_R2755432	C08_R3901395		C09_S2654066	A11_TRINITY_DN49988_c0_g2_i1				A08_TRINITY_DN28295_c3_g1_i20		A08_TRINITY_DN25037_c3_g1_i1		C04_R10675761	A05_TRINITY_DN48265_c0_g1_i2		C10_R3472310	C11_R1247887					C10_S3154568			B04_TRINITY_DN61849_c0_g1_i2		C09_S2642593
C11_R1206703	C12_R660110	C12_R675585	C06_R7039819		A05_TRINITY_DN50228_c1_g1_i1	B01_TRINITY_DN35515_c1_g1_i1						A03_TRINITY_DN24744_c0_g1_i15		C11_R1185339	A03_TRINITY_DN29844_c0_g1_i1		C10_R3462148	C11_R1246660					C09_S2634583			A05_TRINITY_DN34694_c0_g1_i4		C09_S2637888
C11_R1204674	C12_R658869	C09_R2744065	C11_R1207427		A03_TRINITY_DN31438_c0_g1_i5	A11_TRINITY_DN51635_c0_g1_i3						A10_TRINITY_DN42048_c0_g1_i3		B05_TRINITY_DN60917_c0_g1_i2	A06_TRINITY_DN53387_c2_g1_i1		C09_S2757862	C11_R1228172					C09_S2633925			C11_R1172738		C09_S2400319
C11_R1203237	C12_S603244	C09_R2702720	C04_S10735619		A06_TRINITY_DN49908_c0_g1_i9	A03_TRINITY_DN23048_c0_g1_i3						C07_S5468079		B05_TRINITY_DN54218_c2_g4_i1	A08_TRINITY_DN28290_c0_g2_i2		C09_S2649988	C11_S1252434					C09_S2628952			A05_TRINITY_DN43846_c0_g2_i3		C09_S1760101
C11_R1198129	C12_R656499	C09_R2697992	A02_TRINITY_DN23369_c2_g1_i3		A08_TRINITY_DN25684_c1_g2_i1							A05_TRINITY_DN49457_c0_g1_i3		B05_TRINITY_DN65757_c1_g1_i1	A03_TRINITY_DN25954_c0_g2_i3		C09_S2635134	C12_R656948					C09_S1283762			A05_TRINITY_DN48039_c2_g1_i1		C09_S1254713
C11_R1193548	C12_R655780	C11_R1182719	B04_TRINITY_DN61329_c0_g1_i10		A06_TRINITY_DN46820_c0_g1_i1							A02_TRINITY_DN25305_c0_g2_i3		B05_TRINITY_DN59442_c1_g2_i2	A11_TRINITY_DN42470_c1_g1_i5		C09_S2633743	C11_R1221592					C09_S950131			C07_S1160521		C09_S675579
C11_R1192012	C12_R654781	C09_R2677795	A05_TRINITY_DN36133_c0_g1_i2		A06_TRINITY_DN49030_c0_g1_i1							C10_R3447736		C07_S5342491	A03_TRINITY_DN29063_c2_g1_i5		C09_S2626803	C11_R1217617					C09_S72823			C12_R651376		C09_S533792
C11_R1186126	C12_R654507	C09_R2668424	C10_R3585701		A07_TRINITY_DN45196_c0_g1_i2							A01_TRINITY_DN16496_c2_g3_i5		C07_J5233552	A02_TRINITY_DN24306_c3_g1_i2		C09_S2624988	C11_R1211819					C09_R2796531			A09_TRINITY_DN40150_c0_g1_i2		C09_S454264
C11_R1182875	C12_R652994	C09_R2668160	A01_TRINITY_DN17856_c6_g1_i3		A07_TRINITY_DN46782_c0_g1_i5							A05_TRINITY_DN38112_c0_g1_i3		B04_TRINITY_DN51816_c4_g1_i2	A05_TRINITY_DN47243_c1_g1_i12		C09_S2546832	C11_R1210349					C09_R2754359			C12_S491470		C09_R2760682
C11_R1177658	C12_R652811	C09_R2660526	A03_TRINITY_DN26532_c0_g1_i9		C08_R4064509							B04_TRINITY_DN60821_c11_g1_i2		B04_TRINITY_DN60348_c2_g4_i2	A02_TRINITY_DN22413_c1_g1_i1		C09_S2264175	C11_R1193995					C09_R2741492			B02_TRINITY_DN37500_c2_g1_i4		C09_R2746174
C11_R1177098	C12_R651356	C09_R2657085	A05_TRINITY_DN45830_c0_g1_i12		C06_S6804171							A08_TRINITY_DN25861_c0_g1_i5		C07_R5304834	A06_TRINITY_DN46958_c0_g1_i5		C09_S2216140	C11_R1193752					C12_S605186			A01_TRINITY_DN17321_c6_g1_i3		C09_R2739723
C11_R1176099	C12_R651063	C09_R2656975	A05_TRINITY_DN47106_c0_g3_i5		A09_TRINITY_DN36330_c0_g1_i7							B03_TRINITY_DN27010_c1_g1_i2		C04_R10690004	A02_TRINITY_DN23866_c1_g1_i1		C09_S2178176	C11_R1189306					C09_R2721971			A11_TRINITY_DN42084_c0_g1_i3		C09_R2723217
C11_R1169786	C12_R651039	C09_R2656313	C09_S2662567		A09_TRINITY_DN38770_c0_g1_i10							A05_TRINITY_DN48225_c2_g1_i3		B04_TRINITY_DN47440_c0_g1_i2	A03_TRINITY_DN30240_c0_g1_i4		C09_S1523348	C11_R1184725					C09_R2721391			A03_TRINITY_DN30704_c2_g2_i1		C09_R2721354
C11_R1164889	C12_R649002	C09_R2654888	A03_TRINITY_DN24655_c0_g1_i2		A10_TRINITY_DN42922_c0_g1_i6							C10_S2681329		B04_TRINITY_DN48690_c0_g3_i5	A02_TRINITY_DN26766_c4_g2_i2		C09_S1219938	C11_R1210697					C09_R2718851			B05_TRINITY_DN56973_c0_g1_i2		C09_R2713890
C11_R1162376	C12_R648016	C09_R2653320	C09_R2714786		A10_TRINITY_DN44029_c1_g2_i5							A10_TRINITY_DN44366_c0_g1_i2		C11_S665036	A01_TRINITY_DN21006_c1_g3_i1		C09_S708660	C11_R1248093					C09_R2691548			A06_TRINITY_DN31207_c0_g1_i4		C09_R2701654
C11_R1159202	C12_R648013	C08_J3927369	A08_TRINITY_DN28546_c0_g2_i1		A09_TRINITY_DN40165_c0_g1_i1							A08_TRINITY_DN28427_c0_g1_i2		B03_TRINITY_DN36242_c0_g1_i1	B03_TRINITY_DN44761_c0_g1_i6		C09_S167643	C11_R1171450					C09_R2689769			C10_S3726036		C09_R2701105
C12_R626021	C12_R645083	C08_S3867817	C11_R1184999		A03_TRINITY_DN28928_c0_g1_i4							A05_TRINITY_DN48616_c0_g1_i7		B03_TRINITY_DN41113_c1_g1_i2	A02_TRINITY_DN21481_c5_g1_i2		C09_R2792799	C11_R1167188					C09_R2687595			B01_TRINITY_DN29593_c3_g1_i1		C09_R2697956
C11_R1157670	C12_R644321	C08_S3848424	A06_TRINITY_DN42469_c0_g2_i2		B05_TRINITY_DN63843_c2_g1_i2							A01_TRINITY_DN16844_c1_g1_i10		B03_TRINITY_DN41562_c0_g1_i5	A11_TRINITY_DN53399_c1_g1_i1		C09_R2765483	C11_R1163844					C09_R2680553			C11_R1235578		C09_R2685692
C10_S3748244	C12_R644149	C08_S3493266	C06_S7209569		A11_TRINITY_DN36513_c0_g1_i1							C09_S1021204		B02_TRINITY_DN34258_c0_g5_i2	C06_R7064321		C09_R2765316	C11_R1160405					C09_R2657850			A06_TRINITY_DN50784_c3_g1_i3		C09_R2684906
C10_S3609754	C12_R644041	C12_R641260	A02_TRINITY_DN22420_c1_g1_i3		A06_TRINITY_DN49345_c1_g1_i5							A01_TRINITY_DN18846_c1_g1_i2		B02_TRINITY_DN40716_c1_g1_i1	A02_TRINITY_DN25161_c6_g3_i5		C09_R2759897	C11_R1247213					C09_R2656359			C04_S10767955		C09_R2665489
C10_S3590906	C12_R643926	C11_R1237565	C06_R6846193		C09_S464810							C12_R687858		C05_R23786221	A02_TRINITY_DN22349_c6_g1_i6		C09_R2759311	C10_J3582851					C09_R2655890			C10_R3671966		C09_R2656339
C10_S3535906	C12_R643424	C08_R4056545	C12_R656302									A01_TRINITY_DN18176_c2_g5_i1		B02_TRINITY_DN39456_c0_g1_i3	C06_R6891417		C09_R2750812	C10_J3581477					C09_R2654356			C06_R7086569		C12_R646985
C10_S3112021	C12_R642983	C11_R1170165	A03_TRINITY_DN30021_c0_g1_i7									A08_TRINITY_DN27962_c0_g1_i1		B02_TRINITY_DN37932_c0_g1_i3	A03_TRINITY_DN29311_c1_g3_i3		C09_R2747784	C10_J3524485					C09_R2653907			A07_TRINITY_DN39208_c0_g1_i1		C11_R1210712
C10_S2416320	C12_R642219	C08_R4043683	A03_TRINITY_DN28010_c0_g2_i1									A08_TRINITY_DN27775_c1_g3_i3		B02_TRINITY_DN35160_c1_g1_i4	A01_TRINITY_DN22292_c3_g2_i1		C09_R2717227	C10_J3521013					C08_J3962528			A05_TRINITY_DN31923_c0_g1_i3		C09_R2652316
C10_R3636558	C12_R641822	C08_R4036867	C09_R2688669									A06_TRINITY_DN46304_c0_g2_i3		B02_TRINITY_DN34364_c1_g1_i3	C12_R691313		C09_R2712670	C10_J3492269					C08_S4004704			C06_R7024366		C08_J3910328
C10_R3623888	C12_R641147	C08_R4007479	A08_TRINITY_DN26618_c0_g7_i1									A01_TRINITY_DN22032_c2_g3_i1		C09_R2730462	C12_R653454		C09_R2712004	C10_J3459500					C08_S3879887			C09_S657070		C10_R3551580
C10_R3572325	C12_R641109	C08_R3975949	A05_TRINITY_DN41654_c2_g1_i4									A07_TRINITY_DN42188_c0_g1_i4		C12_S456389	A02_TRINITY_DN25793_c3_g3_i1		C09_R2710429	C10_J3456625					C12_R637543			C04_R10799926		C10_R3578434
C10_R3567508	C12_R641098	C08_R3935193	A06_TRINITY_DN53066_c0_g1_i1									C06_R7041693		B01_TRINITY_DN37439_c0_g1_i3	A08_TRINITY_DN22293_c0_g1_i1		C09_R2707064	C10_J3449203					C08_S2441271			A02_TRINITY_DN21104_c1_g2_i6		C08_R4101775
C10_R3542901	C12_R638300	C08_R3912438	C09_S2684103									A03_TRINITY_DN26849_c1_g1_i7		C06_S7256178	B02_TRINITY_DN38617_c2_g2_i2		C09_R2703840	C10_S3720818					C08_R4122874			A01_TRINITY_DN13694_c0_g1_i1		C08_R4066463
C10_R3518717	C12_R637725	C12_R659824	C08_S4130465									B04_TRINITY_DN54295_c0_g2_i4		B03_TRINITY_DN31884_c0_g1_i1	C07_S5505122		C09_R2699340	C10_S3640638					C08_R4105399			A05_TRINITY_DN41106_c0_g1_i7		C12_R672221
C10_R3479132	C12_R637692	C07_S3855169	A07_TRINITY_DN51164_c1_g1_i2									A08_TRINITY_DN28026_c1_g4_i7		B01_TRINITY_DN30281_c8_g1_i4	A02_TRINITY_DN21573_c1_g1_i3		C09_R2697647	C10_S3578268					C08_R4103024			A03_TRINITY_DN23794_c0_g2_i3		C08_R3977791
C10_R3458481	C12_R636301	C12_R634209	A10_TRINITY_DN41503_c1_g1_i4									A09_TRINITY_DN41650_c0_g1_i17		B01_TRINITY_DN35105_c3_g4_i1	A01_TRINITY_DN21989_c4_g1_i4		C09_R2694405	C10_S3522262					C08_R4092990			A02_TRINITY_DN26362_c2_g1_i1		C08_R3959790
C10_R3455762	C12_R634466	C12_R643408	A09_TRINITY_DN43183_c0_g1_i2									A11_TRINITY_DN49488_c2_g4_i5		B01_TRINITY_DN28759_c3_g2_i1	C04_R10794728		C09_R2691680	C10_S2898353					C08_R4088538			A03_TRINITY_DN27344_c1_g1_i2		C08_R3949608
C10_R3449255	C12_R634048	C07_R5361192	C10_R3509562									C12_R657254		B01_TRINITY_DN32093_c3_g2_i6	B02_TRINITY_DN41500_c2_g2_i1		C09_R2687111	C10_R3724235					C08_R4077814			C12_R662888		C08_R3922085
C10_R3440827	C12_R633438	C07_R5350228	A01_TRINITY_DN14790_c2_g7_i1									A10_TRINITY_DN47178_c0_g1_i20		A11_TRINITY_DN43827_c0_g1_i2	C06_R7038959		C09_R2686192	C10_R3646170					C08_R4069029			A05_TRINITY_DN36804_c0_g1_i2		C08_R3890645
C10_R3436046	C12_R633365	C12_R679426	A07_TRINITY_DN52678_c0_g1_i2									A10_TRINITY_DN47584_c1_g1_i4		A01_TRINITY_DN20338_c3_g1_i2	B02_TRINITY_DN37079_c2_g1_i2		C09_R2683569	C10_R3638086					C08_R4043435			A05_TRINITY_DN35328_c3_g1_i9		C07_S5420831
C09_S2754742	C12_R633030	C07_R5239738	C12_S611284									A10_TRINITY_DN36649_c1_g1_i1		A05_TRINITY_DN41766_c0_g2_i2	A03_TRINITY_DN26409_c5_g1_i1		C09_R2679606	C10_R3620256					C08_R4014651			C08_R3969941		C07_S5301184
C09_S2727765	C12_R632798	C07_R5238094	A02_TRINITY_DN23941_c0_g1_i13									A10_TRINITY_DN39318_c0_g1_i2		C04_R10682947	A02_TRINITY_DN27580_c1_g2_i5		C09_R2675776	C10_R3618590					C08_R4013343			A03_TRINITY_DN30850_c0_g3_i4		C07_S1587254
C09_S2708280	C12_R631791	C07_R5237571	A09_TRINITY_DN42123_c1_g3_i9									B01_TRINITY_DN32952_c0_g1_i1		A05_TRINITY_DN47898_c0_g2_i6	A05_TRINITY_DN48089_c0_g1_i1		C09_R2671898	C10_R3614908					C12_S561761			A01_TRINITY_DN18480_c2_g1_i2		C08_R4038307
C09_S2708057	C12_R631725	C07_R5231104	C08_R4090155									B02_TRINITY_DN39666_c3_g1_i4		A08_TRINITY_DN27428_c3_g1_i10	A05_TRINITY_DN41651_c5_g1_i19		C09_R2664430	C10_R3607493					C09_R2725296			A01_TRINITY_DN14599_c0_g1_i1		C11_R1279920
C09_S2675354	C12_R631127	C06_S6892594	C12_R661022									B04_TRINITY_DN50870_c1_g2_i10		A03_TRINITY_DN28215_c0_g1_i11	A06_TRINITY_DN46159_c2_g1_i2		C11_R1281648	C10_R3601542					C08_R3982184			A01_TRINITY_DN18876_c1_g1_i1		C12_S297097
C09_S2634498	C12_R630552	C10_R3452096	A06_TRINITY_DN47636_c0_g1_i5									C12_R660521		A01_TRINITY_DN14459_c0_g1_i1	A11_TRINITY_DN44389_c3_g1_i3		C11_R1257630	C10_R3574685					C08_R3972905			A03_TRINITY_DN21803_c0_g1_i7		C07_R5454518
C09_S2632070	C12_R629300	C06_S4561683	A10_TRINITY_DN31608_c0_g2_i1									A01_TRINITY_DN18414_c5_g4_i1		A03_TRINITY_DN28979_c1_g1_i6	A06_TRINITY_DN44357_c1_g1_i7		C11_R1225307	C11_R1186773					C08_R3951297			A02_TRINITY_DN20486_c1_g1_i4		C07_R5304941
C09_S2625542	C12_R629231	C09_S2685537	A10_TRINITY_DN41151_c0_g1_i2									B01_TRINITY_DN35990_c2_g1_i1		A03_TRINITY_DN27264_c0_g1_i4	C12_R648657		C09_R2695646	C11_R1244883					C08_R3940547			A06_TRINITY_DN41451_c0_g1_i4		C07_R5276724
C09_S2624935	C12_R628833	C06_R7060922	C11_R1198593									C12_S569876		A03_TRINITY_DN30004_c0_g3_i2	A03_TRINITY_DN31063_c2_g1_i3		C09_S2631804	C09_J2689201					C08_R3925601			A06_TRINITY_DN48714_c1_g1_i3		C07_R5255587
C09_S471408	C12_R628097	C05_S24300551	A10_TRINITY_DN41373_c2_g6_i1									C09_R2725446		A03_TRINITY_DN27041_c0_g1_i1	A03_TRINITY_DN24502_c3_g3_i4		C09_R2689580	C09_S2755582					C08_R3918796			A06_TRINITY_DN42481_c1_g2_i3		C07_R5247340
C09_S102071	C12_R628070	C11_R1189216	C09_R2691151											A01_TRINITY_DN14982_c2_g1_i2	C10_R3483405		C08_J3947790	C09_S2694949					C08_R3907604			A01_TRINITY_DN22559_c3_g6_i2		C07_R5226551
C09_R2791258	C12_R627766	C12_R627088	A11_TRINITY_DN46516_c0_g1_i5											C08_R4012156	C04_S10744480		C08_J3882822	C09_S2666760					C08_R3906920			C12_S182794		C07_R5217971
C09_R2759934	C12_R627489	C07_R5255361	A06_TRINITY_DN46355_c0_g1_i12											C10_S2841140	A03_TRINITY_DN30627_c1_g1_i7		C08_S4131064	C09_S2647947					C08_R3903048			A02_TRINITY_DN26028_c2_g5_i1		C08_R3975504
C09_R2752928	C12_R626606	C05_R23738356	A05_TRINITY_DN40646_c2_g1_i2											A08_TRINITY_DN27629_c0_g2_i5	B03_TRINITY_DN39255_c1_g2_i4		C08_S4130827	C09_S2647327					C08_R3892416			A08_TRINITY_DN29853_c1_g3_i2		C06_S6995830
C09_R2750758	C12_R625550	C04_S10771897	A11_TRINITY_DN57103_c0_g1_i9											C11_R1281866	A02_TRINITY_DN25990_c3_g1_i6		C08_S4106996	C09_S2632342					C07_S5519954			A10_TRINITY_DN44488_c0_g1_i3		C08_R4013305
C09_R2749010	C12_R625252	C04_S8960968	A07_TRINITY_DN47467_c0_g1_i8											A02_TRINITY_DN17845_c0_g1_i4	A05_TRINITY_DN44796_c2_g2_i3		C08_S4084345	C10_R3660359					C07_S5473498			C10_R3495928		C06_S6810315
C09_R2748574	C12_R624973	C09_S2643429	A11_TRINITY_DN50673_c0_g1_i7											C12_J641413	A05_TRINITY_DN39738_c0_g3_i2		C08_S4062002	C09_S2062542					C07_S5457285			A01_TRINITY_DN21283_c3_g1_i4		C06_S6222240
C11_R1155252	C12_R624870	C09_R2660258	A11_TRINITY_DN51684_c0_g1_i4											A03_TRINITY_DN29114_c1_g6_i3	A11_TRINITY_DN44357_c4_g1_i4		C08_S4052124	C09_S1346512					C07_S5434397			A03_TRINITY_DN28333_c1_g3_i6		C12_S619194
C09_R2744573	C11_J1206336	C09_R2651122	A10_TRINITY_DN45984_c0_g1_i4											A02_TRINITY_DN25329_c0_g1_i5	A02_TRINITY_DN21032_c5_g3_i2		C08_S4041019	C09_S729308					C07_S5186817			A06_TRINITY_DN46071_c0_g2_i2		C06_R7025450
C09_R2744358	C11_J1203834	C04_R10881330												A09_TRINITY_DN42910_c0_g1_i5	B04_TRINITY_DN57812_c4_g2_i1		C08_S3861347	C09_R2791544					C09_R2670348			A06_TRINITY_DN37868_c0_g1_i4		C12_R635369
C09_R2743742	C11_J1203567	C04_R10764551												A05_TRINITY_DN50579_c0_g2_i3	A02_TRINITY_DN1215_c1_g1_i1		C08_S3472768	C09_R2775989					C07_R5423727			A10_TRINITY_DN45966_c0_g1_i12		C06_R6957379
C09_R2737225	C11_J1194528	C04_R10640714												C09_R2740051	A06_TRINITY_DN47861_c1_g1_i3		C08_S2192225	C09_R2765681					C07_R5338054			A06_TRINITY_DN44410_c0_g1_i1		C11_R1195507
C09_R2734709	C11_J1188310	B05_TRINITY_DN57083_c4_g1_i1												A02_TRINITY_DN25329_c0_g1_i13	A06_TRINITY_DN46323_c0_g1_i3		C08_S1861087	C09_R2762021					C07_R5304461			A06_TRINITY_DN42303_c2_g1_i7		C06_R6900410
C09_R2730380	C11_J1188049	C09_R2733255												C12_S611365	A06_TRINITY_DN48525_c0_g1_i5		C08_S314845	C09_R2761576					C12_R628842			B02_TRINITY_DN38448_c2_g1_i5		C06_R6887179
C09_R2729345	C11_J1175606	B05_TRINITY_DN50770_c0_g2_i3												A02_TRINITY_DN25633_c1_g1_i2	A06_TRINITY_DN45939_c1_g1_i7		C08_S243286	C09_R2759370					C07_R5282329			A06_TRINITY_DN45580_c0_g1_i4		C06_R6879022
C09_R2728335	C11_S1281865	B05_TRINITY_DN38292_c126_g1_i1												C12_S604011	A06_TRINITY_DN45970_c1_g1_i6		C08_R4084230	C12_R658203					C07_R5225162			A10_TRINITY_DN40494_c5_g3_i3		C06_S6976100
C09_R2726383	C11_S1279418	B04_TRINITY_DN51629_c0_g1_i1												A05_TRINITY_DN42614_c0_g1_i11	C04_S11104784		C08_R4083575	C09_R2750134					C07_R5224935			A11_TRINITY_DN49065_c0_g1_i13		C05_J23803151
C09_R2716557	C11_S1277441	B04_TRINITY_DN57592_c0_g2_i1												A11_TRINITY_DN46293_c0_g1_i7	A06_TRINITY_DN44624_c4_g1_i1		C08_R4081035	C11_S1142319					C07_R5223491			A06_TRINITY_DN46277_c0_g1_i1		C12_S669381
C09_R2714970	C11_S1276283	C09_R2658641												A07_TRINITY_DN50825_c2_g4_i2	A07_TRINITY_DN50442_c2_g2_i1		C08_R4073219	C09_R2749560					C06_J6925509			A06_TRINITY_DN52439_c1_g3_i5		C05_S24232899
C09_R2713681	C11_S1263022	B04_TRINITY_DN63024_c0_g1_i1												B04_TRINITY_DN65008_c0_g1_i1	A07_TRINITY_DN42919_c1_g1_i9		C08_R4047346	C09_R2748968					C06_S7258490			A06_TRINITY_DN37189_c0_g1_i5		C05_S23936664
C09_R2712462	C11_S1262701	B04_TRINITY_DN62143_c1_g4_i1												A08_TRINITY_DN26044_c0_g1_i1	C10_R3562226		C08_R4040511	C12_S601402					C07_S5415323			A07_TRINITY_DN53705_c0_g1_i1		C11_J1160442
C09_R2712152	C11_S1230405	C10_R3620222												A07_TRINITY_DN44975_c0_g1_i3	C07_R5328931		C08_R4018296	C09_R2742509					C06_R7201824			A07_TRINITY_DN52851_c1_g1_i6		C05_R24028546
C09_R2709621	C11_S1214068	B04_TRINITY_DN58373_c0_g1_i5												A11_TRINITY_DN48529_c0_g1_i2	A07_TRINITY_DN54606_c0_g1_i2		C08_R4013205	C09_R2741652					C12_S612052			A11_TRINITY_DN54521_c0_g3_i1		C05_R23813172
C09_R2709030	C11_S1193323	C09_R2735156												A05_TRINITY_DN47154_c0_g2_i2	C10_R3554046		C08_R4011163	C09_R2731153					C11_R1285855			A08_TRINITY_DN26686_c0_g7_i4		C07_J5313949
C09_R2706223	C11_S1173957	C10_R3522408												C09_R2668478	A07_TRINITY_DN43941_c2_g1_i2		C08_R4010999	C09_R2730514					C06_R7121053			A08_TRINITY_DN24996_c2_g1_i2		C05_R23768535
C09_R2701007	C11_S1167945	B04_TRINITY_DN62294_c2_g2_i4												A03_TRINITY_DN26213_c0_g1_i7	A11_TRINITY_DN58318_c2_g4_i3		C08_R3992734	C09_R2727679					C06_R7036524			C09_R2695929		C05_R23765752
C09_R2700768	C11_S1152298	B03_TRINITY_DN38780_c4_g2_i2												A01_TRINITY_DN21603_c2_g2_i10	A07_TRINITY_DN53180_c2_g1_i1		C08_R3985582	C11_R1227856					C06_R7028238			A08_TRINITY_DN28596_c0_g2_i1		C04_J10667335
C09_R2695169	C11_S1143764	B03_TRINITY_DN41143_c4_g4_i1												A10_TRINITY_DN40370_c2_g1_i19	B03_TRINITY_DN39675_c0_g1_i3		C08_R3978326	C09_R2726689					C06_R6971566			C11_R1178413		C04_S10838322
C09_R2694724	C11_S1127447	C10_J3448823												B03_TRINITY_DN40713_c0_g1_i5	A08_TRINITY_DN24822_c4_g1_i1		C08_R3975546	C09_R2719155					C06_R6961609			A03_TRINITY_DN28056_c1_g1_i2		C04_S10735188
C09_R2694649	C11_S1124987	B02_TRINITY_DN40753_c4_g1_i7												C08_R3964815	C11_S194390		C08_R3926221	C09_R2714826					C06_R6960332			B01_TRINITY_DN32079_c1_g2_i1		C04_S10813962
C09_R2692092	C11_S1123785	B02_TRINITY_DN43667_c0_g1_i1												A03_TRINITY_DN26392_c0_g4_i2	A11_TRINITY_DN47607_c4_g1_i5		C08_R3922999	C09_R2745520					C06_R6925838			A07_TRINITY_DN45911_c1_g3_i4		C07_R5464700
C09_R2682830	C11_S1121360	B02_TRINITY_DN41928_c0_g1_i2												A11_TRINITY_DN55226_c0_g1_i10	A08_TRINITY_DN28273_c2_g2_i4		C08_R3913340	C09_R2704558					C06_R6907593			A09_TRINITY_DN37662_c0_g1_i1		C04_R10814652
C09_R2677601	C11_S1068135	C12_R689490												A01_TRINITY_DN21294_c7_g1_i1	A11_TRINITY_DN39021_c0_g2_i6		C08_R3910142	C09_R2703950					C06_R6856096			A09_TRINITY_DN19621_c0_g1_i1		C11_J1215709
C09_R2676135	C11_S1041225	B02_TRINITY_DN43783_c1_g1_i1												A02_TRINITY_DN26033_c0_g7_i1	A08_TRINITY_DN24070_c5_g1_i13		C08_R3907062	C09_R2699783					C07_R5249273			A09_TRINITY_DN43695_c2_g1_i5		B05_TRINITY_DN56065_c0_g1_i7
C09_R2674861	C11_S1006670	C06_R6810684												A10_TRINITY_DN44304_c0_g1_i4	C04_S10790780		C08_R3899247	C12_S612562					C06_R6823173			A05_TRINITY_DN37425_c2_g1_i1		B05_TRINITY_DN62754_c0_g2_i1
C09_R2671383	C11_S977978	C08_R3914617												A01_TRINITY_DN15341_c4_g2_i3	C06_J6867386		C07_J5327368	C09_R2698898					C06_R6813024			C09_S574073		C07_R5315846
C09_R2670433	C11_S950958	C11_S1147519												A01_TRINITY_DN16972_c1_g1_i3	A05_TRINITY_DN39566_c0_g1_i2		C07_J5278531	C09_R2695473					C06_R6810502			A11_TRINITY_DN41679_c6_g2_i3		C08_R4002853
C09_R2668296	C11_S757124	C12_S636278												A01_TRINITY_DN21183_c3_g1_i2	A08_TRINITY_DN24640_c1_g4_i1		C07_J5267912	C09_R2688560					C05_S23987329			A05_TRINITY_DN43149_c0_g1_i1		B05_TRINITY_DN65009_c1_g1_i1
C09_R2665942	C11_S333659	C12_R625412												B01_TRINITY_DN33336_c3_g1_i1	A07_TRINITY_DN39925_c2_g2_i10		C07_S5386748	C09_R2688500					C12_R628809			C08_R4129180		B04_TRINITY_DN52288_c3_g1_i3
C09_R2664632	C11_S311383	B01_TRINITY_DN28505_c5_g3_i1												A08_TRINITY_DN26903_c3_g1_i6	A08_TRINITY_DN27411_c2_g5_i2		C07_S5368147	C09_R2687958					C05_R24265360			A10_TRINITY_DN45384_c0_g1_i13		B04_TRINITY_DN63857_c0_g2_i1
C09_R2656666	C11_R1282916	C09_R2657062												A08_TRINITY_DN22803_c0_g1_i1	A09_TRINITY_DN38584_c0_g4_i1		C07_S5344911	C09_R2687730					C05_R24037449			A10_TRINITY_DN44396_c1_g2_i3		B04_TRINITY_DN59094_c0_g1_i4
C09_R2655876	C11_R1261992	B01_TRINITY_DN34729_c0_g1_i1												B04_TRINITY_DN54133_c1_g1_i1	A11_TRINITY_DN46861_c0_g2_i1		C07_S5332439	C12_R685595					C05_R23969690			C06_S7194992		B03_TRINITY_DN41705_c2_g1_i1
C10_S3490257	C11_R1258775	B03_TRINITY_DN45302_c0_g1_i3												C09_R2697632	A09_TRINITY_DN44783_c0_g2_i3		C07_S5270176	C09_R2666938					C05_R23906652			A11_TRINITY_DN46675_c0_g1_i7		B03_TRINITY_DN29515_c0_g2_i1
C08_J3919727	C11_R1247089	B01_TRINITY_DN28069_c0_g2_i1												A02_TRINITY_DN30056_c0_g1_i1	A10_TRINITY_DN45112_c0_g2_i4		C07_S3147405	C12_S621013					C11_S790261			B01_TRINITY_DN34458_c5_g1_i1		B03_TRINITY_DN40876_c1_g3_i1
C08_J3899941	C12_R665813	B01_TRINITY_DN29369_c1_g3_i2												A01_TRINITY_DN18334_c1_g1_i9	B01_TRINITY_DN31965_c6_g4_i1		C07_S1512911	C09_R2661440					C09_R2670762			A11_TRINITY_DN51768_c0_g1_i2		C09_S2768672
C08_S4129214	C11_R1243008	C11_S1140699												C08_R3982449	A10_TRINITY_DN45741_c0_g2_i5		C07_S6717	C09_R2661076					C09_S1661799			C11_R1164563		C09_R2757955
C08_S4016456	C11_R1239135	C06_S6912420												A02_TRINITY_DN27717_c0_g2_i1	A11_TRINITY_DN58971_c2_g4_i2		C07_R5503294	C09_R2659105					C09_R2653106			A05_TRINITY_DN42518_c0_g1_i6		B03_TRINITY_DN36029_c0_g2_i2
C08_S3880078	C11_R1237828	B01_TRINITY_DN28829_c7_g1_i1												C05_R23802252	C08_S4011988		C07_R5482881	C11_R1202298					C04_J10723997			C04_R10707120		B02_TRINITY_DN37155_c2_g1_i3
C08_S3860189	C12_R668243	C09_R2665317												C11_R1192259	A11_TRINITY_DN43206_c0_g1_i1		C09_R2675341	C09_R2656256					C04_J10711674			A11_TRINITY_DN43132_c3_g1_i1		B02_TRINITY_DN39048_c0_g1_i1
C08_S3147099	C11_R1228415	B01_TRINITY_DN28336_c3_g3_i2												A01_TRINITY_DN18814_c6_g2_i1	A11_TRINITY_DN57654_c1_g1_i24		C07_R5403355	C09_R2656128					C04_S11139755			A08_TRINITY_DN25698_c0_g2_i1		B02_TRINITY_DN11170_c0_g1_i1
C08_R4095768	C11_R1213333	C12_R638651												C08_R4022011	A06_TRINITY_DN53093_c3_g1_i5		C07_R5383086	C09_R2654947					C04_S8486541			C05_R24067593		B02_TRINITY_DN39991_c0_g1_i5
C08_R4048741	C11_R1209926	C10_S3594852												C12_R675773	C05_J23804349		C07_R5372825	C09_R2654487					C04_R11076311			A03_TRINITY_DN22264_c0_g3_i1		C11_R1185485
C08_R4038942	C11_R1204667	B01_TRINITY_DN32957_c3_g4_i3												A02_TRINITY_DN22817_c2_g1_i7	A10_TRINITY_DN31245_c0_g1_i3		C11_S1252564	C08_J3975244					C12_R689499			C09_R2674805		C08_R3901490
C08_R4015849	C11_R1204075	C10_R3459121												C12_S684220	A11_TRINITY_DN50011_c0_g2_i1		C07_R5344917	C08_J3919192					C04_R10878675			A08_TRINITY_DN23965_c1_g1_i1		C05_R24293029
C09_S2637962	C11_R1201662	C09_R2660406												A11_TRINITY_DN57362_c1_g1_i2			C07_R5315099	C11_R1208931					C10_R3522828					C07_R5452754
C08_R3996732	C11_R1193964	C10_R3647459												B03_TRINITY_DN37663_c0_g1_i1			C07_R5303251	C08_S4124441					C06_S7248684					C04_R10861704
C08_R3996219	C11_R1191994	C07_R5253117												A02_TRINITY_DN26868_c0_g1_i22			C07_R5267281	C08_S4056064					B05_TRINITY_DN60782_c0_g2_i1					C12_R670321
C08_R3995950	C11_R1184662	B01_TRINITY_DN24572_c0_g1_i1												A09_TRINITY_DN40999_c0_g1_i10			C07_R5266445	C08_S3934324					C11_R1174398					B01_TRINITY_DN28982_c5_g2_i3
C08_R3988923	C11_R1182967	C08_R3896539												A06_TRINITY_DN31195_c0_g1_i4			C07_R5352656	C08_S3881418					B05_TRINITY_DN51704_c2_g1_i2					C12_R634024
C08_R3969452	C11_R1182792	C09_R2665897												C09_S2643327			C07_R5256108	C08_S3869054					C10_R3457107					C09_S2634122
C08_R3936925	C11_R1179672	A06_TRINITY_DN46625_c0_g1_i2												A08_TRINITY_DN26511_c0_g1_i10			C07_R5223119	C08_S2695275					C07_R5284988					B01_TRINITY_DN29059_c2_g2_i2
C12_R672114	C11_R1175832	A05_TRINITY_DN40440_c0_g3_i5												A01_TRINITY_DN16043_c0_g1_i9			C06_J6939649	C12_S245814					B04_TRINITY_DN61897_c1_g1_i3					C12_R667346
C08_R3930482	C11_R1174186	A08_TRINITY_DN26921_c0_g1_i2												A05_TRINITY_DN48543_c0_g4_i3			C06_S7233833	C08_S1911137					B04_TRINITY_DN63345_c4_g1_i5					B01_TRINITY_DN26665_c0_g1_i5
C08_R3929669	C11_R1173004	C11_R1259778												A01_TRINITY_DN20071_c5_g5_i1			C06_S7202415	C10_R3609998					B04_TRINITY_DN28813_c0_g1_i3					C09_S2645275
C08_R3921615	C11_R1171135	A05_TRINITY_DN37183_c0_g4_i1												B04_TRINITY_DN50891_c0_g2_i3			C06_S7186034	C12_S645160					C12_R642626					C09_S325090
C11_R1285401	C11_R1171069	A05_TRINITY_DN37522_c7_g1_i2												A06_TRINITY_DN50934_c0_g1_i1			C06_S7181298	C08_R4078691					C12_S604447					A06_TRINITY_DN53856_c4_g1_i3
C08_R3911322	C11_R1170957	C10_R3434237												A06_TRINITY_DN51169_c2_g2_i5			C06_S7163711	C08_R4068594					B04_TRINITY_DN50932_c0_g4_i1					A06_TRINITY_DN46412_c0_g2_i3
C08_R3907919	C11_R1168683	A05_TRINITY_DN45244_c1_g2_i2												A06_TRINITY_DN44455_c0_g3_i6			C06_S7071325	C08_R4046704					B04_TRINITY_DN59014_c1_g1_i5					A05_TRINITY_DN43836_c0_g1_i11
C08_R3907768	C11_R1167546	A05_TRINITY_DN39843_c0_g1_i15												A06_TRINITY_DN50321_c0_g1_i14			C06_S7056724	C08_R4042333					B04_TRINITY_DN41596_c0_g1_i3					A08_TRINITY_DN6960_c0_g1_i1
C08_R3905162	C11_R1161051	C04_S10983469												C10_R3546081			C06_S7048209	C10_R3550559					C11_S274671					A01_TRINITY_DN15516_c5_g1_i8
C08_R3904041	C11_R1159095	C10_R3602091												A06_TRINITY_DN46906_c0_g1_i1			C06_S7042403	C08_R4030973					C09_R2659933					A05_TRINITY_DN33644_c0_g1_i2
C08_R3901545	C11_R1157641	A05_TRINITY_DN39674_c1_g1_i8												A06_TRINITY_DN42433_c0_g2_i4			C06_S7022822	C09_R2738186					B03_TRINITY_DN37929_c0_g1_i2					A05_TRINITY_DN42470_c1_g2_i3
C08_R3891174	C11_R1156066	A09_TRINITY_DN35549_c0_g1_i4												A06_TRINITY_DN53583_c2_g1_i7			C06_S6983810	C08_R4021049					B03_TRINITY_DN45989_c1_g1_i1					C04_R11056949
C08_R3889128	C11_R1155266	C10_S3440109												A06_TRINITY_DN53583_c2_g1_i15			C06_S6911031	C08_R4018808					C10_S219005					C09_R2708011
C12_S78734	C11_R1153378	A08_TRINITY_DN26702_c0_g1_i2												A06_TRINITY_DN44557_c0_g1_i3			C11_R1158262	C08_R4018401					C11_R1162569					A05_TRINITY_DN37051_c0_g1_i4
C08_R3883942	C11_R1153179	A03_TRINITY_DN29582_c0_g1_i14												A06_TRINITY_DN50033_c0_g3_i7			C11_R1228031	C08_R4017881					C12_R642027					A05_TRINITY_DN40869_c0_g4_i7
C07_J5226948	C10_J3558765	A11_TRINITY_DN41383_c0_g1_i4												A06_TRINITY_DN45055_c0_g1_i1			C06_R7218490	C08_R4002179					B02_TRINITY_DN36832_c4_g1_i8					C04_R10669884
C12_R639235	C10_J3554045	B01_TRINITY_DN29641_c3_g1_i1												C12_S113264			C06_R7164172	C08_R3995579					C11_R1187827					C06_S221612
C07_S5461317	C10_J3484004	A01_TRINITY_DN17401_c0_g1_i4												C09_R2684450			C06_R6986356	C08_R3993194					B02_TRINITY_DN35748_c4_g2_i1					C08_R3889184
C07_S5284976	C10_J3469631	A03_TRINITY_DN26368_c0_g1_i6												C11_R1164473			C06_R6874861	C08_R3988291					B05_TRINITY_DN56013_c0_g1_i5					A05_TRINITY_DN45690_c1_g1_i16
C07_S5191239	C10_J3442950	A03_TRINITY_DN24097_c0_g1_i4												C07_R5238649			C06_R6856157	C10_J3568035					C12_R633001					A03_TRINITY_DN26192_c2_g2_i13
C07_S2209426	C10_S3729288	C11_R1278376												A10_TRINITY_DN46472_c0_g1_i10			C08_S4079552	C08_R3935352					B02_TRINITY_DN43770_c0_g1_i1					A03_TRINITY_DN27132_c6_g1_i14
C08_R4074565	C10_S3727368	C06_R6847685												A07_TRINITY_DN44961_c0_g1_i12			C06_R6854234	C08_R3935066					B02_TRINITY_DN42028_c8_g1_i1					C09_R2662305
C11_R1234614	C10_S3712202	C12_R635535												A07_TRINITY_DN41951_c1_g3_i2			C06_R6842364	C08_R3930361					C09_S1447132					C11_R1251150
C07_R5396939	C10_S3662743	A05_TRINITY_DN44130_c1_g1_i2												A03_TRINITY_DN31171_c0_g1_i1			C06_R6832170	C08_R3920332					C04_R10649283					A03_TRINITY_DN29068_c0_g1_i1
C07_R5395352	C10_S3564090	C04_S10732633												A05_TRINITY_DN46482_c0_g1_i3			C11_R1220098	C08_R3917621					C12_R650777					A02_TRINITY_DN21535_c0_g3_i2
C07_R5378911	C10_S3516201	A02_TRINITY_DN24258_c2_g2_i1												C11_R1244038			C05_J23861113	C08_R3916208					B02_TRINITY_DN51109_c0_g1_i1					A07_TRINITY_DN53343_c0_g1_i3
C07_R5349003	C10_S3515264	C09_R2655204												A08_TRINITY_DN28373_c2_g1_i25			C05_J23812995	C08_R3912791					C09_R2742600					A02_TRINITY_DN26167_c4_g3_i1
C07_R5343426	C10_S3506193	A03_TRINITY_DN12992_c0_g1_i2												A08_TRINITY_DN22019_c0_g2_i2			C05_S24312029	C08_R3902376					B02_TRINITY_DN18392_c0_g1_i1					A02_TRINITY_DN23876_c4_g1_i3
C07_R5311236	C10_S3473783	B03_TRINITY_DN39503_c5_g1_i4												B01_TRINITY_DN29376_c5_g1_i3			C05_S23901422	C08_R3902320					B02_TRINITY_DN35912_c0_g1_i2					A02_TRINITY_DN23883_c4_g1_i3
C07_R5299813	C10_S3458570	A02_TRINITY_DN22496_c2_g2_i8												A08_TRINITY_DN27200_c0_g1_i28			C12_S438133	C07_J5316385					B02_TRINITY_DN35931_c4_g1_i1					A02_TRINITY_DN23823_c0_g2_i8
C07_R5274534	C10_S3449834	A03_TRINITY_DN27863_c1_g3_i2												B03_TRINITY_DN38610_c0_g1_i19			C05_R24331386	C07_S5530565					B02_TRINITY_DN41587_c2_g4_i1					A06_TRINITY_DN43789_c0_g1_i7
C07_R5272242	C10_S3116798	A03_TRINITY_DN28896_c1_g1_i10												C09_R2730940			C05_R24329783	C07_S5352759					B01_TRINITY_DN28653_c5_g1_i1					A06_TRINITY_DN48496_c0_g1_i14
C07_R5265627	C10_S2564513	A05_TRINITY_DN45639_c0_g2_i4												A08_TRINITY_DN24612_c2_g1_i16			C09_R2691841	C07_S5348882					C06_R6942325					A05_TRINITY_DN36724_c0_g1_i4
C07_R5264495	C10_S537994	A03_TRINITY_DN28597_c1_g8_i2												A08_TRINITY_DN28295_c3_g1_i13			C05_R24199876	C08_R4056682					C09_R2653540					C10_S3615406
C07_R5257168	C10_R3690383	A02_TRINITY_DN25419_c0_g1_i9												A11_TRINITY_DN44911_c0_g1_i2			C07_J5252275	C07_S5324506					C09_R2666809					A02_TRINITY_DN26324_c0_g1_i24
C07_R5248774	C10_R3672806	A06_TRINITY_DN44277_c0_g1_i1												A09_TRINITY_DN38039_c0_g1_i5			C10_R3533520	C07_S1106151					B02_TRINITY_DN35422_c4_g1_i6					A11_TRINITY_DN58720_c1_g1_i12
C08_R3954270	C10_R3670427	A02_TRINITY_DN20913_c0_g1_i18												C09_S2627262			C05_R24069318	C07_R5481263					C10_R3457231					C12_S507119
C07_R5246344	C10_R3663247	A02_TRINITY_DN43555_c0_g1_i1												A09_TRINITY_DN33617_c0_g2_i5			C05_R24002905	C07_R5481059					B01_TRINITY_DN37812_c1_g1_i1					A06_TRINITY_DN48753_c0_g1_i12
C07_R5236029	C10_R3660979	C09_R2657839												C08_R4006698			C05_R23937471	C07_R5446704					B01_TRINITY_DN36288_c3_g1_i3					A05_TRINITY_DN38352_c0_g1_i10
C07_R5228618	C10_R3656350	C09_R2696083												A09_TRINITY_DN39136_c0_g1_i9			C05_R23921185	C07_R5445852					C06_R6884303					B01_TRINITY_DN28946_c2_g1_i1
C07_R5222693	C10_R3648290	C12_R628787												C05_S24068577			C05_R23891993	C07_R5439008					B01_TRINITY_DN33278_c4_g4_i2					C12_R670618
C09_S2643185	C10_R3638736	C04_R10996385												A10_TRINITY_DN46002_c0_g1_i2			C05_R23799615	C07_R5432729					B01_TRINITY_DN30875_c11_g1_i1					A05_TRINITY_DN48193_c0_g1_i8
C07_R5221888	C10_R3632750	A03_TRINITY_DN29631_c0_g1_i1												A10_TRINITY_DN46553_c0_g1_i7			C04_J10870385	C07_R5424990					C12_S24592					C12_R652328
C07_R5218938	C10_R3631136	C12_R653227												A10_TRINITY_DN44043_c0_g1_i1			C04_S11118368	C07_R5424249					C08_R3882702					C08_R3908101
C06_J6934707	C11_R1168208	A05_TRINITY_DN38895_c1_g1_i4												C06_S7118428			C04_S11056750	C07_R5423579					B01_TRINITY_DN36485_c3_g3_i1					B05_TRINITY_DN58423_c3_g1_i1
C06_J6844809	C10_R3622106	C09_R2734997												C12_R656941			C04_S11011260	C07_R5393176					C09_R2695263					C09_S2648823
C06_S7131849	C10_R3612988	B01_TRINITY_DN30722_c0_g1_i1												C08_R3895624			C04_S10944994	C07_R5392016					B01_TRINITY_DN34321_c4_g1_i1					C07_R5289377
C06_S7041222	C10_R3610810	A08_TRINITY_DN25624_c0_g1_i1												A05_TRINITY_DN49877_c0_g1_i3			C04_S10912587	C07_R5391702					B01_TRINITY_DN31040_c2_g1_i1					A08_TRINITY_DN26481_c0_g1_i8
C06_S7039997	C10_R3606641	C12_S625867												C09_R2662445			C04_S10838911	C10_R3693067					C08_R3956990					C08_R3905662
C07_R5321615	C10_R3597810	C12_R647330												A06_TRINITY_DN48308_c0_g1_i4			C04_S10788148	C07_R5354628					B01_TRINITY_DN31410_c1_g1_i1					A03_TRINITY_DN29905_c0_g1_i2
C06_S6881894	C11_R1270033	C08_R3896150												A05_TRINITY_DN46784_c0_g2_i2			C04_S10738883	C07_R5320866					B01_TRINITY_DN37247_c0_g1_i1					C12_S601447
C07_R5287075	C10_R3579778	A06_TRINITY_DN49747_c1_g1_i16												C04_S2444458			C04_S10661626	C07_R5319741					A11_TRINITY_DN52723_c1_g1_i11					C07_S3639484
C06_S6810289	C10_R3574892	A02_TRINITY_DN22560_c2_g1_i7												C12_R638711			C05_R23903107	C07_R5308284					C11_R1184978					A10_TRINITY_DN31175_c0_g1_i2
C09_R2716364	C12_S612474	B02_TRINITY_DN43687_c0_g1_i1															C11_R1184150	C07_R5258321					C05_R23810915					A06_TRINITY_DN39303_c2_g2_i1
C12_R636096	C10_R3519751	A08_TRINITY_DN24803_c0_g2_i16															C07_R5252507	C07_R5233635					B02_TRINITY_DN40130_c0_g3_i4					A08_TRINITY_DN25319_c3_g3_i1
C06_S3282949	C10_R3509489	A03_TRINITY_DN29887_c0_g1_i7															C04_R11089808	C06_J6956244					A05_TRINITY_DN47748_c1_g3_i5					A02_TRINITY_DN22139_c0_g1_i18
C06_R7169582	C10_R3505956	A02_TRINITY_DN28047_c5_g3_i1															C04_R10954153	C06_J6921173					A05_TRINITY_DN44011_c0_g3_i2					A07_TRINITY_DN40190_c0_g3_i6
C06_R7101545	C10_R3495840	A03_TRINITY_DN30099_c2_g1_i1															C04_R10880974	C06_J6918232					A05_TRINITY_DN51358_c0_g3_i1					A11_TRINITY_DN51623_c0_g1_i2
C06_R7035321	C10_R3492273	A03_TRINITY_DN22364_c0_g1_i2															C11_R1166430	C06_J6908968					A05_TRINITY_DN51602_c1_g1_i5					A02_TRINITY_DN21011_c1_g3_i2
C09_R2662631	C10_R3474892	B04_TRINITY_DN59499_c0_g1_i6															C04_R10854527	C06_J6905005					A05_TRINITY_DN35745_c0_g1_i1					A09_TRINITY_DN38295_c1_g1_i3
C06_R7008058	C10_R3450493	A01_TRINITY_DN19609_c1_g1_i1															C04_R10764825	C06_J6826767					C07_R5269203					C10_R3686246
C06_R6974444	C10_R3448140	A03_TRINITY_DN26910_c4_g1_i7															C04_R10763913	C06_J6821156					A05_TRINITY_DN44322_c3_g1_i7					C09_S2635569
C06_S6797039	C10_R3447555	C04_R10725413															C11_S1247593	C06_S7260755					C11_R1224652					A01_TRINITY_DN22395_c0_g2_i7
C07_R5365965	C10_R3440145	A05_TRINITY_DN34698_c0_g1_i4															C04_R10679898	C06_S7248810					A03_TRINITY_DN27264_c0_g1_i1					A03_TRINITY_DN29011_c0_g6_i1
C06_R6934388	C10_R3437615	A01_TRINITY_DN22154_c1_g3_i1															C04_R10654491	C10_J3576009					A11_TRINITY_DN36560_c0_g1_i7					C06_R6869599
C06_R6902864	C10_R3437130	A11_TRINITY_DN59057_c2_g2_i3															C11_R1238945	C06_S7201528					A02_TRINITY_DN23755_c0_g1_i18					A05_TRINITY_DN36983_c0_g1_i3
C06_R6895735	C10_R3433096	B03_TRINITY_DN43393_c0_g1_i2															B05_TRINITY_DN57840_c0_g1_i2	C06_S7159106					A05_TRINITY_DN48089_c0_g1_i2					C08_R3963578
C06_R6885150	C09_J2669233	A01_TRINITY_DN16173_c4_g1_i2															B05_TRINITY_DN60352_c0_g2_i2	C06_S7158939					A05_TRINITY_DN36282_c0_g1_i3					A03_TRINITY_DN29019_c7_g1_i12
C06_R6850803	C09_J2652547	A09_TRINITY_DN34851_c0_g3_i1															B05_TRINITY_DN55135_c0_g1_i2	C06_S7138053					A03_TRINITY_DN30747_c1_g1_i12					C08_R4024046
C11_S1279312	C09_S2762522	A02_TRINITY_DN22262_c2_g4_i1															B05_TRINITY_DN51359_c0_g1_i1	C06_S7042392					A03_TRINITY_DN26083_c0_g1_i22					C08_R3940182
C06_R6819728	C09_S2715039	C10_R3494437															C10_S3675951	C06_S7020737					C12_R668894					A03_TRINITY_DN29336_c1_g5_i1
C06_R6812197	C09_S2694067	A11_TRINITY_DN57940_c0_g2_i7															B05_TRINITY_DN55740_c1_g1_i4	C12_R633048					B03_TRINITY_DN43397_c0_g1_i4					A06_TRINITY_DN48309_c0_g1_i4
C10_R3590918	C09_S2689096	A01_TRINITY_DN17372_c2_g1_i1															C06_R6869284	C06_J6899698					C05_J23747529					C07_R5495698
C05_S24249888	C09_S2686628	A11_TRINITY_DN46320_c3_g1_i9															B05_TRINITY_DN62180_c0_g1_i6	C07_R5435250					C11_R1163163					C08_R3985828
C12_R626724	C09_S2647556	C12_R653160															C05_R24299211	C06_S6958084					A10_TRINITY_DN34711_c0_g1_i4					A03_TRINITY_DN31248_c0_g1_i6
C10_R3507150	C09_S2647293	C11_S1265637															B05_TRINITY_DN59166_c1_g1_i1	C06_S6938267					A03_TRINITY_DN29160_c0_g1_i2					C12_S149656
C07_R5251325	C09_S2642160	A02_TRINITY_DN21092_c0_g1_i3															C09_S2689891	C06_S58898					A03_TRINITY_DN26471_c0_g1_i6					A01_TRINITY_DN20974_c0_g2_i2
C05_R24010545	C09_S2640264	A03_TRINITY_DN28736_c0_g3_i1															B05_TRINITY_DN64491_c2_g2_i2	C06_R7167214					A03_TRINITY_DN8606_c0_g1_i1					B02_TRINITY_DN35640_c2_g1_i5
C05_S24050422	C09_S2639709	A06_TRINITY_DN45372_c0_g1_i15															B05_TRINITY_DN64915_c0_g2_i4	C07_R5356609					C08_R4003571					A06_TRINITY_DN53812_c1_g1_i5
C05_R23978339	C09_S2637532	A03_TRINITY_DN28323_c1_g1_i3															B05_TRINITY_DN62675_c1_g1_i8	C06_R7140860					A01_TRINITY_DN16503_c3_g3_i2					A01_TRINITY_DN19578_c3_g2_i5
C05_R23908686	C09_S2636758	A06_TRINITY_DN49430_c0_g1_i10															B05_TRINITY_DN59301_c1_g1_i16	C06_R7108850					B03_TRINITY_DN37990_c0_g1_i2					A07_TRINITY_DN36196_c0_g2_i2
C05_R23784606	C09_S2631089	C11_R1185994															B05_TRINITY_DN54587_c0_g2_i2	C06_R7101098					A03_TRINITY_DN30859_c0_g1_i3					C07_R5354619
C05_R23763602	C09_S2630290	A11_TRINITY_DN41948_c4_g1_i1															B05_TRINITY_DN50522_c1_g1_i3	C06_R7094818					A03_TRINITY_DN30060_c8_g1_i2					A08_TRINITY_DN373_c0_g1_i2
C05_R23762514	C11_S1090531	A01_TRINITY_DN21384_c1_g2_i1															B05_TRINITY_DN55288_c0_g4_i5	C06_R7082774					A03_TRINITY_DN28779_c0_g3_i5					C11_S613543
C08_R4035206	C09_S2626373	C08_R4050605															B05_TRINITY_DN55048_c0_g2_i4	C07_R5537229					A02_TRINITY_DN24439_c1_g1_i5					A05_TRINITY_DN27164_c0_g1_i1
C04_S10976670	C10_J3585331	A07_TRINITY_DN40692_c1_g2_i1															B04_TRINITY_DN45095_c0_g1_i1	C06_R7067575					A02_TRINITY_DN26645_c0_g1_i11					A05_TRINITY_DN52017_c1_g1_i2
C04_S10813645	C09_S2625242	A02_TRINITY_DN24297_c2_g2_i5															B04_TRINITY_DN59861_c1_g1_i10	C06_R7060146					A03_TRINITY_DN31020_c0_g1_i2					A05_TRINITY_DN43671_c0_g2_i8
C10_R3637962	C09_S2547440	C07_R5261051															B04_TRINITY_DN58523_c1_g2_i2	C06_R7036579					A03_TRINITY_DN30422_c1_g1_i18					C06_J6918524
C06_R6981985	C09_S2538754	A09_TRINITY_DN43661_c0_g1_i2															B04_TRINITY_DN55563_c2_g1_i3	C06_R7029555					A02_TRINITY_DN17711_c0_g1_i1					C09_R2735722
C04_S10660371	C09_S2338006	C07_R5342368															C06_R6988767	C06_R7028626					A03_TRINITY_DN13414_c0_g1_i1					A10_TRINITY_DN46268_c0_g4_i1
C04_S10656683	C09_S2273342	A01_TRINITY_DN22022_c1_g1_i1															B04_TRINITY_DN62995_c2_g2_i1	C06_R7027683					A10_TRINITY_DN46985_c0_g1_i7					A01_TRINITY_DN15908_c5_g1_i5
C04_S3341868	C11_R1236719	A08_TRINITY_DN29717_c0_g1_i2															B04_TRINITY_DN53538_c2_g1_i6	C06_R7023021					A03_TRINITY_DN30594_c2_g1_i2					B05_TRINITY_DN51954_c0_g1_i1
C07_R5246563	C09_S1815916	C04_S11125055															C11_R1247187	C06_R7012500					A10_TRINITY_DN41656_c2_g4_i2					A01_TRINITY_DN14955_c4_g2_i2
C04_R11017058	C09_S1606652	A06_TRINITY_DN32318_c0_g1_i3															B04_TRINITY_DN49514_c2_g2_i1	C06_R7003781					C08_R3887232					A03_TRINITY_DN25528_c1_g2_i4
C04_R10922023	C09_S1522890	C11_R1161283															B04_TRINITY_DN51085_c1_g2_i3	C08_R4086705					A06_TRINITY_DN53036_c1_g1_i8					C06_R6944291
C04_R10919580	C09_S1261698	A03_TRINITY_DN31253_c1_g1_i1															C08_R3926036	C06_R6966395					C06_J6949670					A05_TRINITY_DN43654_c0_g2_i1
C04_R10891224	C10_R3650869	A05_TRINITY_DN41653_c0_g1_i7															B04_TRINITY_DN60552_c3_g3_i1	C06_R6930059					C11_S241455					B01_TRINITY_DN35122_c3_g1_i2
C04_R10767973	C10_R3632350	A05_TRINITY_DN43751_c1_g1_i1															B04_TRINITY_DN47421_c0_g1_i1	C06_R6929835					C04_R11019435					A01_TRINITY_DN17940_c4_g1_i1
C04_R10692596	C09_S634119	A01_TRINITY_DN20872_c8_g1_i3															C04_R10921131	C06_R6921238					C06_S7114348					A09_TRINITY_DN33070_c0_g1_i5
C04_R10676863	C09_S571398	A01_TRINITY_DN21291_c5_g3_i4															B04_TRINITY_DN57127_c1_g1_i1	C06_R6888341					B01_TRINITY_DN27968_c2_g1_i6					A02_TRINITY_DN18843_c0_g1_i2
C04_R10659370	C09_S300803	C07_S2568049															B04_TRINITY_DN59943_c0_g1_i1	C06_R6839707					A02_TRINITY_DN21837_c0_g1_i2					B05_TRINITY_DN61271_c0_g1_i5
C04_R10651948	C09_S184574	A10_TRINITY_DN37941_c1_g1_i5															B04_TRINITY_DN61094_c1_g2_i1	C06_R6827785					A02_TRINITY_DN27117_c3_g1_i7					A09_TRINITY_DN34082_c0_g2_i1
C04_R10651056	C09_S35724	A05_TRINITY_DN41995_c0_g2_i1															C10_S3510741	C05_J23866143					C12_R681896					C12_R681133
C04_R10646598	C09_R2791291	A01_TRINITY_DN16688_c5_g1_i7															C07_S5241185	C05_J23840294					B02_TRINITY_DN43182_c0_g3_i1					A05_TRINITY_DN32609_c0_g1_i5
C04_R10644708	C09_R2769515	A02_TRINITY_DN24196_c0_g1_i4															B04_TRINITY_DN50773_c2_g3_i3	C05_J23761714					A02_TRINITY_DN18845_c0_g1_i3					C12_S618148
B05_TRINITY_DN63951_c2_g1_i1	C09_R2764414	A02_TRINITY_DN22679_c1_g2_i2															C11_J1176405	C05_S24347890					A02_TRINITY_DN21180_c0_g2_i10					A11_TRINITY_DN41519_c0_g1_i13
B05_TRINITY_DN65115_c0_g1_i1	C12_R633211	C11_S1164207															B03_TRINITY_DN44234_c2_g4_i1	C05_J23802239					A02_TRINITY_DN23937_c0_g5_i5					A01_TRINITY_DN15962_c1_g2_i1
B05_TRINITY_DN65158_c1_g1_i2	C09_R2757056	A05_TRINITY_DN44259_c0_g2_i2															B03_TRINITY_DN45075_c0_g1_i8	C05_S24236375					C07_J5279493					C12_S639204
B05_TRINITY_DN57938_c0_g1_i2	C09_R2756553	A01_TRINITY_DN22783_c4_g1_i1															B03_TRINITY_DN39310_c2_g6_i1	C05_S10029850					C09_S1165466					A02_TRINITY_DN17322_c0_g1_i2
B05_TRINITY_DN59584_c4_g3_i4	C12_S602667	A02_TRINITY_DN21089_c2_g4_i1															C04_R10875403	C05_R24379223					C12_R644356					A03_TRINITY_DN23974_c0_g1_i5
B05_TRINITY_DN63597_c0_g1_i4	C09_R2747625	A01_TRINITY_DN17192_c1_g1_i12															B03_TRINITY_DN38970_c4_g2_i10	C11_R1202811					A03_TRINITY_DN25897_c1_g2_i8					A10_TRINITY_DN38416_c0_g1_i5
B05_TRINITY_DN56335_c0_g2_i1	C09_R2742393	A08_TRINITY_DN26458_c0_g3_i9															B03_TRINITY_DN38921_c1_g2_i1	C05_R24250679					A06_TRINITY_DN40023_c1_g6_i2					A07_TRINITY_DN36903_c1_g1_i3
B05_TRINITY_DN63797_c1_g1_i3	C09_R2735027	C10_R3592514															B03_TRINITY_DN40210_c1_g2_i14	C05_R24154994					A10_TRINITY_DN38273_c0_g1_i3					C07_S860908
B05_TRINITY_DN58416_c1_g1_i6	C09_R2733376	A07_TRINITY_DN47216_c0_g1_i4															B03_TRINITY_DN45466_c0_g3_i3	C05_R24119758					C08_R3892405					C09_R2651128
B05_TRINITY_DN61087_c0_g1_i5	C09_R2731217	A10_TRINITY_DN44285_c0_g1_i2															B03_TRINITY_DN41923_c1_g4_i2	C09_S2634725					C12_S498621					A02_TRINITY_DN23262_c0_g1_i11
B05_TRINITY_DN52679_c0_g1_i5	C09_R2730379	A11_TRINITY_DN45793_c0_g1_i4															B03_TRINITY_DN42656_c3_g2_i1	C05_R24064423					B05_TRINITY_DN63485_c0_g1_i2					A01_TRINITY_DN17459_c5_g3_i1
C06_R6949815	C09_R2727716	C08_R3918388															B03_TRINITY_DN36288_c1_g1_i9	C05_R24061546					A10_TRINITY_DN42800_c2_g1_i5					A01_TRINITY_DN22119_c6_g4_i1
B05_TRINITY_DN53651_c0_g1_i2	C09_R2726705	A06_TRINITY_DN48580_c0_g2_i2															C04_S10890935	C05_R24061031					C07_R5349579					A10_TRINITY_DN43709_c2_g1_i2
B05_TRINITY_DN65653_c0_g1_i3	C09_R2724296	C12_R680024															B03_TRINITY_DN45570_c0_g2_i4	C05_R23979931					A02_TRINITY_DN21234_c0_g2_i7					A08_TRINITY_DN28667_c3_g1_i15
C10_J3572703	C09_R2723384	C10_J3441694															B03_TRINITY_DN38129_c0_g1_i3	C05_R23948087					A01_TRINITY_DN16609_c8_g1_i1					A02_TRINITY_DN25238_c0_g5_i4
B04_TRINITY_DN51368_c1_g1_i1	C09_R2721715	A06_TRINITY_DN50095_c0_g1_i2															B03_TRINITY_DN44353_c1_g1_i1	C05_R23945456					A01_TRINITY_DN15861_c1_g6_i1					A02_TRINITY_DN24541_c1_g3_i5
B04_TRINITY_DN61984_c2_g2_i1	C09_R2715775	C06_R6809052															B03_TRINITY_DN42335_c0_g2_i10	C05_R23915322					A01_TRINITY_DN15113_c1_g1_i2					C09_S1577891
C08_R3916082	C09_R2715629	A10_TRINITY_DN42279_c0_g4_i3															B03_TRINITY_DN46312_c1_g2_i1	C05_R23893529					A03_TRINITY_DN29157_c0_g1_i19					C08_S2900509
C09_R2777216	C09_R2714568	A10_TRINITY_DN22678_c0_g1_i1															B03_TRINITY_DN44441_c4_g1_i2	C05_R23883541					C12_S97845					C09_R2741551
B04_TRINITY_DN47282_c2_g1_i1	C11_R1200836	A05_TRINITY_DN45484_c0_g3_i1															C12_R637457	C05_R23875893					A05_TRINITY_DN49532_c0_g4_i1					C06_R6918613
C09_R2656157	C09_R2710619	A11_TRINITY_DN58772_c2_g1_i1															B03_TRINITY_DN39259_c2_g2_i3	C05_R23852343					A05_TRINITY_DN31814_c0_g1_i2					C12_R685946
C08_R3989177	C09_R2705662	A07_TRINITY_DN48359_c0_g1_i24															C06_R6945115	C05_S24349945					A10_TRINITY_DN42634_c0_g1_i5					A09_TRINITY_DN36686_c0_g1_i11
B04_TRINITY_DN48333_c0_g1_i2	C09_R2704643	C09_R2663236															C06_R7187463	C05_R23827902					A03_TRINITY_DN23912_c0_g1_i4					A01_TRINITY_DN18891_c1_g1_i1
B04_TRINITY_DN56309_c1_g1_i7	C09_R2701865	A02_TRINITY_DN26299_c1_g3_i1															B03_TRINITY_DN41836_c0_g1_i5	C05_R23824600					B04_TRINITY_DN58678_c0_g1_i15					B01_TRINITY_DN29879_c1_g1_i1
B04_TRINITY_DN48031_c0_g2_i1	C09_R2698799	A02_TRINITY_DN21993_c0_g1_i3															C06_J6952562	C12_S601461					A05_TRINITY_DN43631_c0_g1_i3					A01_TRINITY_DN15637_c4_g1_i1
C05_S24271604	C09_R2697506	A03_TRINITY_DN29966_c0_g2_i1															B03_TRINITY_DN42532_c4_g1_i15	C04_J10873921					C09_R2719182					B05_TRINITY_DN47685_c0_g1_i4
B04_TRINITY_DN58580_c0_g1_i2	C09_R2694113	A02_TRINITY_DN27753_c2_g1_i6															B03_TRINITY_DN43446_c3_g1_i8	C04_J10699435					A02_TRINITY_DN19775_c1_g1_i3					B05_TRINITY_DN47425_c0_g1_i2
B04_TRINITY_DN50506_c0_g2_i3	C09_R2693720	A11_TRINITY_DN49606_c0_g1_i7															B02_TRINITY_DN39793_c7_g1_i7	C04_S11104855					C07_R5299341					C09_R2688450
B04_TRINITY_DN50589_c1_g1_i1	C10_S2880554	C09_R2663724															C07_S5365221	C04_S10989145					A01_TRINITY_DN15580_c11_g1_i1					C09_R2665054
B04_TRINITY_DN56922_c0_g1_i4	C09_R2691206	B05_TRINITY_DN57520_c2_g1_i3															B02_TRINITY_DN30123_c0_g1_i1	C04_S10984086					C11_S1132640					C10_R3525115
B03_TRINITY_DN43331_c2_g2_i3	C09_R2689706	C05_R23742908															C09_R2657362	C04_S10969380					A10_TRINITY_DN46843_c0_g1_i11					C08_R3917093
C08_R3968644	C09_R2689080	C05_R24146258															B02_TRINITY_DN36669_c0_g1_i4	C04_S10827811					A02_TRINITY_DN27922_c3_g2_i1					B01_TRINITY_DN34118_c9_g3_i3
B03_TRINITY_DN39596_c1_g2_i21	C09_R2689071	A02_TRINITY_DN19326_c0_g1_i2															B02_TRINITY_DN38656_c0_g3_i3	C04_S10760059					C11_J1196581					A05_TRINITY_DN36776_c0_g2_i1
B03_TRINITY_DN40254_c3_g1_i6	C09_R2688172	B04_TRINITY_DN61082_c1_g2_i2															B02_TRINITY_DN31132_c0_g1_i2	C04_S10719849					A08_TRINITY_DN26938_c2_g1_i1					A08_TRINITY_DN26742_c4_g2_i2
B03_TRINITY_DN38624_c0_g1_i1	C09_R2687347	C11_R1183534															B02_TRINITY_DN34429_c0_g3_i5	C04_S10711685					A02_TRINITY_DN26199_c4_g3_i1					A02_TRINITY_DN21375_c0_g1_i6
B03_TRINITY_DN37572_c0_g1_i1	C09_R2683565	C12_S418038															B02_TRINITY_DN41340_c3_g1_i2	C04_S10705439					A02_TRINITY_DN22916_c0_g1_i1					A07_TRINITY_DN46074_c0_g1_i1
B03_TRINITY_DN38457_c2_g1_i2	C09_R2683555	B01_TRINITY_DN33788_c1_g2_i1															B02_TRINITY_DN35362_c0_g1_i1	C04_S10682984					A05_TRINITY_DN46312_c0_g2_i1					A07_TRINITY_DN46139_c0_g1_i1
B03_TRINITY_DN42250_c0_g4_i1	C09_R2682897	A03_TRINITY_DN26832_c0_g3_i6															B02_TRINITY_DN39014_c4_g4_i1	C04_S10674825					A05_TRINITY_DN39824_c0_g1_i2					C05_J23867954
B03_TRINITY_DN39417_c0_g2_i3	C09_R2681982	C09_R2656055															B02_TRINITY_DN39074_c0_g1_i3	C04_S10647286					C06_S7252881					C09_R2733515
C06_R6940785	C09_R2681205	A01_TRINITY_DN19948_c0_g3_i1															C06_R6830148	C09_R2716811					B04_TRINITY_DN52202_c0_g1_i3					A05_TRINITY_DN33090_c0_g2_i1
B03_TRINITY_DN41422_c0_g1_i2	C09_R2680301	C12_S615280															C08_R3970026	C06_R6918249					A07_TRINITY_DN45889_c0_g2_i3					A05_TRINITY_DN49287_c0_g2_i3
B03_TRINITY_DN38399_c0_g1_i6	C09_R2679216	A11_TRINITY_DN41422_c1_g1_i13															B04_TRINITY_DN64504_c4_g1_i1	C04_R11075524					A08_TRINITY_DN27524_c0_g1_i11					A01_TRINITY_DN17258_c4_g6_i1
B03_TRINITY_DN45991_c0_g1_i1	C09_R2671804	C04_R11070044															B02_TRINITY_DN39471_c2_g2_i1	C08_R4017912					A06_TRINITY_DN40180_c0_g1_i3					A11_TRINITY_DN54438_c0_g2_i1
B03_TRINITY_DN43277_c0_g1_i3	C09_R2669975	C06_R7021909															B02_TRINITY_DN39401_c1_g1_i5	C12_R677154					C06_R7089613					C07_S5488691
B03_TRINITY_DN42392_c0_g2_i8	C09_R2667245	C09_R2662457															C09_S2775098	C08_S4110538					A01_TRINITY_DN19072_c1_g1_i2					A06_TRINITY_DN37777_c0_g1_i3
B03_TRINITY_DN45633_c1_g1_i1	C09_R2667007	A11_TRINITY_DN51871_c0_g2_i1															B02_TRINITY_DN35169_c0_g1_i1	C04_R10910353					C08_R3895003					A02_TRINITY_DN20542_c0_g3_i4
C12_R645411	C12_R637765	A08_TRINITY_DN23979_c0_g2_i15															B02_TRINITY_DN35122_c0_g1_i2	C04_R10873164					A01_TRINITY_DN15089_c1_g1_i3					A01_TRINITY_DN22262_c6_g1_i1
B03_TRINITY_DN40055_c2_g1_i10	C09_R2664104	A02_TRINITY_DN26640_c0_g1_i17															B02_TRINITY_DN35118_c0_g1_i2	C04_R10871654					A07_TRINITY_DN52267_c0_g1_i6					A02_TRINITY_DN16825_c0_g1_i2
C10_R3501364	C09_R2663606	A01_TRINITY_DN18217_c1_g1_i1															B02_TRINITY_DN42861_c3_g1_i7	C04_R10852123					C07_S5253718					A01_TRINITY_DN20418_c1_g1_i1
B03_TRINITY_DN38059_c0_g4_i1	C09_R2663589	A01_TRINITY_DN19233_c5_g2_i10															C10_R3633695	C04_R10833326					A03_TRINITY_DN24275_c3_g1_i2					A07_TRINITY_DN43791_c0_g1_i3
B03_TRINITY_DN38595_c1_g1_i4	C09_R2663456	C08_S4048427															B02_TRINITY_DN57142_c0_g1_i1	C04_R10826529					C06_R6897308					C12_R655255
B03_TRINITY_DN37719_c0_g5_i1	C09_R2663357	B01_TRINITY_DN36433_c2_g4_i3															C10_S3576169	C04_R10818991					A05_TRINITY_DN50190_c0_g1_i6					A02_TRINITY_DN22643_c0_g1_i6
C09_R2718225	C09_R2663210	A11_TRINITY_DN49400_c0_g1_i5															C08_S3856319	C04_R10810312					A03_TRINITY_DN27150_c2_g1_i2					A03_TRINITY_DN30292_c0_g1_i1
C05_R23887284	C09_R2662474	A01_TRINITY_DN22894_c3_g2_i1															B02_TRINITY_DN41142_c3_g1_i1	C04_R10797912					A08_TRINITY_DN28260_c1_g1_i3					A01_TRINITY_DN17828_c1_g1_i4
B05_TRINITY_DN65516_c0_g2_i2	C09_R2660517	A01_TRINITY_DN17448_c2_g2_i1															C12_S620578	C04_R10795658					C09_R2750763					C12_S116525
B02_TRINITY_DN34638_c5_g1_i1	C09_R2660216	C09_R2654120															B02_TRINITY_DN34365_c2_g2_i4	C04_R10787506					C06_S7115952					C09_R2748958
C12_R646221	C09_R2660118	A01_TRINITY_DN16565_c1_g2_i1															B02_TRINITY_DN34332_c1_g1_i1	C04_R10785544					C10_R3666522					A01_TRINITY_DN16962_c7_g1_i2
C05_R24015645	C09_R2659030	C10_S186746															B02_TRINITY_DN37068_c4_g1_i10	C04_R10738677					A01_TRINITY_DN15925_c1_g9_i3					A03_TRINITY_DN22489_c0_g1_i5
B02_TRINITY_DN39152_c1_g3_i3	C09_R2658772	A08_TRINITY_DN25030_c1_g2_i1															C07_S5277591	C04_R10735487					A03_TRINITY_DN24749_c0_g1_i8					C09_S2710036
B02_TRINITY_DN37516_c2_g1_i3	C10_J3502413	A01_TRINITY_DN18754_c4_g11_i1															B02_TRINITY_DN41060_c7_g1_i1	C04_R10729653					B01_TRINITY_DN28387_c3_g2_i3					A01_TRINITY_DN16076_c6_g1_i2
B02_TRINITY_DN38452_c0_g1_i3	C09_R2658572	C09_R2706789															C08_S4021522	C04_R10713329					A03_TRINITY_DN24986_c0_g1_i14					A09_TRINITY_DN35340_c1_g1_i4
C07_S5293529	C09_R2658395	B01_TRINITY_DN32774_c4_g1_i1															C04_S11087588	C04_R10701180					A01_TRINITY_DN21039_c1_g2_i1					A06_TRINITY_DN48009_c0_g2_i3
B02_TRINITY_DN43765_c0_g1_i1	C09_R2658258	C10_S2497140															B01_TRINITY_DN29586_c5_g2_i1	C04_R10700778					A01_TRINITY_DN13947_c0_g1_i1					A11_TRINITY_DN54484_c0_g1_i3
B02_TRINITY_DN23602_c0_g1_i1	C09_R2657190	A01_TRINITY_DN20006_c3_g1_i1															C11_R1196888	C04_R10697635					C10_S3736364					C05_R24251600
B02_TRINITY_DN37829_c0_g2_i2	C09_R2655554	B02_TRINITY_DN40922_c0_g1_i5															B01_TRINITY_DN34242_c5_g4_i1	C04_R10663702					C10_R3508353					A02_TRINITY_DN21176_c5_g2_i2
B02_TRINITY_DN36521_c1_g4_i1	C09_R2654574	A01_TRINITY_DN16554_c4_g2_i1															B01_TRINITY_DN32795_c3_g6_i1	C08_R3984359					C09_R2709405					A06_TRINITY_DN36578_c0_g1_i3
B02_TRINITY_DN36546_c4_g1_i8	C09_R2654353	A02_TRINITY_DN20804_c0_g1_i1															B01_TRINITY_DN24650_c0_g1_i1	C04_R10648581					A03_TRINITY_DN28333_c1_g4_i5					A06_TRINITY_DN42299_c0_g1_i2
C10_R3465401	C09_R2654267	A02_TRINITY_DN21193_c0_g3_i1															C08_S3876966	B05_TRINITY_DN66217_c0_g1_i2					C05_S24359071					A06_TRINITY_DN40963_c1_g1_i4
B02_TRINITY_DN43189_c0_g1_i1	C09_R2653279	A10_TRINITY_DN42854_c0_g1_i12															B03_TRINITY_DN41069_c1_g2_i4	B05_TRINITY_DN59639_c4_g1_i2					A07_TRINITY_DN44404_c0_g3_i3					C05_R24224276
C08_R3992625	C09_R2652598	A09_TRINITY_DN41566_c0_g1_i7															B01_TRINITY_DN29889_c2_g2_i1	B05_TRINITY_DN48907_c0_g2_i2					A03_TRINITY_DN30840_c0_g1_i9					C06_R6989370
C12_S367379	C08_J3958320	A06_TRINITY_DN41890_c0_g1_i4															B01_TRINITY_DN37591_c0_g2_i1	C05_R24358353					A05_TRINITY_DN46683_c0_g1_i2					C11_S1288542
B02_TRINITY_DN43277_c1_g2_i4	C08_J3928155	C09_R2715356															C12_R659214	C11_R1259534					C08_R3904751					A08_TRINITY_DN25204_c0_g1_i2
B02_TRINITY_DN42322_c0_g5_i1	C08_J3898570	A06_TRINITY_DN43024_c0_g2_i5															C06_S7020179	B05_TRINITY_DN61719_c0_g1_i4					A01_TRINITY_DN22584_c4_g1_i13					C10_R3654246
B02_TRINITY_DN42185_c5_g1_i1	C08_S4130507	C09_R2663017															B01_TRINITY_DN35345_c5_g1_i4	C06_S7146318					A08_TRINITY_DN27498_c0_g1_i3					A06_TRINITY_DN36823_c0_g1_i7
B02_TRINITY_DN42108_c0_g4_i4	C12_R628641	A03_TRINITY_DN30138_c1_g2_i16															B01_TRINITY_DN33869_c0_g1_i4	B05_TRINITY_DN61641_c0_g1_i2					A01_TRINITY_DN15034_c4_g2_i2					A02_TRINITY_DN22267_c0_g3_i1
B02_TRINITY_DN39264_c0_g8_i1	C08_S4048066	A09_TRINITY_DN35154_c0_g4_i2															C11_R1157022	B05_TRINITY_DN61670_c1_g1_i4					C07_R5376178					A06_TRINITY_DN52737_c0_g1_i1
C10_S3710854	C08_S4036761	C11_J1166917															B01_TRINITY_DN33241_c1_g7_i1	B05_TRINITY_DN52962_c0_g1_i3					C09_R2671968					C07_J5214953
B02_TRINITY_DN43024_c1_g1_i5	C08_S3965548	A06_TRINITY_DN30875_c0_g1_i1															B01_TRINITY_DN35160_c4_g1_i3	B05_TRINITY_DN58325_c6_g2_i4					C12_S439218					A01_TRINITY_DN15245_c2_g1_i2
B05_TRINITY_DN56543_c2_g1_i6	C08_S3950726	A02_TRINITY_DN26755_c1_g6_i2															C08_R3951031	C07_R5419038					A01_TRINITY_DN15166_c4_g4_i1					A10_TRINITY_DN40792_c1_g1_i3
C08_R3907526	C08_S3919441	A06_TRINITY_DN47250_c0_g1_i8															C11_R1228198	B05_TRINITY_DN51747_c1_g1_i3					C12_R672399					A08_TRINITY_DN24946_c0_g1_i7
C09_R2680235	C08_S3915646	A09_TRINITY_DN32134_c0_g1_i4															C06_R7085025	C08_S3884373					A05_TRINITY_DN51449_c0_g1_i16					A07_TRINITY_DN51795_c1_g1_i4
B02_TRINITY_DN38283_c4_g5_i1	C08_S3879745	A11_TRINITY_DN51648_c0_g1_i7															C10_J3497924	B05_TRINITY_DN64367_c0_g4_i7					A06_TRINITY_DN38299_c0_g1_i1					C11_R1209149
C09_S2772794	C08_S3862940	A02_TRINITY_DN26422_c2_g1_i1															C08_R4120041	C12_R651929					C09_R2665284					A07_TRINITY_DN50313_c1_g1_i2
B01_TRINITY_DN31215_c5_g1_i1	C08_S3804980	A06_TRINITY_DN42613_c0_g2_i4															B01_TRINITY_DN28102_c3_g1_i2	B04_TRINITY_DN63306_c1_g1_i2					C11_R1161309					C08_R3993355
C06_R6812861	C08_S3714633	C12_S610539															B01_TRINITY_DN37720_c3_g2_i1	C10_R3587446					A03_TRINITY_DN24130_c0_g1_i11					A07_TRINITY_DN48803_c0_g1_i1
C05_R23746170	C08_S3001036	B02_TRINITY_DN43118_c1_g2_i1															C12_R655145	C06_J6953293					C09_R2655059					A07_TRINITY_DN49958_c0_g1_i2
B01_TRINITY_DN35468_c6_g2_i1	C08_S2779243	C11_R1235630															C09_R2690121	B04_TRINITY_DN59555_c0_g2_i2					A02_TRINITY_DN20600_c0_g2_i1					C10_J3538389
B01_TRINITY_DN34664_c0_g1_i1	C08_S2747057	B04_TRINITY_DN54843_c0_g1_i2															B01_TRINITY_DN30772_c5_g1_i1	B04_TRINITY_DN46895_c0_g1_i1					A01_TRINITY_DN20199_c3_g1_i1					A07_TRINITY_DN44928_c0_g1_i3
B02_TRINITY_DN50198_c1_g1_i2	C08_S2430903	A06_TRINITY_DN39366_c1_g5_i3															A11_TRINITY_DN53166_c3_g2_i1	B04_TRINITY_DN59149_c0_g2_i1					A02_TRINITY_DN26623_c0_g1_i4					A11_TRINITY_DN39722_c0_g2_i4
C07_R5221334	C08_S2079070	A06_TRINITY_DN35208_c0_g1_i9															C10_R3493064	C06_R6872179					A02_TRINITY_DN7090_c0_g1_i1					A07_TRINITY_DN41645_c0_g1_i2
B01_TRINITY_DN32380_c0_g1_i1	C08_S1830495	A06_TRINITY_DN52924_c0_g1_i1															A11_TRINITY_DN58514_c1_g1_i7	C07_R5246307					A08_TRINITY_DN20136_c0_g1_i1					C08_R4059965
B05_TRINITY_DN62341_c3_g1_i2	C08_S1573447	A06_TRINITY_DN36156_c0_g1_i2															C12_S627355	C04_R11119340					A08_TRINITY_DN28930_c0_g1_i9					C08_R3888242
B01_TRINITY_DN29630_c3_g1_i1	C08_S1441361	A07_TRINITY_DN50285_c1_g1_i6															A11_TRINITY_DN54744_c0_g3_i2	B04_TRINITY_DN51541_c1_g1_i6					C05_R23847016					A10_TRINITY_DN9405_c0_g1_i1
B01_TRINITY_DN29697_c6_g2_i1	C08_S1158558	A07_TRINITY_DN41002_c1_g1_i3															A11_TRINITY_DN41797_c0_g1_i10	B04_TRINITY_DN56856_c0_g1_i10					A07_TRINITY_DN43542_c1_g2_i4					A08_TRINITY_DN25059_c0_g4_i2
B01_TRINITY_DN33331_c1_g1_i1	C08_S714149	A07_TRINITY_DN53880_c2_g1_i9															B01_TRINITY_DN27755_c1_g2_i2	B04_TRINITY_DN51424_c3_g1_i7					C08_R3931709					A08_TRINITY_DN25059_c0_g1_i8
B01_TRINITY_DN33329_c4_g1_i1	C08_S456660	C10_R3461839															C09_R2708100	C08_R3909718					A01_TRINITY_DN22122_c0_g1_i9					C04_J10923096
B05_TRINITY_DN55164_c0_g1_i6	C08_R4127307	A08_TRINITY_DN25662_c0_g1_i1															C10_R3495747	B03_TRINITY_DN32236_c0_g1_i12					A01_TRINITY_DN21741_c4_g2_i11					C12_S616350
C12_R673462	C08_R4112897	A07_TRINITY_DN41894_c0_g1_i4															C09_R2668789	C06_S7146112					A06_TRINITY_DN45303_c0_g2_i2					C12_R654277
B03_TRINITY_DN36717_c2_g1_i2	C08_R4112252	A07_TRINITY_DN52011_c1_g1_i11															A06_TRINITY_DN50278_c0_g1_i4	B03_TRINITY_DN37111_c0_g1_i10					A01_TRINITY_DN19126_c3_g4_i2					A02_TRINITY_DN26320_c1_g3_i1
C04_R10958083	C11_R1236090	A07_TRINITY_DN52195_c0_g4_i1															A05_TRINITY_DN47754_c0_g1_i1	C06_R7075880					C08_R3963603					A08_TRINITY_DN25161_c2_g1_i5
B02_TRINITY_DN33910_c0_g4_i1	C09_S2637107	B03_TRINITY_DN43873_c3_g2_i1															A05_TRINITY_DN44189_c0_g1_i9	B03_TRINITY_DN36923_c0_g1_i2					C08_J3897237					A01_TRINITY_DN23001_c0_g4_i1
B01_TRINITY_DN32857_c10_g2_i1	C09_R2663692	A07_TRINITY_DN53626_c2_g3_i3															B04_TRINITY_DN50310_c0_g1_i2	B03_TRINITY_DN35320_c0_g2_i6					A01_TRINITY_DN18056_c9_g1_i4					C11_R1253859
C06_S6972650	C12_R668356	A07_TRINITY_DN48884_c3_g1_i5															A07_TRINITY_DN42986_c0_g1_i1	B03_TRINITY_DN37923_c2_g3_i4					A01_TRINITY_DN15659_c0_g1_i1					B04_TRINITY_DN46127_c0_g1_i3
C08_S3857749	C08_R4082934	A07_TRINITY_DN45912_c0_g1_i2															A05_TRINITY_DN47540_c0_g1_i4	C11_S864074					A01_TRINITY_DN21494_c0_g2_i9					A08_TRINITY_DN27068_c0_g3_i16
B01_TRINITY_DN36210_c2_g2_i1	C08_R4080500	A05_TRINITY_DN35171_c3_g1_i2															C06_R7148195	B03_TRINITY_DN45511_c3_g2_i2					C07_J5293452					A08_TRINITY_DN27036_c1_g1_i2
B01_TRINITY_DN33968_c0_g1_i2	C08_R4065513	A06_TRINITY_DN41754_c0_g1_i7															C11_R1170896	B03_TRINITY_DN40584_c5_g2_i2					A08_TRINITY_DN25156_c2_g1_i3					C12_R646083
B01_TRINITY_DN37637_c0_g1_i6	C08_R4064651	A07_TRINITY_DN44941_c0_g1_i2															C07_S2417456	B03_TRINITY_DN41414_c0_g1_i5					A01_TRINITY_DN15658_c11_g1_i1					A08_TRINITY_DN26997_c0_g1_i2
C09_R2681760	C12_S603391	A07_TRINITY_DN45523_c0_g2_i2															A06_TRINITY_DN41037_c0_g1_i16	C09_R2767183					C08_R4034467					A08_TRINITY_DN26584_c1_g4_i7
C09_S854547	C08_R4041428	A08_TRINITY_DN28032_c1_g3_i1															A05_TRINITY_DN39486_c0_g2_i1	B03_TRINITY_DN41141_c5_g1_i1					A01_TRINITY_DN20745_c3_g3_i2					C09_R2675531
C09_R2690379	C08_R4032518	A11_TRINITY_DN55999_c0_g2_i5															A05_TRINITY_DN46887_c2_g2_i2	C06_R7031047					C12_R667221					A08_TRINITY_DN29816_c0_g1_i7
B01_TRINITY_DN21938_c0_g1_i1	C08_R4031559	C06_S7110678															A07_TRINITY_DN42623_c0_g2_i3	C06_J6941055					A03_TRINITY_DN26579_c1_g1_i6					C04_R10691607
C10_R3694151	C08_R4025943	A07_TRINITY_DN44559_c1_g1_i10															C12_R646676	B03_TRINITY_DN41863_c0_g2_i6					C11_R1258276					A09_TRINITY_DN24264_c0_g1_i2
B01_TRINITY_DN32911_c1_g6_i2	C08_R4010514	C04_R11102916															C06_R6926410	B03_TRINITY_DN34382_c0_g1_i1					C09_R2725350					A09_TRINITY_DN39695_c0_g1_i2
C09_R2660633	C08_R4009554	A07_TRINITY_DN43956_c1_g1_i8															C04_J10789520	B03_TRINITY_DN42929_c2_g1_i4					C08_R3933514					B04_TRINITY_DN60636_c0_g1_i2
B01_TRINITY_DN35593_c4_g2_i11	C08_R4007157	B02_TRINITY_DN25589_c0_g1_i2															A05_TRINITY_DN52510_c5_g4_i4	C11_R1174781					C06_R7028848					A02_TRINITY_DN17312_c0_g1_i1
C12_S649505	C08_R3990940	C08_R3983410															A09_TRINITY_DN40461_c0_g1_i12	B02_TRINITY_DN42794_c1_g1_i10					C06_J6977865					A09_TRINITY_DN37628_c0_g2_i4
B01_TRINITY_DN33710_c2_g2_i2	C08_R3990595	A07_TRINITY_DN44159_c0_g2_i15															B03_TRINITY_DN175_c0_g1_i1	C11_R1198769					C07_R5388696					A11_TRINITY_DN36787_c0_g1_i2
C05_R23755514	C08_R3990039	C09_R2729564															A05_TRINITY_DN52372_c0_g1_i1	C07_R5256331					A01_TRINITY_DN19690_c2_g4_i2					A09_TRINITY_DN41660_c0_g3_i1
B01_TRINITY_DN28196_c4_g3_i3	C08_R3989919	A03_TRINITY_DN23307_c0_g1_i2															A05_TRINITY_DN44343_c1_g1_i4	B02_TRINITY_DN40894_c4_g1_i11					C06_R6852808					A09_TRINITY_DN36171_c0_g1_i15
B01_TRINITY_DN28191_c4_g1_i2	C08_R3988667	C10_R3642669															A05_TRINITY_DN51768_c2_g1_i16	B02_TRINITY_DN40238_c1_g2_i1					A07_TRINITY_DN43522_c0_g1_i1					C11_R1279153
B01_TRINITY_DN28192_c4_g1_i2	C08_R3987637	B03_TRINITY_DN43522_c0_g2_i1															C10_R3610861	B03_TRINITY_DN38793_c0_g2_i2					A02_TRINITY_DN22485_c0_g2_i20					A08_TRINITY_DN26285_c0_g1_i3
B02_TRINITY_DN42476_c0_g1_i3	C08_R3984262	C08_R3889789															A05_TRINITY_DN48696_c0_g1_i4	C08_S3989695					A02_TRINITY_DN25493_c0_g1_i12					A08_TRINITY_DN28392_c0_g1_i14
B01_TRINITY_DN32451_c10_g1_i1	C08_R3976995	A10_TRINITY_DN45977_c0_g1_i12															A09_TRINITY_DN37955_c0_g1_i1	C12_R629808					A01_TRINITY_DN17064_c6_g2_i1					A10_TRINITY_DN43765_c1_g1_i16
C09_J2667662	C08_R3976039	A08_TRINITY_DN25927_c1_g2_i5															A11_TRINITY_DN57975_c1_g2_i1	B02_TRINITY_DN41312_c0_g3_i1					C10_J3437012					A10_TRINITY_DN47508_c0_g1_i2
A11_TRINITY_DN43803_c3_g1_i5	C08_R3975599	A02_TRINITY_DN22147_c6_g1_i3															A06_TRINITY_DN48836_c0_g1_i1	B02_TRINITY_DN36520_c5_g1_i3					B02_TRINITY_DN30982_c0_g1_i1					A09_TRINITY_DN17991_c0_g1_i2
C08_R3884417	C08_R3975400	C11_S56420															B03_TRINITY_DN39030_c1_g4_i1	C11_S1149388					C08_S1743650					A10_TRINITY_DN43888_c0_g1_i15
A02_TRINITY_DN21655_c1_g5_i1	C08_R3975023	A08_TRINITY_DN27270_c0_g1_i1															A05_TRINITY_DN38060_c7_g2_i1	C09_R2694579					A03_TRINITY_DN27134_c0_g5_i1					C12_R630892
A06_TRINITY_DN34574_c0_g1_i1	C08_R3971086	C06_R7047155															B01_TRINITY_DN29488_c2_g1_i1	B02_TRINITY_DN33485_c0_g1_i17					A01_TRINITY_DN23043_c6_g3_i2					C04_J10798707
C09_R2669991	C10_J3456297	C06_R6958665															A02_TRINITY_DN21843_c0_g3_i4	B02_TRINITY_DN37973_c5_g1_i1					C08_R4059151					C06_R7163373
C07_S5234598	C08_R3964450	B05_TRINITY_DN56406_c0_g1_i2															A03_TRINITY_DN31499_c2_g2_i3	C04_S10655617					C10_S3619434					A09_TRINITY_DN34199_c0_g1_i4
A05_TRINITY_DN40405_c0_g2_i1	C08_R3956936	A08_TRINITY_DN25731_c3_g1_i3															A01_TRINITY_DN16221_c7_g1_i4	B02_TRINITY_DN38383_c3_g3_i1					A02_TRINITY_DN22900_c5_g4_i8					A08_TRINITY_DN25112_c1_g2_i4
A01_TRINITY_DN20461_c3_g1_i2	C08_R3953356	C07_S5434550															A05_TRINITY_DN46727_c0_g1_i2	C08_R4034951					A01_TRINITY_DN22432_c4_g1_i2					A11_TRINITY_DN27901_c0_g1_i1
B04_TRINITY_DN57246_c0_g1_i5	C08_R3947561	A08_TRINITY_DN26059_c0_g1_i29															C06_S7259613	B02_TRINITY_DN32667_c0_g1_i2					C08_R3978297					A11_TRINITY_DN49451_c0_g1_i5
C08_R3974409	C08_R3945567	B02_TRINITY_DN38214_c2_g1_i3															A10_TRINITY_DN36555_c0_g9_i1	B02_TRINITY_DN35585_c1_g3_i1					C12_R628599					A08_TRINITY_DN24947_c4_g1_i8
A11_TRINITY_DN55552_c1_g1_i1	C11_S1277261	A08_TRINITY_DN24312_c0_g1_i1															A07_TRINITY_DN46580_c0_g1_i16	B02_TRINITY_DN33754_c0_g1_i1					A06_TRINITY_DN46011_c0_g2_i2					C04_R10854355
A05_TRINITY_DN39297_c2_g2_i17	C08_R3942250	C09_R2699908															A05_TRINITY_DN42924_c1_g2_i4	B02_TRINITY_DN36422_c1_g1_i7					B01_TRINITY_DN28526_c4_g1_i1					C09_R2744297
A05_TRINITY_DN49041_c0_g1_i2	C08_R3934646	A02_TRINITY_DN26065_c0_g1_i14															A02_TRINITY_DN22238_c2_g1_i6	B02_TRINITY_DN41531_c1_g1_i1					C12_R660433					A02_TRINITY_DN21503_c2_g1_i3
A05_TRINITY_DN44560_c0_g1_i2	C08_R3927889	B02_TRINITY_DN35076_c0_g1_i1															A02_TRINITY_DN22834_c1_g1_i8	B02_TRINITY_DN39632_c0_g1_i7					A02_TRINITY_DN20607_c0_g1_i5					A01_TRINITY_DN17782_c6_g1_i1
A05_TRINITY_DN38984_c0_g1_i7	C08_R3925233	A11_TRINITY_DN40211_c1_g1_i4															A02_TRINITY_DN37717_c0_g1_i1	B02_TRINITY_DN39631_c0_g2_i2					A01_TRINITY_DN18280_c4_g1_i1					C09_R2770434
A05_TRINITY_DN34788_c0_g1_i1	C08_R3912423	A09_TRINITY_DN40139_c0_g1_i11															A09_TRINITY_DN36949_c0_g1_i10	B02_TRINITY_DN37290_c1_g1_i6					C11_S176116					C09_R2758762
A05_TRINITY_DN51980_c2_g1_i1	C08_R3908514	A09_TRINITY_DN35655_c0_g1_i1															A03_TRINITY_DN30891_c0_g3_i9	C09_R2664239					A01_TRINITY_DN15517_c5_g1_i1					A11_TRINITY_DN49040_c0_g1_i3
C05_S24344140	C08_R3896548	A05_TRINITY_DN39564_c0_g1_i3															A02_TRINITY_DN23109_c0_g1_i24	B02_TRINITY_DN42905_c0_g2_i3					A02_TRINITY_DN22086_c0_g3_i1					A11_TRINITY_DN34107_c0_g1_i1
A05_TRINITY_DN50606_c0_g1_i5	C08_R3891708	B05_TRINITY_DN59291_c0_g2_i8															A03_TRINITY_DN27256_c3_g2_i1	B01_TRINITY_DN31213_c3_g2_i3					A03_TRINITY_DN24936_c8_g1_i3					A11_TRINITY_DN40633_c0_g1_i2
A11_TRINITY_DN56048_c2_g3_i1	C08_R3891038	C07_R5319313															A08_TRINITY_DN27687_c2_g2_i2	C04_J10876534					A03_TRINITY_DN28588_c0_g1_i17					C09_R2677000
A05_TRINITY_DN52062_c2_g1_i8	C08_R3889515	A09_TRINITY_DN28074_c0_g1_i2															A03_TRINITY_DN27023_c3_g2_i16	C09_R2694895					A06_TRINITY_DN47208_c0_g1_i5					A11_TRINITY_DN55610_c0_g1_i4
A10_TRINITY_DN38510_c0_g1_i8	C08_R3888120	C12_R654329															A03_TRINITY_DN27088_c0_g1_i3	C09_R2744440					C07_R5364894					C07_R5466456
A05_TRINITY_DN45799_c1_g2_i2	C09_R2673366	A09_TRINITY_DN42742_c0_g1_i5															A03_TRINITY_DN25915_c1_g1_i13	C09_R2735578					C10_S3601261					A01_TRINITY_DN19267_c1_g1_i3
A05_TRINITY_DN28866_c0_g1_i1	C08_R3887788	A09_TRINITY_DN45009_c0_g1_i4															C10_S3424053	B01_TRINITY_DN30126_c1_g2_i3					A02_TRINITY_DN25275_c1_g3_i3					C05_S23739450
A11_TRINITY_DN50095_c0_g5_i1	C08_R3885189	C12_R629071															A03_TRINITY_DN30929_c2_g1_i1	B01_TRINITY_DN30126_c1_g1_i4					A09_TRINITY_DN43435_c0_g2_i5					A07_TRINITY_DN47115_c1_g1_i1
A09_TRINITY_DN33922_c0_g1_i4	C08_R3884889	A09_TRINITY_DN43358_c0_g1_i1															A11_TRINITY_DN48627_c1_g1_i7	C12_R670600					C07_R5330809					C09_R2670816
A02_TRINITY_DN23152_c0_g2_i3	C12_R629848	A10_TRINITY_DN35964_c0_g1_i2															C09_R2772218	B01_TRINITY_DN28200_c6_g2_i1					C11_R1163190					C04_R11019101
C11_S1234725	C07_J5241658	A10_TRINITY_DN39270_c0_g1_i5															C05_R24243368	B01_TRINITY_DN34250_c4_g1_i2					A09_TRINITY_DN37499_c0_g1_i1					A11_TRINITY_DN53372_c0_g2_i16
C12_R661463	C07_J5225317	A10_TRINITY_DN47312_c2_g1_i4															C12_R666289	C06_J6940585					A03_TRINITY_DN26853_c1_g1_i5
A06_TRINITY_DN50759_c1_g2_i2	C07_S5576798	A02_TRINITY_DN26053_c0_g2_i1															C06_S6873952	C04_S10891983					A01_TRINITY_DN17722_c3_g4_i2
A10_TRINITY_DN37015_c1_g2_i2	C07_S5502850	B05_TRINITY_DN57222_c1_g3_i1															C11_R1188090	C04_R10970452					A02_TRINITY_DN23868_c1_g1_i1
C10_R3514587	C07_S5500779	B01_TRINITY_DN37677_c4_g1_i1															C04_S11078086	C06_R7035492					A05_TRINITY_DN48399_c0_g2_i13
C11_R1220246	C07_S5490844	A10_TRINITY_DN45785_c0_g2_i1															A08_TRINITY_DN23919_c0_g1_i5	B01_TRINITY_DN32301_c2_g1_i4					A02_TRINITY_DN19737_c0_g1_i4
C07_R5214662	C07_S5485002	C11_S1227888															C08_R3913612	B01_TRINITY_DN27704_c1_g1_i1					A05_TRINITY_DN52260_c0_g1_i9
C10_R3507856	C10_S3435571	C05_S24259269															A08_TRINITY_DN27688_c5_g1_i10	C08_R3931738					A01_TRINITY_DN20560_c1_g1_i4
C08_R3980433	C07_S5402434	A09_TRINITY_DN32777_c0_g1_i2															B03_TRINITY_DN37867_c1_g1_i11	B01_TRINITY_DN40215_c0_g1_i1					C07_S2154578
A10_TRINITY_DN44925_c1_g1_i10	C07_S5371712	C08_S3979475															B04_TRINITY_DN52986_c4_g1_i2	C07_R5364557					A01_TRINITY_DN22359_c1_g1_i3
A05_TRINITY_DN50814_c3_g2_i1	C12_S416613	A10_TRINITY_DN41936_c0_g2_i11															C05_S23827316	B01_TRINITY_DN35011_c3_g1_i15					C07_R5390017
A10_TRINITY_DN32744_c0_g1_i6	C09_R2681316	A10_TRINITY_DN43382_c0_g1_i6															A11_TRINITY_DN56862_c1_g1_i8	B01_TRINITY_DN26522_c0_g1_i1					A08_TRINITY_DN24902_c2_g2_i1
A08_TRINITY_DN26212_c0_g2_i4	C07_S5292592	C04_R10921259															A06_TRINITY_DN51403_c6_g1_i4	B01_TRINITY_DN31108_c0_g1_i11					A06_TRINITY_DN37342_c0_g1_i2
A05_TRINITY_DN48404_c0_g1_i1	C07_S5264636	C11_S159489															A02_TRINITY_DN21517_c0_g5_i2	C10_J3593977					A09_TRINITY_DN41960_c0_g1_i6
A05_TRINITY_DN31417_c0_g1_i1	C07_S5263761	A11_TRINITY_DN48417_c0_g1_i2															C12_R654696	B01_TRINITY_DN34418_c5_g1_i1					C09_S2544123
C09_S1437185	C07_S5204041	A01_TRINITY_DN17072_c6_g1_i2															A03_TRINITY_DN29679_c0_g1_i16	B01_TRINITY_DN28014_c20_g1_i1					B01_TRINITY_DN37984_c0_g1_i1
A01_TRINITY_DN15509_c5_g1_i1	C07_S4323765	C12_S606404															C09_R2702783	B01_TRINITY_DN32800_c7_g2_i5					A06_TRINITY_DN42804_c1_g2_i4
A09_TRINITY_DN35461_c0_g1_i5	C07_S4311272	A11_TRINITY_DN45132_c0_g1_i3															C10_S3604296	B01_TRINITY_DN31340_c4_g1_i1					A06_TRINITY_DN52549_c0_g1_i19
A03_TRINITY_DN31260_c1_g1_i5	C07_S3474639	A02_TRINITY_DN22571_c2_g2_i5															A05_TRINITY_DN47043_c0_g1_i1	C09_S2742697					A06_TRINITY_DN51078_c0_g1_i5
A11_TRINITY_DN52708_c0_g1_i6	C07_S2823951	A08_TRINITY_DN24132_c0_g1_i3															A03_TRINITY_DN31575_c0_g1_i4	B01_TRINITY_DN24105_c0_g1_i1					A06_TRINITY_DN47378_c0_g1_i8
A06_TRINITY_DN51107_c0_g1_i7	C11_R1242609	A11_TRINITY_DN46090_c0_g1_i4															A02_TRINITY_DN21666_c0_g2_i2	C09_R2764297					A08_TRINITY_DN24596_c0_g2_i3
A03_TRINITY_DN28638_c1_g1_i9	C07_S2326794	C12_S362555															B02_TRINITY_DN41052_c0_g2_i1	C10_R3603898					B01_TRINITY_DN31172_c2_g4_i2
A05_TRINITY_DN35198_c0_g1_i13	C07_S1827741	A09_TRINITY_DN41082_c0_g2_i4															A03_TRINITY_DN23896_c0_g1_i11	B01_TRINITY_DN36202_c1_g1_i2					A07_TRINITY_DN44529_c0_g1_i2
A03_TRINITY_DN28681_c5_g2_i3	C07_S1165358	B02_TRINITY_DN37568_c1_g1_i1															A08_TRINITY_DN26127_c1_g4_i5	B01_TRINITY_DN30224_c1_g2_i2					A06_TRINITY_DN47208_c0_g1_i8
A08_TRINITY_DN27856_c1_g2_i5	C08_R3892402	C05_R23739004															A02_TRINITY_DN25713_c0_g1_i13	B05_TRINITY_DN64811_c0_g1_i2					A06_TRINITY_DN42453_c2_g1_i1
C06_S7161062	C07_S1087643	B04_TRINITY_DN59687_c3_g1_i1															C11_S1174301	B01_TRINITY_DN28885_c5_g1_i1					A06_TRINITY_DN34491_c0_g1_i3
C10_J3511983	C07_S488514	A09_TRINITY_DN31103_c0_g1_i2															B01_TRINITY_DN32120_c5_g1_i1	C12_R643373					C11_J1176718
C09_R2665689	C07_S174030	A11_TRINITY_DN47979_c0_g1_i4															C11_R1201095	B01_TRINITY_DN33253_c2_g1_i2					A06_TRINITY_DN41946_c0_g2_i11
C07_R5274453	C07_R5525022	A07_TRINITY_DN41227_c0_g1_i5															A02_TRINITY_DN27581_c1_g2_i3	B01_TRINITY_DN30809_c1_g1_i2					A06_TRINITY_DN27579_c0_g1_i2
B05_TRINITY_DN61173_c0_g1_i10	C07_R5508115	A05_TRINITY_DN51307_c0_g1_i3															A05_TRINITY_DN42975_c3_g2_i4	C04_R10839718					B03_TRINITY_DN42906_c0_g2_i1
C06_R7181866	C12_R644722	C09_S2648175															B03_TRINITY_DN41139_c6_g1_i4	B01_TRINITY_DN28456_c7_g1_i3					C04_R10846575
A03_TRINITY_DN26385_c0_g5_i2	C07_R5482460	A05_TRINITY_DN43066_c2_g1_i3															A05_TRINITY_DN33509_c0_g1_i1	C11_R1222759					A06_TRINITY_DN43978_c0_g1_i5
B01_TRINITY_DN31026_c2_g1_i5	C07_R5480194	A02_TRINITY_DN19033_c0_g1_i1															C11_R1259327	B01_TRINITY_DN29261_c5_g1_i4					C11_R1230470
A05_TRINITY_DN34892_c0_g1_i1	C07_R5463728	A11_TRINITY_DN53475_c0_g1_i3															A02_TRINITY_DN18423_c1_g1_i1	B01_TRINITY_DN28157_c4_g8_i1					A07_TRINITY_DN53652_c0_g1_i2
A05_TRINITY_DN44261_c0_g1_i1	C08_S3297125	C07_R5227359															A02_TRINITY_DN18490_c0_g1_i3	B01_TRINITY_DN33155_c2_g3_i1					A07_TRINITY_DN48785_c0_g1_i12
A06_TRINITY_DN52396_c0_g1_i12	C07_R5460440																A06_TRINITY_DN22172_c1_g1_i1	B01_TRINITY_DN33148_c5_g1_i1					B05_TRINITY_DN60088_c1_g1_i8
A05_TRINITY_DN50642_c0_g1_i3	C08_R3909679																C05_S24237278	B05_TRINITY_DN63200_c0_g1_i8					A07_TRINITY_DN52006_c0_g1_i2
A03_TRINITY_DN24049_c2_g1_i29	C07_R5443925																A06_TRINITY_DN44674_c0_g1_i2	B01_TRINITY_DN30730_c10_g1_i1					A07_TRINITY_DN36366_c0_g1_i6
A11_TRINITY_DN57703_c0_g1_i4	C09_S2643916																A02_TRINITY_DN28104_c1_g1_i2	B01_TRINITY_DN30772_c5_g1_i4					C12_R658572
B01_TRINITY_DN28810_c2_g1_i2	C07_R5436335																A02_TRINITY_DN21898_c1_g8_i1	B01_TRINITY_DN30781_c3_g2_i1					A07_TRINITY_DN45384_c1_g1_i3
A11_TRINITY_DN43419_c3_g3_i2	C07_R5389541																A02_TRINITY_DN21853_c2_g1_i14	B01_TRINITY_DN29428_c2_g1_i2					A07_TRINITY_DN48001_c0_g3_i3
B01_TRINITY_DN27548_c3_g1_i4	C12_R629132																A02_TRINITY_DN21836_c0_g1_i1	B01_TRINITY_DN32451_c14_g1_i1					A07_TRINITY_DN42333_c0_g1_i1
A05_TRINITY_DN47092_c0_g1_i10	C08_R4013547																A06_TRINITY_DN44080_c0_g1_i5	B01_TRINITY_DN32481_c5_g1_i9					B01_TRINITY_DN29432_c1_g1_i1
A03_TRINITY_DN30677_c0_g4_i6	C07_R5333694																C04_J10733862	C06_R7121195					A07_TRINITY_DN49156_c0_g1_i5
C12_S608667	C07_R5332830																A01_TRINITY_DN20806_c2_g2_i1	A11_TRINITY_DN56201_c1_g1_i2					A09_TRINITY_DN27191_c0_g1_i2
A05_TRINITY_DN41438_c1_g1_i4	C07_R5319631																C05_R24282013	C10_S3435186					A07_TRINITY_DN49506_c0_g1_i8
A08_TRINITY_DN28809_c0_g1_i7	C07_R5313403																A05_TRINITY_DN38698_c0_g1_i10	C05_R24280742					A11_TRINITY_DN53950_c1_g1_i4
A03_TRINITY_DN29211_c0_g1_i7	C07_R5306113																C07_R5458400	B02_TRINITY_DN35129_c0_g1_i2					C11_R1242974
A09_TRINITY_DN35218_c1_g1_i9	C07_R5293741																A03_TRINITY_DN24143_c0_g1_i13	C08_R4087565					A07_TRINITY_DN41912_c1_g1_i9
C04_R10645099	C07_R5293092																C08_S3880899	A05_TRINITY_DN44294_c0_g1_i2					A02_TRINITY_DN21694_c3_g6_i1
A02_TRINITY_DN21854_c5_g1_i3	C07_R5288429																A11_TRINITY_DN43427_c0_g1_i1	A05_TRINITY_DN37420_c0_g1_i2					A07_TRINITY_DN42796_c0_g1_i4
A03_TRINITY_DN28124_c2_g3_i1	C07_R5284799																A05_TRINITY_DN44251_c0_g2_i2	A05_TRINITY_DN44757_c5_g3_i2					A07_TRINITY_DN41777_c0_g1_i1
C04_R10691947	C07_R5272116																A03_TRINITY_DN31589_c3_g2_i12	C05_R23956267					A05_TRINITY_DN44134_c0_g2_i8
A03_TRINITY_DN24900_c0_g1_i2	C07_R5271079																B01_TRINITY_DN31817_c2_g1_i3	A05_TRINITY_DN44899_c0_g2_i2					A08_TRINITY_DN25099_c0_g8_i1
C11_S16999	C07_R5268524																C05_R23822505	A09_TRINITY_DN43296_c0_g1_i2					A08_TRINITY_DN25593_c0_g1_i5
C11_R1158700	C07_R5258541																A08_TRINITY_DN29179_c2_g2_i2	C04_R10699701					A09_TRINITY_DN45962_c2_g1_i3
C04_S10948288	C07_R5258437																C12_R688083	B05_TRINITY_DN53061_c0_g1_i2					A08_TRINITY_DN24887_c4_g2_i4
A03_TRINITY_DN29474_c0_g1_i23	C07_R5256852																C08_J3887762	C06_R6821623					C08_R4005500
A03_TRINITY_DN25053_c0_g1_i2	C11_R1192753																A08_TRINITY_DN27181_c7_g2_i1	A05_TRINITY_DN50137_c0_g1_i4					C07_R5216787
A03_TRINITY_DN30405_c2_g2_i20	C07_R5245214																C09_S2637108	A07_TRINITY_DN42729_c1_g1_i2					C11_R1153069
C09_S2580574	C07_R5241915																A08_TRINITY_DN25080_c2_g1_i5	C11_R1206586					C04_R11057457
A02_TRINITY_DN24373_c1_g1_i17	C07_R5240739																C08_R3917779	A05_TRINITY_DN48889_c0_g1_i7					A03_TRINITY_DN31100_c0_g1_i14
A02_TRINITY_DN24373_c1_g1_i9	C07_R5240320																A09_TRINITY_DN40748_c0_g1_i6	A05_TRINITY_DN49085_c0_g1_i8					A11_TRINITY_DN55195_c0_g1_i4
A01_TRINITY_DN15577_c3_g3_i1	C07_R5227920																B04_TRINITY_DN63813_c0_g1_i2	A05_TRINITY_DN45261_c0_g1_i2					A08_TRINITY_DN27278_c0_g2_i4
C05_R23849264	C07_R5226964																C08_R3981881	A05_TRINITY_DN44424_c2_g1_i4					A08_TRINITY_DN20989_c0_g1_i1
A02_TRINITY_DN21579_c3_g5_i1	C07_R5225125																A05_TRINITY_DN52188_c0_g2_i2	A05_TRINITY_DN49072_c0_g2_i2					A08_TRINITY_DN28969_c0_g1_i17
C06_R6868956	C07_R5223023																A02_TRINITY_DN21938_c0_g2_i5	A02_TRINITY_DN26596_c6_g1_i1					A05_TRINITY_DN39198_c1_g2_i2
C07_S5366068	C07_R5222634																A02_TRINITY_DN21937_c0_g1_i1	A05_TRINITY_DN52124_c1_g1_i1					A08_TRINITY_DN26373_c0_g2_i6
C05_R23743660	C07_R5220720																C11_R1186720	C06_J6834088					A08_TRINITY_DN26759_c3_g2_i7
A11_TRINITY_DN35803_c0_g1_i1	C07_R5214845																A07_TRINITY_DN51096_c0_g1_i12	B04_TRINITY_DN59523_c1_g1_i3					A11_TRINITY_DN58190_c0_g1_i14
A02_TRINITY_DN21883_c0_g1_i1	C07_R5213977																A06_TRINITY_DN52857_c0_g1_i3	A06_TRINITY_DN53664_c7_g1_i2					A09_TRINITY_DN39342_c0_g3_i8
C06_R6839467	C06_J6974451																C09_S1265548	A02_TRINITY_DN22137_c5_g1_i1					A09_TRINITY_DN43405_c0_g1_i12
C11_S924327	C06_J6912414																C12_J631947	C11_S207538					C07_R5290748
C11_R1211493	C06_S7258524																C07_R5316042	B04_TRINITY_DN58481_c1_g1_i1					A02_TRINITY_DN22672_c2_g3_i1
A05_TRINITY_DN50165_c0_g2_i5	C10_R3513080																A06_TRINITY_DN48132_c0_g1_i15	C06_J6822694					A09_TRINITY_DN36012_c0_g1_i1
C10_R3478029	C06_S7222126																C06_R6972064	A06_TRINITY_DN50716_c0_g1_i9					C12_R646936
A01_TRINITY_DN22009_c4_g7_i3	C06_S7196045																A03_TRINITY_DN29529_c0_g1_i3	A05_TRINITY_DN43138_c0_g1_i2					A09_TRINITY_DN32659_c0_g1_i2
A01_TRINITY_DN15482_c2_g1_i8	C06_S7164405																A02_TRINITY_DN22768_c0_g4_i3	A05_TRINITY_DN44147_c1_g2_i4					A09_TRINITY_DN44422_c0_g2_i10
C09_R2670174	C06_S7158192																A05_TRINITY_DN36970_c2_g1_i2	A03_TRINITY_DN28880_c6_g1_i3					A09_TRINITY_DN33516_c0_g1_i1
C09_R2652613	C11_R1155026																C11_R1213536	C09_R2776655					A08_TRINITY_DN26408_c0_g1_i7
B01_TRINITY_DN29557_c0_g1_i2	C06_S7071801																A02_TRINITY_DN33648_c0_g1_i1	A07_TRINITY_DN44442_c2_g1_i3					A09_TRINITY_DN41299_c0_g2_i2
C07_R5505384	C06_S7020975																A06_TRINITY_DN51207_c0_g1_i5	A03_TRINITY_DN29869_c1_g3_i1					A02_TRINITY_DN20240_c0_g1_i3
A02_TRINITY_DN34582_c0_g1_i1	C06_S6984842																B02_TRINITY_DN38508_c5_g5_i1	B05_TRINITY_DN62746_c1_g1_i10					A09_TRINITY_DN42625_c2_g1_i2
C12_R626206	C12_R656275																A02_TRINITY_DN24609_c1_g3_i1	A03_TRINITY_DN27377_c4_g3_i2					A09_TRINITY_DN33636_c0_g1_i5
A11_TRINITY_DN56037_c0_g1_i5	C09_R2696116																B03_TRINITY_DN36762_c0_g1_i3	A03_TRINITY_DN26139_c3_g3_i23					C09_R2732726
C09_R2666354	C06_S6937406																C08_S3863210	A03_TRINITY_DN28609_c1_g2_i7					A10_TRINITY_DN40865_c3_g4_i1
A10_TRINITY_DN29425_c0_g1_i1	C12_S605090																C06_S6795433	A03_TRINITY_DN28553_c4_g2_i1					B01_TRINITY_DN35320_c4_g2_i1
A11_TRINITY_DN53606_c0_g2_i1	C06_S6861624																A02_TRINITY_DN27001_c4_g1_i1	A02_TRINITY_DN27303_c0_g1_i7					A09_TRINITY_DN32383_c0_g1_i1
A08_TRINITY_DN27935_c0_g3_i3	C06_S6609957																A02_TRINITY_DN22011_c0_g2_i1	C06_R6841288					A09_TRINITY_DN26143_c0_g1_i1
C07_R5301548	C07_R5333872																A02_TRINITY_DN28039_c1_g3_i1	C06_S7250194					C07_R5434286
A02_TRINITY_DN23081_c1_g5_i10	C06_S5297345																A05_TRINITY_DN51287_c0_g1_i6	A07_TRINITY_DN45630_c3_g1_i2					A10_TRINITY_DN45174_c1_g2_i5
A02_TRINITY_DN23084_c0_g1_i10	C06_S4790697																A02_TRINITY_DN25713_c0_g1_i20	A03_TRINITY_DN29145_c2_g1_i9					C12_S281523
A02_TRINITY_DN22578_c0_g1_i7	C08_S3878696																A02_TRINITY_DN25157_c1_g2_i1	B02_TRINITY_DN38656_c0_g2_i1					C12_R664139
A02_TRINITY_DN26509_c0_g5_i1	C06_S4164308																A05_TRINITY_DN52250_c3_g8_i1	A03_TRINITY_DN31353_c6_g1_i1					A10_TRINITY_DN39448_c0_g3_i3
C07_R5427661	C09_R2705273																A01_TRINITY_DN21125_c2_g1_i4	C07_S5237964					B02_TRINITY_DN35912_c0_g1_i3
A03_TRINITY_DN30544_c0_g1_i4	C06_S3281236																A03_TRINITY_DN25602_c0_g2_i9	A03_TRINITY_DN27222_c1_g2_i15					A10_TRINITY_DN37506_c0_g1_i1
A03_TRINITY_DN29269_c0_g1_i18	C06_S3051278																C09_R2675643	A01_TRINITY_DN19321_c1_g2_i1					C12_R663435
A03_TRINITY_DN27693_c1_g1_i13	C06_S872940																A02_TRINITY_DN22787_c4_g2_i3	C05_R23867142					A06_TRINITY_DN44274_c1_g1_i10
A08_TRINITY_DN26358_c2_g3_i1	C09_R2660126																C11_S1221780	A06_TRINITY_DN44030_c3_g1_i2					C12_R649271
C07_R5363509	C12_R645001																C08_R3996198	A03_TRINITY_DN25863_c6_g1_i5					C09_R2654283
A02_TRINITY_DN19667_c0_g1_i15	C06_R7152593																C12_R687256	A03_TRINITY_DN25856_c1_g1_i1					A05_TRINITY_DN37963_c0_g1_i3
A03_TRINITY_DN29733_c0_g3_i4	C06_R7137955																C07_S5237918	A09_TRINITY_DN37458_c1_g1_i1					C11_R1211239
C09_R2670165	C11_S1245829																C11_R1181895	C04_S11134376					A06_TRINITY_DN35634_c0_g1_i1
A01_TRINITY_DN21185_c4_g1_i1	C06_R7117063																A03_TRINITY_DN29447_c0_g1_i4	B04_TRINITY_DN52078_c4_g2_i2					A02_TRINITY_DN20770_c0_g1_i1
C11_R1208591	C06_R7115421																A01_TRINITY_DN21575_c6_g1_i1	C10_R3520266					A11_TRINITY_DN55469_c0_g1_i10
A03_TRINITY_DN23851_c0_g3_i2	C10_S3533355																A03_TRINITY_DN28235_c0_g1_i5	B02_TRINITY_DN47587_c0_g1_i1					C08_S4068978
A03_TRINITY_DN29465_c0_g1_i1	C12_R632138																C10_S3740675	A05_TRINITY_DN42161_c0_g1_i7					B01_TRINITY_DN26040_c0_g1_i1
A02_TRINITY_DN25354_c0_g1_i5	C06_R7085587																A01_TRINITY_DN23110_c5_g1_i3	A03_TRINITY_DN24941_c1_g1_i3					C11_R1182297
A09_TRINITY_DN43395_c2_g1_i4	C11_R1237827																C11_R1195816	A05_TRINITY_DN39585_c0_g1_i6					A11_TRINITY_DN51160_c0_g1_i14
A05_TRINITY_DN46839_c0_g1_i8	C06_R7051553																A07_TRINITY_DN51884_c0_g2_i1	A03_TRINITY_DN30902_c3_g2_i6					A11_TRINITY_DN51780_c0_g7_i1
C08_R3918875	C12_R634416																A03_TRINITY_DN19796_c0_g1_i1	C07_S5301369					A11_TRINITY_DN44497_c0_g1_i4
C12_R624959	C06_R7041197																A01_TRINITY_DN18483_c6_g1_i1	A05_TRINITY_DN41779_c0_g1_i1					C12_R647483
B02_TRINITY_DN42293_c0_g1_i1	C06_R7035089																C08_R3984141	C10_R3501827					A11_TRINITY_DN45242_c0_g1_i1
C06_R6970313	C10_R3634404																A11_TRINITY_DN57586_c1_g3_i6	A03_TRINITY_DN19840_c0_g1_i1					C12_R636864
B01_TRINITY_DN33165_c3_g1_i1	C06_R7004867																C11_R1191442	C06_R7149778					B01_TRINITY_DN32991_c4_g7_i1
A05_TRINITY_DN47555_c0_g1_i3	C11_R1157107																A03_TRINITY_DN31550_c4_g1_i6	A03_TRINITY_DN30582_c0_g1_i12					C06_R6906956
A06_TRINITY_DN34735_c0_g1_i1	C06_R6999356																C11_R1256319	A10_TRINITY_DN41622_c3_g1_i1					C04_R10648636
C12_R662163	C06_R6986590																C10_R3541415	A02_TRINITY_DN24397_c0_g2_i4					A11_TRINITY_DN47943_c1_g2_i2
C12_R631770	C06_R6971531																B02_TRINITY_DN27085_c0_g1_i1	C12_R679347					C09_R2701480
C08_R3938607	C06_R6969120																C10_R3646937	A03_TRINITY_DN26937_c0_g2_i3					B02_TRINITY_DN35867_c3_g1_i1
C12_R665567	C06_R6962623																A05_TRINITY_DN48221_c0_g1_i2	A03_TRINITY_DN30949_c5_g4_i3					A11_TRINITY_DN42657_c0_g1_i5
A02_TRINITY_DN27516_c4_g2_i8	C07_R5469934																B04_TRINITY_DN62123_c0_g1_i1	A02_TRINITY_DN26041_c10_g1_i2					C06_R7109851
A02_TRINITY_DN24044_c1_g2_i6	C06_R6958564																A03_TRINITY_DN26995_c4_g1_i9	C04_R10948044					B05_TRINITY_DN49785_c0_g1_i1
A02_TRINITY_DN22074_c0_g1_i12	C06_R6938777																A03_TRINITY_DN19567_c0_g1_i1	A01_TRINITY_DN15443_c3_g3_i3					A11_TRINITY_DN47143_c0_g1_i3
A07_TRINITY_DN42584_c0_g1_i1	C06_R6921610																A02_TRINITY_DN24968_c0_g3_i3	A02_TRINITY_DN28248_c0_g1_i1					A10_TRINITY_DN44781_c0_g2_i3
A02_TRINITY_DN27063_c0_g4_i1	C06_R6916274																A02_TRINITY_DN24558_c0_g2_i3	A02_TRINITY_DN22728_c1_g3_i2					C12_R641489
A02_TRINITY_DN24588_c0_g1_i1	C06_R6907194																C09_S2634420	A02_TRINITY_DN28230_c0_g1_i3					C05_S24304441
A02_TRINITY_DN23234_c1_g1_i4	C06_R6885353																A05_TRINITY_DN48863_c4_g1_i5	A02_TRINITY_DN23299_c0_g1_i2					A11_TRINITY_DN46943_c0_g1_i3
A08_TRINITY_DN28824_c0_g2_i3	C06_R6885249																B05_TRINITY_DN54708_c0_g2_i2	A03_TRINITY_DN20719_c0_g1_i2					C11_R1251626
B04_TRINITY_DN50241_c0_g1_i1	C07_S5475719																A11_TRINITY_DN33121_c0_g1_i2	A01_TRINITY_DN21112_c4_g1_i2					C10_R3596491
A02_TRINITY_DN25955_c2_g1_i2	C06_R6857116																C07_R5431422	A02_TRINITY_DN26144_c9_g3_i3					A11_TRINITY_DN52243_c0_g1_i8
A02_TRINITY_DN25612_c1_g2_i5	C11_S1203554																A03_TRINITY_DN28798_c0_g2_i11	C10_R3548842					B05_TRINITY_DN64300_c0_g2_i2
B05_TRINITY_DN63742_c0_g2_i1	C06_R6835058																A05_TRINITY_DN31738_c0_g1_i4	A02_TRINITY_DN20463_c0_g1_i4					A05_TRINITY_DN28697_c0_g1_i1
A02_TRINITY_DN25126_c4_g1_i17	C09_R2670128																C06_J6987093	C05_R24138248					A07_TRINITY_DN53578_c0_g1_i3
A02_TRINITY_DN25168_c0_g1_i11	C10_R3649715																A02_TRINITY_DN21445_c3_g1_i1	A05_TRINITY_DN47239_c2_g1_i2					A02_TRINITY_DN15637_c0_g1_i1
C10_R3608212	C06_R6824101																A05_TRINITY_DN40837_c0_g1_i8	C05_R24003513
C11_R1221836	C06_R6820756																C12_R669280	C09_S2637437
A02_TRINITY_DN22383_c0_g1_i5	C06_R6819854																A02_TRINITY_DN22613_c8_g2_i2	A06_TRINITY_DN49978_c0_g2_i2
C04_J10832706	C06_R6811451																A02_TRINITY_DN26092_c0_g7_i1	B03_TRINITY_DN45371_c2_g3_i6
C09_R2666678	C06_R6808756																C09_S2010981	C08_R4003809
C11_R1209370	C05_J23866251																A11_TRINITY_DN50090_c0_g1_i8	A02_TRINITY_DN27709_c3_g5_i2
A03_TRINITY_DN31118_c0_g1_i27	C11_R1218387																A11_TRINITY_DN59416_c3_g1_i3	A01_TRINITY_DN12518_c0_g1_i1
A05_TRINITY_DN39505_c0_g1_i1	C05_S24341154																C09_R2669813	A01_TRINITY_DN17810_c4_g2_i1
A08_TRINITY_DN26196_c2_g1_i13	C05_S24262263																A02_TRINITY_DN22740_c0_g3_i1	A02_TRINITY_DN25717_c3_g3_i4
A02_TRINITY_DN24739_c1_g1_i17	C05_S24002382																B04_TRINITY_DN54704_c0_g1_i2	A10_TRINITY_DN46327_c0_g1_i5
A02_TRINITY_DN21362_c5_g2_i2	C10_R3441195																A01_TRINITY_DN20338_c6_g1_i1	A02_TRINITY_DN27571_c4_g1_i12
B03_TRINITY_DN44100_c0_g1_i12	C06_R6923074																A10_TRINITY_DN47664_c1_g1_i3	C07_S5512573
A03_TRINITY_DN27392_c0_g1_i5	C11_R1217824																A09_TRINITY_DN35756_c0_g2_i1	A05_TRINITY_DN48124_c4_g2_i1
A07_TRINITY_DN42580_c0_g1_i2	C05_R24310590																C11_S1137893	A02_TRINITY_DN23040_c1_g1_i17
A11_TRINITY_DN49135_c0_g1_i4	C12_R630002																B04_TRINITY_DN61543_c0_g1_i1	C06_R6969736
A03_TRINITY_DN25507_c1_g2_i10	C05_R24249763																A08_TRINITY_DN27093_c4_g1_i3	A02_TRINITY_DN26528_c4_g2_i1
A02_TRINITY_DN24261_c0_g2_i5	C12_R682488																A05_TRINITY_DN42202_c0_g1_i2	A03_TRINITY_DN27876_c0_g1_i9
A07_TRINITY_DN46671_c0_g4_i1	C11_S969622																A08_TRINITY_DN26250_c5_g3_i1	C06_S6912879
C10_R3432755	C07_R5366349																A09_TRINITY_DN39217_c0_g1_i3	C10_J3530968
C12_R680980	C05_R24134977																A01_TRINITY_DN15610_c0_g1_i1	A05_TRINITY_DN49607_c0_g1_i6
C11_R1203531	C06_S7000086																B02_TRINITY_DN35838_c0_g2_i1	C07_R5343401
C11_R1208077	C05_R24128797																C11_S1236451	C05_R23857291
C09_R2724244	C05_R24101786																C09_R2705271	A02_TRINITY_DN20901_c1_g1_i3
A01_TRINITY_DN21110_c2_g1_i2	C05_R24084967																A06_TRINITY_DN39566_c0_g1_i1	C08_R3950133
A01_TRINITY_DN19002_c2_g5_i2	C05_R24082873																A03_TRINITY_DN30581_c0_g2_i1	C04_S11089543
B04_TRINITY_DN64896_c1_g1_i2	C05_R24048695																B05_TRINITY_DN60279_c0_g1_i6	A05_TRINITY_DN47596_c0_g1_i9
C04_R10658802	C11_R1165541																A05_TRINITY_DN50749_c2_g2_i6	A07_TRINITY_DN51709_c0_g1_i5
A05_TRINITY_DN48741_c0_g1_i2	C05_S10391962																A03_TRINITY_DN27014_c3_g1_i6	B02_TRINITY_DN36003_c1_g3_i6
A01_TRINITY_DN15898_c2_g5_i3	C05_R23947159																A11_TRINITY_DN52565_c1_g1_i12	C04_R10927353
A01_TRINITY_DN18180_c4_g3_i4	C06_S7080869																C11_R1222049	A10_TRINITY_DN41447_c0_g2_i1
A01_TRINITY_DN18956_c3_g1_i6	C05_S23751681																A03_TRINITY_DN24965_c0_g1_i3	A02_TRINITY_DN21181_c1_g1_i5
A08_TRINITY_DN28536_c1_g1_i3	C05_R23915928																A07_TRINITY_DN47036_c0_g1_i1	C09_R2652402
A03_TRINITY_DN24775_c0_g1_i7	C12_R650335																C06_R7081936	C05_S23908691
A09_TRINITY_DN36202_c3_g1_i5	C05_R23886084																A05_TRINITY_DN47467_c1_g1_i7	C12_R685302
C09_R2748369	C05_R23821605																C10_S3667817	C05_R23866703
C11_R1155435	C05_R23819276																C11_R1161871	A02_TRINITY_DN21163_c0_g1_i10
C06_R6970010	C06_R7043193																A02_TRINITY_DN27872_c2_g5_i3	A02_TRINITY_DN21134_c6_g1_i26
A09_TRINITY_DN35657_c0_g1_i1	C05_R23789762																A02_TRINITY_DN22964_c1_g1_i8	A02_TRINITY_DN23842_c6_g1_i9
A09_TRINITY_DN43064_c1_g1_i1	C05_R23775674																A02_TRINITY_DN26579_c4_g1_i9	A02_TRINITY_DN21136_c9_g1_i2
A01_TRINITY_DN16118_c4_g1_i1	C05_R23772371																C07_R5347259	A08_TRINITY_DN23732_c0_g1_i2
A08_TRINITY_DN28076_c5_g3_i4	C05_R23761370																B02_TRINITY_DN34245_c3_g1_i6	C08_R3987520
A10_TRINITY_DN25371_c0_g1_i1	C05_R23753571																A10_TRINITY_DN47109_c0_g1_i6	A03_TRINITY_DN24801_c3_g1_i12
C11_R1264897	C05_R23746594																C10_J3516343	C04_S11137477
A02_TRINITY_DN20143_c0_g2_i1	C05_R23744460																A09_TRINITY_DN35512_c0_g2_i2	A05_TRINITY_DN39258_c0_g1_i6
A01_TRINITY_DN20861_c3_g1_i3	C05_R23743388																C06_S6879529	A02_TRINITY_DN22079_c1_g5_i2
C06_R6933144	C05_R23741266																C09_R2654852	A02_TRINITY_DN27093_c1_g2_i2
A05_TRINITY_DN44312_c0_g3_i1	C04_J10932881																C12_S119994	A11_TRINITY_DN54670_c0_g1_i5
A05_TRINITY_DN39399_c0_g1_i2	C04_J10899918																A09_TRINITY_DN41794_c0_g3_i2	C10_R3633059
A05_TRINITY_DN42286_c0_g1_i5	C04_J10874834																A06_TRINITY_DN52354_c0_g1_i4	A05_TRINITY_DN50110_c1_g3_i1
A05_TRINITY_DN38516_c0_g2_i8	C04_J10868915																A02_TRINITY_DN21331_c3_g2_i3	A02_TRINITY_DN26541_c1_g2_i6
A03_TRINITY_DN29966_c0_g1_i6	C04_J10777211																C11_R1241622	C08_R3956528
A03_TRINITY_DN24282_c1_g1_i2	C12_S538462																C09_R2679033	A05_TRINITY_DN42387_c0_g2_i6
A01_TRINITY_DN18796_c0_g1_i1	C06_S6865996																C09_S671266	C06_R6920739
A02_TRINITY_DN21233_c0_g2_i2	C05_S23770481																B04_TRINITY_DN49490_c0_g1_i1	C08_S3349642
A06_TRINITY_DN39015_c0_g1_i3	C04_S11134261																B01_TRINITY_DN28371_c2_g1_i1	A03_TRINITY_DN31322_c1_g3_i1
A02_TRINITY_DN22981_c8_g1_i1	C04_S11095801																C12_R658009	A03_TRINITY_DN30145_c2_g1_i10
A02_TRINITY_DN22532_c0_g1_i8	C04_S11001258																A03_TRINITY_DN28847_c0_g2_i5	A02_TRINITY_DN22333_c2_g2_i5
A02_TRINITY_DN20867_c1_g2_i2	C04_S10916951																A08_TRINITY_DN27273_c2_g2_i5	A11_TRINITY_DN48934_c0_g1_i4
C09_R2651809	C04_S10914841																A06_TRINITY_DN49235_c0_g1_i17	C09_R2665960
A01_TRINITY_DN22217_c3_g1_i14	C04_S10903548																A01_TRINITY_DN16565_c1_g6_i1	A05_TRINITY_DN41513_c0_g1_i13
A01_TRINITY_DN15858_c2_g3_i1	C04_S10702384																B03_TRINITY_DN45201_c0_g1_i1	B04_TRINITY_DN58947_c0_g2_i3
A07_TRINITY_DN51112_c1_g1_i22	C04_S9702524																C08_R4009905	A03_TRINITY_DN31345_c1_g1_i3
A08_TRINITY_DN28507_c2_g3_i3	C08_S3875757																A03_TRINITY_DN26608_c6_g2_i1	A06_TRINITY_DN40876_c0_g1_i11
C11_R1181015	C08_R3939876																A06_TRINITY_DN40488_c1_g3_i2	C11_R1246279
C06_R6849054	C04_S4707662																C11_R1236588	A02_TRINITY_DN20319_c0_g1_i1
A09_TRINITY_DN40431_c0_g3_i2	C04_S4527891																C06_R7003841	A07_TRINITY_DN46079_c0_g1_i12
A05_TRINITY_DN48191_c1_g1_i5	C08_R3977238																A07_TRINITY_DN51923_c0_g1_i4	A09_TRINITY_DN36489_c0_g3_i5
C06_S7215956	C10_R3566252																C08_S4057263	A07_TRINITY_DN46623_c1_g1_i3
C06_S6422834	C12_R649898																B05_TRINITY_DN64777_c1_g1_i8	C04_S10992507
A05_TRINITY_DN50666_c1_g1_i1	C04_R11020096																A07_TRINITY_DN36530_c1_g1_i1	A05_TRINITY_DN40444_c1_g1_i3
B01_TRINITY_DN28912_c5_g2_i1	C07_S3437082																C08_R3897355	A03_TRINITY_DN25870_c6_g4_i5
A05_TRINITY_DN49175_c0_g2_i3	C04_R11011289																A01_TRINITY_DN16153_c7_g1_i1	A02_TRINITY_DN27985_c1_g1_i1
B01_TRINITY_DN34504_c2_g2_i1	C04_R10996280																A06_TRINITY_DN48306_c1_g5_i1	B03_TRINITY_DN37767_c0_g1_i2
A07_TRINITY_DN52811_c1_g1_i4	C05_R23737041																A01_TRINITY_DN16812_c3_g1_i1	C08_J3919856
C12_R639125	C04_R10949563																C09_S2337613	A10_TRINITY_DN36715_c0_g1_i2
B05_TRINITY_DN60504_c0_g3_i2	C04_R10917955																A05_TRINITY_DN47304_c2_g2_i2	C11_R1238060
A01_TRINITY_DN22565_c6_g1_i3	C04_R10915511																C06_R7142673	A01_TRINITY_DN16455_c3_g2_i7
A08_TRINITY_DN27800_c0_g3_i8	C04_R10910759																A01_TRINITY_DN16392_c4_g1_i1	B01_TRINITY_DN30484_c2_g2_i1
C11_R1177862	C11_R1250264																B04_TRINITY_DN60041_c3_g2_i2	C05_S24268879
C12_R640955	C04_R10881087																A06_TRINITY_DN38409_c0_g1_i3	C12_R650115
A06_TRINITY_DN48582_c0_g1_i3	C04_R10856793																A09_TRINITY_DN31395_c1_g2_i2	C06_R7044250
A08_TRINITY_DN26673_c0_g1_i3	C04_R10813900																A11_TRINITY_DN49292_c0_g1_i4	C06_R7093823
A06_TRINITY_DN53678_c1_g3_i2	C04_R10760725																A11_TRINITY_DN52715_c0_g1_i4	A03_TRINITY_DN25103_c0_g2_i11
C12_S331352	C04_R10739981																C07_R5436388	A06_TRINITY_DN46099_c0_g1_i4
A05_TRINITY_DN44222_c0_g1_i1	C04_R10733203																B04_TRINITY_DN53844_c0_g1_i1	C06_R6886355
A08_TRINITY_DN27292_c0_g1_i5	C04_R10720636																A02_TRINITY_DN22675_c0_g4_i19	A05_TRINITY_DN45596_c1_g1_i1
B02_TRINITY_DN43642_c0_g1_i1	C04_R10716812																C09_R2737911	B02_TRINITY_DN37275_c2_g3_i9
A05_TRINITY_DN44227_c0_g1_i5	C08_R3894273																B03_TRINITY_DN26303_c0_g1_i1	A05_TRINITY_DN49975_c1_g3_i4
A03_TRINITY_DN26426_c1_g3_i5	C04_R10698356																B03_TRINITY_DN34386_c0_g1_i14	C12_R640722
C09_R2671317	C04_R10690313																A01_TRINITY_DN22350_c0_g1_i1	A01_TRINITY_DN19048_c3_g8_i2
A02_TRINITY_DN20921_c0_g2_i7	C04_R10666440																A01_TRINITY_DN14969_c10_g2_i2	C10_S3607562
A11_TRINITY_DN41057_c1_g1_i5	C04_R10665967																A01_TRINITY_DN21091_c1_g2_i3	C11_J1204980
C07_R5364441	C04_R10662519																A11_TRINITY_DN47884_c1_g1_i4	A10_TRINITY_DN41749_c0_g2_i7
A03_TRINITY_DN28109_c1_g1_i4	C12_R649447																A11_TRINITY_DN54987_c0_g2_i2	B04_TRINITY_DN53749_c2_g1_i2
A01_TRINITY_DN21237_c3_g1_i4	C04_R10658493																A02_TRINITY_DN26225_c0_g2_i3	C05_J23832284
A08_TRINITY_DN27798_c0_g2_i2	C04_R10650864																A09_TRINITY_DN43697_c0_g1_i2	C06_R7062061
A01_TRINITY_DN21780_c7_g2_i4	C11_R1169664																C09_R2708420	A03_TRINITY_DN31251_c5_g1_i2
C09_S2640885	C04_R10639246																A07_TRINITY_DN51081_c3_g1_i3	C07_S5315854
C12_R636877	C12_R632261																C10_R3648347	A05_TRINITY_DN50994_c0_g3_i2
C08_S3866518	B05_TRINITY_DN50035_c1_g1_i2																A05_TRINITY_DN51467_c0_g2_i1	C04_R11094902
A05_TRINITY_DN49946_c0_g1_i4	C05_R23821888																C10_S3733458	C12_R668217
C11_S966374	B05_TRINITY_DN54312_c1_g2_i5																A08_TRINITY_DN25993_c6_g1_i1	A01_TRINITY_DN16929_c4_g3_i1
A02_TRINITY_DN25178_c0_g2_i4	B05_TRINITY_DN59284_c0_g1_i6																C08_S3855908	A02_TRINITY_DN20922_c0_g1_i5
A07_TRINITY_DN49519_c1_g2_i2	B05_TRINITY_DN66192_c1_g3_i1																C11_R1170175	C09_R2758053
A03_TRINITY_DN28873_c1_g1_i1	B05_TRINITY_DN57227_c2_g1_i2																A01_TRINITY_DN18236_c6_g7_i1	A05_TRINITY_DN44383_c0_g1_i11
A08_TRINITY_DN28367_c0_g2_i4	C12_R656161																A08_TRINITY_DN26345_c0_g1_i5	A01_TRINITY_DN16062_c0_g1_i1
A03_TRINITY_DN24683_c0_g1_i14	B05_TRINITY_DN64130_c0_g1_i3																C05_R24240504	A01_TRINITY_DN17552_c3_g1_i1
A02_TRINITY_DN27621_c1_g1_i3	B05_TRINITY_DN61538_c5_g1_i7																C08_R4070126	C07_R5315150
A02_TRINITY_DN26591_c0_g1_i10	B05_TRINITY_DN53507_c0_g2_i4																C09_S2625263	A03_TRINITY_DN13742_c0_g1_i1
A08_TRINITY_DN25886_c0_g1_i3	B05_TRINITY_DN55704_c0_g1_i4																C08_R4023849	A01_TRINITY_DN15944_c7_g1_i1
A07_TRINITY_DN54152_c1_g1_i3	C09_R2656517																C08_R3949678	C09_R2669784
A02_TRINITY_DN21577_c0_g2_i7	B05_TRINITY_DN52511_c0_g1_i3																C04_S10722554	C09_R2762419
A10_TRINITY_DN46689_c0_g1_i3	C10_R3466794																B04_TRINITY_DN61118_c0_g1_i10	A05_TRINITY_DN47195_c0_g2_i3
A01_TRINITY_DN19472_c1_g5_i1	C09_R2764002																A01_TRINITY_DN18621_c1_g1_i1	A11_TRINITY_DN38424_c0_g1_i3
C08_R4032766	B05_TRINITY_DN65780_c2_g1_i3																A03_TRINITY_DN29114_c1_g1_i2	C08_R3954148
A01_TRINITY_DN17313_c4_g1_i4	B05_TRINITY_DN55310_c0_g1_i2																A03_TRINITY_DN24481_c3_g3_i10	C11_S112596
A01_TRINITY_DN19349_c1_g2_i1	C08_R3966053																C05_S24334239	A01_TRINITY_DN18584_c5_g1_i1
C08_S3854363	B05_TRINITY_DN63799_c18_g1_i2																A03_TRINITY_DN23896_c0_g1_i5	C10_S3701216
A08_TRINITY_DN21125_c0_g1_i2	B05_TRINITY_DN63797_c1_g1_i5																C10_J3587583	A03_TRINITY_DN28457_c0_g2_i4
A01_TRINITY_DN21186_c4_g1_i3	C09_S2080158																A09_TRINITY_DN28837_c0_g1_i1	A11_TRINITY_DN49796_c3_g4_i1
C06_S6942850	C10_R3495702																A09_TRINITY_DN36714_c1_g1_i1	C11_R1200569
C09_S2769696	C12_S614327																A03_TRINITY_DN27164_c3_g1_i7	C06_R7021704
A02_TRINITY_DN20384_c1_g1_i5	B05_TRINITY_DN62680_c0_g1_i4																C12_S416829	C09_R2659893
A01_TRINITY_DN18934_c0_g2_i5	B05_TRINITY_DN50521_c0_g1_i8																C05_S24359448	A03_TRINITY_DN24168_c0_g1_i21
A02_TRINITY_DN26068_c0_g2_i8	B05_TRINITY_DN53693_c0_g1_i16																A03_TRINITY_DN26416_c0_g1_i8	C07_R5271009
A03_TRINITY_DN29430_c0_g3_i5	B05_TRINITY_DN53693_c0_g1_i12																C08_R3948194	C08_R3956076
A02_TRINITY_DN21140_c1_g1_i12	C10_S3709533																A09_TRINITY_DN30725_c0_g1_i1	B02_TRINITY_DN39182_c3_g1_i1
A03_TRINITY_DN25476_c0_g3_i5	B05_TRINITY_DN58914_c1_g1_i5																A01_TRINITY_DN20237_c3_g1_i2	C04_R10691156
B03_TRINITY_DN38547_c0_g1_i7	B05_TRINITY_DN58985_c2_g2_i5																A03_TRINITY_DN30415_c0_g1_i20	A09_TRINITY_DN33380_c2_g2_i3
A07_TRINITY_DN40018_c0_g1_i1	C08_R3920209																A08_TRINITY_DN29174_c0_g1_i25	A03_TRINITY_DN27405_c0_g3_i3
A01_TRINITY_DN22212_c3_g1_i6	B04_TRINITY_DN56258_c0_g1_i5																A01_TRINITY_DN17653_c7_g2_i2	B02_TRINITY_DN36005_c2_g1_i1
A09_TRINITY_DN42407_c1_g3_i3	B04_TRINITY_DN52865_c0_g2_i2																A01_TRINITY_DN14993_c1_g2_i1	A06_TRINITY_DN52289_c0_g1_i9
C09_R2679861	C07_R5382801																A01_TRINITY_DN19195_c4_g2_i1	C09_R2771440
A07_TRINITY_DN49989_c0_g1_i3	B04_TRINITY_DN57832_c1_g1_i2																A05_TRINITY_DN47372_c0_g1_i7	A05_TRINITY_DN49875_c0_g1_i4
A02_TRINITY_DN22971_c0_g1_i2	B04_TRINITY_DN63964_c0_g5_i1																A07_TRINITY_DN54674_c2_g1_i1	A01_TRINITY_DN21513_c3_g2_i1
B02_TRINITY_DN38449_c6_g2_i2	C09_R2655561																A01_TRINITY_DN18226_c2_g2_i1	A05_TRINITY_DN36373_c0_g1_i6
A05_TRINITY_DN42782_c0_g2_i7	C11_R1201820																A07_TRINITY_DN51188_c0_g1_i3	A02_TRINITY_DN22798_c4_g1_i2
A01_TRINITY_DN20252_c7_g3_i6	B04_TRINITY_DN57227_c0_g2_i2																A03_TRINITY_DN30708_c2_g1_i5	A05_TRINITY_DN39992_c0_g1_i3
C10_R3549304	B04_TRINITY_DN64080_c0_g1_i3																A07_TRINITY_DN43337_c4_g3_i1	C10_R3635411
A08_TRINITY_DN26797_c1_g1_i16	C12_R648603																A06_TRINITY_DN47931_c0_g1_i4	C11_S1280005
A05_TRINITY_DN44498_c0_g1_i5	B04_TRINITY_DN64296_c1_g2_i2																A08_TRINITY_DN24976_c4_g1_i4	A09_TRINITY_DN39063_c0_g1_i3
C11_R1201568	C08_R3953733																A03_TRINITY_DN23932_c0_g1_i7	A02_TRINITY_DN20944_c4_g2_i2
C12_S619097	C12_R645496																A01_TRINITY_DN18828_c2_g1_i4	A05_TRINITY_DN51894_c0_g1_i4
C07_R5232994	B04_TRINITY_DN47214_c0_g1_i2																C06_R7109303	A03_TRINITY_DN27577_c0_g1_i9
C11_R1188558	B04_TRINITY_DN46861_c0_g2_i1																A01_TRINITY_DN22430_c6_g1_i3	C05_R23872358
A03_TRINITY_DN30922_c0_g1_i8	B04_TRINITY_DN60724_c0_g3_i4																A11_TRINITY_DN53498_c0_g1_i5	A09_TRINITY_DN39965_c0_g1_i1
C08_R3898095	C04_R10773790																A01_TRINITY_DN21463_c6_g1_i10	A03_TRINITY_DN24945_c5_g3_i1
C12_R640268	B04_TRINITY_DN52582_c1_g1_i13																A06_TRINITY_DN53352_c1_g2_i5	B03_TRINITY_DN39577_c0_g2_i2
A07_TRINITY_DN52002_c0_g1_i11	C05_R23908357																A10_TRINITY_DN44886_c0_g1_i1	B03_TRINITY_DN36928_c3_g1_i3
C09_R2695628	B04_TRINITY_DN62811_c0_g2_i1																A09_TRINITY_DN44665_c1_g1_i13	A02_TRINITY_DN21079_c0_g3_i1
A03_TRINITY_DN27645_c0_g1_i14	C11_J1215723																A02_TRINITY_DN25281_c5_g1_i2	C12_R657374
C08_R3989905	B04_TRINITY_DN61698_c1_g3_i1																C04_S10995764	A07_TRINITY_DN45294_c0_g1_i1
A02_TRINITY_DN21343_c0_g1_i5	C11_S1186918																C12_R626633	C07_J5225478
B01_TRINITY_DN28251_c3_g1_i1	B04_TRINITY_DN48866_c0_g4_i1																C07_R5305780	A09_TRINITY_DN40958_c0_g1_i6
A01_TRINITY_DN21904_c2_g1_i13	B04_TRINITY_DN63482_c2_g1_i2																A03_TRINITY_DN29373_c0_g2_i16	A05_TRINITY_DN49280_c0_g2_i2
A01_TRINITY_DN16978_c1_g1_i1	B04_TRINITY_DN56498_c0_g2_i1																A09_TRINITY_DN40152_c1_g1_i11	A05_TRINITY_DN39998_c0_g1_i1
C11_S1253643	B04_TRINITY_DN63252_c0_g1_i1																C08_R4026590	A07_TRINITY_DN51846_c1_g1_i6
B03_TRINITY_DN39202_c0_g1_i4	B04_TRINITY_DN49360_c0_g1_i2																A01_TRINITY_DN16678_c3_g5_i1	C06_R6847466
A06_TRINITY_DN46104_c0_g1_i14	B04_TRINITY_DN52036_c0_g1_i1																A02_TRINITY_DN24395_c0_g3_i3	C06_J6956322
A01_TRINITY_DN21491_c2_g1_i1	B04_TRINITY_DN4530_c0_g1_i1																C12_R658383	A03_TRINITY_DN24965_c1_g1_i8
B04_TRINITY_DN56309_c1_g1_i2	B04_TRINITY_DN57087_c0_g1_i1																A02_TRINITY_DN22738_c5_g1_i2	A02_TRINITY_DN22518_c3_g1_i2
B04_TRINITY_DN48659_c0_g1_i1	C10_S1139134																A03_TRINITY_DN31501_c1_g1_i2	A07_TRINITY_DN47509_c0_g1_i17
C11_S1164094	C12_R641696																A02_TRINITY_DN24306_c3_g1_i1	C11_R1201239
A10_TRINITY_DN46373_c1_g1_i4	C11_S647843																B03_TRINITY_DN42044_c1_g2_i1	A01_TRINITY_DN21235_c8_g5_i1
A06_TRINITY_DN48792_c0_g1_i1	B04_TRINITY_DN51177_c2_g2_i2																A01_TRINITY_DN20499_c1_g1_i7	C12_R663663
C12_R632021	B03_TRINITY_DN39532_c2_g5_i2																A11_TRINITY_DN48724_c0_g3_i1	A01_TRINITY_DN20720_c8_g4_i2
C09_R2652703	C09_S251055																A01_TRINITY_DN18175_c6_g1_i3	A06_TRINITY_DN48700_c0_g1_i2
A11_TRINITY_DN57876_c0_g2_i1	B03_TRINITY_DN43828_c2_g2_i1																A05_TRINITY_DN40511_c0_g1_i5	B03_TRINITY_DN35172_c0_g3_i6
A01_TRINITY_DN22135_c3_g5_i9	C11_R1165825																A03_TRINITY_DN26891_c1_g1_i9	A08_TRINITY_DN25576_c1_g1_i6
A11_TRINITY_DN54162_c0_g1_i1	C11_R1167395																C12_R637292	C11_R1196061
C11_R1167001	B03_TRINITY_DN34592_c0_g1_i1																C04_S11092344	A06_TRINITY_DN51051_c0_g2_i1
C10_R3661883	B03_TRINITY_DN44535_c0_g1_i2																A02_TRINITY_DN27894_c0_g2_i2	C04_R11106507
A06_TRINITY_DN45464_c0_g1_i1	C07_S1872009																A01_TRINITY_DN16001_c5_g1_i4	C12_R663380
A11_TRINITY_DN44123_c0_g1_i14	B03_TRINITY_DN36955_c0_g1_i6																A10_TRINITY_DN47975_c1_g1_i2	A03_TRINITY_DN29109_c0_g3_i4
A03_TRINITY_DN28794_c4_g2_i2	B05_TRINITY_DN60695_c0_g1_i4																C04_S5391252	A05_TRINITY_DN46455_c0_g3_i3
C08_S3902146	C06_R7036260																A03_TRINITY_DN28686_c1_g10_i1	A06_TRINITY_DN53296_c0_g1_i1
C09_R2765299	C10_R3499068																C12_R654247	A01_TRINITY_DN18478_c2_g1_i1
A02_TRINITY_DN26235_c1_g1_i6	B03_TRINITY_DN37866_c0_g1_i1																C04_S10769066	A01_TRINITY_DN18698_c5_g2_i2
A10_TRINITY_DN42161_c0_g4_i2	C12_R648164																C09_R2694583	A01_TRINITY_DN18839_c3_g4_i1
B02_TRINITY_DN39818_c1_g1_i6	B03_TRINITY_DN43574_c1_g2_i12																A05_TRINITY_DN50336_c0_g1_i3	C11_R1227646
A06_TRINITY_DN37808_c0_g2_i8	B03_TRINITY_DN45518_c2_g2_i1																C05_R23822321	C11_S1199984
C09_R2683142	C11_R1180713																A02_TRINITY_DN24076_c3_g1_i1	C05_R24220847
A03_TRINITY_DN26616_c2_g1_i3	C10_R3464638																B03_TRINITY_DN42322_c2_g3_i1	A07_TRINITY_DN49265_c0_g1_i8
A07_TRINITY_DN53061_c0_g1_i1	B03_TRINITY_DN44922_c2_g1_i1																C12_R639738	A02_TRINITY_DN25748_c1_g3_i3
C09_R2710042	B03_TRINITY_DN38395_c1_g1_i7																A06_TRINITY_DN41392_c2_g2_i5	A10_TRINITY_DN41068_c1_g2_i2
A02_TRINITY_DN16511_c0_g1_i1	C04_S2100429																A01_TRINITY_DN19240_c4_g1_i4	A02_TRINITY_DN28248_c2_g2_i1
A02_TRINITY_DN26015_c0_g5_i1	B05_TRINITY_DN60136_c4_g1_i8																A07_TRINITY_DN54360_c1_g1_i1	A05_TRINITY_DN46626_c0_g2_i13
A08_TRINITY_DN25413_c1_g7_i3	C08_R3889082																A11_TRINITY_DN56543_c6_g1_i1	A02_TRINITY_DN23079_c2_g2_i5
A01_TRINITY_DN21162_c3_g4_i1	B03_TRINITY_DN42102_c0_g1_i9																A01_TRINITY_DN19447_c2_g2_i1	C10_S3712414
A08_TRINITY_DN29178_c0_g1_i13	C06_R6992424																A01_TRINITY_DN22044_c1_g3_i3	A03_TRINITY_DN25437_c0_g2_i1
C12_R677513	B03_TRINITY_DN39232_c0_g1_i5																A08_TRINITY_DN28429_c2_g1_i2	C10_R3569923
C08_S2401192	B03_TRINITY_DN45170_c3_g1_i1																A01_TRINITY_DN17242_c0_g2_i5	A01_TRINITY_DN20850_c3_g1_i1
A01_TRINITY_DN19597_c6_g1_i1	B03_TRINITY_DN45188_c0_g1_i12																A03_TRINITY_DN31498_c0_g1_i15	A09_TRINITY_DN44107_c0_g1_i14
C07_R5273938	C09_R2673926																C05_R23773860	C12_R640367
A03_TRINITY_DN27045_c0_g1_i3	C04_S10777384																A07_TRINITY_DN54573_c0_g1_i1	C07_R5402911
A07_TRINITY_DN52678_c0_g1_i10	B03_TRINITY_DN38508_c0_g1_i5																A01_TRINITY_DN19018_c1_g3_i6	A05_TRINITY_DN47894_c3_g1_i4
A06_TRINITY_DN45172_c0_g1_i3	C11_R1192372																A08_TRINITY_DN19527_c0_g1_i1	A06_TRINITY_DN36461_c0_g1_i1
A08_TRINITY_DN27739_c0_g1_i8	B03_TRINITY_DN34334_c0_g3_i1																A10_TRINITY_DN40414_c0_g4_i2	C06_J6936770
C08_R3934680	B03_TRINITY_DN36003_c0_g2_i1																C11_R1240036	A03_TRINITY_DN29724_c0_g1_i1
A05_TRINITY_DN42864_c0_g2_i3	C11_J1201367																A11_TRINITY_DN40549_c9_g1_i2	C12_R648237
A01_TRINITY_DN20829_c4_g2_i1	C07_R5382976																C09_S1237599	A01_TRINITY_DN15711_c1_g2_i1
C09_R2655889	B03_TRINITY_DN46460_c0_g1_i1																A10_TRINITY_DN46919_c0_g1_i1	A09_TRINITY_DN37891_c0_g1_i7
C09_R2658762	B03_TRINITY_DN46477_c0_g1_i1																A07_TRINITY_DN53124_c1_g1_i5	A01_TRINITY_DN22884_c6_g1_i10
A02_TRINITY_DN26943_c1_g1_i2	B03_TRINITY_DN41096_c3_g2_i6																C04_S11068722	A09_TRINITY_DN41179_c1_g3_i5
A02_TRINITY_DN23336_c7_g1_i3	B03_TRINITY_DN41071_c0_g1_i13																A06_TRINITY_DN53389_c2_g2_i1	C08_R3895309
A07_TRINITY_DN52701_c0_g1_i3	C07_R5304309																A01_TRINITY_DN22451_c4_g1_i7	A07_TRINITY_DN53667_c0_g1_i4
C12_S685705	C09_S2635347																A05_TRINITY_DN41668_c6_g3_i1	A02_TRINITY_DN27381_c2_g3_i3
A03_TRINITY_DN30347_c1_g1_i17	C12_S106326																A01_TRINITY_DN17831_c1_g1_i1	C04_R10838554
B01_TRINITY_DN36101_c6_g2_i2	B02_TRINITY_DN36896_c2_g2_i4																A11_TRINITY_DN49187_c0_g1_i1	A06_TRINITY_DN38332_c0_g2_i1
A07_TRINITY_DN45021_c0_g1_i2	B02_TRINITY_DN34230_c0_g1_i2																B01_TRINITY_DN31099_c3_g1_i1	B01_TRINITY_DN33609_c1_g2_i2
B02_TRINITY_DN63938_c0_g1_i1	C11_S1251429																A01_TRINITY_DN14123_c0_g1_i1	A09_TRINITY_DN44927_c0_g2_i13
B05_TRINITY_DN63158_c1_g1_i8	C04_J10753724																A11_TRINITY_DN56995_c0_g1_i1	A10_TRINITY_DN43161_c0_g2_i2
B02_TRINITY_DN41752_c1_g2_i1	C12_R669305																B04_TRINITY_DN54417_c1_g1_i6	C11_S1232370
A01_TRINITY_DN16925_c7_g1_i7	B02_TRINITY_DN34521_c0_g1_i5																B01_TRINITY_DN30230_c5_g1_i1	C08_R4037335
C08_R3902483	B02_TRINITY_DN36676_c2_g1_i6																A08_TRINITY_DN25914_c4_g2_i2	B02_TRINITY_DN41883_c5_g1_i12
A01_TRINITY_DN22678_c0_g1_i3	C09_S2649670																A06_TRINITY_DN46857_c1_g5_i1	A02_TRINITY_DN25793_c3_g1_i1
B03_TRINITY_DN36585_c0_g3_i3	C08_R3923715																C09_R2769214	A02_TRINITY_DN22910_c3_g2_i20
C11_R1185583	B03_TRINITY_DN40620_c1_g1_i2																A11_TRINITY_DN55922_c0_g1_i1	C04_R10924636
A05_TRINITY_DN46060_c0_g3_i3	B02_TRINITY_DN38654_c0_g2_i6																A02_TRINITY_DN25202_c2_g2_i1	C10_J3595376
A03_TRINITY_DN31091_c1_g1_i11	C06_R6839398																A02_TRINITY_DN23731_c1_g1_i2	A01_TRINITY_DN18634_c6_g1_i1
C09_R2736368	C07_R5237746																A05_TRINITY_DN36763_c5_g5_i1	A07_TRINITY_DN52089_c1_g1_i17
B02_TRINITY_DN35675_c1_g1_i11	B02_TRINITY_DN36979_c2_g2_i2																C07_R5234312	B04_TRINITY_DN54298_c0_g1_i4
A05_TRINITY_DN36325_c0_g1_i2	B02_TRINITY_DN40951_c2_g2_i1																A08_TRINITY_DN28637_c2_g2_i6	A02_TRINITY_DN24355_c0_g1_i2
B04_TRINITY_DN60045_c3_g1_i2	C09_S2507748																C06_S6932469	A01_TRINITY_DN15789_c8_g1_i7
A05_TRINITY_DN47923_c0_g1_i5	C06_R7091558																A06_TRINITY_DN46495_c1_g1_i5	C09_R2730136
B03_TRINITY_DN25272_c0_g1_i2	C11_R1192651																A02_TRINITY_DN21206_c2_g1_i4	A06_TRINITY_DN51844_c0_g1_i10
C12_S684641	B02_TRINITY_DN43674_c0_g1_i1																C10_R3642733	A02_TRINITY_DN26464_c2_g1_i4
A01_TRINITY_DN19619_c3_g1_i5	C05_R23750109																A03_TRINITY_DN28717_c0_g1_i21	C08_J3953076
A03_TRINITY_DN27964_c2_g1_i4	B02_TRINITY_DN55708_c0_g1_i2																A01_TRINITY_DN18938_c3_g2_i2	A01_TRINITY_DN17389_c7_g1_i1
A05_TRINITY_DN47594_c0_g1_i5	B02_TRINITY_DN39063_c4_g4_i1																A02_TRINITY_DN22736_c1_g1_i6	C12_R650019
A03_TRINITY_DN30727_c1_g1_i1	C11_R1165787																C06_J6918322	A06_TRINITY_DN45194_c2_g3_i9
A03_TRINITY_DN22983_c0_g1_i6	C08_R4068563																A11_TRINITY_DN50806_c0_g4_i1	A10_TRINITY_DN46406_c0_g1_i3
A01_TRINITY_DN17034_c4_g1_i2	B02_TRINITY_DN43560_c1_g1_i1																A06_TRINITY_DN53973_c2_g1_i3	A01_TRINITY_DN16868_c7_g1_i1
A07_TRINITY_DN52497_c3_g1_i5	B05_TRINITY_DN62832_c0_g1_i4																A07_TRINITY_DN40924_c0_g1_i5	C04_R10719425
A08_TRINITY_DN28753_c1_g1_i4	B02_TRINITY_DN37919_c2_g1_i1																B05_TRINITY_DN39732_c1_g3_i1	A09_TRINITY_DN44712_c0_g1_i2
C11_S1150680	C12_R667441																C04_S10707334	A08_TRINITY_DN26561_c3_g5_i1
C06_S6832180	C08_S2340741																A06_TRINITY_DN40844_c0_g2_i10	B01_TRINITY_DN27297_c0_g1_i5
A01_TRINITY_DN17505_c7_g6_i7	B02_TRINITY_DN36264_c0_g1_i1																A06_TRINITY_DN47881_c0_g1_i18	A09_TRINITY_DN28558_c0_g1_i1
A08_TRINITY_DN23231_c0_g1_i1	B02_TRINITY_DN38100_c1_g1_i4																A06_TRINITY_DN52168_c0_g1_i4	A02_TRINITY_DN14023_c0_g1_i2
A01_TRINITY_DN17060_c4_g1_i11	B02_TRINITY_DN33954_c6_g3_i2																A06_TRINITY_DN46386_c2_g1_i3	B02_TRINITY_DN38567_c0_g1_i4
A01_TRINITY_DN17033_c6_g4_i2	B02_TRINITY_DN40575_c1_g1_i1																C07_J5324783	C08_R3987186
B03_TRINITY_DN45727_c3_g1_i1	B02_TRINITY_DN41415_c2_g1_i3																A03_TRINITY_DN28143_c0_g2_i3	A01_TRINITY_DN18375_c7_g5_i3
C12_R644219	C09_R2675266																A11_TRINITY_DN44341_c0_g1_i1	A03_TRINITY_DN24751_c0_g1_i2
A01_TRINITY_DN19453_c3_g1_i1	B02_TRINITY_DN35139_c1_g1_i7																A06_TRINITY_DN45226_c1_g3_i10	A02_TRINITY_DN18179_c0_g1_i1
A01_TRINITY_DN19420_c3_g2_i5	C07_J5303177																B01_TRINITY_DN31996_c2_g6_i1	C11_R1231044
C09_R2666646	C11_R1224968																B03_TRINITY_DN44353_c1_g1_i8	C08_R3981375
C11_R1208391	B02_TRINITY_DN27073_c0_g1_i1																A06_TRINITY_DN49925_c0_g2_i3	A06_TRINITY_DN53744_c2_g1_i2
C10_J3548926	B02_TRINITY_DN35697_c0_g1_i5																A06_TRINITY_DN43236_c3_g2_i2	A09_TRINITY_DN44510_c1_g2_i11
B02_TRINITY_DN34432_c2_g1_i9	B02_TRINITY_DN40164_c0_g4_i2																A08_TRINITY_DN26968_c0_g2_i2	A02_TRINITY_DN22734_c1_g2_i2
A06_TRINITY_DN51012_c0_g1_i2	C10_S3735165																A06_TRINITY_DN41497_c1_g3_i6	A06_TRINITY_DN42977_c1_g1_i1
A10_TRINITY_DN44254_c0_g1_i14	C09_R2736896																A08_TRINITY_DN22652_c0_g4_i1	A07_TRINITY_DN49095_c1_g1_i6
A07_TRINITY_DN39233_c0_g1_i3	B02_TRINITY_DN37318_c1_g1_i1																A06_TRINITY_DN45771_c0_g1_i3	A01_TRINITY_DN17721_c4_g2_i3
A07_TRINITY_DN54267_c0_g1_i5	C05_R23953707																A06_TRINITY_DN49131_c0_g2_i1	A02_TRINITY_DN21792_c1_g4_i4
A06_TRINITY_DN44006_c0_g1_i5	B02_TRINITY_DN42574_c0_g2_i4																A06_TRINITY_DN49173_c1_g1_i2	C10_R3573555
B04_TRINITY_DN49640_c2_g5_i2	C06_R7041462																C08_R3914219	C05_R23991471
A05_TRINITY_DN21748_c0_g1_i1	C05_R23752614																C04_R10653766	A10_TRINITY_DN36450_c0_g1_i1
A06_TRINITY_DN39665_c3_g1_i9	C09_R2687425																A06_TRINITY_DN41879_c0_g4_i2	A11_TRINITY_DN49813_c2_g2_i3
C11_S770001	B02_TRINITY_DN34334_c0_g1_i6																A03_TRINITY_DN30596_c0_g3_i3	A01_TRINITY_DN22147_c3_g2_i3
C06_J6918951	B02_TRINITY_DN37738_c2_g1_i4																A06_TRINITY_DN36513_c0_g1_i4	A03_TRINITY_DN29157_c0_g1_i11
A06_TRINITY_DN45751_c0_g1_i13	B02_TRINITY_DN37367_c1_g1_i2																C08_R3944521	C07_R5417476
C10_R3513688	B02_TRINITY_DN20652_c0_g1_i1																A06_TRINITY_DN53693_c2_g1_i10	C04_S10844817
C08_R4055578	C09_S1972834																A11_TRINITY_DN54521_c0_g4_i4	A01_TRINITY_DN17771_c5_g3_i1
C12_R650547	B02_TRINITY_DN35972_c0_g1_i4																A09_TRINITY_DN39184_c0_g2_i1	A09_TRINITY_DN37283_c0_g1_i4
A11_TRINITY_DN52636_c0_g1_i4	C09_S2519584																A01_TRINITY_DN17336_c3_g2_i1	C04_S11038802
C07_R5385918	B02_TRINITY_DN41033_c0_g1_i4																A10_TRINITY_DN32110_c0_g3_i1	A01_TRINITY_DN17348_c3_g2_i2
C11_R1192501	B02_TRINITY_DN42969_c1_g3_i1																A06_TRINITY_DN43725_c0_g1_i1	B05_TRINITY_DN64175_c3_g1_i1
C06_R7106452	B02_TRINITY_DN42903_c0_g2_i1																A06_TRINITY_DN53586_c1_g3_i1	A03_TRINITY_DN30855_c1_g1_i11
B03_TRINITY_DN45185_c1_g4_i1	C11_R1201609																A07_TRINITY_DN46080_c1_g1_i1	A05_TRINITY_DN42774_c0_g1_i6
C08_R4017166	C12_S363745																A10_TRINITY_DN46188_c0_g2_i5	A02_TRINITY_DN24413_c2_g4_i1
C12_R644408	B01_TRINITY_DN36135_c0_g2_i2																A09_TRINITY_DN33496_c0_g1_i2	A09_TRINITY_DN36050_c0_g3_i2
C04_R10645425	C08_R3935730																A11_TRINITY_DN56344_c0_g1_i6	A02_TRINITY_DN23110_c1_g3_i1
A02_TRINITY_DN21369_c10_g5_i4	C10_R3605661																A06_TRINITY_DN38604_c0_g1_i6	A05_TRINITY_DN42694_c0_g1_i1
A09_TRINITY_DN42868_c0_g1_i3	B01_TRINITY_DN32184_c0_g1_i2																A06_TRINITY_DN38693_c0_g1_i3	A01_TRINITY_DN18066_c0_g2_i1
A05_TRINITY_DN43157_c0_g3_i1	B01_TRINITY_DN32139_c3_g1_i2																A06_TRINITY_DN44619_c0_g1_i12	B02_TRINITY_DN38182_c1_g1_i3
C09_R2758687	B01_TRINITY_DN30197_c2_g1_i7																A06_TRINITY_DN46971_c0_g2_i1	C12_R657589
C08_R3952283	C04_S10997261																A03_TRINITY_DN25770_c14_g1_i1	A01_TRINITY_DN24063_c0_g1_i1
C06_R6871465	B01_TRINITY_DN29516_c9_g1_i1																A08_TRINITY_DN27323_c1_g1_i18	A01_TRINITY_DN15906_c3_g1_i2
A02_TRINITY_DN27562_c0_g1_i6	B01_TRINITY_DN29581_c5_g1_i1																C08_S4054839	A02_TRINITY_DN27381_c2_g1_i1
C04_R11132799	B01_TRINITY_DN37458_c2_g1_i1																A06_TRINITY_DN43957_c0_g1_i1	A05_TRINITY_DN45700_c0_g1_i7
A06_TRINITY_DN53409_c1_g2_i4	B01_TRINITY_DN29867_c2_g1_i1																A06_TRINITY_DN50041_c0_g1_i6	A06_TRINITY_DN37976_c0_g1_i8
C06_R6916474	C12_R682742																A06_TRINITY_DN53372_c1_g1_i1	A02_TRINITY_DN26676_c1_g2_i2
A10_TRINITY_DN40701_c0_g1_i8	C07_S52734																C08_R3896745	A01_TRINITY_DN18833_c1_g1_i1
A07_TRINITY_DN40550_c0_g1_i3	B01_TRINITY_DN27316_c7_g2_i1																C08_R4083648	A01_TRINITY_DN21477_c3_g1_i11
A10_TRINITY_DN38942_c7_g3_i4	B01_TRINITY_DN35285_c3_g1_i8																A02_TRINITY_DN24735_c0_g3_i2	A08_TRINITY_DN29735_c0_g3_i8
C07_R5397771	B01_TRINITY_DN39337_c0_g1_i1																A06_TRINITY_DN36117_c3_g6_i1	C06_S7079724
C08_R4020354	B01_TRINITY_DN37106_c0_g2_i2																B02_TRINITY_DN36669_c0_g1_i3	A02_TRINITY_DN19631_c0_g1_i2
B02_TRINITY_DN33559_c0_g1_i8	B01_TRINITY_DN28663_c0_g1_i1																A06_TRINITY_DN47767_c2_g1_i5	A06_TRINITY_DN51940_c0_g3_i2
A02_TRINITY_DN25572_c0_g1_i4	B01_TRINITY_DN28671_c1_g1_i4																A02_TRINITY_DN21896_c1_g1_i1	B05_TRINITY_DN64795_c3_g2_i2
B04_TRINITY_DN50420_c0_g1_i2	B01_TRINITY_DN33051_c5_g1_i2																C08_R3923345	A05_TRINITY_DN47850_c1_g1_i9
A01_TRINITY_DN17624_c3_g4_i3	B01_TRINITY_DN27669_c1_g2_i1																A07_TRINITY_DN53255_c0_g1_i3	C09_R2732367
A01_TRINITY_DN19128_c10_g1_i5	B01_TRINITY_DN36681_c0_g2_i1																A07_TRINITY_DN53272_c1_g1_i10	A02_TRINITY_DN20335_c0_g1_i6
C04_R10645328	B01_TRINITY_DN32732_c3_g1_i2																A07_TRINITY_DN51490_c3_g1_i1	C09_R2738494
B02_TRINITY_DN37488_c1_g1_i2	B01_TRINITY_DN27771_c2_g1_i2																A08_TRINITY_DN29142_c0_g1_i16	A03_TRINITY_DN29625_c0_g4_i1
A05_TRINITY_DN37885_c0_g1_i6	B01_TRINITY_DN27721_c0_g1_i1																A07_TRINITY_DN53981_c3_g3_i4	A02_TRINITY_DN23877_c5_g1_i2
C09_R2660084	B01_TRINITY_DN27741_c3_g1_i2																C04_S10774507	C05_R23916580
A06_TRINITY_DN52037_c0_g1_i5	C12_R626594																A07_TRINITY_DN54573_c1_g3_i2	B03_TRINITY_DN43573_c1_g1_i9
C12_S684257	B01_TRINITY_DN33390_c4_g1_i1																A11_TRINITY_DN50369_c0_g4_i1	C12_S603876
A06_TRINITY_DN50998_c0_g1_i2	B01_TRINITY_DN33360_c2_g2_i6																A02_TRINITY_DN21583_c2_g1_i4	C08_R4059500
C08_S4043030	C08_R3891396																A07_TRINITY_DN52043_c2_g1_i4	C12_R629716
A06_TRINITY_DN51720_c0_g2_i3	C12_R650276																C12_S445830	C08_R4030622
A05_TRINITY_DN51142_c0_g1_i3	B01_TRINITY_DN33341_c4_g3_i1																A07_TRINITY_DN52105_c0_g1_i9	C07_R5276641
A11_TRINITY_DN44167_c0_g1_i14	C12_J627125																C07_R5301378	A01_TRINITY_DN19282_c4_g1_i2
B03_TRINITY_DN39754_c0_g1_i12	C11_S1054541																B04_TRINITY_DN51617_c4_g1_i1	A07_TRINITY_DN47677_c1_g1_i10
A08_TRINITY_DN24580_c0_g3_i12	C09_R2654282																A07_TRINITY_DN51758_c0_g1_i6	A01_TRINITY_DN19719_c8_g1_i7
B03_TRINITY_DN37589_c0_g2_i4	B01_TRINITY_DN32857_c7_g2_i1																C04_S10862757	A01_TRINITY_DN17996_c2_g1_i8
A01_TRINITY_DN20078_c4_g1_i7	C09_R2670362																A07_TRINITY_DN52396_c3_g3_i4	A03_TRINITY_DN30281_c3_g2_i3
C12_R645204	B01_TRINITY_DN31309_c1_g2_i2																A07_TRINITY_DN46786_c0_g1_i1	A01_TRINITY_DN19615_c2_g1_i4
A07_TRINITY_DN51299_c0_g1_i13	C11_R1205131																A07_TRINITY_DN54640_c2_g2_i2	A01_TRINITY_DN19644_c4_g1_i4
A06_TRINITY_DN52560_c0_g1_i9	B01_TRINITY_DN37866_c0_g1_i1																C11_R1182443	C09_S2646850
A06_TRINITY_DN52537_c0_g1_i1	C11_R1226921																B01_TRINITY_DN33683_c3_g1_i1	B03_TRINITY_DN41079_c5_g1_i6
A07_TRINITY_DN45502_c0_g1_i2	C10_S3453448																A08_TRINITY_DN24166_c8_g2_i4	A06_TRINITY_DN41329_c3_g3_i1
C09_S253380	B01_TRINITY_DN27121_c1_g1_i3																A11_TRINITY_DN56710_c1_g1_i2	A05_TRINITY_DN47164_c0_g2_i2
A06_TRINITY_DN51073_c0_g1_i13	B01_TRINITY_DN40355_c0_g1_i1																A07_TRINITY_DN43194_c0_g1_i3	C10_S3627813
A06_TRINITY_DN41469_c0_g1_i3	B01_TRINITY_DN31508_c2_g1_i4																C06_R6827309	C12_R654330
A06_TRINITY_DN41478_c0_g1_i6	C07_R5446730																C04_R10790032	A02_TRINITY_DN22613_c8_g1_i7
A06_TRINITY_DN46818_c0_g1_i1	B01_TRINITY_DN37913_c3_g2_i1																A07_TRINITY_DN42047_c0_g4_i2	C04_J10855136
A10_TRINITY_DN45313_c0_g1_i2	B01_TRINITY_DN37955_c0_g1_i1																A09_TRINITY_DN40983_c2_g2_i2	C08_R3924593
C09_R2678026	B01_TRINITY_DN13127_c0_g1_i1																A07_TRINITY_DN54032_c2_g2_i3	A01_TRINITY_DN16649_c4_g1_i1
B01_TRINITY_DN29589_c0_g3_i1	C05_R23763605																A11_TRINITY_DN46358_c0_g2_i2	A01_TRINITY_DN18483_c4_g6_i1
B03_TRINITY_DN44100_c0_g1_i13	B01_TRINITY_DN29362_c1_g3_i1																A11_TRINITY_DN49330_c0_g2_i1	A01_TRINITY_DN22176_c7_g1_i2
B02_TRINITY_DN43656_c0_g1_i1	B01_TRINITY_DN29349_c3_g4_i8																C12_R651482	A01_TRINITY_DN22982_c6_g1_i6
A02_TRINITY_DN24699_c2_g3_i5	B01_TRINITY_DN36246_c0_g1_i1																A03_TRINITY_DN29384_c0_g1_i2	B05_TRINITY_DN57536_c1_g1_i1
A06_TRINITY_DN42254_c0_g1_i12	C04_J10802285																A03_TRINITY_DN30325_c4_g2_i8	A03_TRINITY_DN24011_c0_g1_i6
C06_S7238668	B01_TRINITY_DN33931_c3_g4_i5																A07_TRINITY_DN53518_c2_g1_i1	A01_TRINITY_DN19216_c0_g1_i1
A06_TRINITY_DN48136_c2_g2_i3	B01_TRINITY_DN33945_c7_g1_i1																A07_TRINITY_DN43649_c0_g1_i23	C05_S24226454
A06_TRINITY_DN33671_c0_g1_i3	B01_TRINITY_DN32022_c7_g4_i1																A07_TRINITY_DN37536_c0_g1_i2	A01_TRINITY_DN19414_c0_g1_i1
C12_R646035	B01_TRINITY_DN30640_c6_g4_i2																A07_TRINITY_DN47116_c0_g1_i1	A10_TRINITY_DN47509_c1_g1_i1
A06_TRINITY_DN49632_c0_g2_i1	C09_R2651362																A08_TRINITY_DN23909_c0_g1_i2	C11_R1218836
C04_R10729985	B03_TRINITY_DN36920_c0_g1_i3																C10_R3456977	B05_TRINITY_DN58302_c0_g1_i3
A09_TRINITY_DN41880_c1_g2_i1	B01_TRINITY_DN28848_c2_g1_i2																A07_TRINITY_DN39132_c0_g1_i1	A07_TRINITY_DN48408_c0_g1_i9
A06_TRINITY_DN38661_c1_g2_i1	C12_R623926																A11_TRINITY_DN67233_c0_g1_i1	A10_TRINITY_DN43753_c3_g1_i4
A06_TRINITY_DN40616_c0_g1_i8	B04_TRINITY_DN64246_c0_g1_i1																C06_R7122928	B03_TRINITY_DN40854_c3_g1_i3
A06_TRINITY_DN46244_c0_g2_i9	B01_TRINITY_DN28361_c2_g5_i1																A05_TRINITY_DN29915_c0_g1_i2	C10_J3486150
C10_J3447206	B01_TRINITY_DN28374_c10_g1_i1																A07_TRINITY_DN49682_c1_g1_i2	A05_TRINITY_DN50668_c0_g2_i1
A06_TRINITY_DN46936_c0_g1_i3	B01_TRINITY_DN28390_c3_g1_i3																A07_TRINITY_DN42789_c0_g1_i8	A03_TRINITY_DN25586_c2_g1_i4
A07_TRINITY_DN49073_c0_g1_i3	B01_TRINITY_DN28744_c0_g3_i1																A11_TRINITY_DN46312_c0_g2_i8	C04_S11120328
A06_TRINITY_DN51699_c0_g1_i5	B01_TRINITY_DN34021_c0_g1_i1																A02_TRINITY_DN25442_c2_g2_i2	B04_TRINITY_DN52458_c0_g2_i2
A06_TRINITY_DN52453_c1_g3_i6	C09_S1712766																A07_TRINITY_DN52714_c0_g1_i4	A09_TRINITY_DN42372_c0_g1_i3
A08_TRINITY_DN24101_c0_g1_i5	B01_TRINITY_DN33577_c0_g1_i1																A07_TRINITY_DN44193_c3_g2_i3	A10_TRINITY_DN39902_c1_g1_i1
B04_TRINITY_DN62827_c0_g1_i2	B01_TRINITY_DN33539_c3_g1_i2																B03_TRINITY_DN37414_c0_g1_i6	C12_R636523
A06_TRINITY_DN44815_c0_g1_i7	B02_TRINITY_DN42234_c0_g3_i2																A02_TRINITY_DN21580_c0_g1_i1	A01_TRINITY_DN14929_c3_g1_i1
C08_R4091742	B01_TRINITY_DN28495_c6_g2_i1																A08_TRINITY_DN25032_c2_g2_i2	C07_J5299291
A09_TRINITY_DN35419_c0_g1_i1	B01_TRINITY_DN32607_c0_g3_i1																A08_TRINITY_DN26636_c6_g3_i1	A01_TRINITY_DN21063_c0_g3_i2
A01_TRINITY_DN22587_c0_g3_i5	B01_TRINITY_DN36393_c8_g2_i1																A08_TRINITY_DN25409_c0_g2_i4	A06_TRINITY_DN51825_c0_g4_i2
A03_TRINITY_DN26783_c5_g1_i11	C09_R2655292																A08_TRINITY_DN29442_c3_g5_i1	C12_S602546
A06_TRINITY_DN44012_c0_g4_i1	B01_TRINITY_DN36429_c5_g1_i1																C10_S3732373	C11_R1204461
A09_TRINITY_DN44516_c0_g1_i3	C09_S521914																A11_TRINITY_DN59430_c2_g2_i1	A11_TRINITY_DN54274_c0_g2_i4
A06_TRINITY_DN43800_c1_g1_i4	C07_R5292889																C07_R5301195	A10_TRINITY_DN38050_c0_g3_i1
A06_TRINITY_DN41701_c0_g1_i2	B01_TRINITY_DN31699_c8_g1_i1																C10_R3630184	A05_TRINITY_DN46508_c0_g1_i2
A06_TRINITY_DN46578_c0_g2_i4	B01_TRINITY_DN31693_c1_g1_i2																B01_TRINITY_DN36506_c2_g3_i1	A01_TRINITY_DN16060_c4_g2_i2
A07_TRINITY_DN49213_c1_g3_i1	B01_TRINITY_DN37015_c0_g2_i2																C10_R3547153	B05_TRINITY_DN55260_c0_g1_i1
C12_R654057	B01_TRINITY_DN37002_c1_g1_i1																A08_TRINITY_DN22810_c0_g1_i2	C07_J5235180
C12_R644759	B01_TRINITY_DN36019_c0_g2_i1																A11_TRINITY_DN52343_c0_g6_i1	A05_TRINITY_DN39108_c2_g2_i1
A07_TRINITY_DN43414_c2_g1_i1	B01_TRINITY_DN35937_c11_g1_i1																B03_TRINITY_DN38750_c1_g2_i4	A07_TRINITY_DN51009_c0_g1_i11
A07_TRINITY_DN48490_c0_g1_i15	B01_TRINITY_DN31741_c2_g1_i4																A08_TRINITY_DN28191_c2_g1_i11	A09_TRINITY_DN42305_c0_g2_i1
A07_TRINITY_DN36096_c0_g1_i3	B01_TRINITY_DN31765_c9_g1_i3																A08_TRINITY_DN21779_c0_g1_i1	A06_TRINITY_DN50427_c0_g1_i11
A07_TRINITY_DN50510_c0_g2_i1	B01_TRINITY_DN29729_c1_g1_i7																A08_TRINITY_DN29217_c0_g5_i2	A01_TRINITY_DN21907_c6_g2_i1
A08_TRINITY_DN28267_c5_g1_i3	B01_TRINITY_DN29777_c3_g5_i1																A02_TRINITY_DN22572_c0_g1_i6	A03_TRINITY_DN28483_c1_g2_i5
A07_TRINITY_DN52679_c0_g1_i6	B01_TRINITY_DN30736_c6_g3_i1																A08_TRINITY_DN25136_c1_g1_i1	A01_TRINITY_DN16989_c2_g3_i3
A01_TRINITY_DN16594_c4_g1_i4	B01_TRINITY_DN30772_c4_g2_i1																A03_TRINITY_DN24714_c2_g1_i7	C12_R639304
C07_R5351837	B01_TRINITY_DN21222_c0_g1_i1																A08_TRINITY_DN24964_c5_g1_i2	A09_TRINITY_DN33867_c5_g3_i6
A07_TRINITY_DN46045_c0_g1_i13	B01_TRINITY_DN37225_c4_g3_i1																A08_TRINITY_DN29062_c0_g1_i1	A05_TRINITY_DN44740_c0_g1_i8
C07_S5516567	B01_TRINITY_DN37204_c7_g2_i1																A08_TRINITY_DN29053_c2_g1_i15	C05_R24258156
A07_TRINITY_DN51227_c0_g1_i23	C11_J1182972																B03_TRINITY_DN44212_c3_g2_i11	C12_R633470
A10_TRINITY_DN45983_c0_g2_i2	B01_TRINITY_DN29411_c4_g5_i2																A03_TRINITY_DN27603_c0_g1_i2	A06_TRINITY_DN41564_c1_g1_i1
A07_TRINITY_DN45325_c0_g2_i22	C10_R3588929																A08_TRINITY_DN25920_c1_g1_i11	B03_TRINITY_DN38980_c0_g1_i6
A09_TRINITY_DN44772_c0_g1_i2	B01_TRINITY_DN36782_c4_g5_i2																C11_R1208174	A02_TRINITY_DN24458_c5_g1_i3
A02_TRINITY_DN25375_c0_g1_i6	C12_R644192																A11_TRINITY_DN57239_c0_g1_i6	C07_J5347151
A07_TRINITY_DN46368_c0_g1_i13	C08_R3903894																C11_R1193066	C05_S24320261
A07_TRINITY_DN47490_c1_g3_i4	C11_R1165328																A05_TRINITY_DN40854_c0_g1_i1	A02_TRINITY_DN26927_c5_g1_i8
C09_R2699300	B01_TRINITY_DN29506_c1_g1_i4																A08_TRINITY_DN28984_c1_g1_i22	A11_TRINITY_DN54299_c0_g1_i4
A11_TRINITY_DN56537_c1_g1_i11	C04_R10769854																C04_S10669599	A10_TRINITY_DN45766_c0_g1_i3
A07_TRINITY_DN53710_c1_g1_i1	C07_R5271914																A08_TRINITY_DN26413_c2_g1_i2	C07_S5250911
A07_TRINITY_DN45735_c0_g1_i18	C06_J6811662																C06_R6941501	C04_R11024721
A07_TRINITY_DN45719_c0_g1_i1	B05_TRINITY_DN55161_c0_g1_i1																C04_R10697979	C08_R3954624
A07_TRINITY_DN49190_c0_g1_i9	C12_R643245																A08_TRINITY_DN26578_c1_g1_i12	A02_TRINITY_DN12924_c0_g1_i2
B03_TRINITY_DN36899_c0_g1_i1	C07_R5437413																A10_TRINITY_DN40374_c0_g1_i1	A05_TRINITY_DN43288_c0_g2_i2
C11_R1173213	A02_TRINITY_DN21439_c2_g3_i1																A08_TRINITY_DN27775_c0_g1_i1	C04_R11144865
A07_TRINITY_DN49061_c1_g1_i6	C04_J10814226																C10_R3535909	B01_TRINITY_DN26846_c0_g1_i1
A07_TRINITY_DN50405_c1_g1_i1	A05_TRINITY_DN39772_c0_g1_i3																A08_TRINITY_DN27718_c1_g3_i5	A02_TRINITY_DN25547_c3_g1_i6
A07_TRINITY_DN42060_c0_g1_i7	B01_TRINITY_DN28142_c2_g1_i1																A11_TRINITY_DN56824_c1_g1_i1	A05_TRINITY_DN44382_c0_g2_i20
A07_TRINITY_DN46162_c0_g2_i1	C06_J6958277																A11_TRINITY_DN44397_c0_g2_i9	A02_TRINITY_DN20270_c0_g1_i9
A07_TRINITY_DN38464_c0_g1_i3	A05_TRINITY_DN45032_c2_g3_i1																A08_TRINITY_DN26135_c0_g5_i2	A06_TRINITY_DN48181_c1_g2_i4
A07_TRINITY_DN43618_c0_g1_i5	A05_TRINITY_DN39568_c0_g1_i10																B03_TRINITY_DN37338_c6_g4_i1	A06_TRINITY_DN53733_c1_g1_i1
A07_TRINITY_DN51974_c0_g1_i5	A05_TRINITY_DN41778_c0_g1_i15																A05_TRINITY_DN48749_c0_g1_i3	C05_R24095875
A07_TRINITY_DN47508_c5_g1_i4	C07_R5224799																A08_TRINITY_DN27322_c1_g3_i1	A03_TRINITY_DN22928_c0_g1_i5
A07_TRINITY_DN46219_c0_g1_i1	C09_S2641368																A08_TRINITY_DN27371_c0_g2_i4	A06_TRINITY_DN47612_c0_g1_i1
A07_TRINITY_DN44506_c1_g1_i5	C09_S2425296																A08_TRINITY_DN28273_c2_g1_i8	C04_J10922082
A07_TRINITY_DN52258_c0_g1_i18	B03_TRINITY_DN42583_c0_g1_i2																A08_TRINITY_DN28213_c2_g2_i1	C05_R24089397
A01_TRINITY_DN19407_c3_g2_i1	B04_TRINITY_DN56346_c0_g1_i5																A05_TRINITY_DN40559_c2_g3_i7	C12_R630325
C07_R5375434	A05_TRINITY_DN36684_c0_g1_i1																A08_TRINITY_DN29515_c0_g1_i17	A06_TRINITY_DN49326_c2_g2_i1
A02_TRINITY_DN23566_c1_g1_i7	A06_TRINITY_DN49255_c3_g1_i3																C10_S15806	A06_TRINITY_DN47886_c0_g2_i2
A07_TRINITY_DN50097_c0_g1_i11	A06_TRINITY_DN17817_c0_g1_i2																A08_TRINITY_DN29185_c0_g1_i3	A06_TRINITY_DN47814_c0_g1_i10
A08_TRINITY_DN28491_c0_g5_i2	A07_TRINITY_DN44282_c1_g1_i6																A09_TRINITY_DN34320_c3_g1_i2	A01_TRINITY_DN15166_c3_g3_i1
A11_TRINITY_DN52465_c0_g2_i2	A03_TRINITY_DN25914_c0_g1_i2																A09_TRINITY_DN45878_c0_g1_i6	C07_S5216129
A10_TRINITY_DN42361_c0_g1_i10	C05_R23905809																A09_TRINITY_DN36307_c0_g3_i2	A06_TRINITY_DN51120_c0_g4_i1
C12_R644164	A05_TRINITY_DN38631_c1_g2_i7																C11_S1150364	A06_TRINITY_DN42123_c3_g1_i1
C11_R1172437	B01_TRINITY_DN27991_c1_g2_i3																A09_TRINITY_DN32626_c0_g4_i2	A06_TRINITY_DN52386_c1_g2_i5
A07_TRINITY_DN45892_c0_g1_i4	A10_TRINITY_DN45343_c0_g1_i1																B02_TRINITY_DN40731_c3_g1_i1	A06_TRINITY_DN52374_c0_g1_i1
A07_TRINITY_DN53133_c0_g1_i3	A05_TRINITY_DN3934_c0_g1_i2																A09_TRINITY_DN45377_c0_g2_i1	A06_TRINITY_DN45295_c2_g2_i4
C09_R2714736	C12_S478085																A09_TRINITY_DN42340_c0_g1_i3	A06_TRINITY_DN46745_c2_g3_i2
C07_R5309219	A05_TRINITY_DN39109_c0_g1_i6																A09_TRINITY_DN42327_c4_g1_i4	C05_R23792877
A07_TRINITY_DN53256_c0_g1_i14	A07_TRINITY_DN48240_c1_g1_i1																A09_TRINITY_DN42386_c1_g2_i4	C11_J1192107
A08_TRINITY_DN25544_c0_g1_i6	A05_TRINITY_DN43966_c1_g2_i4																A02_TRINITY_DN25713_c0_g1_i21	A06_TRINITY_DN48844_c0_g1_i7
A01_TRINITY_DN20871_c6_g7_i1	A05_TRINITY_DN47089_c0_g4_i1																A02_TRINITY_DN25255_c3_g4_i1	A02_TRINITY_DN24448_c3_g2_i1
C12_R639930	C10_R3591108																A09_TRINITY_DN45923_c2_g1_i6	A06_TRINITY_DN52976_c0_g1_i11
A02_TRINITY_DN24073_c1_g1_i3	A07_TRINITY_DN49871_c0_g1_i6																A02_TRINITY_DN21672_c1_g2_i1	A06_TRINITY_DN47488_c1_g1_i1
A05_TRINITY_DN50826_c0_g1_i6	A05_TRINITY_DN29149_c0_g1_i2																A11_TRINITY_DN37731_c0_g1_i2	A06_TRINITY_DN48568_c0_g1_i3
A08_TRINITY_DN19114_c0_g1_i1	C07_S5475225																A09_TRINITY_DN33273_c0_g1_i3	B01_TRINITY_DN33321_c2_g1_i1
A09_TRINITY_DN41880_c1_g2_i2	C12_R640306																C09_R2707188	A06_TRINITY_DN35160_c5_g1_i5
C08_R3955118	A05_TRINITY_DN50104_c0_g1_i4																A09_TRINITY_DN45574_c0_g1_i1	A06_TRINITY_DN41459_c0_g4_i12
A08_TRINITY_DN26317_c0_g1_i8	A11_TRINITY_DN40067_c0_g1_i1																A06_TRINITY_DN46640_c3_g1_i2	A06_TRINITY_DN52278_c0_g2_i2
C09_R2699462	C05_R23965386																C08_R3983343	A06_TRINITY_DN53792_c0_g1_i2
C07_S5554574	A05_TRINITY_DN48125_c0_g2_i7																A09_TRINITY_DN39498_c0_g2_i2	A07_TRINITY_DN53229_c4_g3_i1
A08_TRINITY_DN29217_c0_g1_i12	A05_TRINITY_DN22198_c0_g1_i1																A09_TRINITY_DN39472_c2_g1_i4	A07_TRINITY_DN52922_c0_g2_i6
C07_S37136	A05_TRINITY_DN46101_c1_g1_i1																A11_TRINITY_DN41250_c1_g1_i1	A11_TRINITY_DN54234_c0_g1_i7
A11_TRINITY_DN40761_c0_g1_i2	A01_TRINITY_DN19960_c6_g2_i1																A09_TRINITY_DN37878_c3_g1_i1	A06_TRINITY_DN49017_c2_g1_i9
A08_TRINITY_DN29618_c1_g2_i2	C11_S1248888																A09_TRINITY_DN23672_c0_g1_i1	A06_TRINITY_DN46181_c0_g1_i4
A06_TRINITY_DN33774_c0_g1_i1	A11_TRINITY_DN47086_c0_g1_i2																A02_TRINITY_DN21976_c1_g1_i1	A06_TRINITY_DN42614_c2_g1_i5
B01_TRINITY_DN30531_c3_g3_i2	A09_TRINITY_DN25459_c0_g1_i1																B05_TRINITY_DN66379_c4_g1_i1	B01_TRINITY_DN30075_c1_g4_i1
A08_TRINITY_DN24551_c0_g1_i9	C11_S784682																A09_TRINITY_DN45442_c0_g1_i7	C12_R646938
C09_R2651869	A05_TRINITY_DN35739_c0_g1_i5																A08_TRINITY_DN29572_c1_g6_i2	C11_S1286889
A08_TRINITY_DN22051_c0_g1_i3	A05_TRINITY_DN47978_c0_g2_i2																A09_TRINITY_DN36999_c4_g1_i1	C12_R677771
A08_TRINITY_DN28772_c1_g2_i4	A05_TRINITY_DN49155_c0_g1_i1																A08_TRINITY_DN28745_c2_g2_i1	A06_TRINITY_DN41958_c3_g2_i7
A08_TRINITY_DN28824_c0_g1_i1	A05_TRINITY_DN43175_c0_g1_i2																A09_TRINITY_DN46206_c2_g1_i1	A06_TRINITY_DN41944_c2_g1_i2
C08_R3883167	A07_TRINITY_DN44671_c0_g1_i4																A09_TRINITY_DN35736_c0_g1_i4	A01_TRINITY_DN19620_c8_g1_i5
C05_R23864438	C08_S3860151																A08_TRINITY_DN29529_c0_g1_i9	A06_TRINITY_DN45410_c0_g2_i1
A08_TRINITY_DN29366_c1_g4_i1	A01_TRINITY_DN23094_c1_g2_i5																A05_TRINITY_DN42101_c0_g3_i2	C06_R6915946
A06_TRINITY_DN43871_c1_g1_i6	A09_TRINITY_DN37449_c0_g1_i1																C12_R651143	A06_TRINITY_DN49706_c0_g2_i4
A08_TRINITY_DN27195_c1_g2_i11	A05_TRINITY_DN38756_c1_g1_i5																A09_TRINITY_DN44748_c0_g1_i4	A06_TRINITY_DN51619_c0_g1_i10
A08_TRINITY_DN27253_c2_g2_i2	A05_TRINITY_DN61694_c0_g1_i1																A10_TRINITY_DN43567_c3_g6_i1	C08_S4119303
A03_TRINITY_DN28576_c0_g3_i6	C10_S3610391																A09_TRINITY_DN43854_c0_g4_i1	C04_R10997186
B02_TRINITY_DN38461_c1_g2_i1	A02_TRINITY_DN25064_c2_g1_i10																A07_TRINITY_DN49483_c2_g1_i1	A09_TRINITY_DN33344_c2_g1_i3
C08_R4026624	A05_TRINITY_DN50321_c3_g2_i3																A08_TRINITY_DN27971_c0_g5_i4	A10_TRINITY_DN41700_c1_g1_i1
A08_TRINITY_DN25472_c0_g1_i1	C06_S7220006																A10_TRINITY_DN35977_c0_g2_i3	A06_TRINITY_DN39352_c0_g1_i1
A05_TRINITY_DN32786_c0_g1_i2	C11_R1185796																C12_S603377	C09_R2657065
A08_TRINITY_DN28928_c0_g1_i4	A05_TRINITY_DN27071_c0_g1_i3																A07_TRINITY_DN47625_c1_g1_i5	A06_TRINITY_DN53116_c0_g1_i2
A08_TRINITY_DN28909_c0_g1_i2	A11_TRINITY_DN41851_c0_g1_i6																A10_TRINITY_DN45152_c1_g1_i3	A07_TRINITY_DN50247_c0_g3_i1
C06_S7126544	C09_S2629143																A10_TRINITY_DN43097_c0_g2_i4	A06_TRINITY_DN41312_c0_g1_i5
A08_TRINITY_DN27846_c0_g3_i1	C09_R2686278																A10_TRINITY_DN45336_c0_g1_i5	A07_TRINITY_DN51445_c0_g1_i15
A08_TRINITY_DN26576_c0_g1_i9	A05_TRINITY_DN45279_c0_g1_i1																A10_TRINITY_DN46776_c0_g3_i1	C06_R7054934
A08_TRINITY_DN26597_c7_g1_i10	C12_S572002																A10_TRINITY_DN45967_c0_g2_i2	C10_R3508770
C08_R3984726	C09_R2698994																A10_TRINITY_DN38772_c0_g1_i1	A07_TRINITY_DN54586_c0_g1_i5
C10_R3565086	A11_TRINITY_DN1347_c0_g1_i1																C10_J3440052	C12_J628810
C05_R23949644	A03_TRINITY_DN24816_c0_g2_i1																A10_TRINITY_DN41450_c0_g1_i2	A06_TRINITY_DN49994_c1_g3_i1
A08_TRINITY_DN29615_c3_g1_i18	A05_TRINITY_DN35555_c0_g1_i6																C06_S6850022	A07_TRINITY_DN52070_c2_g2_i1
C12_S615395	A08_TRINITY_DN39335_c0_g1_i1																A07_TRINITY_DN47787_c0_g2_i3	A07_TRINITY_DN52003_c0_g1_i10
C10_R3483828	A02_TRINITY_DN21625_c1_g2_i6																A08_TRINITY_DN20030_c1_g1_i1	A07_TRINITY_DN50933_c1_g2_i2
C06_R6972371	A05_TRINITY_DN40070_c0_g1_i2																A05_TRINITY_DN50523_c0_g1_i3	C08_S4050728
A09_TRINITY_DN44380_c1_g2_i4	C12_R650724																A10_TRINITY_DN47002_c1_g1_i8	C04_S11058624
C12_R628002	C10_R3671941																A08_TRINITY_DN28966_c1_g5_i1	C05_S24356840
A03_TRINITY_DN30543_c0_g1_i14	A05_TRINITY_DN50932_c1_g1_i8																C11_R1246547	A07_TRINITY_DN52198_c1_g2_i7
A07_TRINITY_DN49587_c1_g1_i5	A05_TRINITY_DN49381_c0_g1_i26																A10_TRINITY_DN34550_c0_g2_i1	A01_TRINITY_DN20273_c2_g1_i1
A08_TRINITY_DN28690_c0_g1_i2	C08_R4004928																A10_TRINITY_DN44052_c0_g2_i7	A02_TRINITY_DN20988_c4_g3_i1
C09_S1495824	C05_R23998940																A10_TRINITY_DN44782_c0_g1_i6	C07_S5554923
A08_TRINITY_DN27388_c0_g2_i9	B03_TRINITY_DN36827_c3_g1_i2																C07_R5330874	A07_TRINITY_DN40118_c1_g1_i1
A10_TRINITY_DN45692_c0_g1_i1	A05_TRINITY_DN38501_c1_g1_i1																A02_TRINITY_DN26327_c2_g1_i2	C08_R3963261
C09_R2696759	C09_S528609																A02_TRINITY_DN27241_c3_g3_i10	A02_TRINITY_DN21450_c0_g1_i2
A08_TRINITY_DN29559_c0_g1_i21	C08_S4087992																A11_TRINITY_DN57708_c0_g1_i1	A07_TRINITY_DN44422_c4_g2_i5
C11_R1186027	C10_R3486828																B04_TRINITY_DN56157_c0_g1_i2	C07_J5233217
A08_TRINITY_DN26037_c2_g7_i1	A05_TRINITY_DN37747_c0_g3_i1																A11_TRINITY_DN50722_c0_g1_i20	C08_R3947526
A08_TRINITY_DN21559_c0_g1_i1	A03_TRINITY_DN30485_c0_g3_i3																A06_TRINITY_DN50183_c0_g1_i9	A07_TRINITY_DN45618_c2_g4_i1
A08_TRINITY_DN27418_c1_g2_i16	C07_R5422047																A05_TRINITY_DN42681_c0_g2_i5	A07_TRINITY_DN50337_c1_g1_i9
B01_TRINITY_DN35611_c2_g1_i1	A02_TRINITY_DN3012_c0_g1_i1																C11_R1288462	C04_S10917808
A09_TRINITY_DN32508_c0_g2_i1	A01_TRINITY_DN20482_c5_g2_i4																C10_S3595753	C04_S10641228
A10_TRINITY_DN42188_c0_g3_i2	B01_TRINITY_DN27659_c7_g6_i1																A11_TRINITY_DN53602_c1_g1_i2	A07_TRINITY_DN45998_c0_g1_i7
A09_TRINITY_DN35997_c1_g1_i5	C08_S2118820																A05_TRINITY_DN49026_c0_g1_i5	A10_TRINITY_DN46704_c0_g1_i2
C09_R2693663	A01_TRINITY_DN19542_c5_g2_i1																A11_TRINITY_DN59344_c2_g1_i6	A07_TRINITY_DN51048_c0_g2_i6
A03_TRINITY_DN25140_c0_g2_i1	A08_TRINITY_DN36474_c0_g1_i1																C11_R1221593	B01_TRINITY_DN33740_c0_g1_i1
C08_R3968254	A01_TRINITY_DN16589_c3_g3_i1																A11_TRINITY_DN56925_c1_g1_i3	C04_S11129750
A01_TRINITY_DN18417_c4_g6_i2	B01_TRINITY_DN35487_c0_g1_i2																A11_TRINITY_DN56525_c3_g2_i1	A07_TRINITY_DN38146_c0_g1_i1
A09_TRINITY_DN46053_c1_g1_i11	C09_S2633716																A11_TRINITY_DN50664_c3_g1_i5	A07_TRINITY_DN50147_c0_g1_i7
A09_TRINITY_DN36334_c0_g1_i5	B04_TRINITY_DN25862_c0_g1_i3																C11_R1218170	C07_R5215971
C12_S574879	A05_TRINITY_DN50237_c1_g1_i4																C09_R2666509	A07_TRINITY_DN50427_c1_g1_i5
A09_TRINITY_DN39216_c0_g1_i19	A05_TRINITY_DN45429_c0_g1_i3																C10_R3444440	C04_R10650571
A09_TRINITY_DN35565_c0_g1_i2	A01_TRINITY_DN19997_c1_g3_i1																A11_TRINITY_DN51241_c3_g1_i2	C09_R2707128
A09_TRINITY_DN32656_c0_g1_i8	C12_R624015																A06_TRINITY_DN45458_c4_g2_i2	B05_TRINITY_DN62949_c7_g1_i4
A07_TRINITY_DN46511_c0_g1_i6	C08_S3882031																A11_TRINITY_DN51798_c1_g1_i2	A07_TRINITY_DN50179_c0_g1_i1
A09_TRINITY_DN21910_c0_g1_i1	A06_TRINITY_DN48720_c1_g1_i4																A11_TRINITY_DN42167_c1_g1_i1	A07_TRINITY_DN50178_c0_g1_i5
A09_TRINITY_DN42877_c0_g1_i2	C07_S2237762																B03_TRINITY_DN40396_c6_g3_i1	A03_TRINITY_DN24840_c0_g1_i4
A03_TRINITY_DN30938_c0_g1_i6	A03_TRINITY_DN29557_c0_g1_i20																A11_TRINITY_DN39834_c0_g1_i6	C08_R3967581
A10_TRINITY_DN45367_c0_g3_i9	C12_R688927																A11_TRINITY_DN52387_c0_g1_i6	C04_R10770489
C08_R3900388	A01_TRINITY_DN17821_c3_g1_i4																A11_TRINITY_DN58378_c1_g1_i1	A07_TRINITY_DN47562_c0_g1_i1
A02_TRINITY_DN6453_c0_g1_i1	A03_TRINITY_DN26177_c0_g3_i1																A07_TRINITY_DN54122_c0_g1_i7	A07_TRINITY_DN40861_c0_g4_i1
A05_TRINITY_DN49451_c0_g2_i4	A03_TRINITY_DN20497_c0_g2_i1																A06_TRINITY_DN51715_c0_g1_i4	C04_R10856243
A03_TRINITY_DN27257_c0_g1_i14	A03_TRINITY_DN28651_c2_g1_i13																B01_TRINITY_DN29105_c4_g1_i1	A07_TRINITY_DN44526_c0_g1_i2
B04_TRINITY_DN50809_c1_g2_i1	A03_TRINITY_DN28598_c0_g1_i7																C08_R3934834	A07_TRINITY_DN43964_c0_g1_i1
B05_TRINITY_DN57991_c0_g2_i4	A07_TRINITY_DN42315_c0_g1_i9																A08_TRINITY_DN22217_c0_g1_i1	A07_TRINITY_DN43960_c2_g3_i1
A05_TRINITY_DN48269_c0_g3_i2	A03_TRINITY_DN29033_c3_g1_i5																C09_R2663204	A07_TRINITY_DN50080_c0_g1_i5
A03_TRINITY_DN31319_c0_g1_i1	A03_TRINITY_DN29632_c0_g1_i2																A02_TRINITY_DN17533_c0_g2_i3	A07_TRINITY_DN53338_c4_g1_i1
A09_TRINITY_DN34551_c0_g1_i1	A03_TRINITY_DN27557_c0_g1_i9																A11_TRINITY_DN58418_c1_g1_i1	C07_J5237428
A09_TRINITY_DN43900_c0_g1_i8	A03_TRINITY_DN27569_c1_g1_i5																A11_TRINITY_DN57681_c0_g1_i1	C09_R2771373
A05_TRINITY_DN50549_c0_g1_i3	A03_TRINITY_DN30541_c0_g2_i1																C06_S423851	A07_TRINITY_DN39526_c0_g1_i4
A09_TRINITY_DN43825_c0_g1_i10	A11_TRINITY_DN44638_c2_g1_i13																A02_TRINITY_DN28038_c1_g1_i9	C06_R6922157
A09_TRINITY_DN39507_c0_g1_i1	C09_S2635346																C07_R5337829	A10_TRINITY_DN39292_c0_g2_i4
A11_TRINITY_DN56111_c0_g4_i3	A01_TRINITY_DN19544_c2_g5_i1																C08_R4045018	B02_TRINITY_DN33676_c0_g2_i12
C08_R3940656	C10_R3448850																A11_TRINITY_DN43191_c1_g1_i2	A08_TRINITY_DN25272_c0_g1_i9
C09_R2697548	A03_TRINITY_DN27828_c6_g1_i16																A01_TRINITY_DN15002_c0_g2_i1	C11_R1223713
A11_TRINITY_DN43928_c0_g1_i3	C04_R10767923																A11_TRINITY_DN45509_c1_g2_i7	A08_TRINITY_DN21066_c0_g1_i1
A10_TRINITY_DN42597_c2_g1_i1	C11_S1123997																A06_TRINITY_DN36331_c0_g1_i12	A05_TRINITY_DN49295_c0_g1_i6
A10_TRINITY_DN45123_c1_g3_i1	A03_TRINITY_DN28011_c0_g1_i7																A11_TRINITY_DN21187_c0_g1_i1	A11_TRINITY_DN51414_c0_g1_i2
A10_TRINITY_DN46039_c0_g1_i8	C07_R5312127																A11_TRINITY_DN46844_c0_g3_i3	C11_R1179670
C07_S5443546	A03_TRINITY_DN27160_c4_g1_i1																A05_TRINITY_DN52228_c1_g1_i3	A02_TRINITY_DN16765_c0_g1_i4
A10_TRINITY_DN36390_c0_g1_i3	A02_TRINITY_DN24061_c1_g3_i1																A05_TRINITY_DN52242_c2_g1_i6	A08_TRINITY_DN29774_c1_g4_i1
A10_TRINITY_DN35526_c0_g1_i1	C12_S521994																A11_TRINITY_DN54211_c0_g1_i1	C04_J10903195
A08_TRINITY_DN25886_c0_g1_i4	C11_S1091371																A09_TRINITY_DN36130_c0_g1_i2	A08_TRINITY_DN31669_c0_g1_i1
A10_TRINITY_DN45691_c0_g1_i15	A06_TRINITY_DN52819_c0_g1_i2																A07_TRINITY_DN29970_c0_g1_i1	A02_TRINITY_DN24233_c3_g1_i5
A10_TRINITY_DN30665_c0_g1_i1	C08_R3988092																A11_TRINITY_DN54906_c4_g1_i8	A08_TRINITY_DN25665_c1_g2_i1
A10_TRINITY_DN45722_c0_g2_i5	A02_TRINITY_DN24777_c0_g1_i23																A02_TRINITY_DN19501_c0_g1_i3	C12_S389854
C09_S2662752	A02_TRINITY_DN26652_c1_g1_i21																A11_TRINITY_DN40886_c3_g7_i1	A08_TRINITY_DN28125_c0_g2_i4
C09_R2716793	C05_S24226351																A11_TRINITY_DN34141_c0_g1_i1	A10_TRINITY_DN46274_c0_g2_i9
C05_R23830323	A03_TRINITY_DN30688_c0_g1_i40																C09_R2701177	B01_TRINITY_DN30333_c1_g1_i14
C09_R2680557	A10_TRINITY_DN40584_c0_g1_i7																A03_TRINITY_DN24345_c3_g1_i8	C04_S11134503
A10_TRINITY_DN43698_c0_g1_i5	A01_TRINITY_DN15078_c8_g1_i3																A11_TRINITY_DN51967_c0_g3_i1	A09_TRINITY_DN34687_c1_g1_i3
A10_TRINITY_DN45444_c2_g2_i1	C11_S612853																A01_TRINITY_DN20257_c3_g1_i2	C11_R1221498
A10_TRINITY_DN44667_c0_g1_i8	A02_TRINITY_DN21755_c1_g1_i1																C10_R3727851	A05_TRINITY_DN41154_c0_g2_i2
A10_TRINITY_DN39122_c1_g1_i7	A03_TRINITY_DN28713_c0_g1_i5																B02_TRINITY_DN41583_c3_g1_i2	A08_TRINITY_DN28391_c0_g4_i3
A10_TRINITY_DN44671_c0_g1_i2	A05_TRINITY_DN44668_c0_g1_i20																A11_TRINITY_DN38683_c0_g1_i3	C12_R677629
C12_R678834	C09_R2711747																A11_TRINITY_DN40639_c0_g1_i4	C05_S24129272
A10_TRINITY_DN38971_c0_g1_i3	A01_TRINITY_DN24228_c0_g1_i1																A11_TRINITY_DN44637_c0_g1_i1	C11_S1147780
A10_TRINITY_DN39347_c2_g1_i2	C09_R2651951																A11_TRINITY_DN40205_c0_g3_i6	A09_TRINITY_DN34492_c0_g1_i6
A10_TRINITY_DN44719_c0_g1_i1	A03_TRINITY_DN25317_c0_g1_i2																A11_TRINITY_DN34788_c0_g1_i1	A08_TRINITY_DN27095_c5_g2_i2
A10_TRINITY_DN39507_c0_g1_i5	A03_TRINITY_DN26095_c0_g2_i6																A11_TRINITY_DN46912_c0_g2_i1	C04_S11121730
A10_TRINITY_DN45025_c0_g2_i3	A01_TRINITY_DN29355_c0_g1_i1																C05_R24032810	A09_TRINITY_DN41361_c0_g1_i4
A10_TRINITY_DN36129_c0_g4_i1	B02_TRINITY_DN36021_c7_g3_i1																A11_TRINITY_DN32782_c0_g1_i1	A08_TRINITY_DN27879_c0_g1_i14
C08_R4051445	A02_TRINITY_DN25832_c0_g1_i23																C12_R628264	C10_S3747940
A11_TRINITY_DN50210_c0_g5_i1	A03_TRINITY_DN22586_c0_g1_i4																A03_TRINITY_DN30602_c1_g2_i7	C10_S3506069
A05_TRINITY_DN43156_c0_g1_i4	C05_S23998594																A11_TRINITY_DN52447_c0_g1_i4	A10_TRINITY_DN42110_c1_g1_i4
C10_R3630782	C07_R5377141																C10_R3620644	A03_TRINITY_DN27424_c0_g3_i2
A08_TRINITY_DN29583_c0_g1_i4	C06_R6862650																A05_TRINITY_DN36844_c1_g1_i1	C10_J3473272
A08_TRINITY_DN25239_c0_g3_i1	A03_TRINITY_DN25615_c0_g1_i5																B02_TRINITY_DN35722_c0_g1_i1	C08_R4031682
A05_TRINITY_DN49978_c1_g3_i1	B02_TRINITY_DN35313_c1_g3_i1																C06_R6871164	A08_TRINITY_DN26915_c2_g2_i8
A11_TRINITY_DN39280_c0_g1_i1	A02_TRINITY_DN18746_c0_g1_i2																C04_R10765380	A10_TRINITY_DN44793_c0_g1_i3
A09_TRINITY_DN37271_c1_g1_i6	B03_TRINITY_DN39435_c0_g5_i1																A09_TRINITY_DN39916_c0_g1_i8	C10_R3510253
A05_TRINITY_DN48778_c0_g1_i7	A03_TRINITY_DN21260_c0_g1_i3																	A08_TRINITY_DN19338_c0_g1_i1
C08_R3933855	A01_TRINITY_DN19923_c1_g5_i1																	A08_TRINITY_DN26419_c0_g1_i8
A02_TRINITY_DN23498_c2_g3_i2	A01_TRINITY_DN16799_c8_g1_i1																	C10_S3727319
C09_R2666250	C09_R2678856																	A11_TRINITY_DN47989_c0_g2_i6
A08_TRINITY_DN29502_c0_g3_i1	A03_TRINITY_DN22236_c0_g1_i1																	A08_TRINITY_DN19416_c0_g1_i1
C09_R2656258	C08_R3945494																	B04_TRINITY_DN57785_c1_g2_i1
C08_R3898436	A03_TRINITY_DN30442_c0_g3_i1																	A08_TRINITY_DN12205_c0_g1_i1
A10_TRINITY_DN41844_c1_g1_i1	B02_TRINITY_DN36474_c0_g1_i2																	C06_J6931313
C11_R1200453	C04_J10916221																	A08_TRINITY_DN27629_c0_g6_i8
C11_R1214735	A09_TRINITY_DN40726_c0_g1_i23																	C12_S601976
A02_TRINITY_DN22292_c2_g3_i2	A05_TRINITY_DN37387_c0_g1_i4																	A08_TRINITY_DN29566_c0_g1_i12
C06_R7040410	A07_TRINITY_DN46027_c0_g1_i2																	C12_S323479
A02_TRINITY_DN22711_c2_g5_i2	C04_R10928629																	C11_R1250464
A08_TRINITY_DN26608_c4_g2_i4	A05_TRINITY_DN45409_c2_g1_i7																	A08_TRINITY_DN24094_c0_g1_i4
A11_TRINITY_DN45130_c0_g1_i3	C10_S3528271																	A08_TRINITY_DN27489_c7_g2_i3
A11_TRINITY_DN47826_c1_g3_i1	B02_TRINITY_DN29302_c0_g1_i2																	B01_TRINITY_DN32462_c3_g1_i1
C09_R2739104	A02_TRINITY_DN35089_c0_g1_i1																	B03_TRINITY_DN40674_c1_g1_i11
C11_R1158913	A01_TRINITY_DN19456_c2_g1_i5																	A09_TRINITY_DN43458_c3_g3_i2
C12_R628173	A05_TRINITY_DN59016_c0_g1_i1																	A09_TRINITY_DN31094_c0_g1_i1
C11_R1232767	A02_TRINITY_DN21500_c0_g1_i2																	A09_TRINITY_DN45120_c0_g3_i2
A11_TRINITY_DN59111_c2_g1_i1	C05_R23760901																	B04_TRINITY_DN35675_c0_g1_i1
A05_TRINITY_DN48061_c1_g1_i6	A02_TRINITY_DN16933_c0_g1_i1																	A07_TRINITY_DN52903_c1_g1_i1
A01_TRINITY_DN22710_c2_g1_i13	B01_TRINITY_DN33630_c7_g3_i1																	A06_TRINITY_DN43041_c1_g6_i1
A11_TRINITY_DN48068_c0_g4_i5	A08_TRINITY_DN12045_c0_g1_i1																	A11_TRINITY_DN44010_c1_g1_i5
C09_R2737440	A02_TRINITY_DN23293_c1_g3_i2																	A09_TRINITY_DN42353_c0_g1_i2
A07_TRINITY_DN49031_c0_g1_i11	B01_TRINITY_DN37783_c8_g1_i1																	A09_TRINITY_DN43285_c2_g1_i1
C12_R655130	A02_TRINITY_DN21569_c5_g1_i1																	C11_R1218216
A11_TRINITY_DN49938_c0_g1_i11	A02_TRINITY_DN23217_c0_g1_i2																	A09_TRINITY_DN41226_c1_g4_i1
C11_R1252401	C11_R1210421																	A09_TRINITY_DN39943_c0_g2_i2
A09_TRINITY_DN44121_c0_g2_i3	C10_J3445561																	B02_TRINITY_DN40884_c1_g1_i5
A11_TRINITY_DN48838_c1_g5_i1	B03_TRINITY_DN33196_c0_g1_i7																	A09_TRINITY_DN44942_c0_g1_i5
A09_TRINITY_DN44478_c1_g2_i1	A09_TRINITY_DN45351_c0_g1_i10																	C08_R3983167
B02_TRINITY_DN38160_c0_g2_i4	C07_S5210723																	A09_TRINITY_DN36215_c0_g1_i3
A11_TRINITY_DN45735_c0_g1_i10	A02_TRINITY_DN34282_c0_g1_i1																	A09_TRINITY_DN41634_c1_g1_i3
C09_S1963162	A02_TRINITY_DN24307_c0_g2_i11																	C12_S612561
A05_TRINITY_DN39146_c0_g1_i9	C10_R3709016																	A07_TRINITY_DN41710_c0_g1_i3
B01_TRINITY_DN34827_c2_g1_i1	B04_TRINITY_DN55919_c3_g1_i8																	A09_TRINITY_DN34114_c0_g1_i3
A03_TRINITY_DN30289_c0_g2_i4	B04_TRINITY_DN53211_c0_g1_i10																	A09_TRINITY_DN41903_c0_g2_i16
C07_R5258570	A06_TRINITY_DN40792_c0_g1_i10																	C06_R6871276
A03_TRINITY_DN30938_c0_g1_i7	C11_R1155010																	A09_TRINITY_DN40794_c0_g1_i6
B03_TRINITY_DN41370_c2_g2_i1	A01_TRINITY_DN21778_c9_g1_i2																	A09_TRINITY_DN35075_c0_g1_i6
C05_R23973634	A02_TRINITY_DN20447_c0_g1_i5																	A09_TRINITY_DN44541_c0_g2_i2
A01_TRINITY_DN20348_c2_g2_i2	C12_R646159																	A05_TRINITY_DN51229_c0_g1_i2
A11_TRINITY_DN54063_c0_g5_i1	A02_TRINITY_DN21609_c2_g1_i10																	C04_R10963561
A11_TRINITY_DN48121_c4_g1_i1	A08_TRINITY_DN28632_c0_g1_i4																	A09_TRINITY_DN44012_c0_g2_i1
A11_TRINITY_DN48101_c0_g1_i3	C08_S3880991																	A09_TRINITY_DN43811_c2_g1_i14
C12_S608539	A03_TRINITY_DN30236_c7_g1_i2																	A02_TRINITY_DN21185_c4_g6_i2
A11_TRINITY_DN43793_c2_g1_i4	A02_TRINITY_DN23535_c1_g2_i11																	C07_R5349812
A11_TRINITY_DN50066_c0_g1_i3	A05_TRINITY_DN48000_c0_g1_i18																	A11_TRINITY_DN49000_c1_g1_i2
C11_S1147649	A07_TRINITY_DN42191_c0_g1_i9																	A03_TRINITY_DN31537_c2_g1_i11
A11_TRINITY_DN58775_c1_g1_i2	A03_TRINITY_DN28542_c0_g1_i3																	A10_TRINITY_DN47639_c2_g1_i4
C08_R3925562	A02_TRINITY_DN36685_c0_g1_i1																	C07_S5277671
A11_TRINITY_DN49776_c1_g2_i5	A11_TRINITY_DN42724_c1_g1_i4																	C04_J10707596
C11_R1171388	B01_TRINITY_DN33792_c6_g2_i1																	A10_TRINITY_DN36430_c0_g1_i3
C08_R3951671	C09_R2749193																	A10_TRINITY_DN43008_c0_g3_i1
C10_R3636782	A02_TRINITY_DN27658_c1_g1_i5																	A06_TRINITY_DN46511_c1_g2_i9
B03_TRINITY_DN35366_c0_g1_i1	C11_R1198363																	A10_TRINITY_DN42163_c0_g6_i1
A03_TRINITY_DN28909_c1_g1_i14	B01_TRINITY_DN29515_c4_g1_i1																	A10_TRINITY_DN46749_c1_g1_i2
B03_TRINITY_DN36503_c1_g1_i15	A02_TRINITY_DN27740_c1_g1_i1																	C09_R2680934
A11_TRINITY_DN43250_c0_g2_i17	A02_TRINITY_DN27726_c0_g1_i5																	C12_R647220
A11_TRINITY_DN43996_c0_g1_i4	A02_TRINITY_DN27778_c1_g1_i4																	C04_S10669331
	A02_TRINITY_DN38968_c0_g1_i1																	A10_TRINITY_DN38789_c4_g2_i2
	A02_TRINITY_DN40871_c0_g1_i1																	A08_TRINITY_DN24484_c1_g1_i3
	C05_R23739693																	C04_S11051590
	A07_TRINITY_DN47900_c0_g1_i2																	A10_TRINITY_DN36248_c2_g1_i2
	A02_TRINITY_DN38630_c0_g1_i1																	A10_TRINITY_DN37951_c3_g1_i1
	C09_R2721482																	A10_TRINITY_DN46532_c0_g1_i2
	A05_TRINITY_DN40301_c0_g2_i2																	A08_TRINITY_DN24737_c0_g5_i2
	A08_TRINITY_DN28001_c1_g1_i7																	C08_R4002232
	A02_TRINITY_DN21562_c1_g1_i1																	A10_TRINITY_DN47556_c1_g1_i10
	C06_R6829146																	A10_TRINITY_DN44650_c0_g1_i9
	A02_TRINITY_DN26755_c2_g1_i1																	A10_TRINITY_DN46959_c0_g1_i3
	C09_R2723565																	C09_R2671936
	A10_TRINITY_DN22142_c0_g1_i1																	A10_TRINITY_DN45088_c0_g1_i10
	A10_TRINITY_DN45975_c0_g1_i11																	A05_TRINITY_DN43454_c1_g2_i2
	C06_R6864519																	A03_TRINITY_DN25243_c2_g1_i2
	A06_TRINITY_DN34912_c0_g1_i1																	B02_TRINITY_DN39399_c1_g3_i3
	A03_TRINITY_DN10417_c0_g1_i1																	C10_J3436201
	A01_TRINITY_DN19350_c3_g9_i1																	A02_TRINITY_DN26478_c0_g1_i1
	C10_R3610130																	A01_TRINITY_DN15346_c3_g3_i10
	A02_TRINITY_DN23099_c0_g1_i5																	A09_TRINITY_DN36223_c5_g1_i3
	C06_S7213000																	C07_R5498863
	C09_S2629081																	A11_TRINITY_DN46433_c0_g2_i6
	A07_TRINITY_DN38154_c0_g3_i1																	A11_TRINITY_DN57340_c1_g1_i1
	A02_TRINITY_DN26316_c1_g5_i2																	A08_TRINITY_DN24968_c0_g5_i3
	C09_R2680864																	A01_TRINITY_DN16950_c1_g1_i1
	C12_R647129																	A05_TRINITY_DN52614_c0_g1_i1
	A08_TRINITY_DN29156_c0_g1_i9																	C06_S7258144
	A10_TRINITY_DN34667_c0_g2_i2																	C05_S24185575
	C04_R10651673																	C08_R3906175
	C11_S750777																	C04_J10904927
	A02_TRINITY_DN27899_c0_g3_i2																	C12_S618307
	A02_TRINITY_DN25716_c2_g1_i4																	A11_TRINITY_DN47634_c0_g1_i6
	A02_TRINITY_DN26468_c6_g1_i1																	A11_TRINITY_DN53425_c1_g1_i5
	A03_TRINITY_DN26173_c0_g1_i2																	C10_J3474984
	A02_TRINITY_DN43696_c0_g1_i1																	C08_R3964188
	A02_TRINITY_DN21694_c3_g7_i8																	A05_TRINITY_DN46858_c0_g2_i7
	C06_S3744795																	C09_R2693491
	A05_TRINITY_DN47347_c1_g2_i2																	A05_TRINITY_DN45260_c0_g2_i1
	A01_TRINITY_DN22547_c2_g2_i1																	A01_TRINITY_DN19528_c5_g3_i5
	A02_TRINITY_DN30307_c0_g1_i1																	A02_TRINITY_DN22253_c0_g6_i1
	C11_R1157562																	A11_TRINITY_DN50973_c1_g1_i3
	A06_TRINITY_DN41534_c0_g2_i6																	C05_J23881717
	A05_TRINITY_DN43078_c0_g2_i6																	C07_R5506926
	A01_TRINITY_DN9397_c0_g1_i1																	A10_TRINITY_DN40035_c5_g1_i1
	C08_S3945724																	C12_R627803
	A02_TRINITY_DN20047_c0_g1_i2																	A11_TRINITY_DN58853_c0_g1_i1
	B05_TRINITY_DN60919_c0_g2_i4																	C06_R6963972
	A07_TRINITY_DN49002_c0_g2_i2																	C08_R4051083
	A02_TRINITY_DN18107_c0_g1_i1																	A11_TRINITY_DN56438_c2_g1_i5
	A02_TRINITY_DN23677_c0_g1_i4																	A11_TRINITY_DN50317_c1_g1_i5
	A02_TRINITY_DN23830_c1_g1_i5																	A11_TRINITY_DN52991_c0_g2_i1
	C12_S619183																	B03_TRINITY_DN43961_c1_g1_i6
	A05_TRINITY_DN37389_c0_g1_i2																	A11_TRINITY_DN55837_c0_g1_i4
	A02_TRINITY_DN21843_c1_g1_i6																	A07_TRINITY_DN48765_c0_g2_i3
	A03_TRINITY_DN24688_c2_g1_i5																	A09_TRINITY_DN43020_c0_g1_i3
	C12_S641829																	C09_R2744538
	C09_R2680036																	A11_TRINITY_DN56766_c0_g1_i1
	A02_TRINITY_DN33825_c0_g1_i1																	A11_TRINITY_DN53576_c0_g1_i5
	A02_TRINITY_DN26960_c0_g3_i10																	C04_R10760704
	A06_TRINITY_DN45475_c0_g3_i5																	A03_TRINITY_DN27014_c3_g2_i10
	C05_R23754621																	A10_TRINITY_DN47561_c0_g1_i3
	C04_R10684857																	A07_TRINITY_DN46273_c2_g1_i4
	A02_TRINITY_DN26923_c1_g3_i1																	A03_TRINITY_DN24404_c0_g1_i1
	A05_TRINITY_DN36518_c0_g1_i1																	A05_TRINITY_DN50069_c0_g2_i2
	C07_R5522431																	A10_TRINITY_DN45590_c0_g1_i3
	A01_TRINITY_DN20882_c5_g1_i2																	A11_TRINITY_DN58698_c0_g1_i1
	B02_TRINITY_DN38722_c0_g1_i1																	A03_TRINITY_DN31528_c4_g1_i3
	A03_TRINITY_DN30423_c1_g6_i2																	C06_R6869643
	C11_R1210846																	A11_TRINITY_DN54001_c2_g1_i1
	B01_TRINITY_DN31070_c12_g1_i1																	A02_TRINITY_DN23934_c2_g2_i2
	A06_TRINITY_DN46444_c0_g1_i8																	A11_TRINITY_DN55772_c0_g3_i7
	C12_R655219																	A02_TRINITY_DN25440_c1_g1_i3
	A10_TRINITY_DN41049_c0_g1_i9																	C10_R3644870
	A05_TRINITY_DN47709_c1_g1_i19																	A11_TRINITY_DN53476_c1_g6_i10
	A01_TRINITY_DN20070_c3_g2_i1																	C09_R2760546
	A02_TRINITY_DN19822_c0_g2_i1																	C09_R2707507
	C12_R666777																	C07_R5240067
	A02_TRINITY_DN25820_c2_g3_i1																	C04_S10905356
	C09_S2633470																	B03_TRINITY_DN39329_c2_g1_i18
	A02_TRINITY_DN25809_c0_g4_i2																	A11_TRINITY_DN47028_c0_g1_i4
	A10_TRINITY_DN47179_c1_g1_i12																	A11_TRINITY_DN47064_c0_g1_i2
	C04_R11003948																	A11_TRINITY_DN58073_c0_g1_i10
	A03_TRINITY_DN30547_c0_g1_i32																	C05_R24006000
	A03_TRINITY_DN24995_c0_g1_i8																	B02_TRINITY_DN41691_c3_g2_i4
	A02_TRINITY_DN44915_c0_g1_i1																	A11_TRINITY_DN51633_c2_g2_i5
	C06_R6854335																	C08_R3944752
	A03_TRINITY_DN45474_c0_g1_i1																	A11_TRINITY_DN55414_c0_g2_i8
	B05_TRINITY_DN64724_c0_g1_i2																	A05_TRINITY_DN38099_c0_g1_i1
	C12_S275167																	C04_R10863091
	A02_TRINITY_DN10758_c0_g1_i2
	A05_TRINITY_DN38288_c0_g1_i2
	A03_TRINITY_DN26057_c0_g1_i10
	A02_TRINITY_DN15966_c1_g1_i1
	A02_TRINITY_DN20178_c1_g1_i4
	A09_TRINITY_DN31065_c0_g1_i5
	A02_TRINITY_DN13550_c0_g1_i2
	A02_TRINITY_DN16161_c0_g1_i1
	A03_TRINITY_DN27600_c0_g2_i2
	A02_TRINITY_DN22048_c0_g1_i1
	C12_R631637
	A02_TRINITY_DN21988_c1_g2_i1
	A02_TRINITY_DN34889_c0_g1_i1
	C04_R10653293
	B04_TRINITY_DN58977_c0_g1_i3
	A02_TRINITY_DN27056_c0_g1_i11
	A02_TRINITY_DN27026_c1_g1_i5
	A05_TRINITY_DN38295_c1_g3_i1
	C08_R3963596
	A02_TRINITY_DN24488_c1_g1_i1
	C09_R2689506
	B04_TRINITY_DN53930_c2_g1_i7
	A01_TRINITY_DN21048_c3_g3_i1
	A02_TRINITY_DN22759_c2_g1_i2
	A02_TRINITY_DN27795_c0_g1_i2
	A02_TRINITY_DN40178_c0_g1_i1
	A01_TRINITY_DN20683_c0_g1_i4
	A02_TRINITY_DN22462_c0_g2_i1
	A02_TRINITY_DN22006_c0_g1_i7
	A06_TRINITY_DN44060_c0_g1_i4
	C08_R4063904
	A09_TRINITY_DN44811_c0_g1_i13
	C12_R637553
	C08_R4021413
	A02_TRINITY_DN22333_c2_g3_i14
	C12_J634274
	A05_TRINITY_DN38608_c0_g4_i1
	A02_TRINITY_DN21788_c0_g1_i5
	C04_S11075463
	A01_TRINITY_DN22547_c3_g1_i2
	A02_TRINITY_DN21798_c1_g1_i3
	C08_S4015250
	A10_TRINITY_DN46128_c0_g1_i6
	A02_TRINITY_DN20300_c0_g1_i10
	A02_TRINITY_DN20325_c0_g1_i1
	A02_TRINITY_DN20362_c0_g1_i5
	A02_TRINITY_DN21587_c0_g2_i1
	B02_TRINITY_DN59381_c0_g1_i1
	A01_TRINITY_DN17440_c5_g2_i1
	C11_S1136019
	A02_TRINITY_DN17369_c0_g1_i2
	A02_TRINITY_DN5692_c0_g1_i1
	C09_S1464552
	A09_TRINITY_DN39400_c0_g5_i2
	C08_S3536095
	A01_TRINITY_DN22120_c1_g10_i1
	C12_S104236
	A01_TRINITY_DN17755_c4_g1_i1
	A09_TRINITY_DN42575_c0_g2_i1
	A03_TRINITY_DN29478_c2_g3_i2
	C09_R2665487
	A03_TRINITY_DN24148_c0_g1_i1
	A01_TRINITY_DN19392_c0_g1_i1
	A02_TRINITY_DN22833_c0_g1_i2
	A02_TRINITY_DN38545_c0_g1_i1
	A07_TRINITY_DN45202_c0_g1_i4
	A01_TRINITY_DN12610_c0_g1_i1
	A01_TRINITY_DN15889_c3_g1_i2
	A01_TRINITY_DN20959_c5_g1_i22
	A03_TRINITY_DN31059_c1_g1_i7
	A10_TRINITY_DN47171_c0_g1_i5
	A02_TRINITY_DN10643_c0_g1_i1
	C09_R2656242
	A02_TRINITY_DN21320_c1_g1_i6
	A06_TRINITY_DN51355_c0_g2_i20
	A07_TRINITY_DN46785_c0_g1_i4
	B01_TRINITY_DN29907_c2_g4_i1
	A01_TRINITY_DN20832_c1_g9_i1
	A01_TRINITY_DN15529_c3_g4_i1
	A01_TRINITY_DN22922_c1_g1_i1
	A01_TRINITY_DN16291_c0_g1_i1
	B03_TRINITY_DN37749_c1_g3_i2
	A01_TRINITY_DN16669_c2_g2_i5
	B01_TRINITY_DN17010_c0_g1_i1
	A01_TRINITY_DN15516_c9_g1_i1
	B01_TRINITY_DN35557_c2_g3_i1
	A05_TRINITY_DN39852_c2_g1_i2
	A05_TRINITY_DN26031_c0_g2_i1
	C12_R671614
	A09_TRINITY_DN8321_c0_g1_i1
	A09_TRINITY_DN44979_c1_g1_i23
	C07_J5291189
	C09_R2662352
	A01_TRINITY_DN4802_c0_g1_i1
	A05_TRINITY_DN51205_c0_g1_i2
	C05_R23916051
	A01_TRINITY_DN22815_c6_g1_i1
	A07_TRINITY_DN50210_c0_g1_i2
	A01_TRINITY_DN20818_c1_g1_i3
	A03_TRINITY_DN27549_c0_g3_i1
	B02_TRINITY_DN40400_c4_g2_i1
	A02_TRINITY_DN24407_c2_g2_i12
	A01_TRINITY_DN20953_c9_g1_i1
	A01_TRINITY_DN15527_c6_g2_i3
	A01_TRINITY_DN16811_c4_g1_i1
	C04_R10660361
	A11_TRINITY_DN46060_c0_g1_i2
	A06_TRINITY_DN43305_c1_g1_i1
	A08_TRINITY_DN23682_c0_g1_i12
	A01_TRINITY_DN20178_c3_g5_i1
	A01_TRINITY_DN20109_c6_g3_i1
	A01_TRINITY_DN20104_c1_g1_i1
	A08_TRINITY_DN28635_c1_g2_i8
	A03_TRINITY_DN29507_c0_g3_i1
	A03_TRINITY_DN30162_c0_g1_i11
	A05_TRINITY_DN36906_c0_g1_i7
	A08_TRINITY_DN10994_c0_g1_i1
	A02_TRINITY_DN26475_c2_g3_i5
	B05_TRINITY_DN58084_c1_g4_i1
	A10_TRINITY_DN40639_c2_g1_i2
	A10_TRINITY_DN39160_c1_g1_i15
	A01_TRINITY_DN28354_c0_g1_i1
	A01_TRINITY_DN22007_c2_g1_i1
	A10_TRINITY_DN42738_c0_g2_i11
	C10_S3549283
	A08_TRINITY_DN35370_c0_g1_i1
	A08_TRINITY_DN29941_c0_g1_i1
	A01_TRINITY_DN16196_c7_g2_i7
	A06_TRINITY_DN37711_c0_g1_i4
	A02_TRINITY_DN26486_c0_g1_i7
	A01_TRINITY_DN1746_c0_g1_i1
	B01_TRINITY_DN31530_c0_g1_i1
	A01_TRINITY_DN22318_c2_g1_i1
	C09_R2655004
	A05_TRINITY_DN40619_c0_g1_i15
	A02_TRINITY_DN26133_c0_g1_i6
	A01_TRINITY_DN17097_c3_g2_i1
	A10_TRINITY_DN41205_c1_g1_i10
	B01_TRINITY_DN17716_c0_g1_i1
	A11_TRINITY_DN50194_c5_g2_i1
	A09_TRINITY_DN34956_c1_g2_i3
	A01_TRINITY_DN18145_c1_g1_i16
	A05_TRINITY_DN41629_c3_g2_i5
	B04_TRINITY_DN51301_c0_g1_i3
	B01_TRINITY_DN29678_c6_g1_i6
	A02_TRINITY_DN27146_c0_g4_i3
	A05_TRINITY_DN46466_c2_g2_i2
	A01_TRINITY_DN20396_c2_g2_i2
	A06_TRINITY_DN49601_c0_g5_i1
	C10_R3691662
	A05_TRINITY_DN44445_c0_g1_i6
	A02_TRINITY_DN22065_c2_g1_i2
	C10_S3514230
	B01_TRINITY_DN31926_c0_g2_i1
	C06_R6934092
	A01_TRINITY_DN17595_c3_g1_i2
	A01_TRINITY_DN813_c0_g1_i1
	A03_TRINITY_DN24327_c2_g2_i2
	A09_TRINITY_DN37959_c2_g2_i8
	C08_R3885776
	A05_TRINITY_DN22852_c0_g1_i1
	A10_TRINITY_DN38127_c0_g1_i3
	A11_TRINITY_DN44149_c2_g3_i3
	C09_R2702270
	C12_S276468
	A07_TRINITY_DN45536_c0_g1_i7
	A01_TRINITY_DN14903_c1_g2_i1
	C11_R1153196
	A02_TRINITY_DN27201_c1_g6_i1
	B02_TRINITY_DN36765_c0_g1_i1
	A01_TRINITY_DN19703_c5_g6_i2
	A05_TRINITY_DN51681_c0_g1_i5
	C09_R2657146
	A05_TRINITY_DN42637_c0_g1_i4
	B02_TRINITY_DN41376_c0_g1_i13
	A10_TRINITY_DN43052_c1_g2_i3
	A02_TRINITY_DN23043_c2_g14_i1
	A06_TRINITY_DN53074_c1_g1_i2
	B01_TRINITY_DN29493_c2_g2_i7
	C11_S1150403
	B05_TRINITY_DN51648_c0_g1_i6
	C08_S4044277
	A01_TRINITY_DN19890_c3_g2_i1
	A05_TRINITY_DN49950_c1_g1_i6
	A05_TRINITY_DN49779_c1_g1_i9
	A01_TRINITY_DN15745_c4_g1_i1
	A02_TRINITY_DN18304_c1_g1_i1
	A01_TRINITY_DN16167_c1_g1_i1
	B04_TRINITY_DN22024_c0_g1_i1
	A03_TRINITY_DN29501_c0_g1_i5
	A03_TRINITY_DN17170_c0_g1_i2
	A01_TRINITY_DN14838_c4_g2_i1
	A01_TRINITY_DN19874_c3_g1_i1
	A01_TRINITY_DN17629_c5_g1_i11
	A03_TRINITY_DN29846_c1_g1_i9
	C12_R681675
	B01_TRINITY_DN31959_c6_g4_i1
	A09_TRINITY_DN45254_c1_g1_i1
	C05_R23863463
	C12_R658409
	A01_TRINITY_DN18969_c3_g2_i1
	B02_TRINITY_DN33104_c0_g1_i4
	A08_TRINITY_DN24092_c0_g1_i7
	C09_R2678774
	A02_TRINITY_DN13150_c0_g1_i1
	A09_TRINITY_DN37204_c0_g1_i5
	C11_R1255219
	A01_TRINITY_DN17426_c6_g1_i1
	A01_TRINITY_DN22078_c3_g1_i3
	A01_TRINITY_DN16200_c3_g2_i1
	B01_TRINITY_DN35247_c7_g1_i1
	A05_TRINITY_DN45064_c3_g1_i1
	A03_TRINITY_DN22593_c0_g1_i1
	C11_R1156634
	B01_TRINITY_DN29548_c1_g3_i1
	A05_TRINITY_DN37982_c0_g1_i6
	A01_TRINITY_DN7256_c0_g1_i1
	C11_S1262737
	A01_TRINITY_DN7440_c0_g1_i1
	A01_TRINITY_DN19543_c4_g1_i5
	A01_TRINITY_DN21158_c0_g2_i1
	C09_S2754927
	A03_TRINITY_DN30121_c0_g1_i4
	A05_TRINITY_DN28493_c0_g1_i4
	C09_R2744335
	C08_S740226
	A01_TRINITY_DN15255_c6_g10_i1
	A01_TRINITY_DN18794_c8_g2_i1
	A10_TRINITY_DN38285_c0_g4_i2
	A02_TRINITY_DN23956_c0_g1_i2
	B05_TRINITY_DN62548_c0_g2_i7
	A02_TRINITY_DN28038_c1_g2_i1
	A01_TRINITY_DN26998_c0_g1_i1
	C11_R1157597
	A10_TRINITY_DN37287_c0_g1_i1
	C09_S2618099
	C09_R2745134
	A01_TRINITY_DN21640_c6_g3_i1
	C08_S702045
	A01_TRINITY_DN17973_c3_g3_i1
	A01_TRINITY_DN20125_c10_g1_i3
	B04_TRINITY_DN58939_c0_g1_i5
	C06_S5411909
	A06_TRINITY_DN34604_c0_g1_i2
	A09_TRINITY_DN44174_c0_g1_i9
	A08_TRINITY_DN25356_c0_g2_i1
	C05_S24357896
	A01_TRINITY_DN18731_c0_g1_i2
	A01_TRINITY_DN20602_c1_g1_i1
	A01_TRINITY_DN24264_c0_g1_i1
	A07_TRINITY_DN39603_c0_g1_i6
	A05_TRINITY_DN50584_c1_g1_i7
	A01_TRINITY_DN21257_c0_g2_i1
	A11_TRINITY_DN54173_c0_g1_i1
	A10_TRINITY_DN41150_c1_g1_i12
	A08_TRINITY_DN1986_c0_g1_i2
	A01_TRINITY_DN17068_c6_g2_i1
	C12_R649685
	C09_R2709869
	A01_TRINITY_DN21291_c5_g3_i1
	A11_TRINITY_DN39533_c0_g1_i4
	A09_TRINITY_DN36353_c0_g1_i1
	A08_TRINITY_DN27724_c0_g1_i10
	A01_TRINITY_DN20366_c0_g5_i1
	A01_TRINITY_DN18585_c3_g2_i1
	A02_TRINITY_DN27183_c1_g4_i1
	A01_TRINITY_DN28078_c0_g1_i1
	A01_TRINITY_DN17245_c10_g3_i1
	A10_TRINITY_DN40835_c0_g1_i4
	A03_TRINITY_DN29408_c1_g1_i18
	A01_TRINITY_DN15460_c1_g1_i1
	A05_TRINITY_DN49490_c0_g2_i9
	C08_R4083865
	A01_TRINITY_DN18283_c3_g1_i1
	B01_TRINITY_DN24823_c0_g1_i1
	C06_R6968824
	A07_TRINITY_DN14974_c0_g1_i3
	C11_R1181834
	A02_TRINITY_DN16057_c0_g1_i1
	A07_TRINITY_DN50683_c1_g1_i4
	A01_TRINITY_DN22271_c2_g1_i1
	C11_R1180697
	A03_TRINITY_DN19635_c0_g1_i1
	C11_R1159046
	B03_TRINITY_DN37664_c0_g1_i2
	A02_TRINITY_DN24554_c8_g3_i1
	C11_R1193073
	A02_TRINITY_DN23882_c4_g4_i5
	A01_TRINITY_DN18953_c7_g3_i1
	A01_TRINITY_DN11685_c0_g1_i1
	A01_TRINITY_DN13229_c0_g1_i1
	C11_S1186983
	A02_TRINITY_DN22365_c0_g1_i7
	A02_TRINITY_DN18329_c0_g1_i1
	A01_TRINITY_DN21540_c5_g1_i1
	A02_TRINITY_DN22876_c3_g2_i1
	C08_R4079837
	A01_TRINITY_DN17068_c6_g1_i3
	A01_TRINITY_DN29431_c0_g1_i1
	C09_S2643878
	C06_R6875057
	B01_TRINITY_DN31602_c1_g1_i1
	A09_TRINITY_DN41671_c0_g1_i2
	B01_TRINITY_DN30080_c1_g3_i1
	C12_R638632
	A01_TRINITY_DN19951_c2_g1_i1
	A08_TRINITY_DN25978_c0_g2_i11
	C11_R1234519
	A02_TRINITY_DN18766_c0_g1_i2
	A01_TRINITY_DN17878_c8_g3_i4
	B03_TRINITY_DN41017_c0_g1_i1
	A02_TRINITY_DN25849_c0_g2_i1
	B01_TRINITY_DN41966_c0_g1_i1
	C04_S10220102
	C08_R4022010
	A09_TRINITY_DN42196_c0_g1_i2
	A01_TRINITY_DN20949_c5_g4_i1
	A01_TRINITY_DN15859_c4_g5_i1
	A03_TRINITY_DN24966_c6_g1_i4
	C10_J3495795
	A01_TRINITY_DN25522_c0_g1_i1
	A06_TRINITY_DN46042_c0_g1_i1
	C04_R10666253
	A01_TRINITY_DN19213_c1_g2_i1
	A02_TRINITY_DN23876_c3_g1_i3
	A02_TRINITY_DN22484_c1_g4_i2
	A01_TRINITY_DN10817_c0_g1_i1
	C07_R5302343
	A01_TRINITY_DN12045_c0_g2_i1
	C09_S2147226
	C07_R5216897
	A03_TRINITY_DN30836_c0_g1_i18
	A01_TRINITY_DN17279_c7_g3_i3
	A01_TRINITY_DN22594_c6_g5_i1
	A01_TRINITY_DN12443_c0_g1_i1
	C11_S1288680
	A01_TRINITY_DN20887_c7_g1_i1
	A02_TRINITY_DN34798_c0_g1_i1
	A01_TRINITY_DN20486_c6_g5_i2
	A01_TRINITY_DN17530_c3_g4_i2
	A06_TRINITY_DN3509_c0_g1_i1
	C09_R2711813
	A05_TRINITY_DN32761_c0_g2_i1
	C09_S2644604
	C06_S6165855
	A09_TRINITY_DN38121_c0_g1_i7
	A07_TRINITY_DN48957_c0_g1_i1
	C09_R2735092
	A05_TRINITY_DN63181_c0_g1_i1
	A01_TRINITY_DN22466_c0_g3_i1
	A01_TRINITY_DN19115_c6_g3_i2
	A01_TRINITY_DN17159_c3_g2_i2
	B03_TRINITY_DN43844_c1_g1_i4
	C09_R2772440
	C08_R4087069
	A01_TRINITY_DN15281_c1_g1_i2
	A01_TRINITY_DN28432_c0_g1_i1
	A01_TRINITY_DN16501_c3_g1_i4
	A09_TRINITY_DN39947_c1_g2_i1
	A01_TRINITY_DN17830_c2_g1_i1
	C10_J3554187
	A01_TRINITY_DN29729_c0_g1_i1
	A01_TRINITY_DN24106_c0_g1_i1
	A02_TRINITY_DN22968_c2_g1_i5
	A01_TRINITY_DN22975_c3_g1_i6
	C07_S5242570
	A05_TRINITY_DN31095_c0_g1_i2
	C09_R2652355
	C05_R23737205
	A07_TRINITY_DN53672_c0_g1_i3
	A02_TRINITY_DN40286_c0_g1_i1
	A01_TRINITY_DN20012_c6_g1_i1
	A05_TRINITY_DN44906_c0_g1_i5
	A08_TRINITY_DN23856_c0_g1_i3
	B01_TRINITY_DN34058_c5_g1_i1
	A01_TRINITY_DN17884_c4_g2_i1
	A03_TRINITY_DN26595_c4_g4_i1
	C11_R1173767
	C12_R631417
	A02_TRINITY_DN26963_c2_g4_i1
	A01_TRINITY_DN12037_c0_g1_i1
	A01_TRINITY_DN16646_c2_g2_i1
	A08_TRINITY_DN26309_c0_g5_i1
	A01_TRINITY_DN29301_c0_g1_i1
	A03_TRINITY_DN24910_c2_g2_i2
	A01_TRINITY_DN24071_c0_g1_i1
	A01_TRINITY_DN20990_c1_g4_i2
	A08_TRINITY_DN24792_c1_g5_i1
	A05_TRINITY_DN23444_c0_g1_i1
	A10_TRINITY_DN33267_c0_g1_i1
	A01_TRINITY_DN15915_c1_g1_i4
	A01_TRINITY_DN26984_c0_g1_i1
	A01_TRINITY_DN18371_c4_g3_i1
	C08_R4061662
	C08_R3909644
	C09_R2686594
	B05_TRINITY_DN57850_c2_g1_i5
	C12_S646265
	C09_R2673433
	B03_TRINITY_DN38998_c0_g1_i2
	A01_TRINITY_DN20895_c2_g4_i1
	A05_TRINITY_DN47098_c1_g2_i4
	B04_TRINITY_DN50517_c0_g2_i4
	A08_TRINITY_DN28927_c0_g1_i26
	A01_TRINITY_DN26892_c0_g1_i1
	A01_TRINITY_DN16772_c9_g4_i1
	C08_R3897439
	C08_S3910481
	A07_TRINITY_DN46884_c0_g1_i1
	A03_TRINITY_DN20143_c0_g1_i1
	C10_R3459088
	A02_TRINITY_DN26412_c3_g3_i2
	A02_TRINITY_DN21688_c2_g1_i1
	A01_TRINITY_DN22227_c3_g2_i1
	A01_TRINITY_DN16652_c6_g4_i2
	A02_TRINITY_DN21565_c4_g1_i3
	C11_R1166187
	A03_TRINITY_DN27609_c0_g1_i3
	C06_S4511547
	A07_TRINITY_DN49061_c1_g3_i3
	A08_TRINITY_DN29066_c2_g6_i2
	A05_TRINITY_DN44352_c2_g1_i1
	A01_TRINITY_DN16767_c0_g3_i1
	A05_TRINITY_DN7027_c0_g1_i1
	C07_R5282933
	A01_TRINITY_DN19976_c5_g3_i1
	A02_TRINITY_DN27829_c3_g1_i10
	C11_R1234019
	C12_R690996
	A03_TRINITY_DN29119_c3_g1_i1
	A05_TRINITY_DN37565_c0_g1_i2
	A01_TRINITY_DN26841_c0_g1_i1
	A01_TRINITY_DN18392_c2_g1_i1
	A08_TRINITY_DN21616_c0_g1_i1
	C07_S2366939
	B02_TRINITY_DN34286_c5_g1_i1
	C04_R10964802
	B01_TRINITY_DN31227_c4_g3_i2
	A01_TRINITY_DN20914_c2_g3_i1
	A02_TRINITY_DN19408_c0_g2_i2
	C09_R2684691
	A01_TRINITY_DN15026_c0_g3_i1
	A08_TRINITY_DN26429_c2_g1_i13
	A02_TRINITY_DN37839_c0_g1_i1
	C08_R3920981
	C11_R1214746
	C07_R5547021
	A03_TRINITY_DN28907_c2_g1_i3
	C09_R2667745
	C07_R5243769
	A03_TRINITY_DN26430_c6_g5_i1
	C08_R3885220
	A09_TRINITY_DN41880_c1_g2_i3
	A01_TRINITY_DN19105_c9_g1_i1
	B01_TRINITY_DN32122_c0_g1_i1
	A05_TRINITY_DN42954_c3_g1_i2
	A06_TRINITY_DN50844_c0_g1_i4
	A02_TRINITY_DN27431_c1_g1_i1
	A06_TRINITY_DN43456_c0_g1_i10
	A01_TRINITY_DN17675_c1_g1_i1
	A02_TRINITY_DN23154_c1_g1_i11
	A01_TRINITY_DN11558_c0_g1_i1
	A01_TRINITY_DN21162_c4_g1_i2
	A05_TRINITY_DN49981_c0_g1_i6
	A05_TRINITY_DN46874_c1_g1_i5
	B03_TRINITY_DN39249_c0_g2_i8
	A01_TRINITY_DN18964_c4_g1_i1
	A03_TRINITY_DN25343_c1_g1_i6
	A01_TRINITY_DN15912_c3_g7_i1
	C08_S3873180
	C08_S1822895
	C08_S3964471
	A01_TRINITY_DN12117_c0_g1_i1
	A03_TRINITY_DN25270_c1_g1_i1
	A07_TRINITY_DN39174_c0_g1_i3
	B01_TRINITY_DN27089_c0_g1_i5
	A01_TRINITY_DN20221_c1_g1_i1
	A01_TRINITY_DN16292_c0_g2_i1
	C12_S276013
	B02_TRINITY_DN35975_c2_g1_i5
	A06_TRINITY_DN43915_c2_g1_i17
	A01_TRINITY_DN19816_c5_g3_i1
	C10_S3436193
	B02_TRINITY_DN40793_c0_g1_i2
	C12_S8961
	C05_R23812722
	A05_TRINITY_DN37114_c0_g1_i2
	A01_TRINITY_DN5435_c0_g1_i1
	A01_TRINITY_DN26710_c0_g1_i1
	B02_TRINITY_DN41558_c0_g2_i1
	A01_TRINITY_DN21190_c5_g3_i1
	A11_TRINITY_DN58038_c0_g1_i14
	A01_TRINITY_DN17954_c2_g1_i1
	A02_TRINITY_DN27138_c0_g3_i1
	A08_TRINITY_DN7981_c0_g1_i2
	B04_TRINITY_DN52770_c0_g2_i5
	A06_TRINITY_DN33213_c0_g1_i2
	A06_TRINITY_DN43643_c0_g2_i6
	C08_R3894008
	A01_TRINITY_DN15987_c4_g2_i2
	A01_TRINITY_DN15574_c2_g3_i1
	C06_R7080017
	C05_R24022098
	C11_R1194507
	C10_R3586939
	A09_TRINITY_DN42117_c0_g1_i1
	A01_TRINITY_DN16537_c7_g2_i1
	C12_S93245
	A01_TRINITY_DN18593_c3_g1_i1
	A01_TRINITY_DN17519_c1_g2_i2
	A01_TRINITY_DN17571_c4_g3_i2
	A08_TRINITY_DN9987_c0_g1_i1
	C10_R3692325
	C10_R3579315
	C08_J3889448
	B01_TRINITY_DN32750_c3_g1_i1
	C09_R2728499
	A03_TRINITY_DN26612_c1_g3_i6
	C08_R3892920
	C12_R658301
	A02_TRINITY_DN26588_c0_g1_i9
	C08_R3901231
	C07_S5442219
	A01_TRINITY_DN22753_c3_g1_i3
	A09_TRINITY_DN38862_c1_g2_i5
	A02_TRINITY_DN23123_c3_g3_i3
	A01_TRINITY_DN16146_c4_g2_i1
	A11_TRINITY_DN47413_c1_g1_i2
	C12_R630602
	A02_TRINITY_DN25766_c3_g2_i5
	A09_TRINITY_DN13986_c0_g1_i2
	A01_TRINITY_DN20888_c4_g2_i1
	C10_S3433589
	C08_S1714564
	C09_S2649379
	A03_TRINITY_DN29800_c0_g2_i10
	A01_TRINITY_DN20616_c1_g2_i1
	A02_TRINITY_DN20148_c0_g1_i2
	A01_TRINITY_DN18327_c1_g4_i1
	A06_TRINITY_DN36351_c0_g1_i2
	A06_TRINITY_DN51217_c1_g1_i3
	C07_R5217095
	A01_TRINITY_DN20063_c2_g2_i1
	A01_TRINITY_DN19136_c4_g2_i3
	A01_TRINITY_DN18354_c5_g2_i1
	A02_TRINITY_DN19822_c0_g1_i2
	C08_S3864095
	C08_R4054242
	A08_TRINITY_DN26762_c4_g8_i6
	A02_TRINITY_DN24261_c0_g1_i1
	C04_S10338421
	A02_TRINITY_DN20976_c1_g2_i4
	A10_TRINITY_DN45295_c0_g2_i1
	A03_TRINITY_DN19464_c0_g1_i1
	A01_TRINITY_DN25503_c0_g1_i1
	A05_TRINITY_DN36698_c0_g1_i4
	C06_R7088539
	A03_TRINITY_DN7048_c0_g1_i1
	A01_TRINITY_DN19927_c3_g2_i2
	C06_R6993338
	A11_TRINITY_DN42830_c4_g3_i1
	C11_R1177204
	A01_TRINITY_DN20846_c1_g1_i13
	A01_TRINITY_DN15669_c4_g2_i1
	B02_TRINITY_DN11782_c0_g1_i1
	A01_TRINITY_DN5587_c0_g1_i1
	A01_TRINITY_DN22203_c0_g1_i1
	C08_S3862566
	A01_TRINITY_DN21709_c4_g1_i1
	C06_R7113650
	C10_R3696780
	A01_TRINITY_DN19992_c3_g1_i1
	A01_TRINITY_DN21635_c3_g1_i3
	C07_S5548540
	A01_TRINITY_DN4666_c0_g1_i2
	C09_R2652301
	B01_TRINITY_DN38138_c0_g1_i1
	A01_TRINITY_DN18202_c5_g3_i1
	A01_TRINITY_DN19147_c6_g1_i1
	A02_TRINITY_DN21091_c0_g1_i2
	A08_TRINITY_DN29507_c1_g2_i2
	A01_TRINITY_DN19133_c1_g1_i1
	B04_TRINITY_DN63589_c0_g1_i1
	A06_TRINITY_DN38923_c0_g1_i1
	A06_TRINITY_DN22957_c0_g1_i1
	C10_R3709621
	B05_TRINITY_DN62465_c0_g1_i3
	A01_TRINITY_DN20182_c1_g2_i2
	A03_TRINITY_DN2768_c0_g1_i1
	C12_R684438
	A01_TRINITY_DN18593_c7_g1_i1
	A10_TRINITY_DN44007_c0_g2_i5
	C12_R655585
	A08_TRINITY_DN35653_c0_g1_i1
	A09_TRINITY_DN30407_c0_g1_i3
	A01_TRINITY_DN18451_c3_g5_i1
	A01_TRINITY_DN22308_c3_g2_i2
	A03_TRINITY_DN30575_c2_g1_i16
	A05_TRINITY_DN46797_c2_g1_i1
	C12_S622214
	A01_TRINITY_DN22068_c5_g2_i1
	A08_TRINITY_DN26743_c2_g2_i1
	A01_TRINITY_DN18046_c3_g3_i2
	A01_TRINITY_DN18051_c4_g1_i1
	A01_TRINITY_DN15878_c1_g1_i2
	A07_TRINITY_DN48620_c0_g1_i1
	C07_S5188544
	A10_TRINITY_DN35471_c0_g1_i8
	A01_TRINITY_DN24141_c0_g1_i1
	A05_TRINITY_DN48996_c0_g3_i4
	A11_TRINITY_DN36437_c0_g1_i1
	A01_TRINITY_DN19664_c6_g9_i1
	A02_TRINITY_DN26892_c0_g1_i8
	A08_TRINITY_DN29379_c0_g1_i15
	B03_TRINITY_DN45117_c0_g3_i1
	A03_TRINITY_DN28226_c2_g7_i2
	A03_TRINITY_DN25129_c0_g2_i1
	C08_R3908465
	A02_TRINITY_DN27568_c0_g1_i15
	C08_S3872767
	A11_TRINITY_DN29460_c0_g1_i2
	A01_TRINITY_DN21452_c5_g4_i1
	A01_TRINITY_DN16953_c4_g3_i1
	C05_R23745420
	C09_R2744919
	A10_TRINITY_DN46563_c1_g1_i7
	A05_TRINITY_DN25297_c0_g1_i1
	C10_R3435785
	A05_TRINITY_DN38833_c0_g1_i3
	A01_TRINITY_DN20749_c1_g1_i1
	B01_TRINITY_DN28422_c3_g1_i1
	C12_S590843
	A09_TRINITY_DN35573_c0_g4_i5
	B05_TRINITY_DN58708_c1_g2_i2
	B01_TRINITY_DN27260_c0_g1_i1
	A05_TRINITY_DN48980_c0_g1_i13
	A01_TRINITY_DN21077_c5_g1_i1
	A01_TRINITY_DN17558_c7_g1_i3
	A02_TRINITY_DN26491_c1_g2_i7
	A06_TRINITY_DN47970_c1_g2_i1
	A05_TRINITY_DN45270_c0_g3_i4
	A06_TRINITY_DN51457_c0_g1_i6
	A06_TRINITY_DN52974_c0_g1_i1
	A03_TRINITY_DN18781_c0_g1_i4
	A02_TRINITY_DN24022_c4_g2_i9
	A01_TRINITY_DN26996_c0_g1_i1
	C10_S3533261
	A01_TRINITY_DN19846_c2_g2_i1
	C09_R2760671
	C09_S94224
	A05_TRINITY_DN28588_c0_g1_i2
	C07_R5327352
	C08_R4083455
	B01_TRINITY_DN41810_c0_g1_i1
	A06_TRINITY_DN48958_c0_g2_i1
	A03_TRINITY_DN27724_c3_g1_i1
	C10_S2242217
	C05_R23761622
	B04_TRINITY_DN58197_c1_g2_i5
	A10_TRINITY_DN42738_c0_g2_i9
	A01_TRINITY_DN24006_c0_g1_i1
	A01_TRINITY_DN27999_c0_g1_i1
	A01_TRINITY_DN27114_c0_g1_i1
	A05_TRINITY_DN29455_c0_g2_i3
	A01_TRINITY_DN22954_c2_g3_i1
	A03_TRINITY_DN28565_c0_g1_i2
	A07_TRINITY_DN50447_c0_g1_i10
	A01_TRINITY_DN19347_c4_g5_i1
	C12_S70690
	A01_TRINITY_DN1885_c0_g1_i1
	B01_TRINITY_DN31377_c3_g2_i1
	A05_TRINITY_DN43581_c0_g2_i2
	C12_R635144
	C09_S2775448
	A01_TRINITY_DN21904_c1_g3_i1
	A03_TRINITY_DN29980_c0_g3_i8
	A02_TRINITY_DN21871_c3_g2_i5
	A08_TRINITY_DN24752_c3_g6_i1
	C07_R5314627
	A01_TRINITY_DN19558_c1_g3_i1
	A01_TRINITY_DN20993_c10_g1_i1
	A11_TRINITY_DN69889_c0_g1_i1
	A01_TRINITY_DN22947_c4_g2_i1
	A02_TRINITY_DN24140_c2_g2_i2
	A11_TRINITY_DN67178_c0_g1_i1
	A09_TRINITY_DN43610_c1_g1_i3
	C06_S1278910
	A08_TRINITY_DN7471_c0_g1_i1
	C08_J3898095
	C08_R3884908
	C08_R4047056
	A01_TRINITY_DN19199_c0_g2_i1
	A01_TRINITY_DN17039_c1_g1_i1
	A11_TRINITY_DN45551_c1_g1_i1
	A01_TRINITY_DN21885_c1_g7_i1
	B05_TRINITY_DN46947_c0_g4_i2
	B01_TRINITY_DN35360_c3_g1_i1
	A09_TRINITY_DN40036_c2_g2_i3
	C08_R3923800
	A01_TRINITY_DN19697_c8_g4_i1
	C07_R5274614
	C08_R3919741
	A08_TRINITY_DN25990_c0_g2_i1
	C12_R656383
	A11_TRINITY_DN19217_c0_g1_i1
	A07_TRINITY_DN52254_c1_g1_i4
	C10_R3495297
	A01_TRINITY_DN7739_c0_g1_i1
	A03_TRINITY_DN30327_c0_g1_i1
	A02_TRINITY_DN22676_c0_g1_i3
	A03_TRINITY_DN22911_c0_g1_i7
	A02_TRINITY_DN5295_c0_g1_i1
	C06_S7109887
	A01_TRINITY_DN15913_c8_g1_i1
	A02_TRINITY_DN35235_c0_g1_i1
	A02_TRINITY_DN20996_c0_g1_i3
	C09_R2741570
	B03_TRINITY_DN40410_c2_g1_i1
	A01_TRINITY_DN22603_c2_g7_i2
	A09_TRINITY_DN5065_c0_g1_i1
	A01_TRINITY_DN9501_c0_g1_i1
	B01_TRINITY_DN30240_c0_g2_i3
	A08_TRINITY_DN40082_c0_g1_i1
	A08_TRINITY_DN29793_c3_g3_i3
	C04_J10898550
	A09_TRINITY_DN44224_c0_g2_i2
	A09_TRINITY_DN42662_c0_g1_i13
	A10_TRINITY_DN42270_c1_g1_i3
	A01_TRINITY_DN22137_c7_g1_i1
	A10_TRINITY_DN44285_c0_g1_i5
	B05_TRINITY_DN55347_c2_g1_i5
	A01_TRINITY_DN17097_c1_g1_i2
	A06_TRINITY_DN43698_c0_g1_i8
	C08_S3849327
	A01_TRINITY_DN19287_c3_g2_i12
	C06_S7259900
	A01_TRINITY_DN17425_c6_g1_i7
	C12_S46287
	A01_TRINITY_DN19452_c3_g1_i1
	A05_TRINITY_DN37747_c0_g2_i5
	A01_TRINITY_DN19401_c4_g5_i1
	C06_R7050820
	C11_R1231038
	A01_TRINITY_DN16367_c2_g1_i2
	A01_TRINITY_DN26723_c0_g1_i1
	A01_TRINITY_DN26778_c0_g1_i1
	A02_TRINITY_DN25480_c0_g1_i8
	A02_TRINITY_DN22458_c0_g3_i1
	A10_TRINITY_DN45608_c0_g1_i5
	A11_TRINITY_DN53828_c1_g1_i8
	B03_TRINITY_DN36585_c0_g1_i1
	A02_TRINITY_DN18299_c0_g1_i2
	C10_S3745139
	A01_TRINITY_DN17419_c4_g1_i1
	A01_TRINITY_DN17466_c6_g2_i4
	A01_TRINITY_DN17489_c0_g2_i1
	C12_R658697
	A01_TRINITY_DN17469_c4_g1_i4
	A01_TRINITY_DN17498_c5_g1_i1
	A10_TRINITY_DN46839_c0_g1_i13
	A03_TRINITY_DN26902_c0_g1_i4
	A02_TRINITY_DN24446_c0_g5_i1
	C09_R2658949
	C04_R10933165
	A02_TRINITY_DN23848_c0_g3_i6
[truncated: 757 more rows]

## Sheet: P. pinaster summary
Additional file 9: Clustering of Pinus pinaster differential expressed (DE) genes with gene ontology (GO) enriched terms. For each cluster, number of genes and percentage for genes are indicated.
Cluster ID	Number of genes	% of genes
1	1144	13
2	2755	31.3
3	449	5.1
5	20	0.2
11	52	0.6
13	97	1.1
15	211	2.4
18	1083	12.3
19	1233	14
24	549	6.2
27	151	1.7
29	415	4.7
Total	8159	92.7

## Sheet: F. circinatum
Additional file 9: Differential expressed (DE) genes in each Fusarium circinatum gene clusters.
Cluster 1	Cluster 2	Cluster 3	Cluster 4	Cluster 5	Cluster 6	Cluster 7
FCIRG_01524T1	FCIRG_00712T1	FCIRG_00016T1	FCIRG_00185T1	FCIRG_00162T1	FCIRG_00343T1	FCIRG_05870T1
FCIRG_03320T1	FCIRG_01376T1	FCIRG_00020T1	FCIRG_00204T1	FCIRG_00648T1	FCIRG_00681T1	FCIRG_09837T1
FCIRG_04022T1	FCIRG_02737T1	FCIRG_00033T1	FCIRG_00246T1	FCIRG_00650T1	FCIRG_00832T1	FCIRG_10151T1
FCIRG_08777T1	FCIRG_03961T1	FCIRG_00036T1	FCIRG_00373T1	FCIRG_01283T1	FCIRG_01253T1	FCIRG_10394T1
FCIRG_08884T1	FCIRG_04641T1	FCIRG_00057T1	FCIRG_00417T1	FCIRG_01763T1	FCIRG_01354T1	FCIRG_12469T1
FCIRG_09713T1	FCIRG_10005T1	FCIRG_00061T1	FCIRG_00456T1	FCIRG_02213T1	FCIRG_01729T1	FCIRG_12698T1
FCIRG_09857T1	FCIRG_11074T1	FCIRG_00063T1	FCIRG_00457T1	FCIRG_02551T1	FCIRG_01730T1	FCIRG_13823T1
	FCIRG_12447T1	FCIRG_00065T1	FCIRG_00479T1	FCIRG_02808T1	FCIRG_02259T1
	FCIRG_13040T1	FCIRG_00108T1	FCIRG_00595T1	FCIRG_03267T1	FCIRG_02405T1
		FCIRG_00111T1	FCIRG_01075T1	FCIRG_04891T1	FCIRG_02454T1
		FCIRG_00112T1	FCIRG_01076T1	FCIRG_05355T1	FCIRG_02820T1
		FCIRG_00114T1	FCIRG_01092T1	FCIRG_06045T1	FCIRG_03200T1
		FCIRG_00115T1	FCIRG_01095T1	FCIRG_07402T1	FCIRG_04639T1
		FCIRG_00119T1	FCIRG_01167T1	FCIRG_07739T1	FCIRG_04911T1
		FCIRG_00121T1	FCIRG_01169T1	FCIRG_08999T1	FCIRG_05116T1
		FCIRG_00125T1	FCIRG_01282T1	FCIRG_09125T1	FCIRG_05260T1
		FCIRG_00127T1	FCIRG_01357T1	FCIRG_10530T1	FCIRG_06606T1
		FCIRG_00130T1	FCIRG_01384T1	FCIRG_10531T1	FCIRG_06984T1
		FCIRG_00132T1	FCIRG_01398T1	FCIRG_11134T1	FCIRG_07193T1
		FCIRG_00134T1	FCIRG_01400T1	FCIRG_13394T1	FCIRG_07509T1
		FCIRG_00135T1	FCIRG_01411T1	FCIRG_13465T1	FCIRG_07753T1
		FCIRG_00137T1	FCIRG_01580T1	FCIRG_13581T1	FCIRG_08074T1
		FCIRG_00138T1	FCIRG_01897T1	FCIRG_13714T1	FCIRG_10041T1
		FCIRG_00139T1	FCIRG_01995T1	FCIRG_13843T1	FCIRG_10703T1
		FCIRG_00141T1	FCIRG_02030T1		FCIRG_11066T1
		FCIRG_00160T1	FCIRG_02032T1		FCIRG_11108T1
		FCIRG_00182T1	FCIRG_02040T1		FCIRG_11165T1
		FCIRG_00190T1	FCIRG_02081T1		FCIRG_11398T1
		FCIRG_00192T1	FCIRG_02196T1		FCIRG_12603T1
		FCIRG_00193T1	FCIRG_02210T1		FCIRG_12604T1
		FCIRG_00196T1	FCIRG_02309T1		FCIRG_12685T1
		FCIRG_00197T1	FCIRG_02313T1		FCIRG_12801T1
		FCIRG_00199T1	FCIRG_02376T1		FCIRG_12846T1
		FCIRG_00201T1	FCIRG_02411T1		FCIRG_13177T1
		FCIRG_00202T1	FCIRG_02621T1		FCIRG_13293T1
		FCIRG_00203T1	FCIRG_02718T1		FCIRG_13580T1
		FCIRG_00205T1	FCIRG_02965T1		FCIRG_14006T1
		FCIRG_00207T1	FCIRG_02976T1		FCIRG_14053T1
		FCIRG_00208T1	FCIRG_03123T1		FCIRG_14564T1
		FCIRG_00209T1	FCIRG_03139T1
		FCIRG_00212T1	FCIRG_03222T1
		FCIRG_00214T1	FCIRG_03227T1
		FCIRG_00215T1	FCIRG_03248T1
		FCIRG_00217T1	FCIRG_03273T1
		FCIRG_00219T1	FCIRG_03389T1
		FCIRG_00220T1	FCIRG_03409T1
		FCIRG_00223T1	FCIRG_03420T1
		FCIRG_00224T1	FCIRG_03425T1
		FCIRG_00226T1	FCIRG_03633T1
		FCIRG_00230T1	FCIRG_03687T1
		FCIRG_00231T1	FCIRG_03724T1
		FCIRG_00234T1	FCIRG_03735T1
		FCIRG_00236T1	FCIRG_04083T1
		FCIRG_00237T1	FCIRG_04094T1
		FCIRG_00238T1	FCIRG_04125T1
		FCIRG_00240T1	FCIRG_04181T1
		FCIRG_00241T1	FCIRG_04241T1
		FCIRG_00243T1	FCIRG_04244T1
		FCIRG_00244T1	FCIRG_04289T1
		FCIRG_00262T1	FCIRG_04291T1
		FCIRG_00281T1	FCIRG_04341T1
		FCIRG_00300T1	FCIRG_04457T1
		FCIRG_00304T1	FCIRG_04598T1
		FCIRG_00313T1	FCIRG_04603T1
		FCIRG_00318T1	FCIRG_04615T1
		FCIRG_00351T1	FCIRG_04657T1
		FCIRG_00352T1	FCIRG_04680T1
		FCIRG_00353T1	FCIRG_04722T1
		FCIRG_00354T1	FCIRG_04942T1
		FCIRG_00355T1	FCIRG_04964T1
		FCIRG_00356T1	FCIRG_05047T1
		FCIRG_00357T1	FCIRG_05052T1
		FCIRG_00358T1	FCIRG_05054T1
		FCIRG_00359T1	FCIRG_05092T1
		FCIRG_00380T1	FCIRG_05268T1
		FCIRG_00388T1	FCIRG_05320T1
		FCIRG_00392T1	FCIRG_05363T1
		FCIRG_00393T1	FCIRG_05444T1
		FCIRG_00396T1	FCIRG_05517T1
		FCIRG_00415T1	FCIRG_05536T1
		FCIRG_00418T1	FCIRG_05787T1
		FCIRG_00422T1	FCIRG_05918T1
		FCIRG_00429T1	FCIRG_05987T1
		FCIRG_00434T1	FCIRG_06053T1
		FCIRG_00435T1	FCIRG_06102T1
		FCIRG_00445T1	FCIRG_06275T1
		FCIRG_00446T1	FCIRG_06281T1
		FCIRG_00448T1	FCIRG_06300T1
		FCIRG_00449T1	FCIRG_06386T1
		FCIRG_00450T1	FCIRG_06411T1
		FCIRG_00454T1	FCIRG_06510T1
		FCIRG_00455T1	FCIRG_06525T1
		FCIRG_00460T1	FCIRG_06595T1
		FCIRG_00462T1	FCIRG_06618T1
		FCIRG_00463T1	FCIRG_06669T1
		FCIRG_00465T1	FCIRG_06689T1
		FCIRG_00469T1	FCIRG_06697T1
		FCIRG_00470T1	FCIRG_06699T1
		FCIRG_00471T1	FCIRG_06712T1
		FCIRG_00474T1	FCIRG_06741T1
		FCIRG_00477T1	FCIRG_06759T1
		FCIRG_00492T1	FCIRG_06943T1
		FCIRG_00495T1	FCIRG_06995T1
		FCIRG_00498T1	FCIRG_07050T1
		FCIRG_00503T1	FCIRG_07059T1
		FCIRG_00504T1	FCIRG_07081T1
		FCIRG_00519T1	FCIRG_07222T1
		FCIRG_00550T1	FCIRG_07248T1
		FCIRG_00551T1	FCIRG_07271T1
		FCIRG_00553T1	FCIRG_07310T1
		FCIRG_00554T1	FCIRG_07330T1
		FCIRG_00561T1	FCIRG_07358T1
		FCIRG_00562T1	FCIRG_07450T1
		FCIRG_00563T1	FCIRG_07513T1
		FCIRG_00565T1	FCIRG_07542T1
		FCIRG_00571T1	FCIRG_07581T1
		FCIRG_00577T1	FCIRG_07593T1
		FCIRG_00578T1	FCIRG_07598T1
		FCIRG_00580T1	FCIRG_07610T1
		FCIRG_00581T1	FCIRG_07646T1
		FCIRG_00584T1	FCIRG_07647T1
		FCIRG_00588T1	FCIRG_07731T1
		FCIRG_00590T1	FCIRG_07774T1
		FCIRG_00591T1	FCIRG_07791T1
		FCIRG_00592T1	FCIRG_07909T1
		FCIRG_00597T1	FCIRG_07954T1
		FCIRG_00609T1	FCIRG_08027T1
		FCIRG_00612T1	FCIRG_08265T2
		FCIRG_00617T1	FCIRG_08278T1
		FCIRG_00618T1	FCIRG_08338T1
		FCIRG_00621T1	FCIRG_08343T1
		FCIRG_00623T1	FCIRG_08359T1
		FCIRG_00626T1	FCIRG_08438T1
		FCIRG_00628T1	FCIRG_08441T1
		FCIRG_00629T1	FCIRG_08449T1
		FCIRG_00632T1	FCIRG_08466T1
		FCIRG_00633T1	FCIRG_08558T1
		FCIRG_00635T1	FCIRG_08577T1
		FCIRG_00637T1	FCIRG_08625T1
		FCIRG_00645T1	FCIRG_08630T1
		FCIRG_00647T1	FCIRG_08755T1
		FCIRG_00649T1	FCIRG_08940T1
		FCIRG_00651T1	FCIRG_09097T1
		FCIRG_00724T1	FCIRG_09135T1
		FCIRG_00725T1	FCIRG_09209T1
		FCIRG_00726T1	FCIRG_09255T1
		FCIRG_00746T1	FCIRG_09316T1
		FCIRG_00750T1	FCIRG_09472T1
		FCIRG_00770T1	FCIRG_09490T1
		FCIRG_00780T1	FCIRG_09651T1
		FCIRG_00781T1	FCIRG_09698T1
		FCIRG_00782T1	FCIRG_09781T1
		FCIRG_00783T1	FCIRG_09789T1
		FCIRG_00784T1	FCIRG_09816T1
		FCIRG_00804T1	FCIRG_09821T1
		FCIRG_00806T1	FCIRG_09862T1
		FCIRG_00808T1	FCIRG_09973T1
		FCIRG_00816T1	FCIRG_10068T1
		FCIRG_00817T1	FCIRG_10152T1
		FCIRG_00818T1	FCIRG_10303T1
		FCIRG_00821T1	FCIRG_10453T1
		FCIRG_00822T1	FCIRG_10557T1
		FCIRG_00827T1	FCIRG_10566T1
		FCIRG_00828T1	FCIRG_10633T1
		FCIRG_00829T1	FCIRG_10718T1
		FCIRG_00830T1	FCIRG_10726T1
		FCIRG_00833T1	FCIRG_10916T1
		FCIRG_00841T1	FCIRG_10954T1
		FCIRG_00843T1	FCIRG_11007T1
		FCIRG_00844T1	FCIRG_11042T1
		FCIRG_00853T1	FCIRG_11054T1
		FCIRG_00874T1	FCIRG_11163T1
		FCIRG_00884T1	FCIRG_11183T1
		FCIRG_00889T1	FCIRG_11287T1
		FCIRG_00899T1	FCIRG_11313T1
		FCIRG_00904T1	FCIRG_11351T1
		FCIRG_00907T1	FCIRG_11358T1
		FCIRG_00908T1	FCIRG_11381T1
		FCIRG_00909T1	FCIRG_11393T1
		FCIRG_00912T1	FCIRG_11409T1
		FCIRG_00917T1	FCIRG_11704T1
		FCIRG_00918T1	FCIRG_11716T1
		FCIRG_00926T1	FCIRG_11845T1
		FCIRG_00927T1	FCIRG_11868T1
		FCIRG_00930T1	FCIRG_11977T1
		FCIRG_00931T1	FCIRG_12009T1
		FCIRG_00936T1	FCIRG_12011T1
		FCIRG_00946T1	FCIRG_12067T1
		FCIRG_00977T1	FCIRG_12111T1
		FCIRG_00978T1	FCIRG_12239T1
		FCIRG_00979T1	FCIRG_12281T1
		FCIRG_00982T1	FCIRG_12341T1
		FCIRG_00987T1	FCIRG_12357T1
		FCIRG_00988T1	FCIRG_12527T1
		FCIRG_00989T1	FCIRG_12548T1
		FCIRG_00999T1	FCIRG_12553T1
		FCIRG_01002T1	FCIRG_12557T1
		FCIRG_01004T1	FCIRG_12619T1
		FCIRG_01032T1	FCIRG_12715T1
		FCIRG_01033T1	FCIRG_12756T1
		FCIRG_01036T1	FCIRG_12762T1
		FCIRG_01037T1	FCIRG_12767T1
		FCIRG_01040T1	FCIRG_12779T1
		FCIRG_01041T1	FCIRG_12934T1
		FCIRG_01044T1	FCIRG_13021T1
		FCIRG_01046T1	FCIRG_13082T1
		FCIRG_01047T1	FCIRG_13139T1
		FCIRG_01049T1	FCIRG_13200T1
		FCIRG_01050T1	FCIRG_13229T1
		FCIRG_01074T1	FCIRG_13298T1
		FCIRG_01081T1	FCIRG_13346T1
		FCIRG_01088T1	FCIRG_13355T1
		FCIRG_01090T1	FCIRG_13358T1
		FCIRG_01091T1	FCIRG_13423T1
		FCIRG_01097T1	FCIRG_13442T1
		FCIRG_01098T1	FCIRG_13481T1
		FCIRG_01099T1	FCIRG_13506T1
		FCIRG_01101T1	FCIRG_13522T1
		FCIRG_01102T1	FCIRG_13560T1
		FCIRG_01103T1	FCIRG_13690T1
		FCIRG_01104T1	FCIRG_13731T1
		FCIRG_01105T1	FCIRG_13745T1
		FCIRG_01106T1	FCIRG_13807T1
		FCIRG_01108T1	FCIRG_13812T1
		FCIRG_01110T1	FCIRG_13871T1
		FCIRG_01112T1	FCIRG_13884T1
		FCIRG_01114T1	FCIRG_13894T1
		FCIRG_01115T1	FCIRG_13909T1
		FCIRG_01116T1	FCIRG_13926T1
		FCIRG_01120T1	FCIRG_13990T1
		FCIRG_01126T1	FCIRG_14005T1
		FCIRG_01138T1	FCIRG_14021T1
		FCIRG_01144T1	FCIRG_14232T1
		FCIRG_01148T1	FCIRG_14233T1
		FCIRG_01164T1	FCIRG_14251T1
		FCIRG_01166T1	FCIRG_14260T1
		FCIRG_01173T1	FCIRG_14262T1
		FCIRG_01191T1	FCIRG_14268T1
		FCIRG_01194T1	FCIRG_14303T1
		FCIRG_01195T1	FCIRG_14438T1
		FCIRG_01196T1	FCIRG_14442T1
		FCIRG_01197T1	FCIRG_14484T1
		FCIRG_01200T1	FCIRG_14534T1
		FCIRG_01201T1	FCIRG_14597T1
		FCIRG_01202T1	FCIRG_14600T1
		FCIRG_01203T1	FCIRG_14619T1
		FCIRG_01204T1	FCIRG_14665T1
		FCIRG_01209T1	FCIRG_14676T1
		FCIRG_01211T1	FCIRG_14723T1
		FCIRG_01212T1	FCIRG_14741T1
		FCIRG_01213T1	FCIRG_14766T1
		FCIRG_01215T1	FCIRG_14767T1
		FCIRG_01216T1	FCIRG_14796T1
		FCIRG_01217T1	FCIRG_14822T1
		FCIRG_01219T1	FCIRG_14848T1
		FCIRG_01220T1	FCIRG_14987T1
		FCIRG_01225T1	FCIRG_14999T1
		FCIRG_01231T1	FCIRG_15043T1
		FCIRG_01250T1	FCIRG_15099T1
		FCIRG_01256T1	FCIRG_15115T1
		FCIRG_01258T1	FCIRG_15134T1
		FCIRG_01259T1
		FCIRG_01261T1
		FCIRG_01262T1
		FCIRG_01263T1
		FCIRG_01264T1
		FCIRG_01265T1
		FCIRG_01268T1
		FCIRG_01269T1
		FCIRG_01270T1
		FCIRG_01271T1
		FCIRG_01272T1
		FCIRG_01287T1
		FCIRG_01290T1
		FCIRG_01297T1
		FCIRG_01303T1
		FCIRG_01310T1
		FCIRG_01314T1
		FCIRG_01327T1
		FCIRG_01328T1
		FCIRG_01329T1
		FCIRG_01330T1
		FCIRG_01349T1
		FCIRG_01358T1
		FCIRG_01359T1
		FCIRG_01360T1
		FCIRG_01362T1
		FCIRG_01366T1
		FCIRG_01368T1
		FCIRG_01369T1
		FCIRG_01370T1
		FCIRG_01371T1
		FCIRG_01373T1
		FCIRG_01374T1
		FCIRG_01377T1
		FCIRG_01382T1
		FCIRG_01383T1
		FCIRG_01385T1
		FCIRG_01388T1
		FCIRG_01389T1
		FCIRG_01391T1
		FCIRG_01393T1
		FCIRG_01396T1
		FCIRG_01402T1
		FCIRG_01406T1
		FCIRG_01412T1
		FCIRG_01417T1
		FCIRG_01419T1
		FCIRG_01420T1
		FCIRG_01422T1
		FCIRG_01423T1
		FCIRG_01428T1
		FCIRG_01429T1
		FCIRG_01430T1
		FCIRG_01432T1
		FCIRG_01433T1
		FCIRG_01434T1
		FCIRG_01441T1
		FCIRG_01443T1
		FCIRG_01447T1
		FCIRG_01448T1
		FCIRG_01456T1
		FCIRG_01459T1
		FCIRG_01460T1
		FCIRG_01462T1
		FCIRG_01464T1
		FCIRG_01466T1
		FCIRG_01469T1
		FCIRG_01470T1
		FCIRG_01471T1
		FCIRG_01473T1
		FCIRG_01474T1
		FCIRG_01475T1
		FCIRG_01476T1
		FCIRG_01477T1
		FCIRG_01478T1
		FCIRG_01512T1
		FCIRG_01534T1
		FCIRG_01542T1
		FCIRG_01545T1
		FCIRG_01547T1
		FCIRG_01548T1
		FCIRG_01549T1
		FCIRG_01550T1
		FCIRG_01573T1
		FCIRG_01574T1
		FCIRG_01579T1
		FCIRG_01585T1
		FCIRG_01586T1
		FCIRG_01601T1
		FCIRG_01604T1
		FCIRG_01609T1
		FCIRG_01612T1
		FCIRG_01613T1
		FCIRG_01614T1
		FCIRG_01615T1
		FCIRG_01616T1
		FCIRG_01617T1
		FCIRG_01618T1
		FCIRG_01621T1
		FCIRG_01622T1
		FCIRG_01623T1
		FCIRG_01625T1
		FCIRG_01626T1
		FCIRG_01627T1
		FCIRG_01643T1
		FCIRG_01656T1
		FCIRG_01659T1
		FCIRG_01666T1
		FCIRG_01667T1
		FCIRG_01668T1
		FCIRG_01696T1
		FCIRG_01704T1
		FCIRG_01749T1
		FCIRG_01759T1
		FCIRG_01769T1
		FCIRG_01795T1
		FCIRG_01799T1
		FCIRG_01832T1
		FCIRG_01839T1
		FCIRG_01840T1
		FCIRG_01841T1
		FCIRG_01844T1
		FCIRG_01845T1
		FCIRG_01846T1
		FCIRG_01852T1
		FCIRG_01870T1
		FCIRG_01873T1
		FCIRG_01876T1
		FCIRG_01880T1
		FCIRG_01892T1
		FCIRG_01893T1
		FCIRG_01895T1
		FCIRG_01898T1
		FCIRG_01899T1
		FCIRG_01901T1
		FCIRG_01903T1
		FCIRG_01904T1
		FCIRG_01907T1
		FCIRG_01911T1
		FCIRG_01912T1
		FCIRG_01913T1
		FCIRG_01914T1
		FCIRG_01915T1
		FCIRG_01916T1
		FCIRG_01919T1
		FCIRG_01920T1
		FCIRG_01924T1
		FCIRG_01925T1
		FCIRG_01926T1
		FCIRG_01929T1
		FCIRG_01931T1
		FCIRG_01939T1
		FCIRG_01942T1
		FCIRG_01943T1
		FCIRG_01944T1
		FCIRG_01950T1
		FCIRG_01951T1
		FCIRG_01955T1
		FCIRG_01956T1
		FCIRG_01957T1
		FCIRG_01958T1
		FCIRG_01960T1
		FCIRG_01962T1
		FCIRG_01963T1
		FCIRG_01964T1
		FCIRG_01969T1
		FCIRG_01971T1
		FCIRG_01977T1
		FCIRG_01978T1
		FCIRG_01989T1
		FCIRG_01991T1
		FCIRG_01992T1
		FCIRG_01999T1
		FCIRG_02000T1
		FCIRG_02001T1
		FCIRG_02003T1
		FCIRG_02005T1
		FCIRG_02006T1
		FCIRG_02007T1
		FCIRG_02010T1
		FCIRG_02011T1
		FCIRG_02012T1
		FCIRG_02013T1
		FCIRG_02014T1
		FCIRG_02018T1
		FCIRG_02020T1
		FCIRG_02021T1
		FCIRG_02022T1
		FCIRG_02024T1
		FCIRG_02028T1
		FCIRG_02029T1
		FCIRG_02031T1
		FCIRG_02038T1
		FCIRG_02039T1
		FCIRG_02043T1
		FCIRG_02045T1
		FCIRG_02046T1
		FCIRG_02051T1
		FCIRG_02053T1
		FCIRG_02054T1
		FCIRG_02055T1
		FCIRG_02056T1
		FCIRG_02057T1
		FCIRG_02059T1
		FCIRG_02060T1
		FCIRG_02062T1
		FCIRG_02064T1
		FCIRG_02065T1
		FCIRG_02066T1
		FCIRG_02069T1
		FCIRG_02070T1
		FCIRG_02071T1
		FCIRG_02074T1
		FCIRG_02075T1
		FCIRG_02076T1
		FCIRG_02077T1
		FCIRG_02088T1
		FCIRG_02089T1
		FCIRG_02090T1
		FCIRG_02091T1
		FCIRG_02092T1
		FCIRG_02093T1
		FCIRG_02095T1
		FCIRG_02101T1
		FCIRG_02108T1
		FCIRG_02109T1
		FCIRG_02110T1
		FCIRG_02113T1
		FCIRG_02114T1
		FCIRG_02115T1
		FCIRG_02118T1
		FCIRG_02120T1
		FCIRG_02122T1
		FCIRG_02124T1
		FCIRG_02127T1
		FCIRG_02128T1
		FCIRG_02131T1
		FCIRG_02132T1
		FCIRG_02158T1
		FCIRG_02162T1
		FCIRG_02167T1
		FCIRG_02171T1
		FCIRG_02172T1
		FCIRG_02173T1
		FCIRG_02174T1
		FCIRG_02175T1
		FCIRG_02176T1
		FCIRG_02177T1
		FCIRG_02178T1
		FCIRG_02180T1
		FCIRG_02184T1
		FCIRG_02186T1
		FCIRG_02187T1
		FCIRG_02188T1
		FCIRG_02192T1
		FCIRG_02194T1
		FCIRG_02195T1
		FCIRG_02197T1
		FCIRG_02198T1
		FCIRG_02199T1
		FCIRG_02201T1
		FCIRG_02207T1
		FCIRG_02216T1
		FCIRG_02217T1
		FCIRG_02218T1
		FCIRG_02220T1
		FCIRG_02221T1
		FCIRG_02223T1
		FCIRG_02230T1
		FCIRG_02251T1
		FCIRG_02254T1
		FCIRG_02255T1
		FCIRG_02256T1
		FCIRG_02303T1
		FCIRG_02312T1
		FCIRG_02315T1
		FCIRG_02316T1
		FCIRG_02317T1
		FCIRG_02318T1
		FCIRG_02322T1
		FCIRG_02326T1
		FCIRG_02331T1
		FCIRG_02332T1
		FCIRG_02333T1
		FCIRG_02334T1
		FCIRG_02335T1
		FCIRG_02336T1
		FCIRG_02339T1
		FCIRG_02341T1
		FCIRG_02363T1
		FCIRG_02364T1
		FCIRG_02365T1
		FCIRG_02366T1
		FCIRG_02368T1
		FCIRG_02372T1
		FCIRG_02377T1
		FCIRG_02380T1
		FCIRG_02387T1
		FCIRG_02388T1
		FCIRG_02389T1
		FCIRG_02393T1
		FCIRG_02394T1
		FCIRG_02395T1
		FCIRG_02396T1
		FCIRG_02398T1
		FCIRG_02407T1
		FCIRG_02408T1
		FCIRG_02413T1
		FCIRG_02415T1
		FCIRG_02433T1
		FCIRG_02437T1
		FCIRG_02438T1
		FCIRG_02439T1
		FCIRG_02440T1
		FCIRG_02441T1
		FCIRG_02442T1
		FCIRG_02443T1
		FCIRG_02444T1
		FCIRG_02445T1
		FCIRG_02446T1
		FCIRG_02447T1
		FCIRG_02448T1
		FCIRG_02451T1
		FCIRG_02455T1
		FCIRG_02456T1
		FCIRG_02462T1
		FCIRG_02464T1
		FCIRG_02467T1
		FCIRG_02470T1
		FCIRG_02474T1
		FCIRG_02488T1
		FCIRG_02514T1
		FCIRG_02516T1
		FCIRG_02517T1
		FCIRG_02538T1
		FCIRG_02539T1
		FCIRG_02541T1
		FCIRG_02543T1
		FCIRG_02546T1
		FCIRG_02557T1
		FCIRG_02561T1
		FCIRG_02575T1
		FCIRG_02596T1
		FCIRG_02615T1
		FCIRG_02617T1
		FCIRG_02618T1
		FCIRG_02624T1
		FCIRG_02625T1
		FCIRG_02626T1
		FCIRG_02627T1
		FCIRG_02629T1
		FCIRG_02636T1
		FCIRG_02640T1
		FCIRG_02656T1
		FCIRG_02658T1
		FCIRG_02661T1
		FCIRG_02662T1
		FCIRG_02669T1
		FCIRG_02686T1
		FCIRG_02687T1
		FCIRG_02689T1
		FCIRG_02690T1
		FCIRG_02691T1
		FCIRG_02694T1
		FCIRG_02696T1
		FCIRG_02713T1
		FCIRG_02730T1
		FCIRG_02766T1
		FCIRG_02770T1
		FCIRG_02780T1
		FCIRG_02789T1
		FCIRG_02804T1
		FCIRG_02813T1
		FCIRG_02819T1
		FCIRG_02821T1
		FCIRG_02825T1
		FCIRG_02830T1
		FCIRG_02832T1
		FCIRG_02833T1
		FCIRG_02837T1
		FCIRG_02839T1
		FCIRG_02840T1
		FCIRG_02841T1
		FCIRG_02843T1
		FCIRG_02856T1
		FCIRG_02885T1
		FCIRG_02886T1
		FCIRG_02887T1
		FCIRG_02891T1
		FCIRG_02893T1
		FCIRG_02895T1
		FCIRG_02896T1
		FCIRG_02930T1
		FCIRG_02937T1
		FCIRG_02940T1
		FCIRG_02941T1
		FCIRG_02943T1
		FCIRG_02944T1
		FCIRG_02954T1
		FCIRG_02966T1
		FCIRG_02971T1
		FCIRG_02975T1
		FCIRG_02979T1
		FCIRG_02980T1
		FCIRG_02981T1
		FCIRG_02982T1
		FCIRG_02987T1
		FCIRG_02989T1
		FCIRG_02991T1
		FCIRG_02999T1
		FCIRG_03010T1
		FCIRG_03022T1
		FCIRG_03033T1
		FCIRG_03038T1
		FCIRG_03046T1
		FCIRG_03047T1
		FCIRG_03050T1
		FCIRG_03052T1
		FCIRG_03057T1
		FCIRG_03058T1
		FCIRG_03084T1
		FCIRG_03085T1
		FCIRG_03086T1
		FCIRG_03087T1
		FCIRG_03088T1
		FCIRG_03089T1
		FCIRG_03091T1
		FCIRG_03097T1
		FCIRG_03098T1
		FCIRG_03100T1
		FCIRG_03111T1
		FCIRG_03112T1
		FCIRG_03113T1
		FCIRG_03114T1
		FCIRG_03116T1
		FCIRG_03118T1
		FCIRG_03120T1
		FCIRG_03122T1
		FCIRG_03125T1
		FCIRG_03126T1
		FCIRG_03127T1
		FCIRG_03128T1
		FCIRG_03129T1
		FCIRG_03130T1
		FCIRG_03131T1
		FCIRG_03132T1
		FCIRG_03134T1
		FCIRG_03138T1
		FCIRG_03140T1
		FCIRG_03144T1
		FCIRG_03149T1
		FCIRG_03160T1
		FCIRG_03161T1
		FCIRG_03163T1
		FCIRG_03165T1
		FCIRG_03166T1
		FCIRG_03167T1
		FCIRG_03168T1
		FCIRG_03176T1
		FCIRG_03177T1
		FCIRG_03189T1
		FCIRG_03207T1
		FCIRG_03210T1
		FCIRG_03211T1
		FCIRG_03213T1
		FCIRG_03215T1
		FCIRG_03217T1
		FCIRG_03218T1
		FCIRG_03219T1
		FCIRG_03220T1
		FCIRG_03223T1
		FCIRG_03226T1
		FCIRG_03229T1
		FCIRG_03233T1
		FCIRG_03234T1
		FCIRG_03238T1
		FCIRG_03244T1
		FCIRG_03249T1
		FCIRG_03250T1
		FCIRG_03251T1
		FCIRG_03252T1
		FCIRG_03264T1
		FCIRG_03266T1
		FCIRG_03269T1
		FCIRG_03271T1
		FCIRG_03274T1
		FCIRG_03275T1
		FCIRG_03276T1
		FCIRG_03281T1
		FCIRG_03283T1
		FCIRG_03285T1
		FCIRG_03286T1
		FCIRG_03288T1
		FCIRG_03289T1
		FCIRG_03290T1
		FCIRG_03293T1
		FCIRG_03294T1
		FCIRG_03295T1
		FCIRG_03298T1
		FCIRG_03338T1
		FCIRG_03345T1
		FCIRG_03382T1
		FCIRG_03383T1
		FCIRG_03390T1
		FCIRG_03391T1
		FCIRG_03393T1
		FCIRG_03394T1
		FCIRG_03395T1
		FCIRG_03396T1
		FCIRG_03397T1
		FCIRG_03398T1
		FCIRG_03400T1
		FCIRG_03401T1
		FCIRG_03403T1
		FCIRG_03404T1
		FCIRG_03405T1
		FCIRG_03406T1
		FCIRG_03407T1
		FCIRG_03410T1
		FCIRG_03412T1
		FCIRG_03413T1
		FCIRG_03414T1
		FCIRG_03415T1
		FCIRG_03416T1
		FCIRG_03417T1
		FCIRG_03424T1
		FCIRG_03429T1
		FCIRG_03432T1
		FCIRG_03434T1
		FCIRG_03436T1
		FCIRG_03437T1
		FCIRG_03439T1
		FCIRG_03440T1
		FCIRG_03449T1
		FCIRG_03450T1
		FCIRG_03455T1
		FCIRG_03460T1
		FCIRG_03461T1
		FCIRG_03468T1
		FCIRG_03508T1
		FCIRG_03509T1
		FCIRG_03516T1
		FCIRG_03517T1
		FCIRG_03518T1
		FCIRG_03522T1
		FCIRG_03523T1
		FCIRG_03526T1
		FCIRG_03527T1
		FCIRG_03528T1
		FCIRG_03535T1
		FCIRG_03551T1
		FCIRG_03553T1
		FCIRG_03554T1
		FCIRG_03555T1
		FCIRG_03556T1
		FCIRG_03557T1
		FCIRG_03558T1
		FCIRG_03559T1
		FCIRG_03560T1
		FCIRG_03563T1
		FCIRG_03566T1
		FCIRG_03568T1
		FCIRG_03580T1
		FCIRG_03584T1
		FCIRG_03586T1
		FCIRG_03587T1
		FCIRG_03588T1
		FCIRG_03589T1
		FCIRG_03590T1
		FCIRG_03591T1
		FCIRG_03592T1
		FCIRG_03597T1
		FCIRG_03598T1
		FCIRG_03609T1
		FCIRG_03615T1
		FCIRG_03616T1
		FCIRG_03617T1
		FCIRG_03618T1
		FCIRG_03621T1
		FCIRG_03622T1
		FCIRG_03630T1
		FCIRG_03631T1
		FCIRG_03639T1
		FCIRG_03640T1
		FCIRG_03644T1
		FCIRG_03645T1
		FCIRG_03646T1
		FCIRG_03647T1
		FCIRG_03648T1
		FCIRG_03685T1
		FCIRG_03686T1
		FCIRG_03689T1
		FCIRG_03694T1
		FCIRG_03695T1
		FCIRG_03696T1
		FCIRG_03699T1
		FCIRG_03700T1
		FCIRG_03701T1
		FCIRG_03702T1
		FCIRG_03703T1
		FCIRG_03704T1
		FCIRG_03706T1
		FCIRG_03709T1
		FCIRG_03710T1
		FCIRG_03713T1
		FCIRG_03721T1
		FCIRG_03722T1
		FCIRG_03725T1
		FCIRG_03731T1
		FCIRG_03732T1
		FCIRG_03733T1
		FCIRG_03734T1
		FCIRG_03738T1
		FCIRG_03739T1
		FCIRG_03745T1
		FCIRG_03747T1
		FCIRG_03748T1
		FCIRG_03750T1
		FCIRG_03752T1
		FCIRG_03755T1
		FCIRG_03760T1
		FCIRG_03763T1
		FCIRG_03765T1
		FCIRG_03766T1
		FCIRG_03767T1
		FCIRG_03769T1
		FCIRG_03772T1
		FCIRG_03776T1
		FCIRG_03797T1
		FCIRG_03808T1
		FCIRG_03815T1
		FCIRG_03823T1
		FCIRG_03825T1
		FCIRG_03827T1
		FCIRG_03828T1
		FCIRG_03829T1
		FCIRG_03830T1
		FCIRG_03831T1
		FCIRG_03832T1
		FCIRG_03835T1
		FCIRG_03836T1
		FCIRG_03838T1
		FCIRG_03841T1
		FCIRG_03847T1
		FCIRG_03849T1
		FCIRG_03850T1
		FCIRG_03852T1
		FCIRG_03861T1
		FCIRG_03862T1
		FCIRG_03864T1
		FCIRG_03871T1
		FCIRG_03875T1
		FCIRG_03876T1
		FCIRG_03880T1
		FCIRG_03883T1
		FCIRG_03885T1
		FCIRG_03887T1
		FCIRG_03890T1
		FCIRG_03893T1
		FCIRG_03894T1
		FCIRG_03895T1
		FCIRG_03897T1
		FCIRG_03899T1
		FCIRG_03900T1
		FCIRG_03901T1
		FCIRG_03904T1
		FCIRG_03905T1
		FCIRG_03906T1
		FCIRG_03908T1
		FCIRG_03910T1
		FCIRG_03911T1
		FCIRG_03913T1
		FCIRG_03915T1
		FCIRG_03919T1
		FCIRG_03920T1
		FCIRG_03921T1
		FCIRG_03922T1
		FCIRG_03924T1
		FCIRG_03940T1
		FCIRG_03951T1
		FCIRG_03959T1
		FCIRG_03964T1
		FCIRG_03978T1
		FCIRG_03981T1
		FCIRG_03982T1
		FCIRG_03983T1
		FCIRG_03988T1
		FCIRG_03990T1
		FCIRG_03999T1
		FCIRG_04000T1
		FCIRG_04003T1
		FCIRG_04006T1
		FCIRG_04024T1
		FCIRG_04035T1
		FCIRG_04043T1
		FCIRG_04044T1
		FCIRG_04045T1
		FCIRG_04046T1
		FCIRG_04050T1
		FCIRG_04052T1
		FCIRG_04053T1
		FCIRG_04055T1
		FCIRG_04056T1
		FCIRG_04061T1
		FCIRG_04062T1
		FCIRG_04063T1
		FCIRG_04064T1
		FCIRG_04066T1
		FCIRG_04068T1
		FCIRG_04070T1
		FCIRG_04074T1
		FCIRG_04075T1
		FCIRG_04076T1
		FCIRG_04078T1
		FCIRG_04082T1
		FCIRG_04084T1
		FCIRG_04088T1
		FCIRG_04115T1
		FCIRG_04120T1
		FCIRG_04121T1
		FCIRG_04124T1
		FCIRG_04126T1
		FCIRG_04127T1
		FCIRG_04131T1
		FCIRG_04133T1
		FCIRG_04134T1
		FCIRG_04135T1
		FCIRG_04136T1
		FCIRG_04137T1
		FCIRG_04138T1
		FCIRG_04150T1
		FCIRG_04153T1
		FCIRG_04155T1
		FCIRG_04191T1
		FCIRG_04194T1
		FCIRG_04195T1
		FCIRG_04198T1
		FCIRG_04201T1
		FCIRG_04207T1
		FCIRG_04212T1
		FCIRG_04214T1
		FCIRG_04215T1
		FCIRG_04216T1
		FCIRG_04217T1
		FCIRG_04218T1
		FCIRG_04220T1
		FCIRG_04221T1
		FCIRG_04225T1
		FCIRG_04226T1
		FCIRG_04230T1
		FCIRG_04233T1
		FCIRG_04235T1
		FCIRG_04237T1
		FCIRG_04239T1
		FCIRG_04240T1
		FCIRG_04242T1
		FCIRG_04260T1
		FCIRG_04264T1
		FCIRG_04265T1
		FCIRG_04268T1
		FCIRG_04269T1
		FCIRG_04271T1
		FCIRG_04274T1
		FCIRG_04275T1
		FCIRG_04278T1
		FCIRG_04279T1
		FCIRG_04284T1
		FCIRG_04285T1
		FCIRG_04286T1
		FCIRG_04292T1
		FCIRG_04294T1
		FCIRG_04295T1
		FCIRG_04296T1
		FCIRG_04297T1
		FCIRG_04299T1
		FCIRG_04300T1
		FCIRG_04302T1
		FCIRG_04303T1
		FCIRG_04305T1
		FCIRG_04306T1
		FCIRG_04309T1
		FCIRG_04313T1
		FCIRG_04314T1
		FCIRG_04315T1
		FCIRG_04316T1
		FCIRG_04319T1
		FCIRG_04322T1
		FCIRG_04327T1
		FCIRG_04330T1
		FCIRG_04331T1
		FCIRG_04334T1
		FCIRG_04347T1
		FCIRG_04348T1
		FCIRG_04351T1
		FCIRG_04353T1
		FCIRG_04355T1
		FCIRG_04357T1
		FCIRG_04358T1
		FCIRG_04359T1
		FCIRG_04360T1
		FCIRG_04361T1
		FCIRG_04387T1
		FCIRG_04391T1
		FCIRG_04392T1
		FCIRG_04393T1
		FCIRG_04394T1
		FCIRG_04395T1
		FCIRG_04397T1
		FCIRG_04398T1
		FCIRG_04400T1
		FCIRG_04401T1
		FCIRG_04402T1
		FCIRG_04403T1
		FCIRG_04406T1
		FCIRG_04409T1
		FCIRG_04413T1
		FCIRG_04419T1
		FCIRG_04420T1
		FCIRG_04421T1
		FCIRG_04422T1
		FCIRG_04424T1
		FCIRG_04429T1
		FCIRG_04430T1
		FCIRG_04433T1
		FCIRG_04458T1
		FCIRG_04459T1
		FCIRG_04463T1
		FCIRG_04471T1
		FCIRG_04480T1
		FCIRG_04489T1
		FCIRG_04504T1
		FCIRG_04507T1
		FCIRG_04509T1
		FCIRG_04510T1
		FCIRG_04511T1
		FCIRG_04512T1
		FCIRG_04513T1
		FCIRG_04528T1
		FCIRG_04530T1
		FCIRG_04531T1
		FCIRG_04532T1
		FCIRG_04533T1
		FCIRG_04534T1
		FCIRG_04539T1
		FCIRG_04567T1
		FCIRG_04576T1
		FCIRG_04578T1
		FCIRG_04580T1
		FCIRG_04582T1
		FCIRG_04584T1
		FCIRG_04590T1
		FCIRG_04591T1
		FCIRG_04592T1
		FCIRG_04593T1
		FCIRG_04599T1
		FCIRG_04604T1
		FCIRG_04605T1
		FCIRG_04612T1
		FCIRG_04614T1
		FCIRG_04619T1
		FCIRG_04620T1
		FCIRG_04624T1
		FCIRG_04625T1
		FCIRG_04626T1
		FCIRG_04627T1
		FCIRG_04629T1
		FCIRG_04632T1
		FCIRG_04633T1
		FCIRG_04634T1
		FCIRG_04635T1
		FCIRG_04637T1
		FCIRG_04640T1
		FCIRG_04667T1
		FCIRG_04668T1
		FCIRG_04669T1
		FCIRG_04671T1
		FCIRG_04674T1
		FCIRG_04676T1
		FCIRG_04684T1
		FCIRG_04686T1
		FCIRG_04692T1
		FCIRG_04696T1
		FCIRG_04700T1
		FCIRG_04702T1
		FCIRG_04703T1
		FCIRG_04704T1
		FCIRG_04714T1
		FCIRG_04721T1
		FCIRG_04726T1
		FCIRG_04727T1
		FCIRG_04728T1
		FCIRG_04735T1
		FCIRG_04752T1
		FCIRG_04761T1
		FCIRG_04763T1
		FCIRG_04771T1
		FCIRG_04777T1
		FCIRG_04778T1
		FCIRG_04780T1
		FCIRG_04781T1
		FCIRG_04787T1
		FCIRG_04791T1
		FCIRG_04798T1
		FCIRG_04801T1
		FCIRG_04805T1
		FCIRG_04806T1
		FCIRG_04831T1
		FCIRG_04832T1
		FCIRG_04837T1
		FCIRG_04844T1
		FCIRG_04845T1
		FCIRG_04846T1
		FCIRG_04858T1
		FCIRG_04878T1
		FCIRG_04884T1
		FCIRG_04886T1
		FCIRG_04888T1
		FCIRG_04892T1
		FCIRG_04893T1
		FCIRG_04895T1
		FCIRG_04896T1
		FCIRG_04898T1
		FCIRG_04902T1
		FCIRG_04903T1
		FCIRG_04908T1
		FCIRG_04910T1
		FCIRG_04918T1
		FCIRG_04924T1
		FCIRG_04937T1
		FCIRG_04941T1
		FCIRG_04943T1
		FCIRG_04953T1
		FCIRG_04956T1
		FCIRG_04957T1
		FCIRG_04960T1
		FCIRG_04961T1
		FCIRG_04966T1
		FCIRG_04976T1
		FCIRG_04978T1
		FCIRG_04981T1
		FCIRG_04983T1
		FCIRG_04984T1
		FCIRG_04986T1
		FCIRG_04995T1
		FCIRG_04996T1
		FCIRG_04997T1
		FCIRG_04999T1
		FCIRG_05000T1
		FCIRG_05002T1
		FCIRG_05025T1
		FCIRG_05026T1
		FCIRG_05027T1
		FCIRG_05028T1
		FCIRG_05034T1
		FCIRG_05036T1
		FCIRG_05038T1
		FCIRG_05040T1
		FCIRG_05042T1
		FCIRG_05046T1
		FCIRG_05048T1
		FCIRG_05053T1
		FCIRG_05055T1
		FCIRG_05056T1
		FCIRG_05057T1
		FCIRG_05059T1
		FCIRG_05060T1
		FCIRG_05062T1
		FCIRG_05070T1
		FCIRG_05075T1
		FCIRG_05076T1
		FCIRG_05077T1
		FCIRG_05078T1
		FCIRG_05081T1
		FCIRG_05082T1
		FCIRG_05083T1
		FCIRG_05085T1
		FCIRG_05088T1
		FCIRG_05089T1
		FCIRG_05090T1
		FCIRG_05091T1
		FCIRG_05097T1
		FCIRG_05098T1
		FCIRG_05099T1
		FCIRG_05101T1
		FCIRG_05106T1
		FCIRG_05107T1
		FCIRG_05108T1
		FCIRG_05111T1
		FCIRG_05112T1
		FCIRG_05115T1
		FCIRG_05117T1
		FCIRG_05118T1
		FCIRG_05119T1
		FCIRG_05121T1
		FCIRG_05148T1
		FCIRG_05149T1
		FCIRG_05150T1
		FCIRG_05152T1
		FCIRG_05156T1
		FCIRG_05157T1
		FCIRG_05158T1
		FCIRG_05160T1
		FCIRG_05161T1
		FCIRG_05162T1
		FCIRG_05163T1
		FCIRG_05164T1
		FCIRG_05167T1
		FCIRG_05170T1
		FCIRG_05185T1
		FCIRG_05187T1
		FCIRG_05189T1
		FCIRG_05191T1
		FCIRG_05195T1
		FCIRG_05218T1
		FCIRG_05221T1
		FCIRG_05223T1
		FCIRG_05226T1
		FCIRG_05227T1
		FCIRG_05228T1
		FCIRG_05230T1
		FCIRG_05231T1
		FCIRG_05245T1
		FCIRG_05246T1
		FCIRG_05247T1
		FCIRG_05253T1
		FCIRG_05256T1
		FCIRG_05257T1
		FCIRG_05258T1
		FCIRG_05259T1
		FCIRG_05262T1
		FCIRG_05264T1
		FCIRG_05267T1
		FCIRG_05271T1
		FCIRG_05276T1
		FCIRG_05277T1
		FCIRG_05281T1
		FCIRG_05284T1
		FCIRG_05287T1
		FCIRG_05288T1
		FCIRG_05289T1
		FCIRG_05290T1
		FCIRG_05293T1
		FCIRG_05295T1
		FCIRG_05297T1
		FCIRG_05303T1
		FCIRG_05318T1
		FCIRG_05323T1
		FCIRG_05324T1
		FCIRG_05325T1
		FCIRG_05326T1
		FCIRG_05327T1
		FCIRG_05328T1
		FCIRG_05337T1
		FCIRG_05340T1
		FCIRG_05361T1
		FCIRG_05382T1
		FCIRG_05383T1
		FCIRG_05385T1
		FCIRG_05386T1
		FCIRG_05390T1
		FCIRG_05393T1
		FCIRG_05399T1
		FCIRG_05400T1
		FCIRG_05401T1
		FCIRG_05402T1
		FCIRG_05403T1
		FCIRG_05404T1
		FCIRG_05406T1
		FCIRG_05407T1
		FCIRG_05415T1
		FCIRG_05418T1
		FCIRG_05420T1
		FCIRG_05422T1
		FCIRG_05425T1
		FCIRG_05427T1
		FCIRG_05428T1
		FCIRG_05432T1
		FCIRG_05438T1
		FCIRG_05439T1
		FCIRG_05441T1
		FCIRG_05445T1
		FCIRG_05446T1
		FCIRG_05448T1
		FCIRG_05454T1
		FCIRG_05460T1
		FCIRG_05462T1
		FCIRG_05467T1
		FCIRG_05470T1
		FCIRG_05480T1
		FCIRG_05487T1
		FCIRG_05488T1
		FCIRG_05489T1
		FCIRG_05490T1
		FCIRG_05492T1
		FCIRG_05493T1
		FCIRG_05496T1
		FCIRG_05497T1
		FCIRG_05498T1
		FCIRG_05499T1
		FCIRG_05501T1
		FCIRG_05503T1
		FCIRG_05504T1
		FCIRG_05509T1
		FCIRG_05512T1
		FCIRG_05513T1
		FCIRG_05514T1
		FCIRG_05515T1
		FCIRG_05516T1
		FCIRG_05521T1
		FCIRG_05523T1
		FCIRG_05524T1
		FCIRG_05526T1
		FCIRG_05530T1
		FCIRG_05531T1
		FCIRG_05532T1
		FCIRG_05535T1
		FCIRG_05537T1
		FCIRG_05539T1
		FCIRG_05542T1
		FCIRG_05567T1
		FCIRG_05571T1
		FCIRG_05572T1
		FCIRG_05573T1
		FCIRG_05574T1
		FCIRG_05575T1
		FCIRG_05577T1
		FCIRG_05578T1
		FCIRG_05579T1
		FCIRG_05580T1
		FCIRG_05583T1
		FCIRG_05584T1
		FCIRG_05587T1
		FCIRG_05589T1
		FCIRG_05592T1
		FCIRG_05597T1
		FCIRG_05599T1
		FCIRG_05602T1
		FCIRG_05603T1
		FCIRG_05605T1
		FCIRG_05606T1
		FCIRG_05610T1
		FCIRG_05612T1
		FCIRG_05621T1
		FCIRG_05623T1
		FCIRG_05625T1
		FCIRG_05626T1
		FCIRG_05628T1
		FCIRG_05629T1
		FCIRG_05630T1
		FCIRG_05637T1
		FCIRG_05639T1
		FCIRG_05651T1
		FCIRG_05652T1
		FCIRG_05658T1
		FCIRG_05669T1
		FCIRG_05670T1
		FCIRG_05671T1
		FCIRG_05672T1
		FCIRG_05673T1
		FCIRG_05674T1
		FCIRG_05675T1
		FCIRG_05677T1
		FCIRG_05679T1
		FCIRG_05684T1
		FCIRG_05689T1
		FCIRG_05699T1
		FCIRG_05700T1
		FCIRG_05703T1
		FCIRG_05704T1
		FCIRG_05705T1
		FCIRG_05706T1
		FCIRG_05708T1
		FCIRG_05709T1
		FCIRG_05729T1
		FCIRG_05741T1
		FCIRG_05742T1
		FCIRG_05744T1
		FCIRG_05745T1
		FCIRG_05746T1
		FCIRG_05749T1
		FCIRG_05751T1
		FCIRG_05752T1
		FCIRG_05754T1
		FCIRG_05755T1
		FCIRG_05761T1
		FCIRG_05762T1
		FCIRG_05766T1
		FCIRG_05771T1
		FCIRG_05774T1
		FCIRG_05775T1
		FCIRG_05776T1
		FCIRG_05777T1
		FCIRG_05778T1
		FCIRG_05779T1
		FCIRG_05780T1
		FCIRG_05785T1
		FCIRG_05786T1
		FCIRG_05788T1
		FCIRG_05791T1
		FCIRG_05795T1
		FCIRG_05820T1
		FCIRG_05824T1
		FCIRG_05826T1
		FCIRG_05827T1
		FCIRG_05842T1
		FCIRG_05844T1
		FCIRG_05845T1
		FCIRG_05846T1
		FCIRG_05848T1
		FCIRG_05867T1
		FCIRG_05917T1
		FCIRG_05920T1
		FCIRG_05936T1
		FCIRG_05946T1
		FCIRG_05952T1
		FCIRG_05958T1
		FCIRG_05959T1
		FCIRG_05960T1
		FCIRG_05961T1
		FCIRG_05963T1
		FCIRG_05983T1
		FCIRG_05984T1
		FCIRG_05989T1
		FCIRG_05990T1
		FCIRG_05991T1
		FCIRG_06005T1
		FCIRG_06006T1
		FCIRG_06007T1
		FCIRG_06008T1
		FCIRG_06010T1
		FCIRG_06011T1
		FCIRG_06013T1
		FCIRG_06014T1
		FCIRG_06016T1
		FCIRG_06019T1
		FCIRG_06021T1
		FCIRG_06022T1
		FCIRG_06026T1
		FCIRG_06029T1
		FCIRG_06030T1
		FCIRG_06033T1
		FCIRG_06034T1
		FCIRG_06035T1
		FCIRG_06038T1
		FCIRG_06043T1
		FCIRG_06051T1
		FCIRG_06055T1
		FCIRG_06056T1
		FCIRG_06060T1
		FCIRG_06062T1
		FCIRG_06069T1
		FCIRG_06070T1
		FCIRG_06086T1
		FCIRG_06088T1
		FCIRG_06089T1
		FCIRG_06092T1
		FCIRG_06093T1
		FCIRG_06097T1
		FCIRG_06098T1
		FCIRG_06105T1
		FCIRG_06108T1
		FCIRG_06110T1
		FCIRG_06111T1
		FCIRG_06112T1
		FCIRG_06116T1
		FCIRG_06117T1
		FCIRG_06120T1
		FCIRG_06121T1
		FCIRG_06122T1
		FCIRG_06136T1
		FCIRG_06139T1
		FCIRG_06143T1
		FCIRG_06144T1
		FCIRG_06145T1
		FCIRG_06150T1
		FCIRG_06155T1
		FCIRG_06159T1
		FCIRG_06162T1
		FCIRG_06167T1
		FCIRG_06172T1
		FCIRG_06180T1
		FCIRG_06181T1
		FCIRG_06182T1
		FCIRG_06203T1
		FCIRG_06207T1
		FCIRG_06219T1
		FCIRG_06220T1
		FCIRG_06222T1
		FCIRG_06225T1
		FCIRG_06227T1
		FCIRG_06229T1
		FCIRG_06232T1
		FCIRG_06245T1
		FCIRG_06246T1
		FCIRG_06247T1
		FCIRG_06248T1
		FCIRG_06250T1
		FCIRG_06251T1
		FCIRG_06252T1
		FCIRG_06256T1
		FCIRG_06257T1
		FCIRG_06258T1
		FCIRG_06259T1
		FCIRG_06260T1
		FCIRG_06263T1
		FCIRG_06265T1
		FCIRG_06268T1
		FCIRG_06271T1
		FCIRG_06272T1
		FCIRG_06276T1
		FCIRG_06278T1
		FCIRG_06279T1
		FCIRG_06280T1
		FCIRG_06282T1
		FCIRG_06294T1
		FCIRG_06303T1
		FCIRG_06304T1
		FCIRG_06305T1
		FCIRG_06307T1
		FCIRG_06314T1
		FCIRG_06319T1
		FCIRG_06321T1
		FCIRG_06323T1
		FCIRG_06324T1
		FCIRG_06325T1
		FCIRG_06327T1
		FCIRG_06330T1
		FCIRG_06331T1
		FCIRG_06332T1
		FCIRG_06338T1
		FCIRG_06341T1
		FCIRG_06356T1
		FCIRG_06362T1
		FCIRG_06363T1
		FCIRG_06364T1
		FCIRG_06373T1
		FCIRG_06376T1
		FCIRG_06377T1
		FCIRG_06382T1
		FCIRG_06383T1
		FCIRG_06385T1
		FCIRG_06401T1
		FCIRG_06404T1
		FCIRG_06415T1
		FCIRG_06419T1
		FCIRG_06421T1
		FCIRG_06422T1
		FCIRG_06423T1
		FCIRG_06424T1
		FCIRG_06425T1
		FCIRG_06433T1
		FCIRG_06451T1
		FCIRG_06452T1
		FCIRG_06453T1
		FCIRG_06455T1
		FCIRG_06459T1
		FCIRG_06464T1
		FCIRG_06467T1
		FCIRG_06475T1
		FCIRG_06479T2
		FCIRG_06486T1
		FCIRG_06488T1
		FCIRG_06489T1
		FCIRG_06491T1
		FCIRG_06492T1
		FCIRG_06495T1
		FCIRG_06496T1
		FCIRG_06502T1
		FCIRG_06508T1
		FCIRG_06509T1
		FCIRG_06514T1
		FCIRG_06515T1
		FCIRG_06516T1
		FCIRG_06518T1
		FCIRG_06519T1
		FCIRG_06520T1
		FCIRG_06521T1
		FCIRG_06524T1
		FCIRG_06526T1
		FCIRG_06527T1
		FCIRG_06529T1
		FCIRG_06545T1
		FCIRG_06546T1
		FCIRG_06547T1
		FCIRG_06558T1
		FCIRG_06562T1
		FCIRG_06563T1
		FCIRG_06565T1
		FCIRG_06567T1
		FCIRG_06568T1
		FCIRG_06571T1
		FCIRG_06577T1
		FCIRG_06579T1
		FCIRG_06580T1
		FCIRG_06581T1
		FCIRG_06592T1
		FCIRG_06594T1
		FCIRG_06596T1
		FCIRG_06597T1
		FCIRG_06599T1
		FCIRG_06602T1
		FCIRG_06612T1
		FCIRG_06614T1
		FCIRG_06615T1
		FCIRG_06616T1
		FCIRG_06617T1
		FCIRG_06620T1
		FCIRG_06621T1
		FCIRG_06623T1
		FCIRG_06627T1
		FCIRG_06629T1
		FCIRG_06630T1
		FCIRG_06631T1
		FCIRG_06632T1
		FCIRG_06633T1
		FCIRG_06634T1
		FCIRG_06636T1
		FCIRG_06637T1
		FCIRG_06639T1
		FCIRG_06645T1
		FCIRG_06646T1
		FCIRG_06658T1
		FCIRG_06661T1
		FCIRG_06662T1
		FCIRG_06663T1
		FCIRG_06665T1
		FCIRG_06666T1
		FCIRG_06668T1
		FCIRG_06674T1
		FCIRG_06677T1
		FCIRG_06678T1
		FCIRG_06681T1
		FCIRG_06682T1
		FCIRG_06684T1
		FCIRG_06692T1
		FCIRG_06693T1
		FCIRG_06694T1
		FCIRG_06702T1
		FCIRG_06704T1
		FCIRG_06709T1
		FCIRG_06710T1
		FCIRG_06713T1
		FCIRG_06714T1
		FCIRG_06718T1
		FCIRG_06722T1
		FCIRG_06723T1
		FCIRG_06732T1
		FCIRG_06733T1
		FCIRG_06736T1
		FCIRG_06738T1
		FCIRG_06739T1
		FCIRG_06746T1
		FCIRG_06748T1
		FCIRG_06755T1
		FCIRG_06756T1
		FCIRG_06757T1
		FCIRG_06761T1
		FCIRG_06767T1
		FCIRG_06768T1
		FCIRG_06771T1
		FCIRG_06773T1
		FCIRG_06781T1
		FCIRG_06784T1
		FCIRG_06793T1
		FCIRG_06795T1
		FCIRG_06797T1
		FCIRG_06798T1
		FCIRG_06799T1
		FCIRG_06801T1
		FCIRG_06802T1
		FCIRG_06804T1
		FCIRG_06806T1
		FCIRG_06807T1
		FCIRG_06808T1
		FCIRG_06813T1
		FCIRG_06815T1
		FCIRG_06816T1
		FCIRG_06829T1
		FCIRG_06830T1
		FCIRG_06831T1
		FCIRG_06832T1
		FCIRG_06833T1
		FCIRG_06835T1
		FCIRG_06836T1
		FCIRG_06837T1
		FCIRG_06838T1
		FCIRG_06840T1
		FCIRG_06842T1
		FCIRG_06843T1
		FCIRG_06845T1
		FCIRG_06846T1
		FCIRG_06849T1
		FCIRG_06851T1
		FCIRG_06852T1
		FCIRG_06855T1
		FCIRG_06860T1
		FCIRG_06864T1
		FCIRG_06866T1
		FCIRG_06867T1
		FCIRG_06872T1
		FCIRG_06878T1
		FCIRG_06880T1
		FCIRG_06890T1
		FCIRG_06891T1
		FCIRG_06894T1
		FCIRG_06904T1
		FCIRG_06907T1
		FCIRG_06908T1
		FCIRG_06912T1
		FCIRG_06913T1
		FCIRG_06914T1
		FCIRG_06919T1
		FCIRG_06922T1
		FCIRG_06923T1
		FCIRG_06924T1
		FCIRG_06928T1
		FCIRG_06929T1
		FCIRG_06930T1
		FCIRG_06933T1
		FCIRG_06934T1
		FCIRG_06937T1
		FCIRG_06945T1
		FCIRG_06946T1
		FCIRG_06947T1
		FCIRG_06951T1
		FCIRG_06953T1
		FCIRG_06955T1
		FCIRG_06957T1
		FCIRG_06959T1
		FCIRG_06968T1
		FCIRG_06970T1
		FCIRG_06988T1
		FCIRG_06990T1
		FCIRG_06991T1
		FCIRG_06993T1
		FCIRG_06994T1
		FCIRG_06997T1
		FCIRG_07010T1
		FCIRG_07012T1
		FCIRG_07014T1
		FCIRG_07017T1
		FCIRG_07020T1
		FCIRG_07023T1
		FCIRG_07024T1
		FCIRG_07025T1
		FCIRG_07029T1
		FCIRG_07030T1
		FCIRG_07032T1
		FCIRG_07033T1
		FCIRG_07034T1
		FCIRG_07039T1
		FCIRG_07041T1
		FCIRG_07047T1
		FCIRG_07048T1
		FCIRG_07053T1
		FCIRG_07057T1
		FCIRG_07060T1
		FCIRG_07063T1
		FCIRG_07065T1
		FCIRG_07066T1
		FCIRG_07075T1
		FCIRG_07076T1
		FCIRG_07077T1
		FCIRG_07078T1
		FCIRG_07079T1
		FCIRG_07080T1
		FCIRG_07094T1
		FCIRG_07095T1
		FCIRG_07096T1
		FCIRG_07098T1
		FCIRG_07099T1
		FCIRG_07113T1
		FCIRG_07116T1
		FCIRG_07119T1
		FCIRG_07121T1
		FCIRG_07125T1
		FCIRG_07126T1
		FCIRG_07128T1
		FCIRG_07129T1
		FCIRG_07131T1
		FCIRG_07142T1
		FCIRG_07165T1
		FCIRG_07170T1
		FCIRG_07171T1
		FCIRG_07172T1
		FCIRG_07183T1
		FCIRG_07190T1
		FCIRG_07196T1
		FCIRG_07198T1
		FCIRG_07199T1
		FCIRG_07200T1
		FCIRG_07201T1
		FCIRG_07204T1
		FCIRG_07206T1
		FCIRG_07207T1
		FCIRG_07208T1
		FCIRG_07209T1
		FCIRG_07210T1
		FCIRG_07211T1
		FCIRG_07213T1
		FCIRG_07215T1
		FCIRG_07217T1
		FCIRG_07218T1
		FCIRG_07219T1
		FCIRG_07221T1
		FCIRG_07226T1
		FCIRG_07229T1
		FCIRG_07230T1
		FCIRG_07231T1
		FCIRG_07238T1
		FCIRG_07239T1
		FCIRG_07243T1
		FCIRG_07246T1
		FCIRG_07249T1
		FCIRG_07251T1
		FCIRG_07255T1
		FCIRG_07256T1
		FCIRG_07258T1
		FCIRG_07259T1
		FCIRG_07260T1
		FCIRG_07269T1
		FCIRG_07299T1
		FCIRG_07300T1
		FCIRG_07301T1
		FCIRG_07302T1
		FCIRG_07304T1
		FCIRG_07306T1
		FCIRG_07309T1
		FCIRG_07312T1
		FCIRG_07316T1
		FCIRG_07317T1
		FCIRG_07322T1
		FCIRG_07323T1
		FCIRG_07328T1
		FCIRG_07329T1
		FCIRG_07338T1
		FCIRG_07339T1
		FCIRG_07350T1
		FCIRG_07351T1
		FCIRG_07355T1
		FCIRG_07356T1
		FCIRG_07361T1
		FCIRG_07363T1
		FCIRG_07366T1
		FCIRG_07367T1
		FCIRG_07396T1
		FCIRG_07397T1
		FCIRG_07398T1
		FCIRG_07401T1
		FCIRG_07411T1
		FCIRG_07412T1
		FCIRG_07414T1
		FCIRG_07423T1
		FCIRG_07425T1
		FCIRG_07427T1
		FCIRG_07429T1
		FCIRG_07430T1
		FCIRG_07431T1
		FCIRG_07433T1
		FCIRG_07434T1
		FCIRG_07449T1
		FCIRG_07453T1
		FCIRG_07459T1
		FCIRG_07460T1
		FCIRG_07461T1
		FCIRG_07464T1
		FCIRG_07470T1
		FCIRG_07472T1
		FCIRG_07478T1
		FCIRG_07481T1
		FCIRG_07482T1
		FCIRG_07483T1
		FCIRG_07487T1
		FCIRG_07488T1
		FCIRG_07489T1
		FCIRG_07491T1
		FCIRG_07492T1
		FCIRG_07494T1
		FCIRG_07495T1
		FCIRG_07497T1
		FCIRG_07499T1
		FCIRG_07504T1
		FCIRG_07512T1
		FCIRG_07514T1
		FCIRG_07516T1
		FCIRG_07522T1
		FCIRG_07545T1
		FCIRG_07546T1
		FCIRG_07552T1
		FCIRG_07556T1
		FCIRG_07561T1
		FCIRG_07562T1
		FCIRG_07564T1
		FCIRG_07566T1
		FCIRG_07583T1
		FCIRG_07585T1
		FCIRG_07586T1
		FCIRG_07587T1
		FCIRG_07592T1
		FCIRG_07594T1
		FCIRG_07595T1
		FCIRG_07596T1
		FCIRG_07600T1
		FCIRG_07602T1
		FCIRG_07605T1
		FCIRG_07609T1
		FCIRG_07612T1
		FCIRG_07613T1
		FCIRG_07614T1
		FCIRG_07615T1
		FCIRG_07624T1
		FCIRG_07626T1
		FCIRG_07627T1
		FCIRG_07628T1
		FCIRG_07629T1
		FCIRG_07630T1
		FCIRG_07633T1
		FCIRG_07635T1
		FCIRG_07640T1
		FCIRG_07641T1
		FCIRG_07644T1
		FCIRG_07658T1
		FCIRG_07674T1
		FCIRG_07677T1
		FCIRG_07678T1
		FCIRG_07680T1
		FCIRG_07689T1
		FCIRG_07701T1
		FCIRG_07713T1
		FCIRG_07714T1
		FCIRG_07715T1
		FCIRG_07717T1
		FCIRG_07720T1
		FCIRG_07722T1
		FCIRG_07723T1
		FCIRG_07725T1
		FCIRG_07726T1
[truncated: 2,029 more rows]

## Sheet: F. circinatum summary
Additional file 9: Clustering of Fusarium circinatum high confident (HC) differential expressed (DE) genes. For each cluster, number of genes and percentage for genes are indicated.
Cluster ID	Number of genes	% of genes
1	7	0.16
2	9	0.21
3	4027	92.07
4	261	5.97
5	24	0.55
6	39	0.89
7	7	0.16
Total	4374	100
