# Supplementary material for: The transcriptome of Pinus pinaster under Fusarium circinatum challenge
Source: BMC Genomics. 2020 Jan 8;21:28. doi: 10.1186/s12864-019-6444-0 (PMC6950806; doi:10.1186/s12864-019-6444-0)
Supplement: Supplementary file 11 — Additional file 11: Phytohormone related differentially expressed (DE) genes in Pinus pinaster. [file 12864_2019_6444_MOESM11_ESM.xlsx]

## Sheet: Hoja1
Additional file 11: Phytohormone related differentially expressed (DE) genes in Pinus pinaster.
	Log2 (Fold Change) value
Sequence ID	3 dpi	Corrected p-value	5 dpi	Corrected p-value	10 dpi	Corrected p-value	Predicted Gene	Description
JASMONIC ACID
C07_R5228618	2,1289	7.43225e-08	4,6156	8.4434e-05	5,4350	4.98962e-53	LOX	Plant lipoxygenase
C09_R2662631	0,0000		2,9804	0.00786961	2,9143	1.92384e-58	LOX	Plant lipoxygenase
B01_TRINITY_DN31213_c3_g2_i3	0,0000		-0,9703	1.25644e-08	-1,7292	0.000215357	LOX	Plant lipoxygenase
B01_TRINITY_DN27721_c0_g1_i1	0,0000		8,6093	0.00097609	10,5604	1.82336e-19	LOX	Plant lipoxygenase
C11_S1054541	0,0000		4,4010	9.55019e-43	6,5443	5.92973e-66	LOX	Plant lipoxygenase
A09_TRINITY_DN44224_c0_g2_i2	0,0000		2,3277	0.008595	3,1065	3.94648e-05	LOX	Plant lipoxygenase
A05_TRINITY_DN21748_c0_g1_i1	2,7950	0.0185684	7,9549	5.05462e-05	5,3743	4.35668e-06	LOX	Plant lipoxygenase
A01_TRINITY_DN20252_c7_g3_i6	0,0000		1,4584	0.000505088	0,0000		AOS	Allene oxide synthase
A10_TRINITY_DN44886_c0_g1_i1	0,0000		0,0000		-2,4605	9.34756e-08	AOS	Allene oxide synthase
C12_R645204	0,0000		1,1187	1.0076e-98	1,7896	9.65556e-13	AOS	Allene oxide synthase
C10_R3672771	0,0000		0,0000		0,7665	1.22477e-10	AOC	allene oxide cyclase
C09_R2656666	0,0000		3,1570	3.12874e-05	3,9213	6.65e-72	OPR1	12-oxophytodienoate reductase
C08_R3942250	1,1778	0.00103431	5,8780	1.56674e-11	9,1756	6.07314e-107	OPR3	12-oxophytodienoate reductase
C06_R6819728	0,6958	4.09727e-12	3,7818	3.28499e-26	5,0803	1.27837e-107	OPR1	12-oxophytodienoate reductase
B01_TRINITY_DN36246_c0_g1_i1	0,0000		5,5781	4.53564e-08	8,1268	6.89092e-41	OPR3	12-oxophytodienoate reductase
C12_R638632	0,0000		2,2439	2.64096e-13	3,4702	1.2945e-61	OPR1	12-oxophytodienoate reductase
C07_R5216897	0,0000		4,1656	4.76208e-21	5,3044	2.0479e-96	OPR1	12-oxophytodienoate reductase
C11_R1236778	3,2734	1.0285e-05	6,4141	2.71152e-06	8,6580	9.43003e-106	OPR3	12-oxophytodienoate reductase
A06_TRINITY_DN49730_c1_g1_i3	0,0000		0,6951	0.0194515	2,4733	3.88558e-24	OPR3	12-oxophytodienoate reductase
A02_TRINITY_DN31697_c0_g1_i1	0,0000		7,0675	5.78798e-05	11,3062	4.81493e-19	OPR1	12-oxophytodienoate reductase
C12_R667215	0,0000		-1,0431	9.07681e-05	-2,0981	1.90135e-11	COI1	Coronatine-insensitive protein
A01_TRINITY_DN22480_c2_g3_i2	2,6693	1.93287e-07	6,5607	0.000355319	7,5275	2.10508e-19	JAZ10	JAZ protein
A11_TRINITY_DN57362_c1_g1_i2	0,0000		-2,7045	7.36055e-15	-5,8402	1.72696e-23	MYC	Transcription factor
C06_R6819006	0,0000		0,0000		-0,8030	1.37071e-07	TOPLESS	Topless-related protein
C08_R3964188	0,0000		0,0000		-1,7904	2.1685e-10	TOPLESS	Topless-related protein
A08_TRINITY_DN27200_c0_g1_i28	0,0000		0,0000		-2,5099	1.38132e-38	TOPLESS	Topless-related protein
A07_TRINITY_DN38457_c0_g1_i1	0,0000		0,0000		0,8461	7.14215e-23	NINJA	ninja-family protein
C08_R3943631	3,0314	0.00833581	6,0113	1.22161e-10	7,3537	1.85127e-98	JMT	Jasmonate methyl transferase
A08_TRINITY_DN27739_c0_g1_i8	2,6561	0.00340655	4,1398	2.60606e-24	5,0179	2.02406e-71	JMT	Jasmonate methyl transferase
A08_TRINITY_DN27739_c0_g1_i12	1,1274	4.70839e-07	2,4928	1.06614e-25	3,8332	1.20034e-47	JMT	Jasmonate methyl transferase
C09_S471408	3,5151	1.27873e-07	8,5109	8.81748e-16	10,4313	3.41123e-26	CHS1	Chalcone synthase
C07_R5214662	6,5095	0.00167565	8,6520	2.82054e-11	9,8821	7.69247e-56	CHS1	Chalcone synthase
A11_TRINITY_DN57940_c0_g2_i7	1,6979	0.000321412	3,6139	1.14733e-22	5,1316	1.73582e-16	CHS1	Chalcone synthase
A08_TRINITY_DN28267_c5_g1_i3	1,7493	0.00152962	4,4144	1.99956e-47	5,0850	2.23509e-16	CHS1	Chalcone synthase
B04_TRINITY_DN63024_c0_g1_i1	0,0000		3,1230	9.92612e-65	5,0519	2.71057e-20	CHS1	Chalcone synthase
A10_TRINITY_DN47312_c2_g1_i14	1,1813	6.52543e-05	2,3694	2.14289e-07	4,3565	1.48306e-17	CHS1	Chalcone synthase
A06_TRINITY_DN49747_c1_g1_i16	1,4808	3.18132e-09	3,3834	3.53843e-10	4,3380	1.46579e-22	CHS1	Chalcone synthase
A03_TRINITY_DN31253_c1_g1_i1	1,0031	0.0407537	2,2939	5.81245e-08	4,0304	7.03304e-31	CHS1	Chalcone synthase
C12_R628193	1,1166	1.81644e-13	2,2981	4.9353e-47	3,9063	1.05344e-27	CHS1	Chalcone synthase
C12_R641260	1,1042	0.00357199	2,3553	1.1288e-09	3,6066	4.31273e-15	CHS1	Chalcone synthase
A10_TRINITY_DN47312_c2_g1_i4	0,0000		3,3300	1.56531e-09	3,4982	4.13258e-06	CHS1	Chalcone synthase
C12_R626363	0,9438	0.00142633	1,5154	1.09796e-24	3,1318	1.77085e-25	CHS1	Chalcone synthase
A10_TRINITY_DN43382_c0_g1_i6	0,8992	0.0258351	1,7367	0.00574637	3,0954	3.84619e-25	CHS1	Chalcone synthase
C09_R2654120	1,0875	0.00677387	1,9760	1.99707e-57	2,6922	3.27073e-16	CHS1	Chalcone synthase
A11_TRINITY_DN41422_c1_g1_i13	1,0207	1.61375e-06	2,1734	3.27347e-21	2,5656	1.54736e-07	CHS1	Chalcone synthase
B02_TRINITY_DN40753_c4_g1_i7	0,0000		0,9979	4.2909e-38	2,3522	5.69411e-23	CHS1	Chalcone synthase
C10_R3522663	0,0000		1,0594	1.45889e-12	2,2542	7.76488e-22	CHS1	Chalcone synthase
C06_R6809052	0,0000		0,9912	0.000165951	2,1125	3.03778e-19	CHS1	Chalcone synthase
B03_TRINITY_DN43873_c3_g2_i1	0,0000		1,0541	9.68868e-25	1,9019	2.61298e-11	CHS1	Chalcone synthase
A07_TRINITY_DN53880_c2_g1_i9	0,5426	0.0207279	1,1155	2.30358e-15	1,5694	6.72366e-10	CHS1	Chalcone synthase
B04_TRINITY_DN51541_c1_g1_i6	0,0000		-0,7797	0.0187085	-2,2131	6.81798e-05	CHS1	Chalcone synthase
ETHYLENE
C08_S4036761	0,0000		4,2438	1.40522e-12	6,3059	3.51182e-66	ACO1	1-aminocyclopropane-1-carboxylate oxidase
B02_TRINITY_DN43656_c0_g1_i1	0,0000		2,6992	1.08147e-10	2,6710	1.74519e-24	ACO1	1-aminocyclopropane-1-carboxylate oxidase
C09_R2663204	0,0000		-1,0979	6.98501e-09	-2,6133	0.0439603	ACO2	1-aminocyclopropane-1-carboxylate oxidase
A10_TRINITY_DN45792_c0_g2_i2	0,0000		4,2144	1.23963e-13	6,4817	1.20262e-113	ACO1	1-aminocyclopropane-1-carboxylate oxidase
C09_R2661077	0,0000		0,0000		0,6866	6.09973e-20	ACS	1-aminocyclopropane-1-carboxylate synthase
C12_S78734	1,3262	0.000332754	3,7642	1.72075e-11	5,3557	7.01758e-85	ACS5	1-aminocyclopropane-1-carboxylate synthase
C06_S7158192	0,5418	1.35366e-11	0,8530	2.95936e-44	2,8001	1.22448e-32	ACS1	1-aminocyclopropane-1-carboxylate synthase
C04_R10660361	3,1149	0.00079981	7,7545	1.17367e-50	9,7239	1.39437e-119	ACS5	1-aminocyclopropane-1-carboxylate synthase
C09_R2683142	1,5999	6.09649e-13	6,1627	3.14147e-13	6,9689	1.94764e-278	ACS5	1-aminocyclopropane-1-carboxylate synthase
C08_R3955118	0,0000		6,0624	8.45302e-14	7,6629	1.32836e-67	ACS1	1-aminocyclopropane-1-carboxylate synthase
C09_R2693663	4,2835	0.000923309	8,1844	1.12785e-68	8,3340	4.27251e-122	ACS5	1-aminocyclopropane-1-carboxylate synthase
A03_TRINITY_DN30727_c1_g1_i1	0,0000		1,8032	2.98346e-21	2,5338	2.29045e-42	ETR2	ethylene sensor
C11_R1219272	0,0000		0,0000		-0,5625	0.0146361	ETR1	ethylene sensor
C12_R676892	0,0000		0,5552	8.18442e-21	0,5383	1.29906e-05	ERF/AP2	transcription factor
C11_R1177098	0,0000		1,6694	4.46735e-06	3,1513	4.34905e-17	ERF/AP2	transcription factor
C08_R3930482	2,5928	0.0277932	6,2942	8.96891e-21	7,6201	2.05097e-60	ERF/AP2	Transcription factor
C07_S1827741	0,0000		4,9713	1.0028e-24	8,5862	3.73844e-18	ERF/AP2	Transcription factor
C09_R2660126	0,0000		2,4174	0.0347363	4,9446	7.62762e-57	ERF/AP2	Transcription factor
C06_R6934388	5,1288	0.00305202	7,5581	5.59978e-15	10,8762	2.27286e-21	ERF/AP2	Transcription factor
C06_S6972650	1,5550	2.24483e-11	2,8250	1.82703e-11	4,4909	3.6207e-28	ERF/AP2	Transcription factor
C12_R635751	0,0000		0,0000		0,5990	6.04208e-07	ERF/AP2	Transcription factor
A02_TRINITY_DN23152_c0_g2_i3	3,1867	0.0061152	4,1327	1.06519e-40	8,6498	7.16201e-12	ERF/AP2	Transcription factor
C10_R3507856	0,0000		2,8465	0.000219004	4,2728	2.46734e-72	ERF/AP2	Transcription factor
A11_TRINITY_DN52708_c0_g1_i6	0,0000		9,1020	2.05697e-14	10,6221	4.24201e-15	ERF/AP2	Transcription factor
C09_R2670165	3,4650	0.0274885	10,6447	0.000179022	10,7176	3.12858e-67	ERF/AP2	Transcription factor
A02_TRINITY_DN24588_c0_g1_i1	3,0506	1.24668e-30	7,5733	1.16638e-16	9,0699	1.30285e-38	ERF/AP2	Transcription factor
C08_R3908101	0,0000		-0,5977	0.0441659	-1,2122	4.09449e-55	ERF/AP2	transcription factor
C12_R647330	0,0000		1,0141	2.32719e-14	2,1253	5.86836e-26	ERF/AP2	Transcription factor
A01_TRINITY_DN17595_c3_g1_i2	3,9646	0.0026076	7,2582	5.16573e-24	9,3633	5.23288e-37	ERF/AP2	Transcription factor
A02_TRINITY_DN22532_c0_g1_i8	0,0000		5,8233	4.58307e-08	5,2257	1.65414e-11	ERF/AP2	Transcription factor
C06_S6422834	0,0000		6,6365	1.84945e-13	7,1954	9.76026e-18	ERF/AP2	Transcription factor
A05_TRINITY_DN50666_c1_g1_i1	2,8218	0.0047959	7,1535	0.0123558	9,2537	2.94185e-65	ERF/AP2	Transcription factor
A05_TRINITY_DN39992_c0_g1_i3	-0,6974	0.0241276	-0,6468	0.0154795	-2,3178	1.2444e-07	ERF/AP2	transcription factor
C09_R2671317	0,0000		6,3373	0.00572465	6,4684	6.69865e-52	ERF/AP2	Transcription factor
A03_TRINITY_DN27045_c0_g1_i3	5,0924	1.12628e-15	6,8040	3.84301e-13	8,4381	6.51126e-62	ERF/AP2	Transcription factor
B05_TRINITY_DN46947_c0_g4_i2	0,0000		0,0000		1,3577	1.02541e-05	ERF/AP2	Transcription factor
C08_R3923800	1,6901	7.013e-05	4,8409	1.26978e-05	9,1342	9.44848e-135	ERF/AP2	Transcription factor
A06_TRINITY_DN51598_c1_g2_i2	0,0000		0,5349	1.40977e-07	1,4485	6.29378e-14	ERF/AP2	Transcription factor
C12_S684257	1,5514	0.00103431	3,5202	5.79291e-11	5,1971	4.8356e-35	ERF/AP2	Transcription factor
C08_R3891272	0,0000		1,1141	1.10858e-13	3,0550	2.57582e-23	ERF/AP2	Transcription factor
A11_TRINITY_DN52465_c0_g2_i2	0,0000		5,1835	3.60774e-26	6,2463	6.51064e-17	ERF/AP2	Transcription factor
C07_R5261051	0,0000		0,9415	3.57315e-06	3,1347	1.26211e-28	ERF/AP2	Transcription factor
B05_TRINITY_DN55164_c0_g1_i6	0,0000		1,5604	5.31633e-07	2,2186	2.06663e-138	ERF/AP2	Transcription factor
B02_TRINITY_DN33910_c0_g4_i1	0,0000		1,6112	1.99125e-51	3,0542	2.27344e-06	ERF/AP2	Transcription factor
A05_TRINITY_DN45799_c1_g2_i2	0,0000		1,1052	3.94938e-11	1,3326	7.28245e-32	ERF/AP2	transcription factor
C09_R2680557	0,0000		1,8965	7.05007e-18	2,5371	6.77389e-65	ERF/AP2	Transcription factor
A03_TRINITY_DN21931_c0_g1_i2	0,0000		-0,5890	0.00807907	0,0000		EBF1	EIN3-binding F-box protein
A02_TRINITY_DN22171_c0_g5_i3	0,0000		0,0000		0,5079	0.0400889	EIN3-LIKE1	protein ethylene insensitive
C10_S3454121	0,0000		0,6968	2.79514e-10	0,0000		EIN3-LIKE1	protein ethylene insensitive
C09_R2664125	0,0000		-0,5598	2.00711e-06	-0,8080	3.05833e-30	EIN2	ethylene-insensitive protein
SALICYLIC ACID
A02_TRINITY_DN19059_c0_g2_i3	0,0000		0,0000		0,9414	8.39507e-10	ICS	Isochorismatase family
A05_TRINITY_DN47850_c1_g1_i9	0,0000		-0,5591	0.044834	-1,7029	1.89136e-07	ICS	Isochorismatase family
A02_TRINITY_DN21697_c3_g2_i4	0,0000		1,6605	0.00155352	1,4524	0.0200278	EDS1	enhanced disease susceptibility 1
C09_R2653403	0,0000		0,0000		0,6811	2.60233e-05	EDS1	enhanced disease susceptibility 1
C08_R3885703	0,0000		0,0000		0,5990	0.000196928	EDS1	enhanced disease susceptibility 1
C08_R3978326	0,0000		-1,1159	1.64189e-09	-2,0407	0.0156121	EDS1	enhanced disease susceptibility 1
C08_S3882031	0,0000		4,0577	5.54462e-12	5,7572	1.2084e-21	PAD4	Lipase (class 3)
C07_R5256852	1,8270	0.0283672	4,2489	0.000523089	5,6674	5.92818e-26	PAD4	Lipase (class 3)
C09_S2708280	1,5534	0.000178901	5,3447	0.00351088	4,8655	1.27049e-24	PAD4	Lipase (class 3)
C07_R5446730	0,0000		2,3576	0.00067942	4,4623	9.38632e-09	PAD4	Lipase (class 3)
C09_S2754742	0,0000		4,2209	5.39464e-12	4,1982	6.30677e-17	PAD4	Lipase (class 3)
C07_R5299813	0,0000		3,2489	3.4918e-07	4,0546	1.63613e-21	PAD4	Lipase (class 3)
C11_R1203531	1,1328	0.00804067	2,1725	1.97451e-12	3,1067	1.54011e-10	PAD4	Lipase (class 3)
C08_S4015250	0,0000		3,0741	1.8577e-47	2,8668	1.39879e-06	PAD4	Lipase (class 3)
C06_J6918951	0,0000		1,9450	0.00557019	2,7296	6.39094e-42	PAD4	Lipase (class 3)
C12_S685705	0,0000		2,2489	8.52964e-06	2,6019	7.07647e-22	PAD4	Lipase (class 3)
A02_TRINITY_DN24739_c1_g1_i17	0,0000		1,6614	0.000761223	2,4120	0.0019517	PAD4	Lipase (class 3)
C09_R2713681	0,0000		0,6045	4.24162e-30	2,2425	3.84627e-32	PAD4	Lipase (class 3)
C09_R2666250	0,0000		1,7772	3.10938e-17	2,1908	1.0033e-17	PAD4	Lipase (class 3)
C09_S2662752	0,0000		1,8082	5.47436e-33	2,1679	1.28424e-26	PAD4	Lipase (class 3)
C11_S1167945	0,0000		1,8536	8.33811e-17	2,1649	2.02669e-07	PAD4	Lipase (class 3)
C06_R6812861	0,0000		1,4052	7.74347e-12	1,9882	1.2926e-39	PAD4	Lipase (class 3)
A06_TRINITY_DN44866_c1_g2_i5	0,0000		0,0000		1,6808	1.22521e-06	PAD4	Lipase (class 3)
C11_S1279418	0,0000		0,7043	4.32946e-22	1,6605	1.39127e-09	PAD4	Lipase (class 3)
C09_R2684604	0,5740	1.95393e-13	1,1147	1.06576e-06	1,6182	4.03919e-10	PAD4	Lipase (class 3)
C10_S3490257	0,0000		2,3552	1.35195e-07	1,5980	0.0275412	PAD4	Lipase (class 3)
C11_R1162376	0,0000		1,8895	5.47251e-26	1,5785	0.000308004	PAD4	Lipase (class 3)
C06_S6937406	0,0000		1,3582	1.72164e-09	1,4563	0.000897556	PAD4	Lipase (class 3)
C12_R639211	0,0000		0,8856	0.000683146	1,4217	1.45262e-13	PAD4	Lipase (class 3)
C07_S5366068	0,0000		0,8655	4.18117e-07	1,3122	0.00604703	PAD4	Lipase (class 3)
C11_R1159641	0,0000		1,2563	9.33083e-06	1,0909	0.00402569	PAD4	Lipase (class 3)
C06_R7005335	0,0000		1,4625	1.85871e-07	0,0000		PAD4	Lipase (class 3)
C09_R2685621	0,0000		0,7201	0.000246737	0,0000		PAD4	Lipase (class 3)
C09_R2712320	0,0000		1,2706	9.54622e-32	0,0000		PAD4	Lipase (class 3)
C08_R3961219	0,0000		0,0000		-0,7119	0.00024123	PAD4	Lipase (class 3)
C09_R2652389	0,0000		0,0000		-0,8670	1.83572e-30	PAD4	Lipase (class 3)
C06_S7178009	0,0000		0,0000		-1,6373	0.013023	PAD4	Lipase (class 3)
A09_TRINITY_DN35652_c0_g1_i8	0,0000		0,0000		1,1502	7.59681e-29	TGA4	Transcription factor
A06_TRINITY_DN46081_c0_g1_i2	0,0000		0,0000		0,6966	4.12383e-05	TGA2	Transcription factor
A08_TRINITY_DN27846_c0_g3_i1	1,4762	0.000297536	5,6248	1.22149e-12	6,5956	2.6591e-74	PAL	Phenylalanine ammonialyase
A03_TRINITY_DN28638_c1_g1_i9	0,0000		3,0237	4.02828e-07	3,8908	2.18419e-24	PAL	Phenylalanine ammonialyase
C10_R3565086	0,6137	7.83751e-07	2,4536	4.21257e-10	3,4304	2.73069e-47	PAL	Phenylalanine ammonialyase
C11_R1161283	0,7842	0.0212211	1,5412	6.57452e-40	2,7441	2.67839e-16	PAL	Phenylalanine ammonialyase
C06_R6821623	0,0000		0,0000		-1,0518	7.03869e-07	PAL	Phenylalanine ammonialyase
C09_R2725446	0,0000		-1,1158	1.07365e-08	-2,0355		PAL	Phenylalanine ammonialyase
A11_TRINITY_DN54438_c0_g2_i1	0,0000		0,0000		-2,4022	5.18052e-06	PAL	Phenylalanine ammonialyase
AUXINS
B05_TRINITY_DN50617_c0_g2_i10	0,0000		0,0000		-0,9106	3.76633e-07	ARF19
A05_TRINITY_DN42544_c0_g2_i7	0,0000		0,0000		-0,5259	0.00211637	ARF10
B02_TRINITY_DN35936_c4_g1_i1	0,0000		0,0000		-0,5980	1.81152e-17	ARF2
C11_R1164910	0,0000		0,0000		-0,6049	6.05364e-11	ARF2
B02_TRINITY_DN40071_c1_g1_i16	0,0000		0,0000		-0,6844	2.03698e-08	ARF6
B05_TRINITY_DN63564_c1_g1_i5	0,0000		0,0000		-0,9489	2.3109e-19	ARF2
C09_R2667317	0,0000		-0,6624	4.66411e-18	-0,9840	9.26437e-16	ARF4
A05_TRINITY_DN49280_c0_g2_i2	0,0000		-0,5596	4.59173e-07	-1,1749	0.0312668	ARF6
A05_TRINITY_DN40837_c0_g1_i8	0,0000		-0,5232	2.63703e-09	-1,2040	0.00020395	ARF2
A06_TRINITY_DN42254_c0_g1_i12	0,0000		2,0613	2.67803e-07	2,1744	3.1623e-21	IAA16
C09_S2547440	0,0000		0,9429	1.05684e-40	1,4684	8.35321e-07	IAA16
A01_TRINITY_DN15343_c3_g1_i3	0,0000		0,6507	1.24684e-09	0,5171	0.00626716	IAA13
C09_R2761854	0,0000		-0,9621	0.000275375	0,0000		IAA13
C10_R3573141	0,0000		0,0000		-0,6690	1.38499e-22	IAA8
A10_TRINITY_DN43099_c0_g1_i7	0,0000		0,0000		-0,5212	3.55049e-06	IAA33
A01_TRINITY_DN17940_c4_g1_i1	0,0000		0,0000		-3,9391	0.00243409	IAA33
C12_R648731	0,0000		0,0000		0,8561	2.89472e-19	TIR1
A03_TRINITY_DN26829_c0_g1_i4	0,0000		0,5634	1.76508e-15	0,6197	0.037977	GH3.6
C11_J1167612	0,0000		0,0000		0,6104	0.0263805	GH3
C08_S3881418	0,0000		-0,9214	0.00249104	-2,3263	2.95093e-06	GH3.17
B04_TRINITY_DN37490_c0_g1_i1	0,0000		-0,6833	1.7458e-17	-0,9662	1.91661e-12	PGP10
A03_TRINITY_DN25437_c0_g2_i1	0,0000		0,0000		-1,6420	5.05452e-13	PGP10
A02_TRINITY_DN23109_c0_g1_i24	0,0000		-0,6327	0.0112647	-2,3746	0.00139783	PGP1
C05_R23765752	0,0000		0,0000		-1,0876	0.0280255	PIN4
A05_TRINITY_DN43671_c0_g2_i8	0,0000		-0,5775	0.00811653	-1,7605	0.0143728	PIN7
A02_TRINITY_DN21343_c0_g1_i5	1,8593	1.02616e-07	3,9182	4.11373e-05	3,2170	2.55144e-16	AUX3
A09_TRINITY_DN39184_c0_g2_i1	0,0000		0,0000		-1,1247	0.000215245	AUX2
A11_TRINITY_DN39722_c0_g2_i4	0,0000		0,0000		-1,4398	3.86489e-11	PIN7
C12_R654277	0,0000		-0,9205	0.000136266	-2,0203	9.04643e-13	PIN1
A08_TRINITY_DN25032_c2_g2_i2	0,0000		0,0000		-2,7663	4.88225e-23	YUCCA8
C05_R24217077	0,0000		0,0000		2,4340	3.04533e-06	YUCCA8
C12_S569876	-1,5757	6.82108e-09	-2,0698	3.89092e-16	0,0000		YUCCA4
C10_J3579869	0,0000		0,0000		-2,0802	5.42137e-16	SAUR
C10_S3707284	0,0000		0,0000		1,2606	0.000944854
C09_S102071	0,0000		1,4587	1.09882e-24	0,0000
C09_R2791291	0,0000		2,4431	2.21294e-11	9,3351	1.45181e-12	OSI_21546
C12_S602667	0,0000		2,1332	6.51622e-20	6,2157	1.93843e-14
C08_R4112252	0,0000		2,7727	4.12032e-14	5,1124	2.19934e-17
C07_J5241658	0,0000		0,9398	0.000259272	1,2957	1.70385e-06	SAUR72
A02_TRINITY_DN37717_c0_g1_i1	0,0000		-1,7198	0.00703716	-4,6956	1.27713e-09	ARG7-like
B05_TRINITY_DN62746_c1_g1_i10	0,0000		0,0000		-2,0540	9.56656e-18	POPTR_0009s12890g
A03_TRINITY_DN24097_c0_g1_i4	5,3297	0.0257369	6,5038	1.6732e-10	9,2048	1.66851e-12
B02_TRINITY_DN35313_c1_g3_i1	0,0000		0,0000		3,4258	1.11531e-12	SAUR36
C09_S2580574	0,0000		2,1338	8.28323e-72	3,8803	2.20024e-11
A03_TRINITY_DN23316_c0_g1_i1	0,0000		0,0000		-2,8923	7.77487e-10
C10_R3610130	0,0000		0,0000		2,0184	9.45024e-05
C11_R1178362	0,0000		0,0000		0,7971	1.07743e-09
C09_S2637108	0,0000		0,0000		-1,6288	0.000239098
C09_R2691033	0,0000		0,0000		0,8549	0.000304248
C04_J10918852	0,0000		0,0000		0,7594	0.000129049
A02_TRINITY_DN26919_c0_g1_i2	0,0000		0,0000		-0,8332	3.12181e-07	POPTR_0009s12890g
A03_TRINITY_DN30855_c1_g1_i11	0,0000		0,0000		-1,6735	1.56538e-07
A01_TRINITY_DN23043_c6_g3_i2	0,0000		0,0000		-1,2371	0.00543948	POPTR_0009s12890g
A01_TRINITY_DN17831_c1_g1_i1	0,0000		0,0000		-1,0171	7.31402e-06	SAUR
C07_R5330809	0,0000		-0,7626	0.00832904	-1,4905	1.51059e-22
B01_TRINITY_DN35611_c2_g1_i1	0,0000		0,7383	2.09368e-15	1,1313	0.000124895
B03_TRINITY_DN35366_c0_g1_i1	0,9734	5.68205e-34	3,2912	6.58899e-12	5,0102	2.24478e-35
C11_R1286181	0,0000		-0,9214	0.0133933	-3,8670	8.20819e-13	IAMT1
A03_TRINITY_DN10417_c0_g1_i1	3,3226	0.0413824	4,5812	0.000414612	7,1338	6.28444e-17	IAMT1
A02_TRINITY_DN27562_c0_g1_i6	0,0000		2,5647	0.00818836	4,3239	5.22156e-21	IAMT1
C12_R670253	0,0000		2,0639	4.70051e-11	5,3036	1.63225e-48	IAMT1
A11_TRINITY_DN57218_c1_g1_i3	0,0000		2,3119	7.0246e-09	4,5721	1.83876e-41	IAMT1
ABSCISIC ACID
A07_TRINITY_DN43695_c0_g1_i6	0,0000		0,0000		-0,7677	7.61832e-08	ZEP	zeaxanthin epoxidase
C07_J5233552	0,0000		-1,5648	8.12812e-05	-3,0492	6.21476e-06	NCED4	9-cis-epoxy-carotenoid dioxygenase
A08_TRINITY_DN25735_c3_g6_i1	0,0000		0,0000		0,9502	0.00164192	NCED5	9-cis-epoxy-carotenoid dioxygenase
C08_R4009912	0,9092	0.00736261	3,3219	4.80781e-27	4,8205	4.75557e-51	NCED3	9-cis-epoxy-carotenoid dioxygenase
C09_S2625242	0,0000		5,0975	4.64494e-06	6,0843	4.38568e-26	PP2C	phosphatase 2C
C12_R679347	0,0000		-0,8897	2.48363e-05	-1,6346	0.0206344	PP2C	phosphatase 2C
A05_TRINITY_DN46375_c0_g1_i8	0,0000		0,0000		0,7180	0.00226101	PP2C	phosphatase 2C
C04_R10656255	0,0000		0,0000		0,6654	4.76747e-07	PP2C	phosphatase 2C
C05_R23822321	0,0000		0,0000		-2,5968	0.0001256	CYP707A1	Abscisic acid 8'-hydroxylase
C11_S1128402	0,0000		2,1688	0.016617	1,3993	1.42956e-06	CYP707A1	Abscisic acid 8'-hydroxylase
GIBBERELLIC ACID
C08_R3924593	0,0000		-0,5725	1.67425e-06	-1,5257	6.2531e-10	KS1	Ent-kaurene oxydase
C08_S1743650	0,0000		0,0000		-4,0464	0.00175587	KO1	Ent-kaurene synthase
C08_R3940182	0,0000		0,0000		-2,4700	1.07817e-14	GA20OX1	GA20-oxidase
A06_TRINITY_DN49632_c0_g2_i1	0,9680	2.10674e-05	4,7862	3.48816e-52	5,8964	9.3573e-51	GA2ox	GA2-oxidase
CYTOKININS
A07_TRINITY_DN52497_c3_g1_i5	0		2,834780152	3.53067e-05	3,844607987	7.78918e-10		Cytokinin-O-glucosyltransferase
A11_TRINITY_DN47116_c3_g3_i1	0,0000		0,0000		0,8461	0.00888843	HKA	His Kinase A
C11_R1190420	-0,5181	0.00624918	-0,5261	0.00146431	-0,6507	3.52602e-05	HK1	Histidine kinase 1
C06_R6968699	0,0000		-0,6604	0.00787591	-0,7405	1.11307e-09	HK	Histidine kinase
A05_TRINITY_DN40516_c1_g1_i10	0,0000		-0,6395	0.00320433	-0,8048	1.87179e-10	HK3	Histidine kinase 3
A05_TRINITY_DN50680_c1_g2_i2	0,0000		0,0000		-0,9239	0.0118898	HK	Histidine kinase
C08_S4056064	0,0000		-0,6985	2.56035e-06	-1,4521	1.40139e-08	HK1	Histidine kinase
C12_R633703	0,0000		-0,9395	1.7357e-15	-2,8393	5.31552e-83		CHASE domain containing histidine kinase protein
B03_TRINITY_DN37767_c0_g1_i2	0,0000		-1,1631	1.69101e-12	-3,1616	2.31251e-41		CHASE domain containing histidine kinase protein
A11_TRINITY_DN53476_c1_g6_i10	0,0000		-1,1817	1.46105e-05	-3,1855	1.04039e-12		CHASE domain containing histidine kinase protein
C09_R2691117	0,0000		0,9699	8.1579e-06	0,9542	1.23731e-06	HK	Histidine kinase
C11_R1219272	0,0000		0,0000		-0,5625	0.000845987	HK	Histidine kinase
B03_TRINITY_DN30504_c0_g1_i5	0,0000		-0,6762	1.22513e-06	-0,6895	0.00106121	HK	Histidine kinase
BRASSINOSTEROIDS
C09_S2634498	0,0000		1,5743	1.80445e-12	1,8983	0.000107342	DET2	Brassinosteroid biosynthesis
A02_TRINITY_DN22292_c2_g3_i2	0,0000		2,1693	1.70443e-62	2,0626	1.91056e-05	DET2	Brassinosteroid biosynthesis
C08_S1911137	0,0000		0,0000		-3,3885	8.09301e-16	DWF4	Brassinosteroid biosynthesis
C11_R1158527	0,0000		0,7125	3.26412e-40	0,8306	0.00180851	BR6OX1	Brassinosteroid biosynthesis
C11_S884850	0,0000		0,0000		0,6732	4.1925e-07		Brassinosteroid biosynthesis; cytochrome P450
C08_R3905662	0,0000		-1,0179	8.13724e-11	-2,7762	3.24179e-11		Brassinosteroid biosynthesis; cytochrome P451
C11_S1143396	0,0000		0,0000		-0,9367	4.90585e-19	CYP866B10	Brassinosteroid biosynthesis; cytochrome P452
C12_R633470	0,0000		0,0000		-1,6387	1.98076e-08	CYP866A17	Brassinosteroid biosynthesis; cytochrome P453
A08_TRINITY_DN23162_c0_g1_i2	0,0000		1,2126	8.5925e-10	0,0000			Brassinosteroid biosynthesis; cytochrome P454
A10_TRINITY_DN42922_c0_g1_i6	0,0000		0,0000		1,3924	5.0264e-06		Brassinosteroid biosynthesis; cytochrome P455
C07_R5485259	0,0000		0,0000		-3,3089	3.92254e-23		Brassinosteroid biosynthesis; cytochrome P456
A03_TRINITY_DN29905_c0_g1_i2	0,0000		0,0000		-1,0615	7.77942e-09	cytochrome P450 90D2	Brassinosteroid biosynthesis; cytochrome P457
C12_J632668	0,0000		0,0000		-0,7192	0.017143	DWF1	Brassinosteroid biosynthesis
A09_TRINITY_DN35511_c0_g1_i1	0,0000		0,0000		0,8063	3.26254e-07	STYKc	Brassinosteroid LRR receptor kinase BRL1-like
A08_TRINITY_DN19416_c0_g1_i1	0,0000		-0,8700	6.09631e-16	-1,7800	0.000412605	BRI1	BRI1 like
A01_TRINITY_DN21643_c3_g5_i2	0,0000		1,3283	5.14158e-05	2,6629	2.21075e-47		BES1 BZR1 homolog protein
B03_TRINITY_DN34334_c0_g3_i1	3,2684	5.17249e-05	7,1955	2.28954e-46	7,6878	1.5966e-48	BRH1	Brassinosteroid-responsive RING-H2; E3 ubiquitin-protein ligase
A05_TRINITY_DN40301_c0_g2_i2	5,1282	0.0410597	7,2137	0.000326455	9,3531	9.16505e-49	BRH1	Brassinosteroid-responsive RING-H2; E3 ubiquitin-protein ligase
A06_TRINITY_DN43800_c1_g1_i4	0,0000		6,5713	5.14056e-09	9,1382	1.09739e-27	BRH1	Brassinosteroid-responsive RING-H2; E3 ubiquitin-protein ligase
