# Supplementary material for: The transcriptome of Pinus pinaster under Fusarium circinatum challenge
Source: BMC Genomics. 2020 Jan 8;21:28. doi: 10.1186/s12864-019-6444-0 (PMC6950806; doi:10.1186/s12864-019-6444-0)
Supplement: Supplementary file 12 — Additional file 12: Pathogenesis related (PR) genes differentially expressed (DE) in Pinus pinaster. [file 12864_2019_6444_MOESM12_ESM.xlsx]

## Sheet: Hoja1
Additional file 12: Pathogenesis related (PR) genes differentially expressed (DE) in Pinus pinaster.
	log2 (Fold Change)
Sequence ID	3 dpi	Corrected p-value	5 dpi	Corrected p-value	10 dpi	Corrected p-value	Predicted Gene	Decription
PR1 familiy
A02_TRINITY_DN25849_c0_g2_i1	5,75955189	2.39455e-05	9,90987477	5.65702e-17	12,659027	1.64067e-27	PR1	Pathogenesis-related protein
A10_TRINITY_DN44957_c0_g5_i1	1,06333004	0.000803793	4,21520901	8.25404e-59	6,20157071	1.65367e-86	PR1	Pathogenesis-related protein
C04_R11174555	0		0		1,95466362	0.00040853	PR1	Pathogenesis-related protein
PR2 family
A03_TRINITY_DN31059_c1_g1_i7	1,82243009	0.000134684	6,98132835	1.21731e-67	8,6363428	1.43927e-83		beta-1,3 glucanase 3
PR3 family
C10_R3622106	0		7,27538372	3.91362e-12	12,2530929	1.35975e-22		class VII chitinase
C07_R5224799	4,36375481	1.12957e-12	7,04749828	1.35155e-32	10,6489999	3.08797e-47		class VII chitinase
A07_TRINITY_DN51074_c0_g2_i3	2,61312319	9.65395e-08	6,58391011	8.85938e-45	10,0841353	1.27033e-76		class VII chitinase
A03_TRINITY_DN29632_c0_g1_i2	1,05454288	0.0121115	6,4775292	4.5374e-86	9,3761443	1.63375e-120	RC24	chitinase
C07_R5227920	1,26239537	7.6668e-05	5,86141774	1.33544e-106	9,27359934	2.24824e-181	RC24	chitinase
A05_TRINITY_DN50237_c1_g1_i4	1,35194148	9.28308e-05	6,24727847	1.79342e-99	9,22239866	1.72973e-144	RC24	chitinase
A11_TRINITY_DN59373_c4_g1_i5	2,63763493	3.02763e-16	7,22851974	3.67075e-119	9,09782581	1.16195e-134		chitinase
C12_R628833	1,96727075	1.27873e-07	4,80708584	4.9353e-47	8,91275007	3.13414e-107		chitinase
C10_S3712202	3,63603092	8.23518e-45	7,02964819	6.19636e-157	8,55366434	3.84794e-168		chitinase
C05_R23812722	0		3,86276882	6.79896e-31	6,94366122	3.8717e-66		chitinase
C09_R2661824	1,53307786	1.87498e-06	3,3027661	5.028e-31	5,56603493	1.40123e-58		chitinase
C08_S3965548	0		3,26280694	4.71812e-05	5,48944781	7.58105e-10		chitinase
A08_TRINITY_DN28748_c0_g1_i11	1,21029094	0.00097081	2,79070848	3.23255e-21	4,63286921	1.58462e-39		chitinase
A06_TRINITY_DN43915_c2_g1_i17	0		1,16190395	0.0306427	4,44087952	5.56024e-15		chitinase
C04_R10957630	0		2,09470785	1.06576e-06	4,41472619	1.48241e-18		chitinase
PR5 family
C08_S3964471	3,71854541	2.9274e-07	11,0210678	8.7196e-21	12,0878382	1.14148e-46		thaumatin-like protein
B05_TRINITY_DN60136_c4_g1_i8	3,15389766	1.05124e-09	7,12156905	2.73365e-51	10,7462251	1.40887e-77		thaumatin-like protein
A05_TRINITY_DN51664_c1_g1_i2	3,16390151	1.66173e-19	7,77842326	3.0971e-116	10,6774728	1.56242e-145		thaumatin-like protein
C04_S5132467	3,59028057	1.46814e-18	7,1569982	2.01829e-76	10,3358099	7.92577e-107		thaumatin-like protein L4
A07_TRINITY_DN52676_c1_g1_i7	3,06733286	1.28991e-15	7,76814092	3.21062e-86	10,2817564	3.83769e-101		thaumatin-like protein
C07_S5242570	2,54807332	2.64187e-05	5,26265463	1.4043e-28	8,64040852	2.47379e-54		thaumatin-like protein
A07_TRINITY_DN51256_c0_g1_i1	1,26909576	0.000866982	5,29174795	3.88721e-63	8,60265181	1.12888e-110		thaumatin-like protein
B05_TRINITY_DN57850_c2_g1_i5	2,99015359	0.000168156	4,98319298	5.66028e-13	8,00182816	3.49965e-22		thaumatin-like protein
C05_R23741266	2,28133132	0.000332984	4,91823799	1.36405e-19	7,85619217	2.78116e-33		thaumatin-like protein
B02_TRINITY_DN41415_c2_g1_i3	0,5739368	0.0238415	1,01435511	7.72544e-07	2,13613645	4.67912e-19		thaumatin-like protein
C10_R3592356	0		-0,66903581	0.000425964	0			thaumatin-like protein
C05_R24220847	0		-0,76442006	0.0221546	-1,88993587	3.3891e-07		thaumatin-like
PR9 family
B04_TRINITY_DN57832_c1_g1_i2	5,17428785	9.51756e-86	7,97888569	2.76827e-211	10,2541248	1.4674e-276	PRX20	peroxidase
A09_TRINITY_DN43570_c0_g1_i5	3,98160419	5.8795e-14	9,36733916	5.70716e-96	9,95719138	1.07526e-72		peroxidase
C09_S2684103	0		6,6469424	1.53919e-13	8,64879317	2.41193e-09		peroxidase
A07_TRINITY_DN50410_c0_g1_i6	2,36151208	0.00107026	4,5583201	9.51037e-14	8,60935762	4.25171e-32		peroxidase
A02_TRINITY_DN23535_c1_g2_i11	2,0070456	0.00594926	5,29711239	2.06993e-20	8,47627902	2.98501e-49	PRX20	peroxidase
A06_TRINITY_DN41789_c0_g1_i2	5,12537167	5.94431e-05	9,91232082	1.07154e-19	8,33448347	5.99877e-14		peroxidase
A10_TRINITY_DN43364_c0_g1_i22	2,39761397	1.50028e-12	5,23892726	1.88142e-62	7,93399142	8.82775e-96	PRX20	peroxidase
B01_TRINITY_DN29562_c3_g1_i3	5,16090273	5.11867e-05	9,65200872	5.65222e-18	7,56079391	3.20433e-15		peroxidase
C06_R7103250	0		5,8028481	4.00171e-07	7,55086569	9.1547e-10		peroxidase
A02_TRINITY_DN23848_c0_g3_i6	2,11436187	1.70117e-22	4,549225	1.40235e-109	6,65365731	9.32762e-159	PRX20	peroxidase
A09_TRINITY_DN41597_c0_g2_i4	1,93985306	1.96462e-15	4,3241729	1.28113e-80	6,36347101	2.2189e-117	PRX20	peroxidase
A05_TRINITY_DN37982_c0_g1_i6	0		3,07140559	2.76658e-07	6,18816941	1.76933e-23	PRX20	peroxidase
C10_R3589587	1,36804391	0.000209764	2,87475715	1.28017e-19	5,87223516	1.12848e-53	PRX20	peroxidase
A05_TRINITY_DN49981_c0_g1_i6	0,50643638	0.0101708	3,19374099	8.86947e-95	5,44019041	2.71861e-184	PRX20	peroxidase
C07_R5395352	1,48335086	6.0015e-05	4,00335549	2.83239e-37	5,36328915	1.30317e-44	OSI_34838	peroxidase
A03_TRINITY_DN28873_c1_g1_i1	0		3,62088511	9.55864e-29	5,29697615	1.00833e-40	OSI_34838	peroxidase
A02_TRINITY_DN21625_c1_g2_i6	0		2,4108992	2.12014e-08	5,27095609	2.2628e-25		peroxidase
C12_R626021	1,19041848	1.35366e-11	3,68086642	1.15542e-116	5,16689168	1.65829e-154		peroxidase
C10_R3435785	0		1,67945442	3.30442e-07	4,65321838	7.69501e-34	OSI_34838	peroxidase
A08_TRINITY_DN27816_c0_g1_i16	0		2,58698682	7.35647e-27	3,96560989	4.28976e-42	PRX20	peroxidase
C11_R1182875	0		1,95196789	2.54145e-15	3,82082482	2.66253e-38		peroxidase
C09_R2654888	0		0		3,61272329	5.50869e-23		peroxidase
B05_TRINITY_DN55347_c2_g1_i5	0		1,12329907	0.00132943	3,58196581	9.15342e-20		peroxidase
A07_TRINITY_DN27955_c0_g1_i1	0		2,22472748	1.19794e-05	3,44985812	1.15295e-10	OSI_34838	peroxidase
C09_R2692092	0		1,82531918	4.26153e-05	3,44619383	4.48029e-11		peroxidase
A10_TRINITY_DN42866_c1_g3_i2	0		1,14991499	0.00507841	3,39062327	1.45497e-13		peroxidase
A06_TRINITY_DN52330_c0_g2_i3	0		0		3,19073194	2.89467e-14	OSI_34838	peroxidase
A01_TRINITY_DN19128_c10_g1_i5	1,07801311	0.00108008	1,49481134	1.40977e-07	2,55926768	2.30128e-14		peroxidase
A02_TRINITY_DN27516_c4_g2_i8	1,66073547	8.37431e-16	2,4459771	1.09685e-36	2,52829728	1.31957e-27		peroxidase
C09_R2706114	0		0		2,37685641	0.000133915		peroxidase
C10_R3549304	0		1,20509554	0.00110114	2,33546784	3.2702e-08		Peroxidase
A06_TRINITY_DN53662_c1_g2_i1	0		0		2,32936977	0.00133895		peroxidase
A03_TRINITY_DN22364_c0_g1_i2	0		0		2,16940272	0.026048		peroxidase
A03_TRINITY_DN29887_c0_g1_i7	0		0		2,02015929	0.017299		peroxidase
C12_R625412	0,64499851	0.043745	0		1,93790517	9.12536e-11		peroxidase
C09_R2715356	0		0		1,90597948	0.00882577		peroxidase
C09_R2677601	0		0		1,86032187	0.00325768		peroxidase
C12_R639930	0		0		1,64783198	0.000393114	OSI_34838	peroxidase
C10_R3461200	0		1,51640237	5.49221e-06	1,60635174	5.68285e-05	OSI_34838	peroxidase
C10_S3747365	1,28838249	0.0131068	0		1,55599385	0.00282929		peroxidase
C07_R5254366	0		0		1,38223472	0.0286384		peroxidase
C07_S1165358	0		0,75721885	0.00853166	1,09726289	0.000548028		peroxidase
A06_TRINITY_DN47250_c0_g1_i8	0		0,55858538	0.00132482	1,025935	2.57872e-07		peroxidase
B05_TRINITY_DN52135_c0_g3_i1	0		0		0,87080222	0.00526873		peroxidase
A06_TRINITY_DN44748_c0_g1_i3	0		1,53411757	0.000304353	0		OSI_34838	peroxidase
C08_R3945622	0		1,06809654	0.0041974	0		OSI_34838	peroxidase
C09_R2682379	0		-1,26307332	0.000304353	0		OSI_34838	peroxidase
C10_R3612931	0		1,70515155	0.0105908	0			peroxidase
C11_R1208490	1,23730228	0.0043021	1,24163321	0.000908656	0		OSI_34838	peroxidase
C11_S1122936	0		1,48641294	0.0137235	0			peroxidase
A01_TRINITY_DN19578_c3_g2_i5	0		0		-1,08855287	0.0244926	PRX20	peroxidase
A07_TRINITY_DN51795_c1_g1_i4	0		0		-1,1075641	0.00480787		peroxidase
C12_R654359	0		0		-1,36736354	3.33475e-05		peroxidase
A08_TRINITY_DN26481_c0_g1_i8	0		-0,71029061	0.000454813	-1,44376892	9.62713e-10		peroxidase
C09_S2634122	0		0		-1,66454296	3.20913e-06		peroxidase
C12_R631330	0		-0,90927352	0.0101742	-1,69699804	2.20603e-05		peroxidase
C07_R5255587	0		0		-1,71712544	3.82724e-07		peroxidase
A09_TRINITY_DN36307_c0_g3_i2	0		-1,42985319	0.000172226	-1,77611743	0.000143608		peroxidase
A05_TRINITY_DN36776_c0_g2_i1	0		0		-2,43583401	4.08968e-06		peroxidase
A06_TRINITY_DN40963_c1_g1_i4	0		-0,7865008	0.0183947	-2,50411746	3.88621e-11		peroxidase
A06_TRINITY_DN49235_c0_g1_i17	0		0		-2,68193653	1.15191e-10		peroxidase
A08_TRINITY_DN6960_c0_g1_i1	0		0		-3,99594428	0.0022244		peroxidase
A11_TRINITY_DN55226_c0_g1_i10	0		-2,80992498	6.42465e-06	-4,30131266	9.31427e-05		peroxidase
